# Supplementary material for: A Cell-Based Systems Biology Assessment of Human Blood to Monitor Immune Responses after Influenza Vaccination
Source: PLoS One. 2015 Feb 23;10(2):e0118528. doi: 10.1371/journal.pone.0118528 (PMC4338067; doi:10.1371/journal.pone.0118528)
Supplement: S1 Dataset — (XLSX) [file pone.0118528.s001.xlsx]

## Sheet: results
Dataset S1. SAMTools Table of RNA quality control
PF= passed filter
Sample name = subject_cell type_time point
SAMPLE NAME	PF Bases	PF Aligned bases	Coding bases	UTR bases	Intronic bases	Intergenic bases	Ignored reads	Correct strand reads	Incorrect strand reads	% Coding bases	% UTR bases	% Intronic bases	% Intergenic bases	% mRNA bases	% Usable bases	% Correct strand reads	Median CV coverage	Median 5' bias	Median 3' bias	Median 5' to 3' bias
HD30_B_0	2558498300	2557955289	1005035205	589833012	549539429	413547643	0	0	0	0.392906	0.230588	0.214835	0.161671	0.623493	0.623361	0	0.410254	0.243248	0.347977	0.810185
HD30_B_1	2805414700	2804844602	1122013158	615163797	602027656	465639991	0	0	0	0.400027	0.219322	0.214639	0.166013	0.619349	0.619223	0	0.411878	0.291102	0.337	0.937246
HD30_B_3	3047181600	3046542603	1202255052	698855227	644188815	501243509	0	0	0	0.394629	0.229393	0.211449	0.164529	0.624022	0.623891	0	0.407618	0.247293	0.347762	0.833706
HD30_B_7	2420771700	2420242060	914165264	566623893	535025429	404427474	0	0	0	0.377716	0.234119	0.221063	0.167102	0.611835	0.611701	0	0.418314	0.229245	0.371744	0.690013
HD30_DC_0	2816456600	2815839704	1203884084	725250792	581597661	305107167	0	0	0	0.42754	0.257561	0.206545	0.108354	0.685101	0.684951	0	0.410619	0.251917	0.336426	0.838596
HD30_DC_1	2527235750	2526722513	1105397677	660817272	488320465	272187099	0	0	0	0.437483	0.261531	0.193262	0.107723	0.699014	0.698872	0	0.416651	0.232873	0.337434	0.798442
HD30_DC_3	3473812850	3473099986	1502330890	944352335	666537493	359879268	0	0	0	0.432562	0.271905	0.191914	0.103619	0.704467	0.704322	0	0.424187	0.211064	0.342363	0.694948
HD30_DC_7	2733889800	2733325490	1186720622	734072162	515460287	297072419	0	0	0	0.434167	0.268564	0.188584	0.108685	0.702731	0.702586	0	0.419536	0.223543	0.351266	0.740521
HD30_MO_0	2931867750	2931210235	1289627002	766142758	540816480	334623995	0	0	0	0.439964	0.261374	0.184503	0.114159	0.701338	0.701181	0	0.407701	0.257609	0.347627	0.859376
HD30_MO_1	2558422950	2557828463	1107422592	658038643	479587277	312779951	0	0	0	0.432954	0.257265	0.187498	0.122283	0.690219	0.690058	0	0.413588	0.232803	0.344803	0.792593
HD30_MO_3	3634550300	3633756300	1584170581	910038473	722370169	417177077	0	0	0	0.43596	0.25044	0.198794	0.114806	0.6864	0.68625	0	0.414194	0.246082	0.32476	0.880046
HD30_MO_7	2664320200	2663735004	1134270577	727492057	504443294	297529076	0	0	0	0.42582	0.27311	0.189374	0.111696	0.698929	0.698776	0	0.423051	0.20174	0.364142	0.635779
HD30_NEU_0	2701359850	2700695275	963705520	770220167	725273268	241496320	0	0	0	0.356836	0.285193	0.268551	0.08942	0.642029	0.641871	0	0.41554	0.173583	0.430091	0.434452
HD30_NEU_1	2689351150	2688738570	990642879	761542716	692287167	244265808	0	0	0	0.368442	0.283234	0.257477	0.090848	0.651676	0.651527	0	0.416076	0.1929	0.416397	0.484992
HD30_NEU_3	3559955850	3559086933	1244173069	1029727412	958855078	326331374	0	0	0	0.349576	0.289323	0.26941	0.09169	0.6389	0.638744	0	0.418875	0.176847	0.457435	0.422666
HD30_NEU_7	2923821300	2923082459	984121831	820081191	832592220	286287217	0	0	0	0.336673	0.280554	0.284834	0.09794	0.617226	0.61707	0	0.445134	0.152725	0.453227	0.352385
HD30_NK_0	2728070050	2727520351	1140795971	673107199	616634183	296982998	0	0	0	0.418254	0.246784	0.226079	0.108884	0.665037	0.664903	0	0.411819	0.282525	0.335499	0.966152
HD30_NK_1	2718422650	2717817753	1063840576	717145169	626127877	310704131	0	0	0	0.391432	0.263868	0.230379	0.114321	0.6553	0.655154	0	0.401767	0.237698	0.384225	0.679847
HD30_NK_3	3273008500	3272838839	1228354961	835726749	781271076	427486053	0	0	0	0.375318	0.255352	0.238714	0.130616	0.63067	0.630637	0	0.433298	0.229084	0.355199	0.736689
HD30_NK_7	2595516950	2594901714	975545175	667294404	644127201	307934934	0	0	0	0.375947	0.257156	0.248228	0.118669	0.633103	0.632953	0	0.402644	0.238366	0.386813	0.678466
HD30_PBMC_0	2777421100	2776821490	1164992788	707112717	563535915	341180070	0	0	0	0.419542	0.254648	0.202943	0.122867	0.67419	0.674045	0	0.410908	0.26239	0.346454	0.859309
HD30_PBMC_1	3096104350	3095545864	1416748776	767083589	556034430	355679069	0	0	0	0.457673	0.247802	0.179624	0.1149	0.705476	0.705348	0	0.421853	0.281516	0.327723	0.97072
HD30_PBMC_3	2777114550	2776979110	1085231296	702751588	570290704	418705522	0	0	0	0.390796	0.253063	0.205364	0.150777	0.643859	0.643828	0	0.424534	0.226488	0.367548	0.751083
HD30_PBMC_7	2837507800	2836973416	1238904321	700207614	542016117	355845364	0	0	0	0.436699	0.246815	0.191054	0.125431	0.683514	0.683386	0	0.427732	0.259847	0.321935	0.929852
HD30_T_0	2843307100	2842682335	1153462604	672193772	641679040	375346919	0	0	0	0.405766	0.236465	0.22573	0.13204	0.64223	0.642089	0	0.40787	0.26959	0.340536	0.87253
HD30_T_1	2594929550	2594322208	1061012205	614807905	562398183	356103915	0	0	0	0.408975	0.236982	0.21678	0.137263	0.645957	0.645806	0	0.406766	0.261701	0.352882	0.8391
HD30_T_3	2870534350	2869896958	1172334776	702767089	609658010	385137083	0	0	0	0.408494	0.244875	0.212432	0.134199	0.653369	0.653224	0	0.421413	0.231801	0.341797	0.753055
HD30_T_7	2641844900	2641242248	1035444183	654174139	593468012	358155914	0	0	0	0.392029	0.247677	0.224693	0.135601	0.639706	0.63956	0	0.404817	0.22444	0.380128	0.659971
HD31_B_0	1994697650	1994220862	765984441	464777619	421647833	341810969	0	0	0	0.384102	0.233062	0.211435	0.171401	0.617164	0.617017	0	0.40484	0.297113	0.346888	0.941166
HD31_B_1	2146964000	2146478629	815648127	513996164	445958981	370875357	0	0	0	0.379994	0.23946	0.207763	0.172783	0.619454	0.619314	0	0.423287	0.25663	0.352911	0.827786
HD31_B_3	2729867300	2729243304	1059459287	656130692	533414265	480239060	0	0	0	0.388188	0.240408	0.195444	0.175961	0.628595	0.628452	0	0.413268	0.279902	0.339731	0.941384
HD31_B_7	1821200550	1820785951	713714370	431842686	351075963	324152932	0	0	0	0.391981	0.237174	0.192816	0.178029	0.629155	0.629012	0	0.417411	0.306283	0.334269	1.00522
HD31_DC_0	2696046900	2695444938	1179751839	716918831	491678443	307095825	0	0	0	0.437684	0.265974	0.182411	0.113931	0.703658	0.703501	0	0.412126	0.285499	0.315668	0.908814
HD31_DC_1	2567258500	2567098558	1019200152	674586124	515288221	358024061	0	0	0	0.397024	0.262782	0.200728	0.139466	0.659806	0.659765	0	0.438398	0.260221	0.317521	0.915228
HD31_DC_3	3896496400	3896249588	1584882745	1040088302	754785652	516492889	0	0	0	0.406771	0.266946	0.193721	0.132562	0.673717	0.673675	0	0.414643	0.292412	0.319999	0.993967
HD31_DC_7	3031673250	3030958293	1303354169	781762742	569228022	376613360	0	0	0	0.430014	0.257926	0.187805	0.124256	0.68794	0.687778	0	0.414262	0.346012	0.300688	1.205
HD31_MO_0	2737363400	2736714006	1186380239	728547731	495947072	325838964	0	0	0	0.433505	0.266213	0.18122	0.119062	0.699718	0.699552	0	0.411259	0.28023	0.323206	0.943853
HD31_MO_1	2436635150	2436040984	1023363188	664400329	462823183	285454284	0	0	0	0.420093	0.272738	0.18999	0.11718	0.692831	0.692662	0	0.416077	0.254846	0.326384	0.90607
HD31_MO_3	2020761250	2020310153	887058282	542970946	349545697	240735228	0	0	0	0.43907	0.268756	0.173016	0.119158	0.707827	0.707669	0	0.410029	0.288766	0.319827	0.986446
HD31_MO_7	3903477850	3903164210	1587904743	991100203	730042856	594116408	0	0	0	0.406825	0.253922	0.187039	0.152214	0.660747	0.660694	0	0.417546	0.278719	0.316873	0.995451
HD31_NEU_0	2291826950	2291276545	918024869	683992867	502172587	187086222	0	0	0	0.400661	0.29852	0.219167	0.081652	0.699181	0.699013	0	0.398751	0.224785	0.355425	0.667664
HD31_NEU_1	1464567950	1464212575	554763149	438118621	346362192	124968613	0	0	0	0.378882	0.299218	0.236552	0.085349	0.678099	0.677935	0	0.411176	0.195045	0.364484	0.563925
HD31_NEU_3	2636825150	2636219872	1083031864	808494274	528326216	216367518	0	0	0	0.410828	0.306687	0.200411	0.082075	0.717515	0.71735	0	0.40036	0.24153	0.3493	0.701428
HD31_NEU_7	1726414400	1725995692	666658037	496375927	411671614	151290114	0	0	0	0.386245	0.287588	0.238513	0.087654	0.673834	0.67367	0	0.400028	0.236766	0.355211	0.692405
HD31_NK_0	2339017000	2338462564	929584655	594248167	538030187	276599555	0	0	0	0.39752	0.254119	0.230079	0.118283	0.651639	0.651484	0	0.406388	0.288611	0.336764	0.958593
HD31_NK_1	2154351900	2153844345	833635378	550426251	508318338	261464378	0	0	0	0.387045	0.255555	0.236005	0.121394	0.642601	0.642449	0	0.417192	0.263574	0.343149	0.863097
HD31_NK_3	4903419550	4902299483	1938952232	1285623016	1096440678	581283557	0	0	0	0.395519	0.262249	0.223658	0.118574	0.657768	0.657618	0	0.396323	0.294639	0.344988	0.954285
HD31_NK_7	1837977100	1837544737	728636352	469247966	403736835	235923584	0	0	0	0.396527	0.255367	0.219715	0.128391	0.651894	0.651741	0	0.412199	0.307276	0.323288	1.05281
HD31_PBMC_0	4040224700	4039231105	1631796680	1057130652	761060884	589242889	0	0	0	0.403987	0.261716	0.188417	0.14588	0.665703	0.665539	0	0.415178	0.38297	0.340755	1.22561
HD31_PBMC_1	2803611350	2802960476	1124437482	723633732	553186954	401702308	0	0	0	0.401161	0.258168	0.197358	0.143314	0.659328	0.659175	0	0.415426	0.253289	0.367248	0.818281
HD31_PBMC_3	2057965550	2057493896	855847097	533887637	374769907	292989255	0	0	0	0.415966	0.259484	0.182149	0.142401	0.67545	0.675295	0	0.415269	0.281314	0.345761	0.917602
HD31_PBMC_7	2967300150	2966609995	1255631362	764633955	534368053	411976625	0	0	0	0.423255	0.257747	0.180128	0.138871	0.681001	0.680843	0	0.397634	0.300653	0.357142	0.927614
HD31_T_0	1723754400	1723344404	697371884	419302947	363089802	243579771	0	0	0	0.404662	0.243308	0.210689	0.141341	0.64797	0.647816	0	0.407772	0.28489	0.347292	0.909953
HD31_T_1	2552866400	2552242783	1009972258	621817375	540022117	380431033	0	0	0	0.39572	0.243636	0.211587	0.149058	0.639355	0.639199	0	0.412913	0.253144	0.34529	0.835087
HD31_T_3	2825039650	2824381788	1150885463	697158714	572094803	404242808	0	0	0	0.407482	0.246836	0.202556	0.143126	0.654318	0.654166	0	0.402556	0.297222	0.33275	0.976249
HD31_T_7	1594118150	1593723997	644324219	379982587	334451842	234965349	0	0	0	0.404288	0.238424	0.209856	0.147432	0.642713	0.642554	0	0.410001	0.308435	0.32204	1.00254
