# Supplementary material for: A Cell-Based Systems Biology Assessment of Human Blood to Monitor Immune Responses after Influenza Vaccination
Source: PLoS One. 2015 Feb 23;10(2):e0118528. doi: 10.1371/journal.pone.0118528 (PMC4338067; doi:10.1371/journal.pone.0118528)
Supplement: S2 Dataset — (XLSX) [file pone.0118528.s002.xlsx]

## Sheet: RNA_expression from Qi
Normalized transcript expression in human immune cells prior to and post-TIV vaccination
normalized signal value (NSV) was calculated in AvadisNGS
all samples normalized in the same experiment
Gene ID	HD30_PBMC_d0	HD30_PBMC_d1	HD30_PBMC_d3	HD30_PBMC_d7	HD31_PBMC_d0	HD31_PBMC_d1	HD31_PBMC_d3	HD31_PBMC_d7	HD30_mDC_d0	HD30_mDC_d1	HD30_mDC_d3	HD30_mDC_d7	HD31_mDC_d0	HD31_mDC_d1	HD31_mDC_d3	HD31_mDC_d7	HD30_Mono_d0	HD30_Mono_d1	HD30_Mono_d3	HD30_Mono_d7	HD31_Mono_d0	HD31_Mono_d1	HD31_Mono_d3	HD31_Mono_d7	HD30_Neut_d0	HD30_Neut_d1	HD30_Neut_d3	HD30_Neut_d7	HD31_Neut_d0	HD31_Neut_d1	HD31_Neut_d3	HD31_Neut_d7	HD30_B_d0	HD30_B_d1	HD30_B_d3	HD30_B_d7	HD31_B_d0	HD31_B_d1	HD31_B_d3	HD31_B_d7	HD30_T_d0	HD30_T_d1	HD30_T_d3	HD30_T_d7	HD31_T_d0	HD31_T_d1	HD31_T_d3	HD31_T_d7	HD30_NK_d0
ENSG00000000003	4.10618	3.3408	4.76806	4.6135	3.40051	4.75183	4.64609	3.49411	0	0	0.628342	0	0	0	0	0	0	0	0	0	0	0	0	0	0	0	0	0	0	0	0	0	0.810014	0	1.18715	2.22987	1.26781	0	2.49974	0	5.35487	5.10605	5.85024	5.58703	4.89894	4.2988	5.16842	5.68672	0.750229
ENSG00000000005	0	0	0	0	0	0	0	0	0	0	0	0	0	0	0	0	0	0	0	0	0	0	0	0	0	0	0	0	0	0	0	0	0	0	0	0	0	0	0	0	0	0	0	0	0	0	0	0	0
ENSG00000000419	9.36198	9.10694	9.28694	9.22941	9.49102	9.42234	9.55404	9.41167	9.59666	9.51145	9.7894	9.64411	9.49712	9.42621	9.68621	9.61096	9.49864	9.41882	9.27783	9.5723	9.5274	9.38886	9.44786	9.61028	10.384	10.1353	10.4538	10.121	10.2492	10.1426	10.3477	10.1039	9.24739	8.97394	9.21687	9.17988	9.1442	9.22944	9.49832	9.32673	9.30091	9.24612	9.54324	9.38798	9.45284	9.57483	9.62228	9.39224	8.84002
ENSG00000000457	9.73774	9.5064	9.78148	9.62901	9.58018	9.65157	9.368	9.50727	9.58759	9.45515	9.64365	9.33898	9.28786	9.26366	9.3943	9.42873	9.08499	9.03917	8.97043	9.24951	9.16137	8.97888	8.7202	8.98219	10.6793	10.638	10.4953	10.5124	10.33	9.59733	10.1479	10.1049	9.79161	9.81597	9.91192	9.83329	9.88724	9.94579	9.78161	9.82478	9.79193	9.91604	9.92572	10.0002	9.81423	9.94335	9.84661	9.74588	9.8251
ENSG00000000460	8.25124	8.00973	8.22366	8.27577	7.41925	7.76005	7.49002	7.58165	9.15748	8.85448	9.38461	9.11509	9.00855	8.53326	8.97119	8.88081	7.88512	7.96643	7.88758	7.98071	7.66938	7.25522	7.31613	7.36755	8.21692	7.59634	8.1586	8.14479	7.37648	7.47527	6.61883	7.44541	8.66312	8.60027	8.89548	8.82911	7.95558	7.78186	8.15617	7.58438	8.1735	8.37011	8.27722	8.23794	7.34246	7.65918	7.95553	7.43604	8.58857
ENSG00000000938	14.2808	14.6111	14.2014	14.173	14.3221	14.111	14.2259	14.1827	15.1484	15.142	15.2611	15.1411	15.3875	15.2245	15.3125	15.3117	15.2901	15.3584	15.3922	15.2433	15.5411	15.4202	15.4834	15.4266	15.9738	16.245	16.375	15.9186	16.2418	16.1387	16.3123	16.1641	12.7388	12.7088	12.7823	13.0047	13.6348	13.6909	13.5884	13.8443	9.47391	9.41309	8.77764	9.64848	10.2048	10.071	10.2295	10.4762	14.5759
ENSG00000000971	7.40729	7.14285	7.36407	7.6295	6.88797	7.07842	6.81663	6.94377	0	0	1.62834	1.9029	2.03564	0	0	0	2.60514	2.60405	3.43937	2.81734	2.05251	2.51321	3.06871	3.18743	0	0	0	0	0	2.96667	0	0	0	0	0	0	0	0	0	0	8.3917	7.90596	8.03612	8.31449	7.4025	7.93803	7.06971	7.18352	7.17968
ENSG00000001036	10.1546	10.2798	9.99799	9.94471	10.0067	10.0528	10.0295	9.94207	10.9443	10.9961	11.0948	11.0457	10.8321	10.9359	11.0245	10.837	11.3509	11.3474	11.2799	11.2851	11.2795	11.2966	11.197	11.3312	7.60615	5.9341	6.68222	6.3922	6.31539	6.11585	6.73344	6.30549	8.48866	8.34094	8.48045	8.81583	8.95623	9.1667	9.03328	9.17398	7.84365	7.84378	7.83206	8.04435	7.8189	7.5101	7.5368	7.68695	9.49633
ENSG00000001084	10.1609	10.0828	10.0924	10.0941	10.1825	10.3793	10.2419	10.1514	10.7294	10.8873	10.9439	11.0073	11.4955	11.4592	11.4316	11.3723	10.1212	10.2142	10.1054	10.2865	10.3316	10.4594	10.3691	10.2398	6.27585	5.53448	4.14197	6.16469	5.61044	4.53713	5.27151	5.52345	10.4083	10.3652	10.5804	10.5283	10.254	10.2621	10.0212	9.96473	9.64753	9.58102	9.68489	9.82571	9.79777	10.1149	9.86714	9.83823	10.6813
ENSG00000001167	10.6116	10.4874	10.7074	10.5872	10.7811	10.8565	10.6676	10.6841	9.91917	9.97312	10.1158	9.97946	10.0755	10.0886	10.2237	10.123	10.2932	10.2566	10.241	10.487	10.7684	10.9707	10.5452	10.5307	12.225	12.2507	12.3309	12.4088	12.6099	12.5887	12.1436	12.2959	10.5241	10.6309	10.6582	10.6404	10.6609	10.6212	10.6252	10.4198	10.8154	10.7267	10.8765	10.7351	10.7578	10.9529	10.9872	10.9442	10.6107
ENSG00000001460	6.73681	6.7757	6.79341	6.78828	6.94335	7.00106	6.58421	6.90155	5.35704	5.8494	5.30041	5.05389	4.51088	5.0055	5.05567	5.13219	5.15364	4.64026	5.72521	5.61984	4.96763	3.52443	5.07964	4.91273	5.03034	3.47559	4.37887	3.40412	4.73074	5.2886	5.056	4.02095	7.47977	7.66897	7.68735	7.5822	7.62528	7.85907	7.13505	7.51672	7.2423	7.47098	7.44421	7.4201	7.49534	7.57679	7.44393	7.72853	5.85327
ENSG00000001461	11.0245	10.9766	11.1929	11.1319	11.0874	11.1793	11.2731	11.1639	8.91128	9.14005	8.99286	9.39946	9.1079	8.97838	8.72972	9.04273	9.20931	8.9617	8.91534	8.89007	8.75451	8.94557	8.72062	8.63934	7.21843	7.34184	7.47108	7.30362	6.66179	6.82166	6.25534	6.75791	10.5469	10.531	10.4879	10.6816	10.9737	10.7053	10.8055	10.7429	11.9903	12.0004	11.993	11.8675	11.9946	11.9572	11.9145	11.875	10.923
ENSG00000001497	10.4608	10.6666	10.5141	10.6887	10.4804	10.5274	10.5346	10.5795	10.4985	10.5481	10.5511	10.3404	10.4733	10.4126	10.4717	10.5193	10.1234	10.2347	10.2809	10.1561	10.0795	9.97026	10.1287	10.2332	6.91395	6.68868	6.7397	7.00145	6.04108	6.4261	5.95148	5.68391	10.8264	10.9233	10.7698	10.722	10.7515	10.6293	10.7954	10.7249	10.7494	10.7407	10.7321	10.7806	10.8367	10.7763	10.7182	10.8978	10.4769
ENSG00000001561	10.1283	9.70855	9.85023	9.70875	9.47038	9.49541	9.51295	9.4339	9.05698	9.19684	9.07058	9.30617	8.21536	8.31209	8.11022	8.02437	7.10776	7.48719	7.10812	7.47697	6.25493	6.60067	6.12761	5.92058	5.30902	5.35006	5.25745	4.62651	6.43118	6.13659	5.60855	5.24334	9.36291	8.99128	9.31946	9.52908	9.14972	9.0256	9.20194	9.09825	9.47743	9.455	9.30974	9.63616	9.38276	9.70585	9.44624	9.49635	11.5467
ENSG00000001617	0	0	0	0	0	0	0	0	0	0	0	0	1.03564	0	0	0	0	0	0.538263	0	0	0	0	0	0	0.890628	0	1.81916	2.14578	0	0	0	0	0	0	0	0	0	0	0	0	0	0	0	0	0	0.754289	0	0
ENSG00000001626	0	0	0	0	0	0	0	0	0	0	0	0	0	0	0	0	0	0	0	0	0	0	0	0	0	0	0	0	0	0	0	2.43599	0	0	0	0	0	0	0	0	0	0	0	0	0	0	0	0	0
ENSG00000001629	10.8083	10.6383	10.8661	10.8124	10.7755	10.9496	10.8129	10.7352	10.8701	10.8706	11.0369	11.0413	10.8407	10.9506	10.9049	10.8828	10.7465	10.7688	10.7169	10.9864	10.661	10.7018	10.7925	10.7161	9.58524	9.31689	9.75226	9.58456	9.46346	9.25447	9.43865	9.38995	10.7953	10.7905	10.9307	10.9031	10.7842	10.89	10.8906	10.7333	10.8364	10.8889	10.966	10.99	10.8166	10.9995	10.8197	10.8173	11.1049
ENSG00000001630	7.82822	7.48239	7.57595	7.53464	8.13135	8.07974	7.72439	7.77067	7.81467	7.81803	7.84761	8.32759	8.21848	8.53044	8.23261	8.03155	7.8033	7.55044	7.78068	8.25324	8.59771	8.86471	7.78314	8.17518	4.30902	5.01164	4.06036	6.01293	6.07177	2.68036	3.01635	3.82555	7.7935	7.66094	8.09221	8.18797	8.06164	7.95157	8.35039	8.05956	6.98985	7.04879	7.08124	7.37981	7.23621	6.87237	7.41795	6.5985	7.80735
ENSG00000001631	10.7633	10.4667	10.7578	10.7589	10.7671	10.8211	10.9737	10.7456	10.4526	10.4257	10.4921	10.4643	10.454	10.6529	10.5329	10.453	10.562	10.4522	10.4892	10.7098	10.4626	10.4611	10.6894	10.4738	8.75729	8.52586	8.77668	8.63204	8.61901	8.45976	8.54227	8.43093	10.9231	10.7932	10.8736	11.0024	10.7155	10.9723	10.7904	10.7674	11.0594	10.9568	11.0254	11.014	10.8529	10.919	11.0824	10.9363	10.7726
ENSG00000002016	8.81177	8.88954	8.83894	8.90988	8.89953	8.69095	8.81918	8.94521	8.99729	8.77304	8.8652	8.68415	8.62482	8.78676	8.75085	8.98145	8.5025	8.42882	8.53493	8.72514	8.45765	8.43359	8.45084	8.46146	7.66183	8.36535	7.90344	8.04181	7.36456	7.07184	6.94578	7.45791	9.09396	9.2418	9.21679	9.16726	9.20891	8.9887	8.99493	9.29893	9.10135	9.0031	9.0969	9.05753	9.15261	8.97123	9.10105	9.11545	9.03701
ENSG00000002079	1.15789	0	0	1.00015	0.781115	0	1.25377	0	0	0	0	0	0	0	0	0	0	0	0	0	0.052514	0	0	0	0	0	0	0	0	0	0	0	0.736014	1.71935	2.17265	2.01714	0.26781	2.71134	0	0	0.330435	2.07259	1.15462	0	1.31759	1.12887	0	0	1.34478
ENSG00000002330	8.01462	8.01544	7.90096	7.98432	8.21484	7.79797	8.04095	8.12928	7.81247	8.06336	7.67953	7.7106	7.99158	7.95225	8.14841	7.95993	8.52553	8.59623	8.53933	8.07699	8.45547	8.27423	8.41344	8.56472	8.88816	8.8833	8.93757	8.89941	9.15343	8.81853	9.31089	9.02579	7.57406	7.68732	7.72197	7.59103	8.0042	7.8272	7.69901	8.22939	7.49755	7.49377	7.5919	7.53486	7.45281	7.52846	7.78464	7.52869	7.89173
ENSG00000002549	10.1716	11.048	10.4238	10.062	11.2425	11.041	10.5337	10.2953	10.7509	11.5386	11.1316	11.1327	11.9131	11.7854	11.3945	11.165	11.0696	11.9917	11.3671	11.2444	12.5278	12.4098	11.6631	11.5416	8.70511	8.8397	9.4657	8.29877	11.0204	11.2819	9.34163	8.81415	8.9132	9.00438	9.0763	8.90497	9.13891	9.31369	9.58147	9.27299	8.80579	9.1082	8.95918	9.1961	9.11318	9.10409	9.11417	8.93284	9.46866
ENSG00000002586	12.3336	12.3565	12.3387	12.2047	11.9295	11.7902	11.9684	12.1107	9.97304	10.4981	9.12623	10.6071	9.72292	9.97322	9.94661	9.95396	12.5336	12.3464	12.5094	12.3733	12.3315	12.2324	12.3279	12.4797	5.17151	5.33025	5.44161	5.10604	3.14578	4.68913	5.11613	5.53528	11.4308	11.5051	11.5538	11.5749	11.3604	11.3075	11.3646	11.5637	11.9719	12.0188	11.8989	12.009	11.6171	11.5214	11.6168	11.7497	13.1211
ENSG00000002587	6.70446	6.47456	6.18189	7.00413	7.11047	7.54581	6.50398	6.71499	4.15791	4.31473	2.95315	4.36233	3.03564	3.28308	2.84544	4.03587	3.11971	2.60405	3.70819	3.41283	4.51195	3.09817	2.48375	2.08533	0	1.89063	2.55701	3.40412	0	0	2.02359	0	10.9613	11.0489	10.8906	10.9939	10.9144	11.1116	11.0219	10.8281	3.13299	2.68854	3.37701	2.27185	3.90255	3.4508	3.56164	3.44259	4.32554
ENSG00000002726	2.652	1.2733	0	1.58511	0.316446	0	0	1.65819	0	0	0	0	0	1.28308	0	0	0.797785	2.40314	2.67577	0.953403	1.05251	1.51321	0	0	1.83509	3.18929	1.55701	2.40412	0	2.96667	2.02359	4.02095	1.52371	0	1.60219	2.09585	1.26781	0	1.83317	1.36748	0	0	0	0	0	0	0	0	0
ENSG00000002745	4.08229	3.9064	4.97526	4.17868	5.69392	5.91087	5.08565	5.33005	2.87251	0.992801	1.38537	3.59667	2.16658	1.95211	3.01799	3.45411	0.0846663	0.504518	2.12323	0	3.05251	3.09817	1.48375	2.08533	0	0	0	0	0	0	0	0	9.0968	9.09283	9.15175	9.25134	9.66279	9.6028	9.47447	9.53558	2.95402	4.44343	2.89158	4.42132	4.86603	4.51154	3.94332	4.89413	4.20966
ENSG00000002746	0	0.53345	0	0	0.316446	1.05139	0	0	0	0	0	0	0	0	0	0	0	0	0	0	0	0	0	0	0	0	0	0	0	0	0	0	0	0	0	0	0	0	0.914782	0	0.548027	0	0.569653	0.686884	0.823481	0	0.739789	0	0
ENSG00000002822	10.6354	10.9285	10.5614	10.7059	10.3582	10.2686	10.3367	10.4582	12.3902	12.321	12.3748	12.1931	11.2628	11.061	11.2267	11.3466	10.477	10.6065	10.4466	10.2363	10.4393	10.0643	10.2191	10.4757	9.67924	9.93108	9.85627	9.50517	7.87832	6.2886	8.08903	7.15407	10.0525	10.3494	10.2319	9.94721	10.4265	10.0783	10.2534	10.4953	10.4898	10.6978	10.3643	10.3793	10.6452	10.5379	10.52	10.7483	10.5773
ENSG00000002834	13.3458	13.5284	13.2673	13.2433	13.1234	12.9145	13.0558	13.1358	13.603	13.7593	13.6769	13.6235	13.6666	13.5113	13.5324	13.5544	13.6384	13.6305	13.5947	13.5721	13.6653	13.5344	13.5374	13.6175	15.2637	15.4567	15.4088	15.2379	15.4484	15.3091	15.4885	15.2998	12.4343	12.4682	12.5271	12.4168	12.6582	12.4943	12.5875	12.7139	12.5618	12.6123	12.5189	12.6054	12.666	12.4691	12.6524	12.6361	14.0881
ENSG00000002919	10.1575	10.3441	10.155	10.1239	10.2395	10.1451	10.1327	10.139	10.9027	10.7483	11.1014	10.8402	11.0833	11.0132	11.2342	11.1638	10.7377	10.777	10.826	10.8138	10.9634	10.9109	10.9979	10.8864	12.2193	12.3262	12.2859	12.3698	12.3223	11.9272	12.578	12.2411	10.2975	10.2896	10.3229	10.2301	10.0936	10.2101	10.2523	10.3094	9.64247	9.46816	9.49634	9.56435	9.40367	9.42368	9.40444	9.19286	10.3064
ENSG00000002933	6.12174	6.07641	5.59843	5.26145	8.38429	8.36292	8.79752	8.84896	5.93269	5.51222	5.93315	5.6631	7.90284	7.82658	8.54654	8.38046	7.29595	7.66741	7.08343	6.9978	10.5176	10.2294	10.4049	10.6449	0	0	0	0	0	0	0	0	0	0	0	0	0	0	0	0	1.54803	0.68854	0	0	2.90255	1.12887	1.75429	0	0.750229
ENSG00000003056	12.4354	12.4781	12.3785	12.3714	12.401	12.4117	12.4499	12.4202	13.2263	13.2069	13.2899	13.2756	13.2097	13.1876	13.3388	13.2361	12.6999	12.7674	12.705	12.779	12.7673	12.8703	12.7656	12.714	9.96621	9.91791	10.1067	9.91701	9.86646	10.0963	10.0916	9.8591	11.5406	11.495	11.5123	11.6128	11.5043	11.5831	11.6545	11.6308	12.0614	12.0704	12.1257	12.0959	12.0991	12.1189	12.191	12.0846	12.3328
ENSG00000003096	4.45936	4.23389	4.59542	4.7091	4.22334	4.44371	3.83874	4.65548	1.87251	2.98919	0	3.9029	1.03564	2.86804	2.55855	0.869152	3.11971	0	2.86019	2.53837	3.05251	3.51321	3.48375	3.66708	0	0	0	0	0	0	0	0	1.81001	0.719353	0.602191	0	0	1.46038	0.914782	2.95244	5.06971	4.2735	4.50974	4.68688	4.90255	3.93623	4.45473	4.90202	3.55758
ENSG00000003137	0	0	0	0	0.316446	0	0	0	0	0	0	0	0	0	0	0	0	0	0	0	0	0	0	0	0	0	0	0	0	0	0	0	0	0	0	0	0	0	0	0	0	0	0	0	0	0	0	0	1.75023
ENSG00000003147	5.76619	6.05797	6.21566	5.7534	6.25579	6.24399	6.43459	6.02859	3.6465	5.59719	3.6193	5.4116	4.40678	4.36203	3.96727	3.72115	6.73566	6.91809	6.81171	6.81885	6.63162	7.14384	6.51453	7.20041	7.45406	6.97344	7.61239	7.81339	7.74769	7.58313	8.19028	7.85154	1.81001	2.81359	3.25381	0.919527	0	3.38638	0.914782	0	5.63108	5.44634	5.64216	5.74451	6.25045	5.95298	5.94163	5.83044	5.00318
ENSG00000003249	6.07827	6.28834	6.59452	6.86061	6.71185	6.46146	6.98169	6.92497	0	0	0	0	2.03564	0	0	0	0	1.01909	0.538263	0.953403	0	1.51321	0	0	0	0	1.55701	0	0	1.96667	0	0	9.64309	9.8457	9.68643	9.45691	9.35318	9.15798	9.28736	9.45786	7.3475	7.60071	7.53058	7.2982	7.635	7.32579	7.30673	7.71555	0.750229
ENSG00000003393	9.42025	9.28178	9.27835	9.34881	9.22394	9.11587	9.31809	9.08311	9.11644	8.95772	9.24296	9.17991	9.08359	8.99134	9.00981	9.05442	9.56156	9.6495	9.67094	9.5048	9.24728	9.28086	9.50545	9.32968	9.25396	8.87943	9.3572	9.46258	8.55568	8.39125	8.98463	8.83516	8.40187	8.61272	8.75666	8.69741	8.37905	8.29416	8.40992	8.41329	9.00064	9.0258	8.90585	9.17135	8.98881	8.84408	8.79321	8.81284	9.60497
ENSG00000003400	11.4901	11.3835	11.3686	11.3671	11.4097	11.3536	11.2547	11.2431	11.5917	11.4409	11.7118	11.4249	11.4948	11.3616	11.488	11.3907	11.4767	11.5339	11.5884	11.4854	11.4032	11.297	11.1233	11.2586	12.0589	12.3102	12.344	12.104	11.4406	11.5411	11.3394	11.5129	10.7751	10.6644	10.8488	11.1037	11.1997	11.2189	11.2505	11.1789	11.2902	11.2677	11.2349	11.2099	11.3196	11.3225	11.2547	11.1879	12.0271
ENSG00000003402	12.5016	12.6033	12.3898	12.4493	12.4457	12.3277	12.3128	12.3022	13.0828	13.003	13.1894	12.9732	13.0744	12.9936	13.0992	13.0994	12.617	12.7127	12.6782	12.6412	12.7184	12.6741	12.7577	12.6731	15.4093	15.6158	15.5276	15.489	15.5903	15.5265	15.5917	15.6536	11.4864	11.5636	11.6021	11.6167	11.5125	11.6325	11.6477	11.5426	12.1313	12.1444	12.0545	12.1275	12.0299	12.0826	12.1479	12.0685	13.2488
ENSG00000003436	0.652	1.85538	0.598132	3.32207	1.31645	3.41316	2.25377	3.24315	0	1.57776	0	0	0	1.28308	1.55855	0.869152	0	0	0	0	1.05251	0	0	0	0	0	0	0	0	0	0	0	0	0	0	0	0	0	0	0	0	0	0	0	0	0	0	0	0
ENSG00000003509	9.25152	8.8922	9.21734	9.14281	9.15265	9.38141	9.29281	9.2876	9.23901	9.17635	9.45939	9.22365	9.21957	9.49227	9.34167	9.25896	9.04621	9.12737	9.17948	9.13075	8.90697	9.21539	9.27653	9.06064	8.37322	7.95988	8.31014	8.72441	8.71116	7.92516	8.97086	8.65971	9.34845	9.21767	9.22704	9.36797	9.33181	9.60122	9.45556	9.43439	9.23041	9.2079	9.46273	9.48471	9.24273	9.45393	9.46258	9.52623	8.96297
ENSG00000003756	13.1555	13.09	13.1252	13.1726	13.0498	13.0652	13.2396	13.1876	12.9521	12.7829	12.8848	12.8315	12.7802	12.7191	12.9543	12.8781	13.1853	13.0932	13.1116	13.1579	12.9652	12.8958	13.1533	13.2145	14.4037	14.4798	14.3967	14.4836	14.0746	13.9171	14.2186	14.2466	13.4167	13.371	13.3536	13.4677	13.3451	13.3866	13.4426	13.3551	13.1678	13.1071	13.0975	13.1161	13.0458	13.0218	13.1176	13.1154	13.0455
ENSG00000003987	6.52473	6.34213	6.61055	6.40422	6.89131	6.96952	6.2084	6.37404	6.55406	7.3958	7.10916	6.89019	6.87149	7.21892	6.89078	6.77892	6.83826	6.31822	7.10628	7.25747	6.87165	7.57818	6.80934	6.91188	7.25264	6.78531	7.05574	7.33018	6.44561	6.42847	6.09918	6.5779	6.68031	6.32784	6.76855	6.752	6.56132	6.33372	6.47686	6.48636	6.70994	6.56318	6.9677	6.80222	6.52928	6.68475	6.61601	6.401	6.98132
ENSG00000003989	0	0	0	0	0	0	0	0	0	0	0	0	0	0	0	0	0	0	0	0	0	0	0	0	0	0	0	0	0	0	2.02359	0	0	0.719353	0	0	0	0	0	0	0	0	0	0	0	0	0	0	0
ENSG00000004059	11.4676	11.7327	11.4764	11.4701	11.6083	11.4161	11.54	11.58	12.0037	12.1182	11.8708	12.0687	12.0417	11.9489	11.9705	12.1532	12.2811	12.2411	12.2037	11.9646	12.2844	12.1011	12.2161	12.3177	12.7893	12.9561	12.9925	12.7173	13.1113	12.8925	13.1928	13.0082	10.6736	10.8206	10.8926	10.7187	10.9534	10.776	10.8439	11.107	10.7425	10.8463	10.8241	10.7308	10.8715	10.8137	10.9404	10.9212	11.3576
ENSG00000004139	10.1544	10.0305	10.076	10.324	9.83829	9.77314	9.96404	10.0362	9.51536	9.39034	9.82432	9.53072	9.38898	8.7786	9.44667	9.3819	8.23975	8.29116	8.19081	8.02798	8.69201	8.22437	8.62896	8.55391	6.57495	6.0903	5.72953	5.78981	5.65735	4.96667	6.07041	5.6095	10.2044	10.2864	10.315	10.1799	10.2117	9.99576	10.0265	10.1022	10.7811	10.6952	10.5491	10.4631	10.5204	10.4691	10.5138	10.567	10.6306
ENSG00000004142	10.507	10.6433	10.4565	10.4437	10.3549	10.3139	10.4392	10.5214	10.69	10.7787	10.7889	10.7374	10.7942	10.6426	10.7893	10.7551	10.8357	10.8348	10.8616	10.6877	10.7403	10.6593	10.6899	10.8891	10.4342	10.3104	10.3569	10.2673	10.3154	9.99829	10.3106	9.98877	10.3897	10.5116	10.4645	10.5095	10.4134	10.5408	10.5855	10.6918	10.2195	10.2723	10.3305	10.3089	10.399	10.1652	10.2153	10.2428	10.6576
ENSG00000004399	12.7969	13.0935	12.4693	12.51	12.2581	12.1842	12.4445	12.5284	13.3137	13.2052	13.1356	13.1522	12.6356	12.5798	13.0926	13.0798	13.886	13.7937	13.8308	13.6199	13.689	13.6513	13.881	14.0346	4.17151	4.21256	4.87894	2.81916	4.14578	0	2.02359	4.43599	7.68063	7.84678	7.84346	7.96141	6.68262	6.16082	6.23527	6.76494	10.3503	9.93822	9.60467	9.88616	9.82344	9.36115	9.58964	9.99099	13.3327
ENSG00000004455	11.2398	11.2036	11.2104	11.1139	11.2414	11.2456	11.2414	11.1988	11.473	11.6674	11.6904	11.7727	11.7442	11.7478	11.8098	11.6482	11.6584	11.652	11.6426	11.7361	11.7294	11.7299	11.8088	11.8168	9.69422	9.18148	9.75906	9.5323	9.71882	9.68215	9.9227	9.57891	11.0643	10.9142	11.0068	11.0274	11.0134	11.1582	11.2183	11.122	10.701	10.7704	10.8968	10.7934	10.7977	10.867	10.7415	10.6762	11.1401
ENSG00000004468	10.1179	10.3448	10.1985	10.3819	9.92002	9.92207	9.75871	9.88221	7.7388	8.15217	7.41872	7.78089	8.49385	8.55277	8.54149	8.68754	8.44344	9.14574	8.96159	8.32757	9.52158	9.57066	8.57936	8.48729	9.06875	8.80016	8.98034	8.95625	9.04338	8.77634	9.37797	8.95845	9.86174	10.0594	10.3934	10.8662	9.99502	10.1007	10.8588	10.3928	8.54323	8.85405	8.96934	9.00502	9.03561	9.02557	9.17816	9.04889	11.9179
ENSG00000004478	9.39962	9.80378	9.65976	9.68668	10.0003	9.85366	9.85832	9.82766	10.0844	10.202	10.5447	10.1898	10.3394	10.224	10.279	10.3151	9.51103	9.78902	9.65907	9.90066	9.89065	9.73735	9.93133	9.9148	5.86394	5.56192	6.62267	6.10234	5.43266	6.05413	6.28587	5.52005	9.82456	9.92682	9.94615	9.93949	10.0374	10.0048	10.1759	10.0223	9.68638	9.89877	9.83182	9.79047	10.0914	10.0454	10.0872	9.87312	9.4145
ENSG00000004487	10.6614	10.7707	10.7368	10.7415	10.7554	10.7252	10.8815	10.8809	10.7938	10.92	11.0108	10.8918	10.9447	10.9053	11.0333	10.9638	10.6776	10.6569	10.6746	10.7499	10.5415	10.4312	10.6792	10.7698	5.13499	3.38632	5.45715	5.7612	3.61566	4.85419	4.56955	5.25974	10.7609	10.6805	10.7967	10.7584	10.7763	10.8223	10.8376	10.7496	10.828	10.7785	10.9313	10.7964	10.7467	10.8072	10.8273	10.74	10.5385
ENSG00000004534	12.8151	12.7527	12.7488	12.8526	12.5476	12.4708	12.591	12.6046	12.4783	12.5143	12.4499	12.5088	12.2855	12.2679	12.4493	12.3778	12.8779	12.8452	12.7836	12.8617	12.4497	12.4133	12.7006	12.6873	11.6332	11.6392	11.6558	11.8258	11.2782	10.926	11.6324	11.5794	13.2048	13.2179	13.1452	13.2652	12.8661	12.9806	13.0399	13.0045	12.741	12.7574	12.7647	12.7611	12.4882	12.4671	12.6245	12.5892	12.766
ENSG00000004660	9.37542	9.47547	9.43463	9.605	9.29304	9.05696	8.87378	9.10552	10.9143	10.5555	11.1479	10.6421	10.9928	10.7504	10.8853	10.9492	9.53348	9.19012	10.1204	9.71063	9.40663	9.20425	9.1614	9.26746	11.9429	11.754	12.5622	12.0532	11.8978	11.6083	11.7038	11.6129	8.72159	8.95388	8.83615	8.69537	7.73231	7.41038	7.74539	7.78988	9.32199	9.38592	9.61885	9.51257	9.18906	8.73716	8.79759	8.74874	7.43027
ENSG00000004700	11.1661	11.0531	11.2982	11.1196	11.2271	11.2354	11.1403	11.0756	11.4695	11.5054	11.7206	11.5996	11.4602	11.5744	11.5228	11.4155	10.9547	11.0106	10.8776	11.2308	10.9153	11.0581	10.9319	10.9332	9.78838	9.85327	9.82193	9.79581	9.55592	9.53775	9.68021	9.34168	11.4074	11.144	11.2733	11.4273	11.2671	11.4011	11.4079	11.3101	11.0574	11.1438	11.2081	11.1629	11.0739	11.1687	11.1712	10.9199	11.4344
ENSG00000004766	9.75849	9.5867	9.68806	9.65943	9.72325	9.61387	9.89835	9.72484	9.68562	9.73629	9.84293	9.72675	9.42177	9.72021	9.76606	9.50338	9.93649	9.71648	9.86051	9.97327	9.54208	9.64337	9.71523	9.566	6.76224	5.65298	6.24966	6.25745	6.14307	4.55163	4.83094	4.97452	9.87801	9.69233	9.81947	9.88635	9.56683	9.58331	9.75099	9.47094	9.79586	9.69918	9.87489	9.81116	9.68544	9.76571	9.80944	9.66399	9.56657
ENSG00000004776	0	0	0	0.621634	0.316446	0	0	0	0	0	0.628342	0	0	0	0	0	0	0	1.53826	0	0	0	0	0	0	0	0	0	0	0	0.0235853	0	0	0	0.602191	0	0	0	0	1.36748	0	0	0	0	0	0	0	0	0.750229
ENSG00000004777	10.2568	10.2929	10.2364	10.227	9.81687	9.65201	9.90296	10.1897	9.20669	9.05636	9.06347	8.73282	9.22285	8.94393	8.76786	9.44094	8.50921	8.55514	8.59988	8.29397	8.65064	8.20809	8.14467	8.63833	8.2364	7.73662	8.30574	8.24927	7.54734	7.31787	7.54809	8.1994	9.87675	10.1749	9.89569	9.66251	9.92069	9.65765	9.82375	9.93365	10.634	10.6197	10.347	10.3177	10.6176	10.0832	10.5392	10.5912	10.8932
ENSG00000004779	9.34399	9.45859	9.43428	9.28814	9.61625	9.40313	9.309	9.23263	9.86692	9.88361	9.93194	9.96573	9.87018	9.92708	9.90575	9.88972	9.81337	9.86066	9.7455	9.83232	9.80326	9.79717	9.5916	9.81572	6.81952	6.62235	6.98462	6.36821	6.54768	5.6582	6.4207	5.22884	8.91288	9.00882	9.08548	9.09485	9.07375	9.18039	9.24892	9.36443	9.09191	9.17232	9.06263	9.18414	9.1243	9.32982	9.18275	9.15043	9.09958
ENSG00000004799	10.8982	10.5385	10.445	11.2422	10.161	10.649	7.89763	9.06175	12.7162	12.3061	12.6438	13.1559	11.9189	12.2911	10.8051	11.3218	12.0994	11.8773	11.8073	13.2038	11.448	12.0447	9.73575	10.6246	8.24293	6.64016	7.68506	10.0003	6.99026	8.68091	5.72403	7.13643	7.35165	6.9447	7.25166	9.226	6.07517	7.19211	3.72214	3.95244	0.548027	1.68854	0.569653	0.672384	0	1.12887	0	0	6.24432
ENSG00000004809	5.7622	6.05952	5.76605	5.68168	4.9758	4.37332	5.12266	5.00585	1.45747	2.94513	0	2.50697	0	2.28308	1.55855	1.86915	7.87759	7.66352	7.89889	7.62738	6.80098	7.02322	7.03588	7.13598	0	0	0	0	0	2.96667	2.02359	0	0	0	0	0	0	0	0	0	0	0.68854	0	0	0	0	0	0	1.75023
ENSG00000004838	6.8794	6.85086	7.05969	7.02354	6.51435	6.06575	6.47449	6.63684	5.32668	5.70264	5.17986	5.83789	5.77225	4.22981	5.80078	5.88188	6.19319	5.92068	6.46403	5.59437	5.6981	5.93477	6.43888	6.34007	7.11787	7.64551	7.1852	7.098	6.65927	6.0422	7.02313	7.42875	6.4262	6.6527	6.54427	6.34411	6.02643	6.71399	5.64542	6.14621	5.70305	6.30266	5.92544	5.80515	6.35936	5.75356	6.39178	6.32719	8.0372
ENSG00000004846	0.652	0.53345	0	0	0	0	1.25377	0	0	0	0	0	0	0	0	0	0	0	0	0	0	0	0	0	0	0	0	0	0	0	0	0	0	0	0	0	0	0	0	0	0	0	0	0	0	0	0	0	0
ENSG00000004848	0	0	0	0	0	0	0	0	0	0	0	0	0	0	0	0	0	0	0	0	0	0	0	0	0	0	0	0	0	0	0	0	0.810014	0	0	0	0	0	0	0	0	0	0	0	0	0	0	0	0
ENSG00000004864	8.50643	8.69049	8.51699	8.41715	8.78954	8.68519	8.6538	8.76321	9.53581	9.55241	9.82603	9.77472	9.67096	9.78293	9.73433	9.60647	9.39852	9.56591	9.28904	9.45667	9.51612	9.44678	9.57487	9.50475	8.61432	8.74025	8.72464	8.76483	8.40448	8.62745	8.34479	8.66037	8.68831	8.44298	8.45232	8.8403	8.72544	8.80406	8.7565	8.91761	7.93164	7.85856	7.6486	8.03809	7.81855	8.02599	7.65564	7.5727	8.33909
ENSG00000004866	7.12935	7.31006	7.61024	7.05693	6.87143	6.62178	6.94426	6.76274	7.32711	7.49873	7.56498	7.60929	7.68984	7.67713	7.62922	7.65808	6.92467	7.18423	7.41782	7.4536	7.329	7.49542	7.51622	7.27834	3.4483	4.34125	4.94382	5.1764	5.59995	2.95217	5.47601	5.89279	6.26675	6.18662	6.75046	6.7216	7.09563	7.1764	7.32411	7.16544	5.75884	5.89548	5.96171	5.89261	5.92225	6.14796	6.34829	5.63518	7.71239
ENSG00000004897	10.3024	10.0893	10.3386	10.0937	10.2995	10.4303	10.4264	10.1726	10.4677	10.5033	10.5543	10.548	10.4387	10.493	10.5513	10.4514	10.2402	10.1694	10.1424	10.3995	10.2431	10.4679	10.3304	10.147	10.0753	9.61651	10.0596	9.78154	9.86721	9.92365	9.97925	9.52419	10.2966	10.1632	10.3431	10.3081	10.4739	10.5238	10.5548	10.3349	10.1655	10.2232	10.3282	10.3375	10.1726	10.3956	10.3422	10.122	10.3576
ENSG00000004939	5.8595	6.68116	6.29746	7.12816	6.6887	6.58714	7.50075	6.85707	1.8507	0.992801	1.62834	0.902902	0	1.28308	2.14352	0	0	0	0	0	0	0	0	0	0	0	0	0	0	2.96667	0	0	0.795515	0	0	0	0	0	2.49974	0	0	0	0	0	1.31759	0	2.33925	0	3.75023
ENSG00000004948	0	0	0	0	0	1.05139	0	0.658188	0	0	0.628342	0	0	0	0	0	0.797785	1.01909	0	0.953403	2.05251	2.44678	0	0	0	0	0	0	0	0	0	0	0	0	0	0	0	0	0	0	0	0	0	0	0	0	0	0	0
ENSG00000004961	8.46013	8.74592	8.44869	8.51208	8.67795	8.4357	8.7789	8.511	9.45555	9.46053	9.68102	9.54892	9.6116	9.51041	9.64432	9.50204	9.29432	9.25367	9.25748	9.36313	9.27685	9.38991	9.38589	9.27139	7.03704	7.38728	7.514	7.16256	7.16637	7.43003	7.54464	6.27796	8.45546	8.47771	8.46972	8.4541	8.48087	8.33555	8.79387	8.82478	7.57748	7.67245	7.36576	7.58194	7.71932	7.3521	8.02379	7.93605	7.8452
ENSG00000004975	9.97886	10.108	10.0793	10.2414	10.0531	9.95489	9.98401	10.1939	9.61178	9.42755	9.46994	9.42336	9.81976	9.27941	9.44178	9.72931	9.38856	9.37576	9.33797	9.38599	9.5235	9.29135	9.38733	9.52623	9.35285	9.21382	9.21401	9.06052	8.9634	8.58813	9.19961	9.24617	10.6412	10.7287	10.6646	10.5453	10.6729	10.4385	10.5522	10.6116	10.2889	10.246	10.311	10.3137	10.5412	10.3389	10.4813	10.5324	10.4873
ENSG00000005001	4.59029	4.80099	4.32932	4.12498	5.89852	4.66728	4.96637	5.94765	0	0	1.62834	0.902902	3.28661	2.40188	3.09016	3.14117	0	0	0	0	0	0	0	0	0	0	0	0	0	0	0	0	0	0	0	0	0	0	0.499745	0	5.19707	4.48659	3.89158	4.2142	5.40675	5.79676	5.55782	6.01062	6.44065
ENSG00000005007	11.948	12.0753	11.8826	11.9918	11.9831	11.7169	11.9872	12.0044	12.5847	12.4819	12.623	12.5382	12.729	12.3756	12.7416	12.8335	12.0676	12.0434	12.1016	11.9774	12.1297	11.8315	12.2102	12.1981	14.2928	14.3533	14.3058	14.2999	14.1506	13.7864	14.2032	14.1931	11.6853	11.8273	11.7522	11.5893	11.7753	11.5556	11.7875	11.8089	11.8877	11.8342	11.7399	11.7714	11.8931	11.7222	11.8528	11.9519	12.046
ENSG00000005020	11.276	11.3249	11.1035	10.949	11.3042	11.2719	11.1317	11.0101	12.4494	12.4984	12.7239	12.6698	12.4565	12.5645	12.5679	12.4524	12.3158	12.4587	12.3321	12.6181	12.4582	12.5826	12.534	12.3192	13.8107	13.5244	13.6381	13.7074	13.9063	13.8028	13.968	13.6482	11.4518	11.2229	11.4225	11.4403	11.5086	11.6774	11.5588	11.4739	8.21457	8.33506	8.12524	8.52363	7.77669	8.25392	7.78573	7.79592	10.9036
ENSG00000005022	11.7165	11.9118	11.8045	11.7092	11.7762	11.9091	11.6874	11.8057	12.7159	12.8168	12.6814	12.8154	12.7606	12.8503	12.7198	12.7748	12.5192	12.521	12.4674	12.5337	12.4125	12.4873	12.4158	12.4289	9.74853	9.61524	9.69378	9.67885	9.71435	9.41811	9.90097	9.42608	11.3986	11.4172	11.5672	11.5026	11.9397	12.0227	12.0697	12.0314	10.9563	11.1493	11.188	11.0723	11.1498	11.3859	11.2145	11.1501	11.6106
ENSG00000005059	10.9469	10.9454	11.1628	10.9687	11.3538	11.5019	11.381	11.3542	10.4648	10.761	10.7557	10.5423	10.4228	10.5979	10.3744	10.3247	10.9732	11.2338	11.0341	11.144	11.1381	11.3414	10.915	10.9887	2.69758	0	3.49812	2.63473	1.14578	1.96667	3.47776	2.43599	10.4664	10.4223	10.6945	10.6964	10.8537	10.9553	10.7817	10.8365	11.4666	11.5207	11.6767	11.7039	11.7782	12.0296	11.8144	11.8133	9.48067
ENSG00000005073	0	0	0	0	0	1.05139	0	0	0	0	0	0	0	0	0	0	0	0	0	0	0	0	0	0	0	0	0	0	0	0	0	0	0	0	0	0	0	0	0	0	0	0	0	0	0	0	0.754289	0	0
ENSG00000005075	8.66829	8.66923	8.49898	8.28405	8.17986	7.98332	8.04203	8.50427	9.15628	9.20748	9.13474	9.1698	8.75746	8.16942	8.52052	8.66338	9.16935	9.66472	9.35679	9.02535	8.78747	8.25423	8.5842	8.78534	10.3208	10.3227	10.4611	10.0414	9.96589	9.41347	9.99058	9.7993	8.42777	8.39597	8.35231	8.17653	8.62151	7.53216	8.00498	7.91742	8.17058	8.16427	7.85846	8.21671	7.92378	7.792	7.79464	8.0473	8.89874
ENSG00000005100	9.82065	9.85125	9.73812	9.88457	9.77738	9.89256	9.84435	9.73636	9.5668	9.50726	9.49004	9.69963	9.62269	9.37277	9.54178	9.36977	10.0616	10.1277	10.0445	10.2145	10.0392	9.95683	10.164	10.0879	7.91529	7.98254	7.9651	8.03963	7.75892	7.35486	7.70466	7.75539	9.90442	9.9299	9.86378	9.8834	9.9054	9.71526	10.0309	9.75946	9.89798	9.83688	9.67887	9.72697	9.88059	9.72841	9.9915	9.75921	9.50958
ENSG00000005102	5.76595	5.88642	6.04967	5.83537	6.32723	5.87667	6.16018	6.11696	0	0	0	0	0	0	0	0	0	0	0	0	0	0	0	0	0	0	0	0	0	0	0	0	0	0	0	0	0	0	0	0	7.20624	7.53152	7.39251	6.4415	6.98888	6.7681	7.00108	6.53936	0.750229
ENSG00000005108	2.31511	2.3408	1.41065	2.24924	1.98093	2.01487	1.25377	1.9152	0	0	0.628342	0	0	0	0	0	0	1.01909	0.538263	0	0	0	0	0	0	0	0	0	0	0	0	0	0.355983	0	0	0.363133	0	0	0	0	0	0	1.56965	0	0	0	0.754289	0	0
ENSG00000005156	9.83631	10.0013	9.87384	9.85619	9.69923	9.74809	9.73065	9.71968	9.66975	9.6583	9.70306	9.71763	9.95209	9.52868	9.56385	9.66683	9.55231	9.64988	9.60031	9.64594	9.60728	9.51873	9.31566	9.76145	10.6227	10.6025	10.738	10.901	10.1502	10.2382	10.1697	10.562	9.30208	9.4919	9.28737	9.24439	9.13537	9.10396	9.4063	9.12891	9.93631	9.96366	9.88664	9.7763	9.81617	9.6756	9.64193	9.84654	10.2458
ENSG00000005175	9.69516	9.63784	9.80749	9.74842	9.855	10.0446	10.021	9.74028	10.3008	10.3839	10.6375	10.4683	10.6726	10.8071	10.7512	10.5824	9.71751	10.0571	9.75188	10.0661	9.94436	10.1122	10.0995	9.98219	10.5862	10.9719	11.0521	10.5954	10.9521	11.2521	10.9055	10.3582	10.1402	9.92463	10.2154	10.2104	10.3007	10.6001	10.5498	10.2235	9.38946	9.75756	9.77619	9.84965	9.74281	9.89351	9.83078	9.79882	9.39441
ENSG00000005187	6.78767	6.85591	7.21626	7.06874	6.80091	7.02414	6.75843	6.54568	5.36186	4.8986	4.7218	5.04955	5.26447	4.85686	4.33585	4.59493	7.01629	6.91546	7.15961	6.87615	6.89606	6.35819	6.22861	6.29738	3.75235	0.5687	2.22486	4.45335	2.64622	0	4.27151	3.37502	7.01236	7.00123	7.14549	6.97211	6.26494	7.09	6.0207	6.45109	7.17547	7.32354	7.67672	7.71849	7.00117	7.32082	6.72786	7.27648	6.95359
ENSG00000005189	4.52483	4.91111	5.04983	4.30713	5.11346	5.13716	5.14889	5.11898	2.91181	3.1743	3.09567	3.31697	3.95974	3.9813	3.85889	2.90429	4.43224	3.80177	4.91935	3.77453	3.85486	4.21143	1.44621	4.75522	1.84959	1.98532	0.695242	0	0	2.27701	2.02359	0	1.81001	2.19444	2.50229	0	0.26781	0	1.61633	1.36748	2.35125	3.46192	4.22568	3.68146	2.90255	2.12887	3.5833	3.02755	5.3831
ENSG00000005194	9.65064	9.66718	9.78352	9.74356	9.70093	9.65292	9.83177	9.7742	9.62386	9.49903	9.61225	9.56881	9.52405	9.42079	9.61556	9.68262	9.48407	9.27044	9.58818	9.35734	9.59712	9.55482	9.51565	9.54409	8.3314	7.7371	7.97536	8.26163	7.37824	6.90024	7.29224	7.54268	9.251	9.09602	9.2248	9.13781	9.19303	9.15895	9.4409	9.29903	10.1058	9.9729	10.0377	10.113	9.84295	9.87519	9.95145	9.88088	9.57072
ENSG00000005206	11.8095	11.929	11.7907	11.9915	11.7828	11.6024	11.7667	11.991	11.2728	11.3107	11.0698	11.1025	11.4107	11.0507	11.3486	11.363	11.3364	11.4386	11.4269	11.0518	11.203	11.0047	11.1235	11.5181	11.121	11.0903	11.1399	11.0777	11.0216	10.3148	10.8452	11.1476	13.2406	13.4377	13.194	13.0202	13.029	12.8458	12.9505	13.1451	12.1073	12.0417	11.8565	11.8487	12.06	11.7275	11.9895	12.0886	11.6322
ENSG00000005238	10.8093	11.055	10.6787	10.6622	10.7961	10.5963	10.7018	10.6432	12.2028	12.2108	12.3778	12.1631	12.6042	12.4109	12.3968	12.4297	11.7931	11.837	11.8163	11.7438	11.9289	11.8504	11.8406	11.9489	13.7542	14.0446	14.0404	13.8345	13.9498	13.7863	13.9266	13.9183	8.0738	8.11972	8.26019	8.2191	8.32851	8.07686	8.38271	8.5781	8.68343	8.66186	8.51416	8.77355	8.76616	8.39247	8.41157	8.35596	10.5855
ENSG00000005243	5.94257	6.14167	5.74788	5.92979	5.265	4.9183	5.74747	5.03114	5.76635	5.32121	6.29311	5.23776	5.06421	3.68907	5.34404	4.08445	6.37582	6.38681	6.25772	6.36788	6.25493	5.5096	6.23971	6.23805	1.84959	0	0	0	2.73074	2.02325	0	0	3.36091	4.17221	2.60219	3.29248	4.96269	4.14968	3.81589	5.3328	3.30078	2.46675	3.14738	3.72251	3.6762	3.35846	3.04117	4.8445	7.91905
ENSG00000005249	8.81871	8.47989	8.80798	8.5153	9.18035	9.71868	8.63124	8.00062	8.91427	9.39466	9.36859	9.79569	9.21276	9.47917	9.5124	9.34841	8.29564	8.35841	8.18939	8.58269	8.49222	8.63215	8.49285	8.44317	0	1.89063	0	1.81916	1.14578	2.96667	0	0	2.39498	3.52671	4.18234	3.9032	4.96714	4.25947	3.72214	3.79776	4.13299	4.26989	5.01061	4.76754	4.70026	4.14501	4.72238	4.49396	5.68757
ENSG00000005302	12.556	12.4557	12.592	12.5908	12.6484	12.7821	12.8272	12.851	12.0975	12.0292	12.0414	11.9413	11.8578	11.9564	11.969	11.9333	12.5589	12.5101	12.4843	12.6196	12.2997	12.3168	12.4709	12.5967	12.782	13.1653	12.9727	12.7747	13.3515	13.1766	13.3632	13.3937	12.4815	12.4813	12.4237	12.5052	12.3704	12.5144	12.4628	12.4164	12.9355	12.9132	13.0043	12.9222	13.0395	13.1142	13.1402	13.2102	11.506
ENSG00000005339	12.9428	13.1035	12.9413	12.9654	12.7901	12.7006	12.7745	12.8026	13.0334	13.0045	12.9456	12.8596	13.0183	12.7985	12.8532	12.9731	13.0079	13.0597	13.1625	12.9776	13.0537	12.9619	12.9466	13.0432	14.8557	14.9219	14.8222	14.8268	15.1433	14.9437	15.0902	15.1061	13.1223	13.2874	13.1285	12.9949	13.0923	12.9569	12.9144	12.9212	12.9352	12.8703	12.7246	12.7057	12.843	12.7665	12.7959	12.9274	13.4401
ENSG00000005379	12.4134	12.5516	12.3103	12.3042	11.2431	10.7456	11.2137	11.3809	8.70636	9.32252	8.39659	8.87304	9.01736	8.72885	8.6705	9.22319	7.17619	7.69767	7.84347	7.53475	9.41201	9.64811	7.80393	7.87993	8.87008	8.70778	8.98338	8.60983	9.38753	9.57884	8.32079	8.11378	9.81135	9.82792	9.73569	9.54634	9.74962	9.27832	9.40391	9.51155	10.833	10.8506	10.7051	10.828	10.8699	10.6018	10.8933	10.9339	14.7698
ENSG00000005381	7.59557	8.24879	8.03717	7.55945	8.46721	8.3601	8.41092	8.79973	6.70793	6.49041	6.2401	6.63707	6.47859	6.74415	6.75607	7.02801	8.97421	8.6539	9.03484	8.90772	9.33217	9.40122	9.3637	9.49921	3.43455	5.69798	5.13957	4.62651	3.73074	0	4.02359	4.02095	0	0	0	0	0	0	0.914782	0	0	0	0.569653	0	0	1.12887	0.754289	0	4.03415
ENSG00000005421	0.547303	0	2.17344	0	0	0	0	0	0	0	0	0	0	0	0	0	0	0	0	0	0	0	0	0	0	0	0	0	0	0	0	0	0	1.93348	0.602191	1.91953	2.26781	2.72342	0	0	1.86995	0	0.569653	0	0	0	0	0	2.48141
ENSG00000005436	9.26545	8.85049	9.31858	9.15284	9.27015	9.27043	9.24878	9.17971	8.77675	8.80881	9.09665	9.01264	8.87775	8.60736	8.99481	8.71744	8.69737	8.43732	8.72428	8.87923	8.41785	8.55415	8.37624	8.43554	0	0	1.55701	1.81916	0	0	2.02359	0	9.32285	9.28716	9.55933	9.74559	9.66965	9.87085	9.52054	9.52238	9.681	9.60142	9.88364	9.93411	9.64782	9.92416	9.54231	9.5618	9.19434
ENSG00000005448	8.27061	8.33383	8.4581	8.69401	8.58258	8.23279	8.61948	8.79636	7.13516	7.26277	6.76892	7.35741	7.23001	7.16939	6.88246	7.51934	6.22035	6.60225	6.31989	6.26774	6.27439	6.29876	6.48375	6.78244	1.84959	0	0	0	0	0	0	2.43599	8.89578	8.96219	8.95176	8.77489	8.82623	8.61013	8.8422	8.7945	9.10847	8.75651	8.71293	8.87849	9.1561	8.73672	9.0634	9.10088	8.83583
ENSG00000005469	8.4781	8.24721	8.55535	8.55786	8.35652	8.48894	8.54287	8.49701	7.87543	7.76864	7.94503	7.92071	7.49294	7.81306	7.90932	7.69456	7.5287	7.37206	7.49479	7.58988	7.03048	7.47182	7.27947	7.07068	4.42005	5.47559	5.19276	5.44091	4.91555	5.28571	4.64886	5.42512	8.13329	7.73315	7.90816	8.18172	8.05022	8.05045	7.56856	7.70697	8.80744	8.50258	8.78931	9.01713	8.74562	8.88289	8.8272	8.65817	9.26573
ENSG00000005471	5.91766	5.64823	5.93227	6.39194	6.47167	6.12436	5.98224	6.17546	6.31975	6.734	5.88082	7.36577	7.01887	6.9998	7.24477	7.10181	0.797785	3.18259	0.538263	0	2.05251	1.84663	2.48375	1.50037	0	0	0	0	0	0	0	0	10.6333	10.6073	10.6736	10.6115	10.3308	10.6596	10.6758	10.4064	2.68553	0.688539	1.52571	1.67238	0	1.96075	2.34884	3.03236	2.57805
ENSG00000005483	12.6595	12.4984	12.6372	12.6075	12.6938	12.7047	12.6519	12.5912	12.5342	12.4717	12.5398	12.4346	12.6632	12.6936	12.633	12.6341	12.3297	12.3353	12.3252	12.3891	12.5082	12.5644	12.4283	12.3846	13.9028	13.9674	14.0797	14.0166	14.0708	14.0131	14.0136	13.9973	12.9459	12.8297	12.8699	12.7745	12.9432	12.9923	12.8517	12.7994	12.7847	12.782	12.8264	12.7513	12.8576	12.9444	12.8271	12.8093	12.8775
ENSG00000005486	10.2012	10.3937	10.2572	10.2571	9.98371	10.0023	9.98747	10.1941	9.92866	9.73245	9.78131	9.70303	9.74304	9.45386	9.36636	9.61718	10.3183	10.1135	10.2671	9.99785	10.2041	9.90381	9.97308	10.162	11.4475	11.4818	11.3998	11.2044	11.3153	11.1627	11.4119	11.4215	9.74102	9.91991	9.85802	9.49507	9.57478	9.54981	9.47044	9.85684	10.3178	10.2004	10.2399	10.108	10.2015	10.0044	9.98508	10.2922	10.4942
ENSG00000005513	6.96488	7.16222	7.24199	7.26376	6.79768	6.60598	7.40352	7.47056	0	0	0.628342	0	1.03564	0	0.558555	0.869152	0	0	0	0	0	0	0	0.500367	0	0	0	0	0	0	0	0	0	0	0	0	0	2.46038	1.91478	2.36748	8.24493	8.29498	8.13571	8.19444	8.3116	7.97436	8.10328	8.32009	1.75023
ENSG00000005700	10.9595	10.6994	10.9629	10.882	10.9138	10.8136	10.8448	10.7626	10.9636	11.0041	11.2713	11.2585	11.0969	11.107	11.1208	10.9774	11.0747	10.983	11.0093	11.3671	11.0507	11.2587	11.1303	11.1501	4.65694	1.89063	3.98997	5.14108	3.13854	4.55163	1.99444	0	10.813	10.4872	10.5958	10.8893	10.5818	10.6929	10.7565	10.6572	10.7379	10.5814	10.9239	11.0158	10.5701	10.7399	10.6388	10.5841	10.7922
ENSG00000005801	10.2181	10.0158	10.2438	10.208	10.0524	10.0913	10.1686	10.0312	9.75068	9.73784	9.83719	9.92882	9.5928	9.67308	9.81764	9.531	10.0424	9.86552	9.93923	10.0922	9.76354	9.78509	9.79291	9.80709	6.41335	6.1032	6.39394	6.38658	5.69051	6.35898	6.26771	6.14196	10.4306	10.3884	10.451	10.4908	10.3188	10.458	10.4124	10.2636	10.4734	10.3782	10.4018	10.5102	10.3391	10.3054	10.4313	10.1812	10.5856
ENSG00000005810	13.1176	13.1239	13.1448	13.1611	13.0865	13.233	13.1759	13.0842	13.0159	13.0407	13.109	13.0501	13.0625	13.0866	13.0568	13.006	13.0524	13.0821	13.091	13.123	13.0031	13.0706	13.0244	13.0294	11.904	12.2262	12.142	11.9091	12.1147	12.1253	11.7758	11.7125	13.8074	13.8423	13.833	13.7676	13.6707	13.761	13.6781	13.517	13.4124	13.4389	13.4833	13.3669	13.2463	13.4421	13.3163	13.2483	12.971
ENSG00000005812	10.7694	10.6339	10.8445	10.7252	10.8355	10.9608	10.9392	10.8553	10.8653	10.8628	11.2057	11.1265	10.8847	10.9313	11.1256	11.0029	10.6187	10.5815	10.5458	10.9068	10.4639	10.632	10.699	10.6422	11.8445	11.7548	11.9154	11.9811	11.7509	11.7436	12.2057	11.8363	10.9161	10.533	10.8241	10.8538	10.5543	10.9368	10.9166	10.6257	10.914	10.8164	11.0544	11.0612	10.6988	11.014	11.1126	10.8546	10.1549
ENSG00000005844	14.545	14.7479	14.4778	14.533	14.4243	14.2658	14.4601	14.5148	15.5081	15.4946	15.6094	15.4423	15.7633	15.6041	15.7525	15.77	14.0409	14.3486	14.2288	14.276	14.6041	14.7172	14.7145	14.5673	14.5052	14.8354	14.7125	14.6375	14.737	14.6279	14.8047	14.7425	12.4879	12.6643	12.5507	12.4836	12.3804	12.2122	12.363	12.4284	14.206	14.1552	13.9559	14.1158	14.2697	14.0904	14.1683	14.2836	15.689
ENSG00000005882	9.31363	9.61793	9.36053	9.42343	8.80411	8.66581	8.83599	8.953	9.29227	9.19959	8.95992	8.98576	8.51974	8.53699	8.58202	8.87873	9.09774	9.1814	9.09285	8.79626	8.76942	8.2532	8.36058	8.42688	4.69334	2.29	4.37826	4.9703	1.76871	0	4.10415	3.43599	9.51382	9.45315	9.51284	9.34857	9.24184	9.22334	9.24806	9.53722	9.41191	9.1901	9.02911	9.17421	9.18481	8.92117	9.05397	9.22927	9.85955
ENSG00000005884	6.93017	7.18995	7.32265	7.89216	7.67646	7.67169	7.53232	7.94387	0.872506	0	0	0.873756	1.03564	0	1.55855	0	0.797785	2.01909	0	0	2.05251	1.51321	0	0.500367	0	0	1.55701	0	0	0	0	0	9.24348	9.3934	9.38813	9.13224	8.49596	8.39973	8.79688	8.77475	8.56009	8.65605	8.57775	8.5114	8.62101	8.16075	8.48649	8.49993	5.60672
ENSG00000005889	10.629	10.4288	10.5514	10.5781	11.1974	11.2386	11.115	11.1676	10.4863	10.4924	10.5832	10.4879	10.8072	11.045	11.0205	11.0006	10.3607	10.4206	10.4299	10.5217	10.9542	10.9538	10.8562	10.9519	11.4252	11.345	11.5547	11.3723	11.638	11.5755	11.8152	11.7259	10.8151	10.6686	10.6931	10.6694	11.2542	11.3918	11.2511	11.1447	10.7004	10.6462	10.6546	10.8614	11.3568	11.5188	11.3042	11.213	10.8831
ENSG00000005893	11.8194	11.7618	11.7207	11.5432	11.8235	11.7614	11.6036	11.607	12.019	12.0977	12.2005	12.1959	11.6374	11.7479	11.6671	11.609	12.8302	12.818	12.7488	13.0627	12.8251	12.9572	12.6547	12.6804	14.6328	14.3669	14.5427	14.4686	14.7358	14.6848	14.8336	14.5502	10.1613	10.014	10.1777	10.2149	9.94849	9.96289	10.1254	10.021	10.5748	10.5665	10.7109	10.7555	10.4257	10.683	10.5515	10.2721	11.1176
ENSG00000005955	11.7926	11.6702	11.8013	11.8131	11.865	11.7985	11.9046	11.7851	11.8992	11.8119	11.9017	11.8802	11.8589	11.9255	11.9584	11.9121	11.708	11.7016	11.6097	11.7764	11.7733	11.8056	11.6702	11.7136	12.4162	12.386	12.4611	12.5159	12.3285	12.1846	12.3409	12.3046	11.9171	11.813	11.7992	11.9771	11.8466	11.9037	11.8407	11.7502	11.9218	11.8783	11.9671	11.9602	11.9061	12.1038	12.0146	12.0031	11.6167
ENSG00000005961	8.79809	8.80225	9.12799	8.65896	8.59099	8.69496	8.42019	8.18183	5.04483	4.0921	5.07394	3.71026	3.843	4.61507	3.46545	3.99843	2.71998	4.18902	3.2298	3.12333	2.63748	3.9857	2.48375	3.42256	3.06371	2.18929	2.55701	4.14108	3.4677	4.39963	3.05215	0	3.13194	1.10892	3.0458	3.72688	2.84312	2.89334	1.91478	2.36748	1.47403	2.25414	0.555154	0	1.14947	2.12887	3.22678	1.44259	5.99016
ENSG00000005981	0	0	0	0	0	0	0	0	0	0	0	0	0	0	0	0	0	0	0	0	0	0	0	0	0	0	0	0	0	0	0	0	0	0	0	0	0	0	0	0	0	0	0	0	0	0	0	0	0
ENSG00000006007	10.4026	10.5159	10.4034	10.3304	10.4901	10.6036	10.6431	10.4611	11.0407	11.0574	11.3579	11.1123	11.2822	11.3255	11.2491	11.3952	11.2975	11.3576	11.3418	11.386	11.5163	11.641	11.5439	11.6004	11.6523	11.51	11.6492	11.5436	12.3767	12.099	12.5447	12.1887	9.58697	9.26416	9.5898	9.5762	9.59747	9.6394	9.57506	9.66746	9.51865	9.39562	9.34184	9.4164	9.53874	9.65294	9.48354	9.45974	10.0258
ENSG00000006015	10.3898	10.8789	10.3433	10.5891	10.5874	10.4008	10.4785	10.5383	10.3772	10.376	10.0964	10.199	10.3455	9.93553	10.2661	10.3744	10.4346	10.3645	10.408	9.81663	10.2165	9.96083	10.1642	10.4508	9.46797	8.77156	9.25592	9.40449	9.36949	7.98904	9.22188	9.14734	10.255	10.6245	10.3372	10.0433	10.3161	10.0503	10.0729	10.3792	10.672	10.6516	10.4611	10.4768	10.9467	10.5073	10.7968	10.7891	10.7384
ENSG00000006016	0	0	0.654716	0.621634	0.316446	0.0513942	0	0	0	0	0.02888	1.49745	1.03564	0	0.544055	2.35458	0	0.0190915	1.01335	0	0	0	1.48375	1.75133	0	0	0	0	0	0	0	0	0.810014	0.719353	0	0.919527	0	0.460382	0	0.630514	0.548027	0	0	0.686884	0	0.842568	0.754289	0	0.750229
ENSG00000006025	11.1006	11.1993	11.0166	11.1745	10.9768	10.8252	10.9542	11.1635	8.65871	8.93432	8.10594	9.01273	8.81392	8.62977	8.80259	8.95401	10.063	9.88612	10.1364	9.80718	10.0863	9.91182	9.97701	10.2239	6.43214	4.47559	5.41499	6.06404	5.72109	5.55163	5.11105	5.23921	11.1269	11.2101	11.1147	11.088	11.2094	11.0185	11.2121	11.2606	11.2938	11.2158	11.0529	11.1687	11.3766	11.1556	11.2189	11.3899	12.3386
ENSG00000006042	0	1.53345	1.58363	1.62163	0	1.05139	1.25377	1.65819	0	0	0	0	0	0	0	0	0	0	0	0	0	0	0	0	0	0	0	0	0	0	0	0	0	0	0	0	0	0	0	0	0.548027	0	0	0	0	0	0.754289	0	0
ENSG00000006047	2.652	2.11841	0.598132	1.62163	4.21948	3.67666	3.5757	3.46554	0	0	0	0	0	0	0	0.869152	0	0	0	0	0	0	1.48375	0	0	0	0	0	0	0	0	0	0.810014	0.719353	0.602191	0.860633	2.26781	1.46038	0.914782	1.36748	1.54803	2.2735	3.37701	3.27185	5.0147	4.71022	3.92421	4.90202	0.750229
ENSG00000006059	0	0	0	0	0	0	0	0	0	0	0	0	0	0	0	0	0	0	0	0	0	0	0	0	0	0	0	0	0	0	0	0	0	0	0	0	0	0	0	0	0	0	0	0	0	0	0	0	0
ENSG00000006062	11.2042	11.3916	11.2673	11.2845	11.2215	11.0652	11.2166	11.3226	11.378	11.3904	11.2401	11.2254	11.3202	11.1175	11.1903	11.2732	11.3035	11.4091	11.3384	11.1059	11.3349	11.0027	11.0379	11.3051	11.8531	11.7114	11.9245	11.852	11.4109	11.0144	11.248	11.4108	12.1453	12.1548	12.1398	11.8936	12.2924	12.0946	12.1585	12.229	11.4025	11.3892	11.3479	11.2343	11.5285	11.3983	11.4041	11.4718	11.0748
ENSG00000006071	0	0	0	0	0	0	0	0	0	0	0	0	0	0	0	0	0	0	0	0	0	0	0	0	0	0	0	0	0	0	0	0	0.810014	0	1.60219	0	1.26781	1.46038	0.914782	0	0	0	0	0	0	0	0	0	0
ENSG00000006074	0.996829	0.53345	0	0.621634	0	0	0	0	0	0	0	0	0	0	0	0.869152	0	0	0	0	0	0	0	0	0	0	0	1.81916	0	0	2.02359	0	0	0	0	0	0	0	0	0	0	0	0	0	0	0	0	0	1.75023
ENSG00000006075	7.12387	7.23429	6.72249	6.88544	8.00662	8.31302	6.8786	7.31397	4.6778	5.92779	4.4992	5.66685	5.09309	6.16573	6.10607	5.65051	5.83868	5.60646	6.92058	6.3099	8.99004	9.91954	9.34229	8.30379	6.89179	8.24695	7.27098	6.98868	9.8552	9.80171	9.20001	9.60441	3.75861	2.04128	2.18715	3.72688	4.26781	3.78231	4.3729	4.1245	4.60856	4.12949	3.64193	4.06241	5.06264	5.63425	5.07261	5.24291	9.79036
ENSG00000006114	12.1605	11.9779	12.1491	12.1143	12.1401	12.1907	12.203	12.2116	11.4127	11.2345	11.556	11.346	11.4704	11.303	11.4576	11.4557	11.0601	11.1252	11.0124	11.0982	10.9452	11.0585	11.1039	11.1389	11.4896	11.357	11.5568	11.4103	11.4264	11.3765	11.5975	11.2986	12.3513	12.2111	12.2716	12.1973	12.2439	12.2629	12.2977	12.1763	12.5598	12.5397	12.5523	12.5463	12.5709	12.6304	12.6035	12.6299	12.4514
ENSG00000006116	0	0	0	0	0	0	0	0	0	0	0	0	0	0	0	0	0	0	0	0	0	0	0	0	0	0	1.55701	1.81916	0	0	0	0	0	0	0.602191	0.919527	0	0	0	0	0	0	0	0	0	0	0	0	0
ENSG00000006118	3.5522	1.8199	3.42693	3.44235	2.65337	4.15454	2.85119	2.63556	4.47543	5.60758	3.55716	4.50291	4.2195	5.08397	4.78422	5.18866	4.13763	3.97254	4.96529	4.51456	4.45845	4.54381	4.82147	4.17925	4.67668	3.49361	4.16487	5.12528	5.59539	5.24837	4.85003	5.36292	6.1454	6.34221	6.22354	6.26314	5.86066	5.57393	5.4485	5.79184	0.548027	0.70658	0.580208	0	1.3226	1.12887	0.77478	1.44259	1.63598
ENSG00000006125	11.9551	12.0128	12.0127	11.9794	11.9761	11.9587	12.078	12.0156	11.9317	12.0434	12.1203	11.9808	12.0902	12.1427	12.146	12.0922	11.6243	11.7775	11.5643	11.7234	11.8601	11.8912	11.8583	11.8786	11.3316	11.3466	11.2999	11.3473	11.2631	11.148	11.4334	11.077	11.8521	11.6888	11.792	11.6993	11.8192	11.8291	11.8555	11.8512	12.0047	12.0629	12.034	11.9751	12.0613	12.1949	12.119	12.0463	12.2173
ENSG00000006128	0	0	0	0	0	0	0	0	0	0	0	0	0	0	0	0	0	0	0	0	0	0	0	0	0	0	0	0	0	0	0	0	0	0	0	0	0	0	0	0	0	0	0	0	0	0	0	0	0
ENSG00000006194	11.0239	10.9903	10.9568	10.9501	10.8188	10.8286	11.0482	11.0185	10.4469	10.4061	10.551	10.3737	10.3436	10.2567	10.4982	10.5444	10.7534	10.6013	10.7041	10.6038	10.6327	10.5579	10.6449	10.7579	11.9182	11.6597	11.7421	11.8592	11.4858	11.1474	11.6485	11.6685	11.1387	11.1146	11.1824	11.081	11.0061	11.0869	11.1574	11.0853	11.222	11.1066	11.1509	11.0254	11.0725	11.007	11.2046	11.158	11.2071
ENSG00000006210	0	0	1.59813	0	0	0	0	0	0	0	0	0	0	0	0	0	0	0	0	0	0	0	1.48375	0	0	0	0	2.1295	0	0	0	0	0	0	0	0	0	0	0	0	0	0	0	0	0	0	0	0	0
ENSG00000006282	10.0076	10.1591	9.85234	10.1815	8.27888	8.01995	8.07727	8.38236	10.1697	10.283	10.0294	10.2161	7.32806	7.05365	7.23423	7.57222	10.5611	10.3356	10.6283	10.3679	7.60172	7.72733	7.99044	8.14675	2.84959	0	2.87316	1.81916	0	0	0	0	10.423	10.5529	10.3885	10.4453	8.73248	8.64516	8.78681	9.04654	9.6576	9.46711	9.18716	9.4771	8.34826	8.1392	8.2784	8.33401	10.183
ENSG00000006283	0	0.444182	0	0	0	0	0	1.65819	0	0.992801	0	0	1.38047	0	0	0	0	1.01909	0	0	0	0	0	0	0	0	0	0	0	0	0	0	0	0	0	0	0	0	0	0	0	0	0	0	0	0	0	0	0
ENSG00000006327	5.43336	5.48765	5.29857	5.85698	4.95915	4.33087	4.83874	4.98012	5.80324	6.40253	5.45413	6.49984	5.62061	5.3697	5.78583	5.51301	5.8844	5.54265	5.52922	6.17133	6.52825	5.68313	5.32572	6.38228	10.1161	10.0942	10.0229	10.0785	9.49689	9.92632	9.61447	9.58319	1.81001	1.71935	0	1.83791	0	0	3.43834	2.95244	0.548027	3.2735	1.56242	3.68688	0	3.4508	2.33925	3.75874	5.21686
ENSG00000006377	0	0	0	0	0	0	0	0	0	0	0	0	0	0	0	0	0	0	0	0	0	0	0	0	0	0	0	0	0	0	0	0	0	0	0	0	0	0	0	0	0	0	0	0	0	0	0	0	0
ENSG00000006432	7.97555	7.87125	8.41582	8.45358	8.20519	8.32705	8.3218	8.64483	0	0	0	1.9029	3.35757	1.28308	2.55855	3.19108	0	0	0.538263	0	1.94782	0	2.48375	1.08533	1.84959	2.80901	2.55701	1.81916	0	0	2.02359	0	10.6277	10.4532	10.5945	10.5894	10.4012	10.2697	10.4362	10.3633	8.94622	9.11027	8.99395	8.9683	8.7044	9.03149	9.26493	8.93043	8.35282
ENSG00000006451	9.82473	9.55884	9.94054	9.81121	9.85316	10.0453	10.0342	9.81111	9.65678	9.87157	9.91416	9.96904	9.90832	10.0333	9.88406	9.7969	9.63124	9.60278	9.62251	9.76936	9.70206	10.0314	9.85779	9.76166	7.8704	8.08045	7.9045	7.76495	7.43745	7.75848	8.3381	8.11603	9.50656	9.39471	9.48862	9.53674	9.5489	9.56183	9.60607	9.43389	9.95444	10.0804	10.1119	10.2424	9.91538	10.0909	10.2013	10.0148	9.43298
ENSG00000006453	7.15932	6.82286	6.82122	6.85837	7.81435	7.50173	7.54829	7.5012	7.64748	7.63273	7.51095	7.25708	8.5708	8.27145	8.16955	8.32803	7.6658	7.59675	7.71898	7.57981	8.56149	8.61386	7.92594	8.43669	7.78055	8.2793	8.16388	7.62441	8.46524	8.97585	8.23722	8.30709	6.64616	6.57804	6.554	6.30006	7.20368	7.35636	7.21492	7.2303	7.06584	6.85605	6.80709	6.69545	7.07917	7.25126	7.13393	7.27311	6.17342
ENSG00000006459	11.9016	11.6975	11.8581	11.6987	12.0693	12.1481	11.9012	11.9316	11.4075	11.6076	11.2122	11.5577	11.3463	11.7915	11.3682	11.3088	12.6468	12.654	12.6314	12.7618	12.8502	12.9957	12.7285	12.807	13.7309	13.4966	13.8234	13.9182	13.5894	13.5371	13.5672	13.7654	11.8697	11.7574	11.9229	12.0132	11.999	12.0808	11.8136	11.8155	11.5881	11.4938	11.6939	11.6953	11.433	11.6349	11.4361	11.4343	11.0287
ENSG00000006468	0.652	0	1.40549	0	1.31645	0.0513942	1.25377	1.65819	3.071	0.992801	1.62834	2.48786	3.03564	2.86804	2.55855	0.869152	0.797785	1.01909	1.12323	0.953403	0	0.776242	2.66007	1.27436	0	0	0	0	0	0	2.02359	0	0	0	0	0	0	0	0	0	1.54803	0	1.56965	0.686884	2.31759	1.12887	2.3296	0	0.750229
ENSG00000006530	10.3087	10.118	10.4186	10.3696	10.4224	10.3412	10.5261	10.4546	9.1539	9.11483	9.15805	9.17459	9.04463	9.04271	9.15683	9.28408	8.94555	9.07479	8.91848	8.99242	8.82257	8.98738	9.22239	9.25103	4.65694	4.27667	4.81256	5.22787	3.73074	2.96667	5.0383	4.02095	10.4085	10.3583	10.3807	10.5287	10.3494	10.432	10.5699	10.2666	10.564	10.5335	10.5421	10.7341	10.6132	10.8225	10.7702	10.7404	11.1642
ENSG00000006534	11.0088	11.3908	10.8256	10.7217	10.8766	10.7557	10.8548	10.9584	12.7004	12.6198	12.7705	12.5088	12.8228	12.5631	12.7091	12.8448	12.4861	12.3642	12.4783	12.3083	12.3842	12.1752	12.2678	12.5242	10.9596	10.7555	10.8716	10.855	11.3612	10.8308	11.3886	11.3093	5.00536	4.91785	5.46514	4.93477	5.68262	5.95799	5.85917	6.17031	2.92376	2.67039	3.82062	3.86799	2.80816	1.7518	3.07622	1.44259	7.81201
ENSG00000006555	9.10688	9.20672	9.23218	9.263	8.95669	8.43993	8.81602	8.88994	2.45747	3.3906	0.628342	0	2.03564	1.63923	3.28539	3.84551	0	1.01909	0.538263	0	0	0	0	1.50037	7.85745	7.60322	7.90202	7.67365	7.7442	7.67209	8.45621	8.3354	8.62303	8.67541	8.57103	8.4121	7.98041	7.87587	7.9046	7.94415	9.3463	9.20195	9.14122	9.0594	9.41873	8.9214	9.20649	9.22349	10.8185
ENSG00000006576	11.1619	10.7176	11.029	10.9615	11.1463	11.3567	11.1146	10.961	12.8089	12.5538	12.9861	12.7983	12.8357	13.0569	12.9898	12.7853	10.4498	10.4637	10.5314	11.0586	10.6973	10.9902	10.6648	10.5934	10.1324	9.82355	10.4211	10.3687	9.43247	9.9066	9.727	9.88909	12.1195	11.8696	12.1254	12.4023	12.1446	12.3331	12.2463	12.1293	11.2417	11.2218	11.2426	11.4503	11.0284	11.2034	11.0913	10.9164	10.1921
ENSG00000006606	0	0	0	0	0	0	0	0	0	0	0	0.902902	0	0	0	0	0	0	0	0	0	0	0	0	0	0	0	0	0	0	0	0	0	0	0	0	0	0	0	0	0	0	0	0	0	0	0	0	0
ENSG00000006607	7.9616	7.99212	7.92845	7.97576	7.437	7.43724	7.5693	7.33659	8.9741	9.04443	8.78342	8.74686	8.7427	8.50642	8.47498	8.53536	7.49125	7.99475	7.58033	7.3961	7.17297	6.55434	6.88308	6.6412	6.23057	5.72871	6.16517	6.57117	6.21296	6.02027	5.42589	5.94004	10.0844	10.109	10.1393	10.0864	10.0722	9.91988	9.7253	9.93529	7.18683	7.72726	7.35574	7.3275	7.34063	7.51391	7.63906	7.35259	7.70741
ENSG00000006611	0	0	0	0	0	0	0	0	0	0	0	0	0	0	0	0	0	0	0	0	0	0	0	0	0	0	0	0	0	0	0	0	0	0	0	0	0	0	0	0	0	0	0	0	0	0	0	0	0
ENSG00000006625	8.42659	8.28158	8.44218	8.55674	8.73544	8.72467	8.82196	8.50405	8.21911	8.72093	8.45806	8.77475	8.85429	8.62605	8.96131	8.69894	8.82845	8.69314	8.6996	9.01394	8.55586	8.87155	8.87013	8.96699	6.01951	6.12098	6.29902	6.15972	5.31088	6.2146	5.30157	4.75791	8.16016	8.07435	8.39316	8.43893	8.909	8.68882	8.84155	8.69013	8.13036	8.3657	8.45645	8.44857	8.49162	8.50834	8.72842	8.40699	8.4108
ENSG00000006634	8.04892	7.3818	8.10341	7.88317	8.28286	8.25222	8.04448	8.11163	7.14475	7.36663	7.35585	7.60737	7.4996	7.82364	7.66027	7.56383	7.16416	6.64396	6.65579	6.93401	7.35164	7.44738	6.78418	6.68794	4.53111	2.90375	3.59835	4.22481	4.80159	3.03536	2.07326	3.49282	8.10661	8.33708	8.36618	8.37405	8.15057	8.61046	8.67482	8.45233	8.5666	8.27838	8.72475	8.53993	8.72673	8.8	8.7374	8.57954	7.85737
ENSG00000006638	6.08463	5.90327	6.34927	6.62163	5.93468	6.15824	6.56266	6.44505	0.872506	0	0	0	0	0	0.558555	1.741	0	0	0	0	0	0	0	0.500367	0	0	0	0	0	0	0	0	7.47805	6.98745	7.21911	6.80339	7.24921	7.07185	7.12462	7.3854	6.66593	6.23636	6.46253	6.49114	6.43861	6.62265	6.65395	6.27548	6.90808
ENSG00000006652	10.4017	10.0846	10.2655	10.2081	10.5382	10.5085	10.3906	10.3486	10.8165	10.6093	10.7936	10.85	10.571	10.7035	10.6477	10.6679	10.633	10.5422	10.5381	10.6923	10.637	10.6595	10.4382	10.5712	14.9931	14.8434	14.9214	14.7345	14.7319	14.5884	14.5366	14.5606	10.2712	10.171	10.2114	10.3723	10.2056	10.3658	10.3636	10.3047	10.0749	10.0433	10.2243	10.2429	9.98853	10.2828	10.3741	10.2283	10.1721
ENSG00000006659	0	0	0	0.621634	1.90141	0	0	0.658188	0	0	0	0	0	0	0	0	0	0	0	0	0	0	0	0	0	0	0	0	0	0	0	0	0	0	0.602191	0	0	0	0	0	1.53353	1.67404	0.569653	1.68688	1.31759	3.12887	1.75429	2.76452	0
ENSG00000006695	8.92066	8.79489	8.88515	8.89165	8.78154	8.75772	8.88306	8.95575	9.05057	9.20245	9.24239	9.35564	9.00857	9.28798	9.26042	9.30956	8.90709	8.87003	8.8163	8.95959	8.91056	8.6144	8.85966	8.78387	2.84959	1.89063	1.55701	1.81916	2.14578	2.96667	2.02359	0	8.58183	8.6518	8.81359	8.64888	8.54365	8.65287	8.58615	8.52816	8.89135	9.11937	8.93024	8.76626	8.99129	9.13292	9.06103	8.72587	9.00431
ENSG00000006704	3.45316	2.53345	2.58727	2.1676	2.31645	1.05139	3.5757	3.23108	0.872506	2.57776	1.62834	1.9029	2.62061	2.28308	1.55855	2.45411	0	1.32943	1.53826	0.924257	0	0	0	0	0	0	0	0	0	0	0	0	2.81001	2.30432	2.18715	1.91953	2.26781	2.46038	0.914782	2.95244	3.84961	4.58772	4.02777	4.145	1.31759	4.11983	3.91779	4.43173	0
ENSG00000006712	10.137	10.3667	10.087	10.268	10.3271	10.2586	10.3199	10.2299	10.3728	10.4272	10.3474	10.3003	10.5004	10.4668	10.6452	10.5595	10.2356	10.19	10.1406	10.1756	10.4781	10.2683	10.4106	10.361	11.2774	11.4314	11.3228	11.2476	11.484	11.2577	11.2427	11.0985	10.5191	10.6019	10.547	10.615	11.0011	10.8578	11.0456	11.0681	10.0151	10.0125	10.1764	10.0788	10.2475	10.2223	10.3823	10.293	10.2378
ENSG00000006715	10.7047	10.7228	10.7264	10.6894	10.5278	10.6202	10.6311	10.4251	11.2451	11.2731	11.365	11.44	11.2592	11.3883	11.3208	11.2603	11.2049	11.2507	11.1745	11.3656	11.117	11.191	11.069	11.1063	11.8985	11.842	11.8893	11.8997	11.3646	11.5421	11.618	11.1826	10.615	10.4621	10.6704	10.7092	10.5956	10.4943	10.6055	10.3903	10.015	9.9781	10.0601	10.2132	9.54164	9.81813	10.0421	9.96372	10.7885
ENSG00000006740	5.53562	5.58134	5.758	5.69288	5.36782	4.48836	5.20704	5.00444	4.64016	5.12291	5.02135	4.48063	3.32548	4.09866	3.7156	2.71314	4.29604	4.71953	5.00815	4.838	3.9594	3.61082	4.29111	4.51829	0	0	0.557011	2.81916	0	0	0	0	7.33028	7.32653	7.16489	7.56396	6.49432	6.59419	6.71128	6.50211	6.29461	5.88152	6.13251	5.88969	5.4827	5.0681	4.69163	5.53514	5.35014
ENSG00000006744	10.7733	10.9749	10.8713	10.8278	10.9004	10.7339	10.7937	10.8461	10.936	11.0001	10.9404	10.9145	11.1137	10.9056	11.1454	11.0829	10.6395	10.5124	10.5034	10.5132	10.5915	10.4211	10.6476	10.6978	6.67486	6.70979	6.9068	6.73563	6.42747	5.76368	6.6994	6.29397	10.9545	11.0612	10.9936	10.8856	11.0504	10.848	11.0092	11.1086	10.9631	10.8911	10.831	10.7655	11.0584	10.9085	10.9726	10.9709	11.1411
ENSG00000006747	3.652	3.70337	4.10902	4.13513	0	2.85875	1.25377	0.658188	2.73644	2.9928	2.94449	3.9029	2.03564	1.81914	2.14352	1.45411	2.79417	1.01909	3.12323	1.94617	0	1.51321	1.48375	0	0	0	2.55701	0	0	0	0	2.43599	7.27899	7.22558	7.33609	7.34361	1.26781	0	1.91478	2.36748	3.79443	4.25657	3.38523	3.27185	2.61625	1.12887	1.75429	1.44259	2.75023
ENSG00000006756	9.68845	9.78671	9.45841	9.40885	10.0418	9.96981	9.89864	10.0579	10.0155	10.0442	10.1554	10.0099	10.2965	10.4456	10.3131	10.3872	10.8909	10.8641	10.8738	10.8984	11.5429	11.5107	11.3669	11.5842	7.84009	7.90364	7.86426	7.95666	8.66871	8.47383	8.99248	8.7785	8.12562	8.13324	8.11821	7.91365	8.23544	8.34376	8.50657	8.35013	6.59176	6.21147	6.11655	6.05391	6.0208	6.20996	6.19524	6.55987	9.50899
ENSG00000006757	6.72732	6.79892	7.18144	7.16219	7.51749	7.28233	7.25107	7.61308	7.31545	7.56463	7.40931	7.6155	8.12597	7.95593	7.89439	8.1022	7.31821	6.90002	7.2636	6.68622	7.47626	7.02385	7.59603	7.45944	1.76032	0	2.55701	1.81916	3.4677	2.96667	3.60855	4.02095	7.5721	7.62022	7.72982	7.35098	7.72264	7.74874	8.16669	8.17148	7.0434	6.91736	7.11901	7.08657	7.38174	7.15943	7.38525	7.22395	6.6904
ENSG00000006788	0	0	0	0	0	0	0	0	0	0	0	0	0	0	0	0	0	0	0	0	0	0	0	0	0	0	0	0	0	0	0	0	0	0	0	0	0	0	0	0	0	0	0	0	0	0	0	0	0
ENSG00000006831	10.9212	10.9184	10.8599	10.8437	10.9551	10.9556	10.9049	10.8926	11.1061	11.0695	11.2132	11.1984	11.3195	11.2672	11.1637	11.2069	11.4238	11.322	11.3806	11.4803	11.4899	11.4721	11.3386	11.4697	11.2574	11.0466	11.1618	11.1731	11.1903	10.9962	11.2735	11.0091	10.4137	10.2594	10.3661	10.4612	10.5945	10.6198	10.5572	10.5573	10.338	10.2857	10.3552	10.3522	10.5772	10.4359	10.4029	10.4408	11.3881
ENSG00000006837	4.4866	4.38636	5.29608	5.3563	4.86245	5.31649	5.44483	5.48615	5.01944	4.79648	4.58861	4.55519	4.28466	5.23924	4.59114	4.45648	4.32916	4.57166	5.13795	4.88356	5.31406	5.01868	4.59501	5.23364	5.63585	5.44194	5.29333	5.77121	5.14415	5.34509	4.92391	5.00673	5.59704	4.49636	5.5932	5.24834	5.23928	5.06597	4.74746	5.39225	5.08443	5.52286	5.67773	5.45643	4.86786	5.77552	5.11162	5.10782	5.62798
ENSG00000007001	0	0	0.598132	0	0	0	0	0	0	0	0	0	0	0	1.11437	0	0	0	0	0	0	0	0	0	3.02591	1.7062	0.198557	0.903219	0	0	0	0	0	0	0	0	0	0	0	0	0	0.68854	0.569653	0	0	0	0	0	0
ENSG00000007038	5.99683	6.3462	5.69869	6.37866	6.43123	6.06217	6.78391	7.02957	4.80702	5.37754	4.79425	4.11236	6.10431	5.94529	6.30567	6.57264	5.90965	6.06523	6.28511	5.61333	7.07909	6.86158	7.28879	7.10221	2.9472	1.89063	0	3.40412	0	2.96667	0	0	6.00694	6.13552	5.83677	5.69879	6.35017	6.24436	6.50724	6.42233	6.02538	6.48087	6.34339	5.89321	6.20901	6.52907	6.34525	6.01123	4.91373
ENSG00000007047	9.71678	9.93106	9.5906	9.6943	9.5673	9.37343	9.5585	9.48534	9.98015	10.0042	9.70983	9.86678	9.91214	9.83671	9.94472	10.1551	10.3642	10.3715	10.4534	10.2166	10.4449	10.3239	10.2457	10.5907	9.67098	9.51084	9.34165	9.4463	9.63065	9.51472	9.71007	9.45084	8.99017	9.17659	9.14759	8.95181	9.33643	8.80677	8.96984	9.3444	9.23578	9.23144	8.8389	9.07383	9.12081	8.91952	9.03263	9.39798	10.0818
ENSG00000007062	1.70268	3.13327	3.5401	2.22434	3.61735	4.44467	3.49158	3.75668	0	1.00101	0	0	0	1.29455	0	0.884666	0	0	0	0	0	0	0	0	0	1.89063	0	0	0	2.20545	2.02359	0	0	0	0	0	0	0	0	0	0	0	0.585721	0	1.16286	0	0	0	2.08879
ENSG00000007080	9.35725	9.90396	9.31251	9.63571	9.57692	9.26177	9.35349	9.528	9.78468	9.95159	9.64913	9.64143	9.68436	9.65982	9.99972	10.0658	9.99133	10.0153	9.87785	9.77061	9.94654	9.6663	9.78415	9.99856	7.94509	7.48935	7.88452	7.83485	7.27258	7.35898	7.61813	7.18659	9.06976	9.25696	9.03361	8.92015	9.36342	8.91826	9.27664	9.33505	9.06187	9.31669	8.94313	9.06075	9.19503	8.72938	9.13453	9.20048	9.77767
ENSG00000007129	11.4043	11.2163	11.6385	11.5314	11.7103	11.839	11.725	11.7303	8.56516	8.34639	8.63194	8.37043	8.64364	8.60357	8.62787	8.50527	7.85524	7.76836	7.97256	7.74769	8.01309	7.99218	7.64584	7.85369	10.4882	10.117	10.2283	10.4619	9.93329	9.31999	10.0239	9.2906	12.2711	12.2075	12.2847	12.2944	12.0562	12.2147	12.1553	12.0644	12.253	12.354	12.4302	12.285	12.4742	12.6005	12.4554	12.4346	11.5118
ENSG00000007168	12.2196	12.1047	12.2062	12.0722	12.1081	12.179	12.1316	12.1169	12.1729	12.1165	12.2909	12.2042	12.1112	12.1478	12.1652	12.0707	12.1732	12.0922	12.0809	12.1151	12.0247	12.0263	12.0825	12.1015	12.7712	12.7799	12.839	12.7744	12.6783	12.6111	12.7482	12.6499	12.212	12.1099	12.1826	12.2189	12.019	12.1583	12.1072	12.0149	12.2235	12.1786	12.2605	12.2121	12.1329	12.2208	12.1864	12.1077	12.3103
ENSG00000007171	3.55889	0.53345	0.598132	2.19695	0.316446	0	0.949768	1.65819	0.872506	0	2.60287	0.902902	0	0	0	0	0.797785	0	0	0	0	0	0	0.500367	0	0	2.24407	0.819155	0	0	0	0	3.68972	3.52671	3.46653	3.61997	2.46944	0	1.91478	2.36748	4.20909	3.48555	3.15462	3.27185	1.31759	0	1.75429	0	2.07216
ENSG00000007174	1.11667	2.11841	1.23968	0.621634	0.901409	1.10798	0	0	2.19443	0.992801	1.86713	0	0	0	0	0	2.38275	2.01909	2.18903	0.953403	2.05251	0	0	0	3.58511	4.43906	1.55701	4.00185	0	0	2.02359	1.43599	2.33608	1.71935	2.18715	1.78347	0	1.87181	0	0	2.13299	0	1.91448	0.686884	1.22832	0	0	2.44259	1.75023
ENSG00000007202	12.861	13.0149	12.7581	12.8356	12.7825	12.7884	12.7752	12.8296	13.2928	13.3661	13.2907	13.3567	13.3515	13.2915	13.4185	13.3747	13.3173	13.3815	13.408	13.3402	13.3694	13.4396	13.4395	13.4525	12.5046	12.3965	12.486	12.4087	12.3254	12.1727	12.2762	12.379	12.7568	12.8291	12.7128	12.6848	12.8122	12.7045	12.7332	12.7251	12.4717	12.4566	12.4531	12.3339	12.4316	12.4329	12.456	12.4657	12.6822
ENSG00000007216	0	0	0	0	0	0	0	0	0	0	0	0	0	0	0	0	0	0	0	0	0	0	0	0	0	0	0	0	0	0	0	0	0	0	0	0	0	0	0	0	0	0	0	0	0	0	0	0	0
ENSG00000007237	12.6954	12.8613	12.4401	12.4112	12.4625	12.3667	12.4608	12.3856	12.3633	12.2383	12.1223	12.4673	12.2312	12.175	12.2722	12.147	14.0295	14.0166	14.0851	14.0547	14.0041	13.9871	14.0019	14.0128	11.9875	12.5623	12.3463	12.248	13.075	12.7029	12.6995	12.9686	7.17878	7.48701	7.35921	7.39445	7.933	7.60952	7.71659	7.58141	7.87876	7.53891	7.1085	7.84484	7.88121	7.68377	7.61227	8.37309	12.643
ENSG00000007255	9.26884	9.47822	9.46111	9.50995	9.39142	9.30217	9.35643	9.47555	9.03339	9.042	9.08169	9.08291	9.26509	9.0609	9.21405	9.30844	9.07456	9.0264	9.11558	8.79261	8.82572	8.42442	8.96119	9.09544	1.84959	0	1.61359	3.81916	0	0	0	0	9.45639	9.60062	9.46861	9.30198	9.55391	9.33136	9.33221	9.62586	9.69975	9.75829	9.70359	9.67418	9.71753	9.56771	9.70793	9.74929	9.49637
ENSG00000007264	11.7497	12.0301	11.5828	11.6209	11.1404	10.7815	11.0692	11.362	5.95997	6.9928	5.95027	6.72767	5.843	6.08734	7.54724	8.52407	4.11538	4.18902	4.78619	3.27533	2.63748	3.51321	3.80568	4.58783	5.01951	4.21256	4.72694	3.81916	0	0	2.02359	0	7.40948	7.81738	7.8687	7.50449	7.66013	7.3897	8.153	7.81009	10.3556	10.341	9.84457	10.3088	11.0068	10.8974	10.9958	11.1638	14.1681
ENSG00000007306	0	0	0	0	0.316446	0	0	0	0	0	0	0	0	0	0	0	0	0	0	0	0	0	0	0	0.849585	1.3553	4.25967	3.98908	4.51873	2.96667	0	2.49257	0	0	0	0	0	0	0	0	0	0	0	0	0	0	0	0	0
ENSG00000007312	9.92808	10.1369	9.85543	10.5012	10.8681	10.7707	10.3766	10.4989	11.6733	11.6353	11.9739	11.6427	11.8578	11.7321	12.0479	12.0743	7.24073	7.04146	7.23801	7.29325	7.16104	7.12792	7.69321	7.44229	2.84959	2.89063	3.87894	1.81916	0	2.96667	0	0	13.9133	14.0007	13.992	13.8426	14.3549	14.2744	14.325	14.4866	8.25539	8.31059	8.48852	8.47479	8.61221	8.28874	8.58591	8.76335	9.6017
ENSG00000007314	3.11143	3.89662	3.08356	3.32207	4.04545	4.28559	3.44912	4.38502	0	0	0	0	0	0	0	0	0.797785	0	0	0	0	0	0	0	0	0	0	0	0	2.96667	0	0	7.93351	7.9074	7.59609	7.82582	7.65479	7.66437	8.01502	8.06472	1.54803	0.68854	0	0.686884	1.31759	1.12887	0	1.44259	4.20966
ENSG00000007341	8.02051	7.97539	8.03367	7.88908	8.22563	7.99489	8.09179	8.25248	8.04929	8.13808	8.30767	7.94074	8.07857	8.01901	8.19544	8.41313	7.90388	7.7411	7.74417	7.70352	7.66609	7.42772	8.08044	8.00966	7.58346	7.1301	7.57792	7.39479	7.66372	7.84608	7.81995	7.18319	8.21562	8.143	8.13124	8.27307	7.91035	7.96388	8.35207	8.00856	8.25023	7.89662	8.26527	8.16127	8.11147	8.25506	8.27595	8.42551	7.75996
ENSG00000007350	6.96506	6.99665	7.37213	7.30828	6.78991	6.62125	6.77514	7.14442	3.04243	0.992801	4.78862	4.48666	5.55481	5.19956	5.59857	5.48915	0	1.01909	0	0	2.63748	0	3.48375	1.50037	5.01791	3.89063	3.91033	4.54599	3.64658	4.55163	4.63476	3.43599	0.810014	3.04128	2.60219	1.91953	0	3.04534	3.23671	2.36748	6.5237	6.80852	6.82836	6.76455	6.90135	6.7273	6.6207	6.95229	9.42883
ENSG00000007372	6.7075	6.41389	6.61494	6.55	6.78144	6.64922	6.83482	6.57872	6.30546	5.71909	5.897	6.5049	5.89363	5.99127	6.03688	5.68011	6.45514	5.69095	5.95915	6.10315	5.66605	6.17085	4.76471	5.96504	0	0	2.55701	1.81916	2.14578	2.96667	0	0	6.40397	6.58725	6.8575	6.61218	6.66903	7.10482	6.65841	6.2968	7.15358	6.86127	7.16793	7.33865	7.40229	7.18719	7.02332	6.95039	6.99512
ENSG00000007376	9.74	10.0957	9.69278	9.86262	9.79287	9.66266	9.73812	9.77194	9.85156	9.83235	9.77105	9.837	9.86466	9.76942	9.84271	9.99011	10.1222	10.1396	10.2369	9.87093	10.1314	9.85714	10.0035	10.3325	9.38145	9.30431	9.50449	9.07318	9.22916	8.91587	9.53309	8.9075	9.67009	9.79714	9.89457	9.47185	9.95469	9.57651	9.85418	9.96088	9.36178	9.52457	9.26919	9.2188	9.53697	9.42538	9.35102	9.59408	10.1813
ENSG00000007384	1.652	0	2.25806	2.74265	2.70326	2.05139	0	2.46554	1.87251	3.21622	3.2133	0	1.03564	1.28308	0.558555	1.86915	0.797785	3.00823	0.538263	1.9534	2.63748	2.51321	1.48375	2.61806	0	0	0	0	0	0	0	0	3.96544	4.19444	4.43001	4.07819	3.58974	3.89867	3.82167	2.98572	2.13299	2.40224	1.56965	1.68688	1.31759	2.71383	3.56164	1.44259	2.33519
ENSG00000007392	11.6318	11.4914	11.5993	11.6777	11.7798	11.6352	11.7017	11.7549	11.2084	11.1751	11.0601	11.1419	10.9804	11.0503	11.1448	11.2455	11.2719	11.2603	11.1458	11.2422	11.065	10.8823	11.1148	11.3026	9.46827	9.3363	9.34459	9.52161	8.83633	8.47319	9.06689	9.14293	11.8244	11.8501	11.7843	11.9032	11.9149	12.0031	11.9843	12.0544	11.8177	11.8613	11.784	11.9294	11.8808	11.8249	12.021	12.0862	11.6714
ENSG00000007402	9.84493	10.0017	9.81742	9.93313	9.5195	9.10347	9.36172	9.85936	5.61774	4.69324	5.31932	4.93853	4.64209	5.8035	5.6899	6.24071	5.31001	4.8015	5.49153	5.46563	4.75295	5.09817	5.18419	5.47856	6.16935	4.12635	5.25745	5.17671	4.83954	3.96667	6.02359	5.60591	8.62187	8.64707	8.75001	8.51639	8.43773	8.06029	8.29026	8.21447	9.72669	9.62432	9.45138	9.53143	10.0495	9.69008	10.0056	10.1889	11.9446
ENSG00000007516	9.62309	9.36539	9.56375	9.98075	8.54681	8.27427	8.42939	8.99422	4.42647	3.49435	3.26348	3.17503	4.88556	4.31266	4.30235	4.43581	2.84385	3.64157	4.48688	2.9899	3.4201	3.1312	3.51346	4.24262	13.1898	13.1087	13.2981	13.3519	11.4506	11.101	11.5613	11.9858	13.4042	13.4275	13.4574	13.1642	11.6521	11.3711	11.546	11.8508	9.57918	8.76458	9.05894	9.10129	8.26043	8.39506	8.49188	8.48793	9.81707
ENSG00000007520	9.54683	9.84609	9.43714	9.67235	9.77509	9.51162	9.71996	9.91638	9.91372	9.83133	9.797	9.7984	10.1338	9.87368	10.0329	10.2344	9.61549	9.82952	9.76829	9.56338	9.84542	9.5097	9.70219	10.045	9.8355	9.85098	9.80592	9.87526	9.89257	9.39846	10.0161	9.95962	9.63057	9.78927	9.80414	9.49293	10.1222	9.95224	10.009	10.1384	9.46834	9.57832	9.29025	9.4435	9.88779	9.45668	9.72048	9.59035	9.92673
ENSG00000007541	10.0343	10.4057	10.1293	10.1649	9.99168	9.8502	9.8959	10.1114	10.0385	10.0213	9.94061	9.90889	10.0943	9.67598	9.99266	10.02	10.3173	10.1542	10.2751	9.94804	10.2232	9.91305	10.0844	10.267	9.62989	9.65676	9.60588	9.62812	9.41172	9.01564	9.60674	9.7753	10.1873	10.3502	10.1735	9.74109	10.0645	9.73894	9.74974	10.0645	10.0193	10.0571	9.77017	9.70917	9.92555	9.75905	10.0337	9.94763	10.3512
ENSG00000007545	11.9757	11.9393	11.905	11.9331	10.9732	10.884	11.0494	11.1786	11.3084	11.1954	11.1808	11.1994	10.9476	10.7728	11.0197	11.2101	11.0609	11.02	11.0787	10.833	10.7036	10.5913	10.6334	10.892	10.5793	10.8179	10.6545	10.7601	10.0712	9.6364	10.0286	10.2362	11.6968	11.8337	11.7395	11.624	11.3332	11.2743	11.338	11.3336	11.6572	11.6768	11.5156	11.6268	11.113	10.8815	11.1787	11.2692	13.5127
ENSG00000007866	2.23215	0.53345	1.1441	1.3701	0	0	1.25377	1.65819	0	0	0	0.902902	0	0	0	0	0.797785	1.01909	0	0	0	0	0	0	4.17151	2.89063	2.65462	2.559	4.45612	4.96306	1.42412	4.97204	0.810014	0.719353	0.602191	1.91953	0	0	0	0	3.13058	2.68854	1.56965	2.80458	2.31759	2.10707	1.75429	2.44259	2.75023
ENSG00000007908	0	0	0	1.67822	1.76535	0	1.25377	0.658188	0	0	0	0	0	0	0	0	0	0	0	0	0	0	0	0.500367	0	1.7062	0	0	0	2.96667	0.701657	1.76941	0.336083	0	0	0.00359083	1.26781	0.460382	0	0	0.152098	2.437	2.13037	0	0	1.41575	1.89179	2.36859	1.59823
ENSG00000007923	10.887	11.0127	10.912	10.8968	10.7769	10.7879	10.8722	10.8224	10.8385	10.8741	10.8563	10.8546	10.8973	10.7864	10.9123	10.8265	10.6865	10.7962	10.7634	10.6863	10.627	10.5317	10.8206	10.6958	4.80672	5.69627	5.16174	5.75279	5.63872	5.98003	4.36866	5.35248	10.8517	11.0478	11.0159	10.9003	10.9078	10.8215	11.0217	10.922	11.0701	11.0031	10.9285	10.9557	10.9617	10.8726	11.0085	11.1349	10.753
ENSG00000007933	0	0	0	0	0	0	0	0	0	0	0	0	0	0	0	0	0	0	0	0	0	0	0	0	0	0	0	0	0	0	0	0	0	1.30432	0	0	0	0	0	0	0.548027	0	0.555154	0	0	0	0	0	0
ENSG00000007944	10.53	10.4753	10.6069	10.5803	10.6949	10.7935	11.1559	11.1095	10.4909	10.3928	10.3634	10.2125	10.2668	10.5058	10.5416	10.7805	9.97694	10.0666	9.97491	10.2247	9.98787	9.96033	10.5393	10.3965	12.4884	12.6629	12.5149	12.6714	12.8194	12.9513	12.9625	12.9217	10.1153	10.3623	10.2358	10.5065	12.0772	12.1492	12.1367	12.2339	10.7163	10.8337	10.8501	10.9752	10.8099	11.0227	11.3773	11.0663	11.4055
ENSG00000007952	2.48792	1.88395	2.59813	2.91147	2.62679	2.90738	2.58146	2.92722	1.5862	1.6888	1.00685	1.93147	2.93095	0.283082	2.44608	3.24489	2.18183	2.36959	2.51646	1.16753	1.69406	0.513207	3.16182	2.30772	0	0	0	0	0	0	0	0	3.52151	3.40641	3.13824	2.73919	2.19381	3.42386	3.89846	3.43098	2.92098	3.16362	1.27453	3.65036	3.82348	3.50461	2.97462	3.02755	1.40099
ENSG00000007968	8.03657	8.49102	8.30335	8.07268	8.37698	8.26211	8.44004	8.31533	9.00086	9.06694	9.23541	9.4426	9.75944	9.72644	9.70688	9.59264	8.09653	8.3672	8.3193	8.52849	9.03841	8.78205	8.75101	8.67848	3.17151	4.21256	3.87894	3.40412	2.14578	2.96667	5.88157	2.43599	7.96928	7.76342	7.77602	8.14247	8.25445	8.60085	9.30095	8.29751	7.49604	7.46333	7.76175	7.57551	6.7602	6.8354	7.34645	6.98825	7.97075
ENSG00000008018	11.166	11.3053	11.2696	11.2235	11.3361	11.2166	11.3551	11.3211	11.5828	11.7607	11.7497	11.6573	11.6875	11.7191	11.6646	11.6697	11.6165	11.7329	11.5308	11.5623	11.6085	11.5951	11.5635	11.5422	11.6342	11.6881	11.6985	11.5333	11.6313	11.3788	11.5498	11.2634	11.0625	11.1106	11.0544	11.1375	11.0569	11.2985	11.1663	11.1504	10.9825	11.0654	11.0964	11.0285	11.0641	11.1802	11.12	11.1422	11.3346
ENSG00000008056	2.45944	2.85551	2.92007	2.93206	1.90149	2.96978	4.06124	3.74572	5.91797	5.24079	6.25428	4.4265	5.9242	5.20395	5.13814	5.77412	0.797785	3.34108	2.86019	0.953591	2.05255	1.51327	1.48388	0.500396	2.84983	4.07346	3.40528	3.40444	3.14591	3.96676	3.02396	4.43296	0	0	0.60224	0	0	0	0	0	2.13301	2.47097	1.56978	3.14658	3.14541	3.71383	3.56164	1.44259	2.07256
ENSG00000008083	11.2817	11.2937	11.1603	11.0875	10.9495	10.9625	10.8114	10.9371	11.0659	11.0104	10.8817	11.0498	10.7353	10.8041	10.8266	10.9275	11.6035	11.6304	11.7888	11.7113	11.5818	11.5982	11.5147	11.6529	13.6703	13.5908	13.7833	13.7304	13.2386	13.2371	13.4668	13.3211	10.9842	10.9874	10.9812	10.8127	10.5118	10.5483	10.6762	10.6326	10.4321	10.5104	10.3348	10.3388	10.3186	10.3048	10.3637	10.4808	11.6646
ENSG00000008086	7.9311	7.77443	7.71115	7.87392	8.06451	7.93758	7.82454	7.73991	9.19177	9.01339	9.11445	9.04332	8.7831	8.99595	8.92137	8.88931	8.29659	8.09248	8.09454	8.52121	8.36267	8.50087	8.25972	8.35841	10.1554	10.3055	10.3353	10.3535	10.2646	10.2023	10.2268	10.2739	7.80866	7.37012	7.45044	7.6183	7.32374	7.11659	7.20609	6.82691	7.22891	7.34131	7.35873	7.61027	7.20487	7.5086	7.36708	6.38323	7.33354
ENSG00000008118	0	0	0	0	0	0	0	0	0	0	0	0	0	0	0	0	0	0	0	0	0	0	0	0	0	0	2.53521	0.129495	0	0	0	0	0	0	0	0	0	0	0	0	0	0	0	0	0	0	0	0	0
ENSG00000008128	10.6528	10.6597	10.5918	10.7939	10.8811	10.7194	10.8604	11.0092	10.4647	10.5312	10.4574	10.2787	10.536	10.4562	10.4347	10.5049	10.3636	10.6794	10.5791	10.3818	10.5385	10.2992	10.5619	10.727	12.1374	12.2154	12.2878	12.2995	12.1573	11.9193	11.9225	11.9605	10.5613	10.7755	10.6826	10.5987	10.7673	10.7698	10.7263	10.8752	10.6466	11.0251	10.8488	10.8216	11.0823	10.8516	11.0115	11.0209	10.877
ENSG00000008130	12.7115	13.0681	12.6904	12.5226	12.7081	12.4896	12.5081	12.6495	13.6051	13.5693	13.7281	13.4165	13.6409	13.3983	13.473	13.4933	13.7573	13.8334	13.9002	13.6257	13.8747	13.6431	13.6563	13.7872	15.8882	16.1509	16.1287	15.799	15.9738	15.7619	15.9387	15.8423	11.8878	12.0718	12.0107	11.9079	12.0527	11.8452	12.0431	12.1771	10.788	10.7969	10.6334	10.6995	10.8008	10.4937	10.7335	10.6977	11.8947
ENSG00000008196	0	0	0	0	0	0	0	0	0	0	0	0	0	0	0	0	0	0	0	0	0	0	0	0	0	0	1.55701	0	0	0	0	0	0	0	0	0	0	0	0	0	0	0	0	0	0	0	0	0	0
ENSG00000008197	0	0	0	0	0	0	0	0	0	0	0	0	0	0	0	0	0	0	0	0	0	0	0	0	0	0	0.557011	0	0	0	0	0	0	0	0	0	0	0	0	0	0	0	0	0	0	0	0	0	0
ENSG00000008226	8.75611	8.76168	8.80564	8.89167	8.38939	8.15962	8.92234	8.82569	7.40788	7.22944	7.01852	6.74709	6.68263	7.02878	6.39264	7.04665	7.26956	7.09674	7.41405	7.25637	6.69884	6.3565	6.81978	6.53072	9.14731	9.55784	9.86931	9.18578	8.27537	8.30349	8.88325	9.33822	5.92906	5.44227	5.85843	6.05773	4.61417	5.11549	5.34409	4.23115	9.25169	9.02613	9.15728	8.89734	9.11574	9.052	9.26353	9.02609	9.54894
ENSG00000008256	9.32181	9.25725	9.33092	9.36438	9.23912	9.04835	9.02169	9.41881	9.3652	9.19889	9.45591	9.33411	9.37411	9.32306	9.53374	9.6648	8.79632	9.06091	9.03544	9.11065	9.09866	9.11409	9.29554	9.20195	8.16301	7.77718	7.71426	8.32282	8.23451	7.70652	8.42446	8.25182	8.0623	8.06063	8.16268	8.1135	8.59648	8.5148	8.27401	8.56627	8.96584	8.7913	8.526	8.86745	9.04006	8.97652	8.82886	9.1723	10.6166
ENSG00000008277	7.47384	7.37316	7.70069	7.62984	7.48286	7.43441	7.77734	7.73308	5.05996	4.40423	5.36007	5.07283	4.28357	3.86804	5.40805	5.26147	4.51038	3.60165	4.12323	4.4631	3.82862	3.51321	3.80568	4.58783	4.99363	4.91211	4.68794	3.65103	3.14578	5.4261	4.02359	4.60591	7.04095	6.66562	7.17796	7.05764	6.75227	6.86808	6.80109	6.43357	8.14772	8.01488	7.82874	8.2951	8.09172	8.32126	8.32907	8.12629	7.77282
ENSG00000008282	10.1006	10.0224	10.1604	10.1249	10.271	10.3989	10.2793	10.2746	9.99088	10.0589	10.1717	10.1903	9.8258	9.99952	9.994	9.84698	10.5032	10.3536	10.4113	10.7131	10.4679	10.6171	10.4353	10.4668	8.12422	8.07946	8.25648	8.3358	8.5922	8.8726	8.53881	8.20232	11.6077	11.4009	11.6213	11.555	11.557	11.5434	11.6029	11.4291	9.8124	10.0038	10.1304	10.1507	9.86791	10.1679	10.1542	9.84403	8.60864
ENSG00000008283	9.74312	10.0901	9.81231	9.81605	10.0797	9.92598	9.81994	10.1301	10.6024	10.4989	10.7185	10.1332	10.5274	10.3748	10.3469	10.4419	9.03447	9.64407	9.32028	8.9791	9.47714	9.3896	8.78762	8.86721	10.7494	11.0763	10.8711	9.92187	10.2256	10.5949	10.2143	9.79889	6.59137	7.35366	7.12356	6.65883	6.25058	5.87655	7.06737	6.7887	10.308	10.0872	9.97584	9.84842	10.3685	10.3503	10.3323	10.4466	9.6618
ENSG00000008294	11.0347	11.0202	10.9195	10.909	11.1194	11.0795	10.919	10.9364	11.3513	11.3313	11.3798	11.4909	11.4048	11.5723	11.4387	11.4262	11.6778	11.6121	11.7265	11.6979	11.5971	11.86	11.6528	11.7062	14.1026	14.1863	14.2095	14.1899	13.9573	14.01	14.0433	14.1399	10.2655	10.2631	10.275	10.4316	10.1971	10.5353	10.4596	10.3647	10.4957	10.4236	10.4962	10.5174	10.4091	10.567	10.443	10.451	11.0542
ENSG00000008300	8.98565	9.16369	9.19339	9.39859	8.67361	8.36491	8.68798	8.78432	8.88295	9.03048	9.10525	8.68243	8.22131	7.88552	8.24007	8.50156	7.79598	7.80006	8.09209	7.60933	7.25689	7.30085	7.6058	7.54793	1.84959	3.89063	2.55701	2.81916	0	2.96667	0	2.37709	8.654	9.07025	8.91584	8.83738	8.19937	8.13139	8.47052	8.43141	9.67633	9.78807	9.51199	9.54547	9.17655	9.03251	9.28684	9.32585	9.03868
ENSG00000008311	7.02964	6.49136	6.87053	7.41839	7.01855	6.9311	6.61695	7.22257	0.872506	2.57776	2.6102	3.55367	0	2.86804	2.52572	0	3.42772	2.01909	3.85151	3.71043	3.72381	5.00249	4.46743	5.22283	0	0	2.55701	0	0	0	0	0	8.23393	8.16974	8.23809	8.35261	8.20574	7.72923	8.00606	8.09499	7.61584	7.79015	7.75602	7.99995	7.77078	8.04044	7.77188	7.37309	7.11917
ENSG00000008323	5.17556	4.4585	4.13294	4.42383	4.74606	4.95829	3.09373	2.24315	5.39104	4.38512	4.56286	4.97758	4.42796	4.06759	4.37653	4.92747	5.66667	5.6279	5.79527	5.62243	6.30423	7.17968	5.7595	6.18827	9.72911	9.58014	9.44252	9.54135	9.78051	9.60604	8.90059	8.84436	0	0	0	0	0	0	0	0	3.35538	3.68854	2.15462	3.52281	3.46815	4.3768	2.07043	3.44259	5.02225
ENSG00000008324	8.16939	8.26481	8.68165	8.39662	8.95579	8.84062	8.84678	8.74936	8.26157	8.40223	8.54934	8.30175	8.32211	8.59206	8.58807	8.47885	8.36948	8.54173	8.27301	8.57165	8.70007	8.51257	8.41109	8.42866	8.88438	8.52711	9.07042	8.80192	8.84687	8.30661	8.94426	8.45813	8.71412	8.85493	8.9758	8.96899	8.90764	9.02647	8.91486	9.04289	8.44837	8.7399	8.87261	8.7057	8.84166	9.10823	9.05144	8.96177	8.58119
ENSG00000008382	8.99069	9.49851	9.18415	9.24643	8.95915	8.53537	8.84638	8.97501	9.67399	9.82667	9.74156	9.68177	9.44571	9.31953	9.44443	9.621	9.88079	9.55184	9.76214	9.37151	9.31498	8.97075	9.36309	9.49659	8.35754	7.47769	8.08777	7.48449	6.89638	6.93936	7.20787	7.34095	8.57965	8.74383	8.7603	8.55274	8.77449	8.16138	8.50357	8.70162	8.26872	8.48009	8.21927	8.40278	8.25069	8.34358	8.26288	8.16956	10.0279
ENSG00000008394	8.788	8.75272	8.41582	8.3009	8.85067	9.10673	9.2082	9.0568	6.93644	7.54693	6.15159	7.43553	6.80303	7.33271	7.46244	6.81985	10.4986	10.3032	10.2278	10.6424	10.4604	10.5578	10.6357	10.6674	3.89573	0	3.253	2.40412	2.75931	3.2297	5.05745	4.24334	2.14915	2.71212	2.43812	1.18256	2.88605	1.59789	2.74666	2.5816	1.74337	2.19443	0.948165	1.40935	2.36023	2.13607	0	1.36859	5.76637
ENSG00000008405	9.34932	9.17525	9.33582	9.31728	9.38786	9.24398	9.17538	9.41467	8.90284	8.81585	8.87746	8.83441	8.48669	8.61981	8.31977	8.67193	8.53094	8.45447	8.46296	8.62611	8.20175	8.31178	8.21765	8.29693	6.43274	6.47559	6.10791	6.68359	5.84622	6.13659	6.2307	6.80196	7.9362	7.63977	7.53612	7.80046	7.0283	7.31737	7.16043	6.91992	9.58802	9.62547	9.55045	9.74985	9.6833	9.87441	9.80141	9.67577	10.1387
ENSG00000008438	6.21302	6.32292	6.53924	6.44181	7.55495	7.56662	6.76442	7.13246	3.76587	3.19444	2.60287	2.53517	4.00097	1.62791	3.23211	2.19108	2.58019	3.22386	4.05931	2.97133	3.98797	2.75199	4.67279	4.00499	11.1623	11.2618	11.1975	11.1651	12.3323	11.8049	12.6652	12.1761	2.5713	3.59513	1.92988	3.72688	3.34505	1.71134	2.91478	4.13936	4.23172	3.98866	3.42165	4.10912	3.6221	3.13965	4.2766	4.31444	3.32554
ENSG00000008441	8.15598	8.85434	8.42582	8.1106	8.78458	8.36654	8.25738	8.3449	8.54994	9.02991	8.6394	8.47207	9.25132	8.94044	8.72432	8.86927	9.36209	9.90902	9.48166	9.37837	9.76631	9.41709	9.10617	9.2654	5.13942	6.40222	6.01644	5.46301	5.3157	5.66711	6.1051	4.75791	7.69168	7.8633	7.88315	7.43743	7.74646	7.66574	8.16745	7.96412	7.26131	8.19348	7.82421	7.45282	7.87218	7.94867	7.52829	7.73721	7.12039
ENSG00000008513	12.2259	12.1471	12.3334	12.2927	12.5024	12.4197	12.3436	12.4773	12.2154	11.8792	12.3145	11.9273	12.1512	12.007	11.9748	12.1778	11.6672	11.5617	11.7813	11.707	11.9077	11.8305	11.584	11.8496	12.2902	12.242	12.3545	12.3341	12.0708	12.0115	11.9494	12.0668	12.0952	12.0649	12.1613	12.1084	12.182	12.1406	12.0115	12.0306	12.7809	12.7278	12.7659	12.7559	12.9452	12.934	12.8615	12.901	12.4657
ENSG00000008516	10.0381	10.3463	9.94177	10.3169	11.3513	10.3658	10.4592	10.8027	7.15427	7.48137	6.5748	7.56013	6.93669	6.78375	6.73764	7.37435	10.2776	10.3444	10.3571	10.2264	11.1909	10.7695	11.4011	11.6438	16.9514	17.1016	16.9506	16.8276	17.3188	17.0085	17.3855	17.5136	4.86302	5.46518	5.14421	5.3208	5.49508	4.06626	5.34709	5.37454	8.09567	7.84047	7.512	7.64105	7.46475	7.68235	8.05852	8.20225	9.61567
ENSG00000008517	11.6315	11.6355	11.8119	11.7183	12.1246	11.9198	12.174	12.1707	3.68603	3.80016	2.2133	2.9029	2.03564	2.60501	3.92453	4.87365	2.49822	4.75027	3.85006	2.73161	4.00857	3.44678	3.17975	5.64155	9.613	9.62574	9.59878	9.50257	9.65397	9.23177	9.90231	10.0121	0.810014	0	0.602191	0.919527	1.26781	0	0.914782	1.36748	12.4737	12.5795	12.372	12.3718	12.9999	12.7769	12.818	12.8972	11.4306
ENSG00000008710	12.0237	12.235	12.1082	12.1762	11.9479	11.6814	11.9194	12.1582	11.6617	11.5705	11.5466	11.3582	11.6314	11.3155	11.5531	11.7336	11.4738	11.3277	11.5585	11.1554	11.2005	11.0325	11.2634	11.5821	6.88368	6.78934	6.68423	6.95368	6.29796	6.05413	6.38818	7.25361	12.1663	12.441	12.206	11.9419	12.0723	11.789	11.865	12.0335	12.5523	12.5411	12.2011	12.2125	12.4664	12.1777	12.3494	12.5052	12.5456
ENSG00000008735	2.23696	3.75687	3.92006	3.79156	3.6195	3.85875	3.83874	3.98012	2.87251	2.57776	2.2133	2.98356	3.7227	1.28308	2.55855	1.86915	3.49822	4.60285	4.22084	3.53837	4.62662	4.13145	3.80568	4.4111	5.30902	5.74063	3.72694	3.81916	5.53259	4.55163	5.26543	4.24334	4.62559	3.49124	3.68965	2.18256	3.26781	4.36727	4.65139	3.94521	4.55073	4.01047	2.89158	2.84716	3.94986	3.91756	3.99308	3.02755	2.75023
ENSG00000008838	11.4264	11.5594	11.3734	11.5181	11.1984	10.9647	11.2798	11.3755	11.274	11.2285	11.1705	11.1872	11.237	11.0712	11.1602	11.2404	11.1289	11.1373	11.1586	10.9979	10.8904	10.8441	10.8126	11.071	6.65436	6.71895	5.86886	6.43269	4.72592	5.4261	4.60855	5.89542	11.6187	11.6873	11.5578	11.4327	11.509	11.4484	11.5377	11.5593	11.6162	11.5384	11.3007	11.4345	11.3698	11.2847	11.4185	11.427	11.9404
ENSG00000008853	9.39634	9.66311	9.31916	9.63252	9.58526	9.19572	9.17649	9.48748	9.44196	9.78599	9.97522	9.91148	10.0898	10.1706	10.532	10.3024	8.70272	8.98064	8.6842	8.9855	9.15073	9.12805	9.18209	8.88025	6.061	5.43466	5.78925	5.33448	5.93675	6.72586	6.10121	6.50995	11.8519	12.0254	11.9886	11.9238	12.2418	12.1002	12.1341	12.3067	8.41588	8.53785	8.35277	8.45619	8.37872	8.54517	8.33104	8.3603	10.6608
ENSG00000008869	11.4898	11.3077	11.436	11.4711	11.3925	11.5124	11.5052	11.485	10.8653	10.9346	10.4067	11.0734	10.649	10.8189	10.8295	10.7636	11.1275	11.0104	11.1823	11.1453	10.9636	11.0424	11.0552	11.0883	9.6781	9.84232	9.80004	9.72845	10.0365	10.0619	9.97697	9.78719	11.635	11.5425	11.6618	11.7318	12.1133	12.1776	12.1542	12.1378	11.7187	11.4483	11.6226	11.5821	11.4292	11.5568	11.6351	11.663	11.4709
ENSG00000008952	11.1797	10.8374	11.2132	10.9689	11.211	11.2675	11.2048	11.0533	10.9744	10.8506	11.119	11.0899	10.7129	10.7567	10.8957	10.7249	11.3331	11.1452	11.1373	11.4231	11.1527	11.1594	11.297	11.1613	11.3433	11.1597	11.3307	11.182	11.3722	11.3029	11.6312	11.1337	12.0605	11.8583	12.0329	12.1425	11.9593	12.1078	12.2191	11.969	11.0149	11.0063	11.1883	11.2471	11.0032	11.2073	11.2776	11.0017	10.4707
ENSG00000008988	12.7889	12.7598	12.922	12.8358	13.0754	13.3001	13.3229	13.1527	12.6821	12.772	12.4931	12.672	12.6	12.779	12.6451	12.8102	12.6524	12.6346	12.4706	12.4914	12.5746	12.6314	12.6228	12.5353	8.9264	8.44522	8.8144	9.04797	8.41256	8.32422	8.87746	8.39018	13.4696	13.4657	13.4025	13.397	13.5748	13.7564	13.5528	13.7636	13.2551	13.403	13.2386	13.2414	13.5952	13.7088	13.5605	13.7242	12.5412
ENSG00000009307	13.6132	13.5023	13.6416	13.5852	13.6781	13.7529	13.6652	13.5967	13.7813	13.8144	13.8642	13.9215	13.8442	13.922	13.8396	13.7847	13.9542	13.9309	13.926	14.1211	13.9182	14.0986	13.9174	13.8562	13.7927	13.7172	13.8174	13.8028	13.9851	13.8916	13.9745	13.7034	13.4637	13.3505	13.4599	13.5492	13.407	13.5172	13.4232	13.3538	13.5987	13.67	13.7642	13.7293	13.6378	13.8771	13.6725	13.626	13.0359
ENSG00000009335	11.5653	11.4678	11.5499	11.4703	11.4429	11.4582	11.4282	11.3661	11.8192	11.7125	11.8819	11.8544	11.787	11.7212	11.7049	11.7213	11.7204	11.7598	11.7459	11.8028	11.6406	11.7808	11.5743	11.6051	10.2749	9.82006	10.1287	10.1966	10.3601	9.92365	10.1091	9.87677	11.1933	11.09	11.1977	11.2271	10.9645	11.0357	11.125	11.0414	11.4417	11.4752	11.5106	11.4647	11.469	11.4855	11.4197	11.3391	11.424
ENSG00000009413	10.4693	10.2072	10.5973	10.426	10.4202	10.3573	10.5571	10.4471	10.7257	10.4306	10.6008	10.6066	10.5435	10.5883	10.5722	10.4881	10.4459	10.3082	10.4126	10.6045	10.3762	10.5759	10.3212	10.3592	10.5544	10.3221	10.5501	10.4005	10.863	10.833	10.8951	10.7797	10.9319	10.8216	10.8944	10.8658	10.6561	10.7914	10.7367	10.5368	10.7482	10.6755	10.8365	10.6676	10.5216	10.7627	10.789	10.5603	10.1347
ENSG00000009694	9.60549	9.16988	9.523	9.55542	9.37967	9.61098	9.32848	9.34378	2.45747	1.07687	0.628342	0	2.84316	3.60501	3.09212	3.86387	1.79778	1.01909	0	0	8.30826	8.14324	8.4111	8.46917	4.15993	5.13856	5.14197	4.62651	10.3015	9.5448	10.2611	10.2852	0	0	0	0	0	0	0.914782	0	10.6185	10.5564	10.5562	10.8537	10.2314	10.4047	10.0116	10.2427	10.0503
ENSG00000009709	0	0	0	0	0	0	0	0	0	0	0	0	0	0	0	0	0	0	0	0	0	0	0	0	0	0	0	0	0	0	0	0	0	0	0	0	0	0	0	0	0	0	0	0	0	0	0	0	0
ENSG00000009724	9.69087	9.69322	9.83795	9.92404	9.79264	10.0396	10.0373	9.97637	8.6559	8.88919	8.60762	8.93897	8.88796	8.91666	8.81618	8.57381	9.34849	9.41702	9.44452	9.51744	9.09105	9.19648	9.3198	9.61734	9.5773	9.40538	9.57359	9.61941	8.73524	8.20316	9.10892	8.96143	10.3418	10.3135	10.1878	10.387	10.1581	10.3437	10.19	10.1493	10.176	10.2019	10.3706	10.2988	10.2284	10.3166	10.2816	10.3459	9.25378
ENSG00000009765	0	0	0	0	0	0	0	0	0	0	0	0	0	0	0	0	0	0	0	0	0	0	0	0	0	0	0	0	0	0	0	0	0	0	0	0	0	0	0	0	0	0	0	0	0	0	0	0	0
ENSG00000009780	8.92598	8.65265	8.8815	8.74177	9.04848	9.1562	9.045	9.01912	9.12687	9.04428	9.13665	9.07758	9.15635	9.15523	9.06706	8.93346	8.94244	8.70265	8.75151	8.85052	8.74293	8.90904	8.68676	8.55304	7.69658	7.30104	7.99247	7.90959	7.32329	7.42347	7.17049	7.29198	9.12679	8.78215	9.09408	9.23368	9.20221	9.30229	9.07425	9.23883	8.85932	9.01335	9.13129	9.17163	9.15534	9.30574	9.15474	8.94387	8.94203
ENSG00000009790	13.8989	13.7749	14.0548	14.0752	13.9658	14.0634	14.2184	14.114	13.1442	13.1574	13.3953	13.1826	13.3497	13.3574	13.4963	13.3457	12.8934	13.0051	13.0079	13.0722	13.0217	13.1364	13.3034	13.2496	11.824	11.3034	11.6367	11.8307	10.999	10.7301	10.8283	10.6353	13.7438	13.7013	13.7211	13.7866	13.6712	13.8096	13.8102	13.7926	14.4411	14.4782	14.5268	14.4861	14.4317	14.5005	14.563	14.5635	13.8435
ENSG00000009830	8.45348	8.71304	8.43627	8.50922	8.52715	8.52615	8.35727	8.55549	9.02225	9.10832	8.96824	9.07206	9.08091	8.91855	9.11735	9.04639	8.37612	8.57871	8.62214	8.53491	8.34945	8.53113	8.57799	8.52771	7.59966	7.28535	7.57912	7.60444	7.04253	6.55163	6.71902	6.99364	9.33569	9.36854	9.20571	9.21837	9.53347	9.35708	9.55781	9.53479	8.32004	8.28923	8.27584	8.30923	8.57052	8.32966	8.29048	8.56039	8.50605
ENSG00000009844	9.998	9.92252	10.0372	9.83296	10.1735	10.0208	10.2465	10.1086	10.2172	10.3678	10.5901	10.5478	10.56	10.5463	10.5602	10.5501	10.3061	10.3095	10.1752	10.5031	10.522	10.5374	10.4969	10.3874	9.45618	9.3508	9.39237	9.45998	10.1751	9.98492	10.2575	9.82624	9.74839	9.50739	9.60442	9.89804	9.69475	9.72885	9.79611	9.66728	9.7194	9.74393	9.77662	9.83266	9.76302	9.92182	9.79098	9.761	9.84069
ENSG00000009950	1.652	0.53345	0	0	0.901409	2.02959	1.25377	0.658188	0.872506	1.9928	0.628342	0.902902	0	1.28308	2.14352	0.869152	0	0	2.70498	0	2.37444	3.09817	1.48375	2.08533	0	0	0	0	0	0	0	0	0.810014	0	0	2.49484	0	0	0	0	0	0	0	0	0	0	0	0	0
ENSG00000009954	11.6249	11.5744	11.7246	11.65	11.6097	11.5407	11.6999	11.6883	11.4626	11.3985	11.5727	11.4497	11.4722	11.4314	11.5302	11.4933	11.428	11.3437	11.3598	11.3217	11.1609	11.15	11.1737	11.239	9.85773	9.78926	9.83523	10.0712	9.94836	10.0192	10.0422	9.97987	11.8911	11.7811	11.7967	11.7203	11.6952	11.6342	11.8122	11.5789	11.8174	11.9139	11.9332	11.8214	11.8285	11.8567	11.9067	11.8491	11.7598
ENSG00000010017	10.2756	10.1959	10.2977	10.3261	10.4803	10.6207	10.5394	10.3866	10.3919	10.5071	10.6891	10.6229	10.8271	10.7799	10.7066	10.7466	10.2352	10.1893	10.3699	10.4644	10.4598	10.6147	10.4174	10.3106	10.4572	10.3182	10.5447	10.4259	10.5922	10.5459	10.7169	10.4617	9.84167	9.80448	9.80626	10.0744	10.1162	10.2603	10.1	10.0856	10.4375	10.4002	10.5179	10.5503	10.6676	10.8162	10.6709	10.5688	10.5687
ENSG00000010030	5.96887	7.71027	6.56137	5.99563	6.87349	6.2157	4.06113	5.34245	6.08274	7.23712	6.73142	6.00682	6.68526	6.18708	5.06762	4.69595	7.17369	8.43737	7.55262	6.46468	7.76277	7.27768	5.81932	5.40051	10.6128	12.141	11.5579	10.0025	11.1189	11.1716	9.2549	8.6569	6.49847	6.84451	7.14026	6.25402	5.20044	4.24489	3.78268	4.68652	5.64269	6.45672	5.63574	5.51165	4.62938	5.27943	4.98234	4.24995	5.31522
ENSG00000010072	8.74654	8.73558	8.87714	8.53543	8.74375	8.8811	8.80347	8.64492	8.87907	8.76441	8.89932	8.84053	8.82044	8.73395	8.92019	8.95691	8.71183	8.62256	8.53376	8.84613	8.90159	9.07414	8.65958	8.61344	10.5288	10.5528	10.5834	10.786	10.7048	10.8195	10.3874	10.4521	8.7381	8.50715	8.59217	8.62179	8.565	8.41886	8.66477	8.28676	8.7823	8.6999	8.62499	8.83096	8.72844	8.9354	8.86236	8.74752	8.98473
ENSG00000010165	9.95589	10.3071	10.1411	10.2149	9.90853	9.72841	9.9211	10.0961	9.95167	9.93669	10.0891	10.0295	9.9964	9.58604	10.0565	10.0091	10.0381	9.89674	9.93555	9.97721	9.83532	9.59403	10.0391	10.061	7.85229	7.80016	7.72734	7.48136	7.16548	6.71835	7.39584	7.41327	10.103	10.1512	10.0523	9.91127	9.83474	9.79582	10.0594	10.0216	9.89359	9.99772	10.0016	9.83551	9.8426	9.80772	10.1571	9.94343	10.1061
ENSG00000010219	8.19787	8.0378	8.02272	8.11375	7.99788	8.17618	7.79316	8.03192	8.20144	8.02486	8.59917	7.83842	7.97641	7.61188	7.74409	7.72014	8.1958	7.63618	8.16454	8.04775	7.27057	7.31607	7.54224	7.47227	1.84959	0	1.55701	0	2.14578	0	2.70371	0.921413	9.85186	9.80741	9.88983	10.0965	9.87521	9.83862	9.954	10.1133	7.7218	7.925	7.78333	8.05989	7.86232	8.06166	8.06083	8.09008	7.63203
ENSG00000010244	13.2503	13.0748	13.2521	13.1966	13.2539	13.3597	13.3439	13.2381	12.8527	13.0026	12.9778	13.1033	12.9655	13.1058	13.0477	12.8973	13.2023	13.1931	13.2172	13.4451	13.1697	13.3344	13.3604	13.3112	13.1184	13.1253	13.2672	13.1469	12.6979	12.6761	12.7847	12.7613	13.2366	13.1541	13.1951	13.3443	13.3451	13.3817	13.3253	13.2177	13.2913	13.2494	13.293	13.4901	13.2455	13.4019	13.3406	13.2454	13.2003
ENSG00000010256	11.2346	11.5375	11.1513	11.2027	11.1168	11.0854	11.128	11.3287	12.0514	12.0529	12.1157	11.9829	12.0192	11.8494	12.0176	12.0173	12.0525	11.9839	12.0249	11.8461	11.9946	11.7235	11.9854	12.094	10.2197	10.2792	10.383	10.2268	10.0435	9.58152	9.99634	10.1284	10.5437	10.7606	10.6393	10.5201	10.585	10.4131	10.7743	10.8083	10.378	10.4011	10.2379	10.2538	10.3632	10.3791	10.4132	10.33	10.9829
ENSG00000010270	9.71736	9.68882	9.61939	9.46518	9.66959	9.57233	9.50994	9.45776	10.1025	10.0771	10.3762	10.1703	10.1992	10.1126	10.2478	10.2144	10.1605	10.1658	10.1196	10.2994	10.2081	10.3649	10.1999	10.2235	10.7363	10.8229	10.7466	10.5395	10.4093	10.4107	10.7213	9.83113	8.83083	8.88491	8.92389	9.00306	9.16777	9.08112	9.09593	8.93695	8.32794	8.49647	8.58172	8.50508	8.73096	8.81109	8.65099	8.80891	10.6463
ENSG00000010278	7.8437	7.67372	8.1882	7.8438	8.27221	8.25899	7.91868	8.25765	4.33194	5.07857	4.0812	4.48546	4.23414	4.20718	3.36591	3.19108	8.51354	7.833	8.61924	8.68003	7.74391	7.84896	8.02694	8.20842	8.39648	7.42606	7.97453	8.77417	8.02303	8.38856	8.67708	8.50229	7.17966	7.35757	7.44668	7.03847	7.57906	6.76197	6.39408	6.85741	4.70911	4.44022	5.18554	5.43803	5.79979	5.90023	5.66118	5.13747	3.55758
ENSG00000010282	1.36437	1.56907	0	0.45935	0.901409	2.06546	0	0	0	0	0	1.51677	1.4686	0	2.41454	0.919438	0	0	0.538263	0.953403	0	0	0	0	4.06682	2.89782	5.23866	5.18728	3.95313	5.00638	4.96395	4.23505	0	0	0	0	0	0	0	0	0	0	0	0	0	0	1.04117	0	0
ENSG00000010292	11.2976	11.3864	11.3009	11.4531	11.0437	11.0133	11.2384	11.2669	10.995	11.0365	10.9736	11.0244	10.9583	10.7982	10.8277	10.82	11.0872	11.02	11.0973	11.161	10.812	10.6225	10.824	10.937	10.2154	10.0587	10.1358	10.1208	10.2649	9.82645	10.2175	9.9725	10.9272	11.0741	10.9877	10.8291	10.9272	10.7933	11.0375	10.879	11.3317	11.4017	11.3568	11.3475	11.3244	11.2561	11.4217	11.3503	11.8687
ENSG00000010295	12.1705	12.2834	12.0009	12.0066	12.0147	11.9289	12.0961	12.1699	12.2378	12.0775	12.0701	11.9002	11.9537	11.8116	12.0729	12.0678	12.821	12.8213	12.8283	12.6016	12.7146	12.5851	12.807	12.9557	12.3994	12.2167	12.312	12.3151	11.5792	11.223	11.8304	11.7657	11.2535	11.3966	11.2663	11.2097	11.4227	11.2998	11.3165	11.5638	11.4302	11.3469	11.2882	11.2835	11.6011	11.3238	11.4936	11.6555	12.2591
ENSG00000010310	7.73245	7.63946	7.84957	7.9327	7.95053	7.67462	7.86834	8.24207	9.18539	9.26557	8.77432	9.8324	9.4704	9.27591	9.5158	9.57233	0	1.01909	0	0	0	0	0	0	3.43455	1.89063	0	4.14108	0	2.96667	3.16109	3.43599	5.17459	5.1301	5.61252	6.09983	7.106	7.31721	7.27918	7.58742	8.0653	7.61359	7.28445	7.54524	8.19487	8.23938	8.39973	8.63666	8.97587
ENSG00000010318	9.03424	8.84303	8.89018	9.04621	8.98712	9.08308	8.73482	9.13113	9.02334	8.62303	8.93796	8.52888	8.95205	8.97297	8.97885	8.8785	8.81058	8.67518	8.90855	9.0889	8.65812	8.48002	9.01259	8.99917	7.8949	7.45977	8.16365	7.91131	7.45346	7.87199	7.99856	8.14958	9.75546	9.57677	9.67358	9.90052	9.74203	9.91416	9.42976	9.57365	9.14531	9.09958	9.01125	9.16445	9.00284	9.14856	9.02317	8.96126	8.75917
ENSG00000010319	3.97393	4.72485	3.92006	4.08238	4.44573	4.50557	4.06113	4.24195	0	0	0	0	0	0	1.55855	0.869152	0.797785	0	0.538263	0	1.05251	0	2.48375	2.50037	0	0	0	0	0	0	0	0	4.13194	5.27394	4.78011	3.50449	1.26781	4.13168	4.26952	3.68941	5.55432	5.73293	5.81568	4.87196	4.48752	4.56716	4.21372	3.65672	0.750229
ENSG00000010322	13.0787	13.2075	13.0948	13.2048	12.9096	12.8524	12.9888	13.1559	11.8441	12.0589	11.6742	11.8794	11.7574	11.7646	11.825	11.8172	13.0625	13.0277	13.0822	12.9049	12.8828	12.823	13.0166	13.1893	12.4301	12.2978	12.2206	12.3068	11.9773	11.6668	11.8883	12.0994	12.9986	13.1546	13.0068	12.8802	12.8318	12.6457	12.7168	12.8667	13.2673	13.2794	13.1502	13.1942	13.1925	12.9913	13.1636	13.2321	13.2683
ENSG00000010327	13.5368	14.0933	13.3078	13.3562	13.6728	13.4535	13.7833	13.7149	10.0519	11.2111	8.57233	10.8525	9.24922	10.068	9.76882	8.86974	15.2139	15.2351	15.2346	15.0202	15.3427	15.1641	15.4017	15.4753	4.17151	3.89063	2.22545	0	2.14578	0	0	3.43599	0.842105	0	1.6186	0.934564	1.27367	2.48653	0	0	4.36776	2.90652	3.37835	2.27185	1.92327	2.1465	2.75168	2.44881	10.0415
ENSG00000010361	8.76675	8.73231	8.7252	8.64493	8.73311	8.51958	8.47868	8.58032	7.36282	7.61954	7.09086	7.2525	7.15579	7.51849	7.51179	7.39473	8.85709	8.60617	8.86238	8.4546	8.60543	8.25459	8.2751	8.67772	11.0547	10.9745	11.1614	10.8922	10.6904	10.201	10.7257	10.9491	9.34313	9.35991	9.16316	8.97637	9.40032	9.17478	9.04717	9.48972	8.74236	8.71496	8.68758	8.71868	8.87789	8.11301	8.63528	8.50841	8.8996
ENSG00000010379	1.23696	3.11841	0.92006	2.3701	1.63837	3.04416	3.4237	2.0367	0	2.31473	0	1.04041	0	1.45941	0	0	1.48485	0	1.41011	1.53837	1.25415	1.51321	0	2.51115	5.17151	4.78205	5.06924	4.12074	5.64403	4.96667	4.48302	3.47161	1.45156	0.719353	0.602191	0.919527	2.26781	0.460382	1.91478	2.36748	2.99693	2.54054	2.54418	2.69049	2.4152	2.12887	2.56164	3.68138	2.22531
ENSG00000010404	12.791	12.6554	12.778	12.6342	12.6537	12.6383	12.6027	12.6417	12.6132	12.6245	12.8222	12.6844	12.698	12.7233	12.7643	12.7795	12.615	12.5105	12.6104	12.6775	12.7404	12.8147	12.6137	12.7182	15.0314	14.8884	15.0983	14.8786	15.2493	15.2215	15.3151	15.3776	12.4364	12.3994	12.434	12.4738	12.4245	12.5695	12.4049	12.5152	12.5391	12.4703	12.5064	12.6311	12.4358	12.6034	12.5529	12.5321	13.499
ENSG00000010438	2.65994	2.2862	1.46185	2.48557	1.63832	0	0.314638	2.81546	3.32931	0.992801	2.12884	3.12501	2.02841	2.70148	2.45052	2.45411	0	0	0	0	1.05251	0.890524	1.48375	0	0	0	0	0	0	0	0	0	0.875128	0	0	0	2.01537	1.70648	0	0	0.548027	0	0	0.686884	0	0.260979	0	0	2.09634
ENSG00000010539	8.96002	8.79437	8.83362	8.70533	8.75719	8.62777	8.92938	8.65294	8.84617	8.79661	8.80591	8.33861	8.47651	8.16573	8.51572	8.3427	8.35437	8.47129	8.36716	8.44966	8.07322	7.66214	8.32157	8.16698	11.9086	12.0315	11.9153	11.7907	11.6485	11.3921	11.635	11.4002	8.78288	8.42007	8.54042	8.4312	8.24027	8.63361	8.49025	8.30105	9.26198	8.95491	9.06407	8.84556	8.88128	9.12718	9.32148	9.09644	9.07184
ENSG00000010610	13.5392	13.6821	13.4668	13.4567	13.4486	13.4294	13.6098	13.633	14.1185	14.0401	13.9896	14.0214	14.0858	13.9796	14.138	14.1447	14.351	14.2918	14.2606	14.2496	14.3963	14.3604	14.4293	14.4456	9.56788	9.71711	9.73099	9.36936	9.27794	8.92017	9.18728	9.16363	2.81001	0	2.92412	0.919527	0	0	2.15967	2.95244	13.3211	13.348	13.3033	13.1746	13.332	13.1512	13.392	13.3905	9.20642
ENSG00000010626	6.69584	6.91593	6.40681	6.77755	7.56907	7.21855	7.32474	7.43629	6.31205	6.04675	6.36916	6.41144	7.09902	7.22206	7.40329	7.25916	6.92191	6.86457	6.99075	7.26059	7.51654	7.65417	7.27202	7.70352	4.82367	4.51124	5.17091	4.49765	5.61093	4.49484	5.39453	4.90847	7.10859	7.2927	7.12337	7.10413	7.67464	7.90538	7.77506	7.72137	6.24942	6.50757	6.1448	6.42342	7.16316	7.42892	7.40287	7.40973	6.3507
ENSG00000010671	11.8417	11.8933	11.6869	11.7405	11.9009	11.9054	11.7747	11.6671	13.3526	13.32	13.5001	13.3214	13.4065	13.4224	13.445	13.3705	12.7772	12.768	12.768	12.8442	12.7481	12.7797	12.7565	12.7233	11.9217	11.8897	12.1245	11.8399	11.7093	11.613	11.7942	11.5832	13.4815	13.4485	13.4358	13.6253	13.48	13.6104	13.6024	13.5831	2.13299	1.68854	2.56965	2.68688	0	1.12887	0.754289	2.43536	7.74605
ENSG00000010704	8.42402	8.63038	8.32952	8.0786	8.3963	8.30018	8.43169	8.46541	8.79363	8.81732	8.70393	8.64504	8.53796	8.61811	8.46039	8.28168	9.89808	9.63483	9.64357	9.68248	9.68358	9.85804	9.7349	9.70543	9.35373	9.92609	9.45153	9.63537	8.68292	8.8099	8.69105	8.83942	8.62751	8.34111	8.24489	8.3675	7.54486	7.9764	7.88356	7.52614	6.68696	6.43727	6.93737	6.00484	6.79268	6.86195	6.42417	6.6996	6.43252
ENSG00000010803	8.89536	9.12261	9.03538	9.28395	8.8371	8.80975	9.26629	8.82972	8.56753	8.63709	8.7934	8.88983	8.52509	8.26322	8.43034	8.51819	8.32198	8.21306	8.31976	8.36635	8.20399	7.84233	8.1614	8.30946	2.84959	4.14764	2.14197	5.51959	3.73074	0	4.02359	3.54032	9.7905	9.89518	9.7563	9.75204	9.68769	9.90125	9.80365	9.77572	9.54574	9.45248	9.42897	9.41552	9.16465	9.38452	9.35647	9.50156	8.60422
ENSG00000010810	13.5787	13.4815	13.5073	13.5314	13.524	13.5742	13.6218	13.6906	12.9532	12.9959	12.9833	12.8789	13.1139	13.1165	13.0366	13.1832	12.9803	13.1781	12.9049	13.104	13.2276	13.2139	13.184	13.237	5.17151	2.89063	3.55701	3.40412	3.14578	3.96667	0	4.02095	11.5908	11.6455	11.6346	11.7683	11.7626	11.9204	11.7022	11.8273	13.8198	13.7099	13.7404	13.8094	13.8646	13.9888	13.941	14.0312	14.4391
ENSG00000010818	11.3466	11.2905	11.6669	11.6781	11.7276	11.8627	11.74	11.799	10.0535	10.2046	10.3537	10.5538	10.5101	10.42	10.2633	10.2633	8.59538	8.51367	8.79678	8.24747	9.24427	8.87032	8.6848	8.92629	12.3876	12.7095	12.8504	12.3988	12.9072	12.8716	12.7178	12.5066	11.1075	11.0123	11.1176	11.1026	10.9066	10.8835	10.8504	10.6854	12.5205	12.4841	12.6244	12.5701	12.5993	12.761	12.6466	12.6733	10.598
ENSG00000010932	1.68057	1.30745	0	1.81698	1.32364	1.05139	1.89228	1.9152	1.8797	0	1.35953	0.428971	1.13325	2.00555	0.772679	0.454114	1.92211	1.42264	0	2.45929	1.30348	2.06902	0	1.75133	2.37565	2.17751	0.58558	2.32505	0	1.96667	0.0235853	0.79213	2.36091	2.31867	3.18715	4.08945	3.48814	4.39773	4.11614	5.17483	0	1.78615	0	2.27256	2.81189	1.30697	1.77577	2.39119	1.99512
ENSG00000011007	10.3478	10.4688	10.3937	10.3579	10.5552	10.4716	10.6676	10.565	10.5635	10.6186	10.6588	10.6603	10.8129	10.6964	10.7781	10.7563	10.972	10.8787	10.9139	10.9962	11.0323	11.0761	11.2046	11.254	9.0453	9.30404	9.4382	9.45271	9.30589	8.9141	9.21368	9.18854	10.9592	10.8331	10.9045	11.1061	11.0529	10.9404	11.0798	11.1708	9.85789	9.96262	10.115	9.87229	9.83145	9.91949	10.0752	10.023	9.98246
ENSG00000011009	10.0759	10.3714	10.142	10.1368	10.0971	9.77887	10.2385	10.211	10.1933	10.283	10.2252	10.0952	10.2374	9.9706	10.3203	10.401	10.3967	10.2974	10.3877	10.2557	10.5067	10.155	10.3147	10.5333	11.1974	11.2996	11.2572	11.2049	10.8823	10.4977	10.7942	10.6996	9.75742	9.91981	9.88169	9.71214	9.76375	9.44064	9.72089	9.98447	9.98209	9.9877	9.83632	9.82071	10.012	9.65986	9.93901	10.0655	10.4293
ENSG00000011021	10.5392	10.8352	10.5568	10.5692	10.4995	10.5867	10.4869	10.4629	11.4294	11.3849	11.3204	11.1509	11.3189	11.3284	11.4025	11.263	11.1298	11.2909	11.3932	11.2947	11.3355	11.3434	11.2507	11.3034	8.1941	7.99454	7.80887	8.18418	5.949	5.79042	5.6586	6.38272	11.6291	11.6734	11.5828	11.4949	11.5886	11.4615	11.5513	11.5522	9.64919	9.73501	9.66434	9.65082	9.83631	9.55298	9.8128	9.77801	10.5304
ENSG00000011028	6.60363	6.3549	6.71541	7.07004	6.402	5.5986	6.60179	6.80671	5.89265	5.99685	4.98308	6.32278	5.89363	5.3663	5.71277	6.23127	0	1.01909	2.86019	0.43883	0	0	0	1.50037	3.06371	2.20097	3.14197	2.76026	0	0	0.23771	0	3.12326	3.29467	3.40955	0.919527	2.26781	3.15192	2.72214	4.31981	7.72195	7.35898	7.63175	7.68339	7.01303	6.65682	6.96316	6.91508	3.32069
ENSG00000011052	0	0	0	0	0	0	0	0	0	0	0	0	0	0	0	0	0	0	0	0	0	0	0	0	0	2.47559	0	0.819155	0	0	0	2.43599	0	0	0	0	0	0	0	0	0	0	0	0	0	0	0	0	0
ENSG00000011083	0	0	0	0	0	0	0	0	0.872506	0	0.628342	1.9029	1.03564	0	0	2.45411	0	0	0	0.701865	1.05251	0	0	0	0	0	0	0	0	0	0	0	0	0	0	0	0	0	0	0	0	0	0	0	0	0	0	0	0.750229
ENSG00000011105	7.40135	7.30995	7.53109	7.17913	7.39692	7.70718	7.53707	7.37873	6.61532	6.81196	6.29282	6.41121	6.64972	6.84166	6.50925	6.74905	6.61413	6.53758	6.22833	6.51504	6.47744	6.72578	6.64241	6.26617	5.34784	5.11868	5.08808	4.87574	4.69421	5.0777	4.5989	4.45747	7.13493	7.08023	6.99072	6.97416	7.38549	7.64862	7.42083	7.56966	7.16244	7.3543	7.01276	7.12699	7.61401	7.65927	7.58984	7.80926	6.83833
ENSG00000011114	10.288	10.1866	10.1946	10.1292	10.3099	10.3445	10.2706	10.0878	10.3863	10.3844	10.5229	10.5838	10.5038	10.4942	10.6164	10.52	10.5727	10.4461	10.6571	10.6451	10.6362	10.641	10.7648	10.5671	10.3207	10.1762	10.475	10.3802	10.4938	10.64	10.4968	10.3967	10.2403	10.1531	10.1224	10.2552	10.3067	10.3887	10.1241	9.93251	9.98311	9.96182	10.0438	10.163	10.0132	10.0519	10.0209	10.004	10.2883
ENSG00000011132	10.1942	10.3133	10.2491	10.2764	10.098	9.81464	10.2177	10.2335	8.78495	9.00238	8.67153	8.83453	8.92036	8.76031	8.9226	8.99545	9.49211	9.72857	9.74835	9.33934	9.60664	9.16044	9.40712	9.6859	10.8682	11.1491	11.0367	10.6271	10.7809	10.4922	10.5748	10.8225	10.4766	10.7545	10.5686	10.3134	10.3366	10.1047	10.3228	10.4346	10.7252	10.6223	10.4321	10.3559	10.6129	10.2599	10.5392	10.719	10.2696
ENSG00000011143	8.47849	8.50782	8.61833	8.64362	8.34465	8.16495	8.19699	8.43212	8.02952	8.00367	8.0258	8.05134	7.9087	7.2551	7.81682	8.071	8.2624	8.0305	8.05247	8.05385	7.58237	7.42432	7.88615	7.85154	1.35548	0	0	0	0	0	0	0	8.42193	8.14113	8.02884	8.34973	7.90632	7.5277	7.81075	8.13969	8.85767	8.80582	9.07491	8.95783	8.95305	8.75578	8.74091	8.85461	8.52343
ENSG00000011198	9.83355	9.76788	9.64124	9.73598	10.0936	10.0973	9.7673	9.6274	10.0447	9.59007	9.9739	9.93831	9.93019	10.0903	9.64535	9.73151	11.3492	11.0066	11.2344	11.5557	11.2946	11.5234	10.9901	10.968	14.1154	13.7952	13.8753	14.3552	13.8788	13.819	13.667	13.7712	7.845	7.50359	7.90332	8.0246	7.01681	7.1362	7.4362	7.3998	7.53421	7.50527	7.85311	7.91377	7.67918	7.65243	7.80512	7.3829	8.63489
ENSG00000011201	0	0	0.598132	0	0.316446	1.05139	0	2.24315	0	0	0	0	0	0	0	0	0.797785	0	0.538263	0	3.63266	3.83514	2.06871	2.48951	0	2.01496	0	2.81916	2.70159	3.93014	1.02359	2.43599	0	0	0	0	0	0	0	0	0	0	0	0	0	0	0	0	0
ENSG00000011243	11.3219	11.4915	11.3077	11.5063	11.3598	11.1776	11.3411	11.4361	11.2964	11.2583	11.2881	11.2361	11.3664	11.1942	11.2131	11.3994	11.2401	11.2969	11.3258	11.1614	11.2367	11.0457	11.1493	11.3926	11.3752	11.4314	11.3618	11.4191	11.4448	10.9857	11.5273	11.3242	11.4838	11.6665	11.4978	11.4998	11.5628	11.5583	11.5038	11.6585	11.3376	11.4013	11.3499	11.3577	11.5868	11.4181	11.4993	11.6984	11.5447
ENSG00000011258	10.6552	10.2677	10.5313	10.3395	10.5772	10.7653	10.4933	10.4587	10.7114	10.6494	10.7627	10.7864	10.5895	10.7143	10.7312	10.6495	10.6763	10.4864	10.7059	10.8236	10.6041	10.6607	10.4978	10.6344	10.8259	10.6667	10.9996	10.8309	10.4986	10.6426	10.8354	10.5349	10.6691	10.5248	10.7906	10.8869	10.7769	10.8847	10.7935	10.684	10.5099	10.4029	10.5568	10.6427	10.4545	10.6957	10.4605	10.4085	10.4714
ENSG00000011260	9.75274	9.68958	9.85202	9.7577	9.74723	9.72279	9.73016	9.68759	9.75475	10.0278	9.97683	9.9515	9.85519	9.84628	9.94999	9.67921	9.85913	9.96134	9.79126	10.0561	9.60775	10.0065	9.87822	9.7301	8.07725	7.7268	7.95498	8.2758	7.36417	7.41425	7.40348	6.7879	9.86773	9.92668	9.82155	9.96984	9.73272	10.0958	9.96436	9.96296	9.62425	9.88826	9.9014	9.77874	9.73801	9.92984	9.8004	9.76064	9.32592
ENSG00000011275	12.0864	12.0853	12.1205	12.1678	12.0488	11.9696	12.0476	12.1577	11.5433	11.5053	11.5357	11.5172	11.3783	11.2898	11.5414	11.5469	11.6305	11.6752	11.6949	11.6689	11.5721	11.6085	11.666	11.7772	11.9617	11.449	11.6713	11.9869	11.7048	11.2034	11.955	12.0171	11.9846	11.9343	11.9855	11.8353	11.6708	11.5741	11.6639	11.6239	12.4632	12.4395	12.5128	12.4522	12.3932	12.3813	12.487	12.4989	12.1812
ENSG00000011295	10.5531	10.4623	10.5218	10.4826	10.6558	10.6056	10.5162	10.6007	10.7336	10.7959	10.7183	10.7823	10.9642	11.0097	10.9506	10.8983	10.4074	10.3547	10.3092	10.4963	10.45	10.5693	10.5296	10.657	9.05841	8.67115	9.14281	9.37513	8.79626	8.99638	8.87572	9.01795	10.4974	10.3836	10.5122	10.6243	10.5062	10.6395	10.7327	10.4928	10.7188	10.5494	10.719	10.6941	10.663	10.8295	10.6988	10.6642	10.5938
ENSG00000011304	12.7276	12.9131	12.7481	12.7985	12.7261	12.6948	12.8653	12.8077	12.917	12.9291	12.846	12.8561	12.9645	12.8563	13.0242	12.9942	12.794	12.7932	12.7703	12.7299	12.9086	12.8222	12.8615	12.9047	11.993	11.8449	11.703	11.8165	12.0484	11.7032	11.9602	11.9106	12.6246	12.7447	12.6332	12.4651	12.7001	12.6085	12.7365	12.6467	12.7808	12.8379	12.647	12.6988	12.8152	12.8011	12.9444	12.8889	12.8741
ENSG00000011332	1.652	2.3408	0.0203654	2.42899	0.901409	2.85875	1.25377	0	2.8797	1.9928	0.670987	1.9029	2.07127	1.08217	1.74125	2.19108	2.22539	2.22698	0	0	1.05251	2.51321	1.80568	0.85651	0	0	0	0	0	2.96667	0	0	2.84915	3.00623	2.45019	2.84172	3.13965	3.5342	4.62848	3.24326	0	0	1.56965	0.686884	0	2.12887	0	1.44259	0
ENSG00000011347	0.652	0	0.598132	0.621634	0	0	1.25377	1.65819	0	0	0	0.902902	0	0	0.558555	0	0	0	0	0	0	1.51321	0	0	0	0	1.55701	0	0	0	0	0	0	0.719353	0	0	0	0	0	0	0	0	0	0	0	0	0	0	1.75023
ENSG00000011376	8.63448	8.67958	8.59469	8.7558	8.31814	8.22832	8.56584	8.58751	8.37808	8.69871	8.67038	8.85285	8.59567	8.5579	8.69339	8.72477	8.31907	8.32305	8.25642	8.2351	8.45561	7.89189	7.9564	8.20185	5.60447	5.21256	5.74525	5.84507	5.03525	4.96667	5.02359	4.75791	8.6126	8.69972	8.57833	8.58912	8.21793	8.1321	8.6382	8.23537	8.70674	8.7514	8.56988	8.49108	8.70767	8.3049	8.63467	8.66814	8.85875
ENSG00000011405	10.7197	10.433	10.6678	10.5607	10.6354	10.6672	10.5061	10.5658	10.9203	10.8201	10.9522	11.1437	10.9001	11.0173	11.1062	10.9064	10.728	10.6196	10.7291	10.8911	10.613	10.731	10.6162	10.6685	10.6309	10.2425	10.6845	10.6034	10.1283	10.1857	10.211	10.1572	10.6928	10.5319	10.7627	10.8258	10.537	10.7915	10.664	10.4841	10.526	10.544	10.5404	10.6222	10.3872	10.4618	10.6372	10.3473	11.0171
ENSG00000011422	10.7224	11.0005	10.2211	10.1053	10.8606	10.5814	10.5485	10.3535	12.0284	11.8739	11.8519	11.4898	11.7498	11.752	11.6636	11.8738	12.3925	12.111	12.1961	11.9925	12.4639	12.3061	12.0751	12.2488	14.2118	14.4939	14.4574	14.046	14.4282	14.492	13.7737	13.7301	0	1.71935	0.602191	0.919527	0	0	0	0	4.3677	2.49589	4.89158	4.27185	4.31759	4.71383	5.45473	5.00819	6.94754
ENSG00000011426	5.66012	4.64865	4.89689	3.62163	4.05845	4.04597	4.56411	2.78582	2.87251	3.67537	3.60407	2.9029	2.62061	3.59923	1.34779	2.63892	4.37793	3.96208	4.2387	4.12333	2.35703	1.48406	3.80568	3.88303	3.91309	3.36051	4.68709	4.72412	3.71624	0	3.60855	2.43599	2.81001	1.71935	3.10976	3.39461	1.26781	3.62388	6.08891	3.68941	3.86995	4.84477	4.09196	4.14763	1.31759	3.12887	4.07622	3.44259	6.08826
ENSG00000011451	11.0427	11.314	11.0603	11.1565	10.871	10.7613	10.9768	11.1307	10.993	11.0397	10.8568	10.8101	10.9271	10.6931	10.8829	11.0263	11.0139	11.1156	11.0542	10.7343	11.0848	10.7385	10.8795	11.1451	9.4598	9.19733	9.60539	9.79058	9.31359	8.51202	9.26819	8.74578	10.6982	10.8734	10.5633	10.4702	10.7597	10.4695	10.6451	10.7771	11.1215	11.2515	10.8759	10.8215	11.0818	10.8918	10.9434	10.9671	11.4773
ENSG00000011454	10.5253	10.5784	10.5763	10.3879	10.393	10.5119	10.4312	10.3912	11.007	11.0347	11.0845	10.9832	10.9683	10.8565	10.9088	10.8273	10.8295	10.6648	10.7508	10.7621	10.4059	10.5142	10.6822	10.6995	10.5041	10.4829	10.5519	10.6432	10.0883	9.70056	10.4535	10.1469	10.8598	10.7634	10.7878	10.5926	10.5291	10.7735	10.6775	10.613	10.5419	10.5237	10.667	10.4742	10.3046	10.5058	10.6088	10.2819	10.4266
ENSG00000011465	0.652	0.53345	2.57633	0.621634	2.1238	2.05139	1.25377	1.65819	0	0	0	0	0	0	0	0	0	0	0	0	0	0	0	0	0	0	0	0	0	0	0	0	0	0	0	0	0	0	0	0	0	0	0	0	0	0	0	0	0
ENSG00000011478	7.89308	7.86347	7.52828	7.79114	7.71339	7.51884	7.56775	8.05958	6.88708	7.20342	7.12003	7.13537	7.17233	6.67162	6.90622	6.98726	7.59077	7.51591	7.60214	7.19295	7.65406	7.12441	7.74265	7.74211	2.49113	2.93327	2.84979	3.81916	3.33481	3.96667	1.31792	1.69902	8.27957	8.45501	8.37361	8.67508	8.63508	8.75068	8.76582	9.0718	7.54102	7.61086	7.23882	7.675	8.10432	7.37052	7.87313	7.88122	8.00176
ENSG00000011485	10.6824	10.8109	10.6024	10.7102	10.6938	10.5768	10.5987	10.7228	10.267	10.3012	10.2492	10.3572	10.6735	10.7281	10.9208	10.7478	9.97276	9.99923	10.0098	10.0761	10.2908	10.2821	10.3702	10.5302	4.43455	1.51356	4.55701	2.81916	2.14578	2.96667	3.60855	2.43599	10.4007	10.5252	10.4163	10.4718	10.8954	10.9026	11.0026	11.0419	10.6353	10.647	10.6191	10.6633	10.7637	10.6032	10.7569	10.8221	11.7478
ENSG00000011523	10.3682	10.0645	10.4278	10.4906	10.2876	10.6064	10.5547	10.5076	9.80984	9.68769	9.8998	9.75398	9.76423	9.79079	10.0033	9.83648	8.80425	8.54487	8.75433	8.76836	8.51134	8.47743	8.57714	8.74179	8.62555	8.37401	8.62537	8.47522	8.66262	8.52268	8.69348	8.54697	10.0397	9.90815	10.1228	9.72659	9.58222	9.70292	9.83417	9.59318	11.3005	10.991	11.2496	11.1751	11.0249	11.2267	11.2624	11.2074	9.12716
ENSG00000011566	8.3009	8.07106	8.31169	8.41676	8.46736	8.41815	8.27625	8.14442	8.99093	9.1806	9.06101	9.33891	9.01184	9.20486	9.24365	9.02468	8.65769	8.37135	8.80167	8.88975	8.82129	8.90148	8.68057	8.52689	3.83872	2.89063	1.55701	1.81916	2.37228	2.96667	3.34551	0	6.79529	6.34638	6.73333	7.25991	7.43693	7.68477	7.30349	7.41209	8.43381	8.40361	8.48959	8.62617	8.44729	8.34912	8.02051	8.45192	7.98097
ENSG00000011590	6.16075	6.27519	6.04637	6.74493	6.93278	6.96045	6.72951	7.06758	0	1.9928	1.89738	1.9029	0	0	1.32409	0.869152	0	2.01909	2.86019	2.75249	2.00111	2.51321	0	2.08533	1.84959	0	1.33942	0	0	0	0	0	9.93814	9.98708	10.1062	10.2791	10.8998	10.7229	10.9509	11.273	5.94583	6.09487	5.71615	6.07231	5.37504	5.03576	5.40448	5.02755	4.42605
ENSG00000011600	12.8108	13.2362	12.7322	12.5982	12.7329	12.5695	12.6645	12.7541	13.8275	13.8492	13.6361	13.5559	13.6988	13.6139	13.6499	13.786	14.0466	14.0973	13.9737	13.7492	14.0022	13.8812	14.0227	13.9812	15.0618	15.1578	15.0135	14.825	15.1472	14.9441	15.2257	15.0931	1.81001	2.30432	4.06162	3.24145	0	3.46038	2.49974	2.95244	6.72754	6.61934	5.65712	7.01601	7.76053	7.15124	7.65334	7.63256	12.9159
ENSG00000011638	7.26421	7.45577	7.91201	7.67214	7.80525	7.75737	7.90827	8.00124	7.45039	7.64873	7.6456	7.60404	7.05134	7.30434	7.58845	7.71665	8.1489	7.78117	8.10523	8.04277	8.17177	8.40061	8.53621	8.6248	5.97722	5.46473	5.14197	5.40412	6.20323	6.5151	6.6383	6.23611	7.79107	7.7044	7.57615	7.94167	8.08223	8.10942	7.97353	7.94988	6.97982	7.44276	7.52745	7.5969	7.36591	7.53877	7.7086	7.6233	6.89468
ENSG00000011677	0	0	0	0	0	0	0	0	0	0	0	0	0	0	0	0	0	0	0	0	0	0	0	0	0	0	0	0	0	0	0	0	0	0	0	0	0	0	0	0	0	0	0	0	0	0	0	0	0
ENSG00000012048	7.82146	7.79999	7.78541	7.44911	7.09036	7.4974	7.46577	7.70607	7.01418	6.85585	7.13617	7.24477	7.38581	7.12957	7.31614	7.29	7.95025	7.80052	8.1273	8.07773	8.0738	7.55563	7.95811	7.9803	10.2881	10.1217	10.4304	10.3253	9.81536	9.89584	10.0305	9.92573	7.87065	7.99774	7.64149	8.19335	7.78292	7.98471	8.20158	7.52868	7.33197	7.17906	7.42472	7.44526	6.90503	7.07541	7.39127	6.97991	8.38005
ENSG00000012061	10.9874	11.0723	10.9738	11.0178	10.9178	10.9284	11.0952	11.188	11.4566	11.5037	11.358	11.3071	11.5739	11.4714	11.752	11.5686	11.1881	11.0993	11.0918	11.0465	11.2879	11.1334	11.3295	11.4935	8.3252	8.57123	8.79935	7.93393	9.02756	9.24528	8.78872	9.0385	11.1095	11.1981	11.1109	11.1091	11.2716	11.1834	11.1192	11.325	10.8985	10.8871	10.6822	10.8516	11.0564	10.802	10.8932	11.0396	10.658
ENSG00000012124	10.6082	10.8494	10.7169	11.3249	11.5933	11.7374	11.0566	11.1773	9.00919	9.14742	9.15836	9.61299	9.0599	8.91127	9.40364	9.29092	3.96771	5.10655	4.60263	4.86029	4.63507	3.83514	4.48375	3.30772	6.45425	6.70158	6.7401	6.26276	6.64403	6.47129	7.28887	6.34288	15.4308	15.5729	15.4843	15.3268	15.499	15.4867	15.5396	15.5427	2.54803	3.01047	1.56965	2.68688	0	0	3.33925	2.44259	6.20966
ENSG00000012171	4.4386	4.21152	3.40549	2.94356	3.91219	3.01487	3.5757	3.82811	5.62258	5.64299	5.92883	5.49924	5.70467	5.03369	5.73288	5.2934	4.04571	4.60526	4.82367	1.9606	4.57608	4.93544	3.40595	4.20081	9.12133	9.34858	9.20892	8.94245	7.95261	7.62773	8.16314	8.00158	2.81001	1.71935	2.18715	3.56569	3.26058	3.31637	3.08471	0	3.35332	2.85846	3.1642	3.19531	2.90255	3.12887	2.75429	0	4.27379
ENSG00000012174	8.64682	8.37943	8.48273	8.25871	8.13653	8.11707	8.19503	8.12813	8.57399	8.61851	8.50341	8.54407	8.27764	8.44114	8.55044	8.4584	8.73668	8.62067	8.82491	8.97063	8.49383	8.55721	8.30926	8.29934	3.43455	2.89063	4.13957	2.81916	3.13128	2.96667	2.02359	3.43599	8.29518	8.04439	8.05041	7.95535	7.98819	7.9985	8.22687	7.66425	8.31802	8.23368	8.35941	8.44279	7.68853	8.15542	8.07367	7.64227	8.40866
ENSG00000012211	8.92939	9.18835	8.83441	8.68186	8.69758	8.44836	8.83919	9.01725	9.27797	9.36696	9.27641	9.05446	9.3617	9.06606	9.28245	9.22755	9.77667	9.88558	9.69504	9.49429	9.72556	9.39551	9.6283	9.83801	9.13147	8.70247	8.99608	8.92087	8.83107	8.39793	9.12602	9.0246	8.58877	8.8608	8.7129	8.34951	8.93116	8.54487	8.83314	9.01484	8.30079	8.17276	8.00596	8.0299	8.2174	7.81462	8.17668	7.97954	8.33904
ENSG00000012223	9.52916	9.28127	10.1353	9.90593	11.4764	11.5334	10.6851	11.4415	0	0	0	0	0	0	0	0	0	0	0	0	0	0	0	0	6.80052	7.53391	7.54274	7.62496	7.60455	7.76989	7.31379	8.13281	0	0	0	0	0	0	0	0	0	0	0	0	0	0	0	0	0
ENSG00000012232	10.6748	10.8732	10.577	10.6185	10.5096	10.2682	10.3211	10.3346	11.1606	11.0238	11.152	11.0402	11.1182	11.0627	10.9322	11.1661	11.3021	11.2116	11.3417	11.2123	11.3629	11.1873	11.2221	11.2562	13.315	13.2794	13.3011	13.45	13.1826	12.8764	13.3194	13.2349	9.33394	9.68525	9.45107	9.27091	9.42001	9.36579	9.28669	9.30453	9.46212	9.41325	9.24767	9.32463	9.45064	9.50573	9.48623	9.52346	11.7294
ENSG00000012504	0	0	0	0	0	0	0	0	0	0	0	0	0	0	0	0	0	0	0	0	0	0	0	0	0	0	0	0	0	0	0	0	0	0	0	0	0	0	0	0	0	0	0	0	0	0	0	0	0
ENSG00000012660	11.8714	11.7481	11.9603	11.7841	12.0682	12.0662	12.0084	12.0031	11.8429	11.885	11.8602	12.0464	11.8172	11.8543	11.9277	11.8465	12.2302	12.0505	12.2381	12.4193	12.1974	12.2914	12.1311	12.2359	14.2637	14.3967	14.4194	14.1587	14.6528	14.7389	14.6904	14.3654	13.1569	12.9267	13.0241	13.1914	13.1855	13.2494	13.2711	13.2744	11.6179	11.614	11.7135	11.8033	11.5673	11.7849	11.6542	11.6624	11.4682
ENSG00000012779	12.6316	13.0715	12.528	12.5058	12.9461	12.7455	12.7508	12.8103	13.5953	13.5788	13.7179	13.4017	13.8285	13.6533	13.6617	13.7278	13.9615	13.9894	14.0542	13.7777	14.1878	14.0497	14.0853	14.1752	15.5739	15.3903	15.4946	15.6053	15.66	15.3079	15.761	15.8059	13.858	13.9641	13.7989	13.8062	13.7521	13.644	13.66	13.8387	7.19491	7.05206	7.04701	6.46614	7.84288	7.40927	7.35063	7.60669	8.64856
ENSG00000012817	12.9752	12.9156	12.9763	13.0755	0	0	0	0	12.8002	12.7686	12.7699	12.7697	0	0	0	0	12.5649	12.4802	12.5175	12.5349	0	0	0	0	7.83668	7.2681	7.66093	8.11322	0	0	0	0	13.5183	13.5184	13.4671	13.4887	0	0	0	0	13.3964	13.3192	13.322	13.3544	0	0	0	0	12.4066
ENSG00000012822	12.4125	12.4651	12.3978	12.5206	12.3878	12.2669	12.3017	12.4752	11.7903	11.8487	11.8216	11.7681	11.9041	11.8517	11.8256	11.8752	12.4687	12.4863	12.5375	12.5036	12.4691	12.4189	12.4452	12.5819	14.0591	14.0862	14.1877	14.1585	13.7251	13.5338	13.9092	13.858	11.9128	12.0501	12.0984	12.1836	12.307	12.3187	12.3025	12.4661	12.2618	12.2015	12.236	12.3305	12.3373	12.2674	12.3888	12.4196	12.8675
ENSG00000012963	9.98526	9.89724	10.0289	9.95195	9.87733	9.95412	9.91878	9.91823	10.04	9.87913	10.121	9.93882	9.98884	9.94592	9.87987	9.83829	9.90846	9.80134	9.76051	9.99859	9.73013	9.68854	9.64856	9.77616	9.64386	9.75944	9.90123	9.9055	9.75876	9.56822	9.52303	9.40835	10.3562	10.1488	10.2945	10.3669	10.4964	10.6096	10.6117	10.5538	9.80115	9.8733	9.99461	10.0757	9.88139	9.98456	9.98841	9.80622	10.3397
ENSG00000012983	10.2673	9.94859	10.2581	10.1355	10.2185	10.3756	10.0525	10.1015	10.4007	10.399	10.5452	10.5299	10.2344	10.427	10.3234	10.0992	9.83014	9.63103	9.85734	10.1256	9.73025	10.1102	9.74708	9.72348	6.06215	0	4.12261	6.25279	0	5.77402	4.02359	3.43599	10.5472	10.5417	10.5545	10.7796	10.7573	11.0332	10.6926	10.5839	10.1207	10.1849	10.2805	10.3519	10.2484	10.5833	10.1385	10.1566	10.9007
ENSG00000013016	8.69459	8.6526	8.82873	9.07301	8.6107	8.7703	8.27181	8.60679	9.13873	8.45469	9.09929	8.58372	7.70198	7.49156	6.9531	7.63985	7.72272	7.36906	7.67741	7.37765	6.82941	6.86829	6.43329	6.93733	7.37628	7.05654	7.29686	7.32219	6.57204	6.55163	6.34118	6.61788	11.6666	11.6443	11.7252	11.863	11.3603	11.3124	11.3815	11.5942	8.14414	8.11682	8.2104	8.3826	8.4132	8.07595	7.99241	7.80594	9.05168
ENSG00000013275	10.3888	10.6309	10.2909	10.44	10.231	10.0519	10.4172	10.3473	11.2339	11.306	11.2252	11.1781	11.3438	11.2043	11.2841	11.448	10.5651	10.6235	10.4816	10.5395	10.5243	10.4542	10.6755	10.677	9.8684	9.83361	9.93674	10.0375	9.73202	9.46922	9.67858	9.1278	10.1119	10.238	10.1046	10.0124	10.3609	10.121	10.4404	10.3466	9.99608	10.1021	9.94675	9.91604	10.0713	9.90178	10.0632	10.0479	10.7241
ENSG00000013288	11.8445	12.0541	11.889	11.9188	11.8395	11.702	11.7912	11.8361	12.1651	12.1596	12.213	12.0077	12.221	12.0083	12.191	12.2441	11.9678	11.9537	12.0788	11.7938	12.0728	11.9136	11.9909	12.1784	12.4275	12.1137	12.2044	12.2992	12.43	11.9469	12.4307	12.3169	11.7222	11.7825	11.7253	11.64	11.8553	11.649	11.644	11.8462	11.8848	11.8265	11.7036	11.7666	11.8494	11.7571	11.7951	11.9286	12.1843
ENSG00000013293	0	0	0	0	0	0	0	0	0	0	0	0	0	0	0	0	0	0	0	0	0	0	0	0	0	0	0	0	0	0	0	0	0	0	0	0	0	0	0	0	0	0	0	0	0	0	0	0	0
ENSG00000013297	0.652	0	1.59813	2.2066	1.63837	1.31443	2.23197	1.59929	2.70438	1.9928	0.628342	3.36233	2.03564	3.28308	2.88048	2.76445	0.797785	1.01909	0	0.953403	0	2.51321	3.48375	2.59122	2.84959	0	3.87894	0	0	3.96667	2.60855	1.43599	1.81001	3.21249	2.18715	2.91953	1.26781	3.46038	3.49974	0	0	1.55248	0.569653	0	0	2.12887	0	0.0841383	1.33519
ENSG00000013306	11.1236	11.5084	11.2527	11.3818	11.1904	11.0037	11.2457	11.3499	10.9724	11.2336	10.9627	10.9879	11.2076	11.0045	11.1942	11.1785	10.7946	10.8048	10.9167	10.6256	10.7868	10.6558	10.7668	10.8687	6.20361	4.8834	6.08245	6.34083	5.71259	5.55163	5.714	5.56031	11.2157	11.4946	11.3008	11.0783	11.2683	11.1459	11.3134	11.4488	11.2621	11.3162	11.2038	11.1893	11.379	11.1769	11.2834	11.3435	11.5284
ENSG00000013364	12.7562	13.339	12.8652	12.8728	12.9909	12.7268	12.7816	12.855	13.4343	13.7072	13.5423	13.3811	13.7028	13.4437	13.4733	13.4657	13.0867	13.4859	13.1662	13.0326	13.5292	13.2624	13.1832	13.1762	14.7318	15.2494	14.9419	14.7009	15.1104	14.7769	14.981	14.8501	11.8096	12.1778	11.9963	11.7883	11.9255	11.7656	11.6903	11.8742	12.6647	12.8806	12.7018	12.5495	12.8479	12.6563	12.7376	12.7723	12.6941
ENSG00000013374	11.481	11.7216	11.5838	11.4032	11.7548	11.5509	11.4527	11.5087	11.9762	12.1764	12.2204	12.0123	12.3082	12.1315	11.9258	12.008	11.4893	11.7423	11.5244	11.5077	11.7281	11.625	11.391	11.3593	12.4556	13.0886	12.9648	12.3586	13.1346	13.101	12.5521	12.2666	11.5835	11.7109	11.6515	11.6895	12.0145	12.0032	11.8672	11.8677	11.4052	11.5954	11.5777	11.454	11.6801	11.7437	11.6089	11.6371	11.8047
ENSG00000013375	9.30273	9.1234	9.26549	9.6646	9.59808	9.60827	9.67017	9.57456	8.93729	8.77563	8.97526	8.9684	8.96988	9.09196	9.16043	8.96464	8.96436	9.07277	8.89151	9.29005	8.96091	9.07873	9.26806	9.30129	7.1311	6.72207	7.15547	7.12942	6.98115	7.46372	7.48595	7.52237	9.81989	9.56869	9.89782	9.87817	9.79594	9.93925	9.88556	9.70873	9.6056	9.55505	9.74061	9.80357	9.72932	9.84471	9.84831	9.66921	9.16652
ENSG00000013392	6.61478	6.76994	7.30866	7.00793	7.16194	7.33291	7.30493	7.47594	6.57184	5.92164	6.76482	6.42364	6.93434	6.95353	7.02208	6.84299	5.86775	5.94888	5.71299	5.53837	6.43725	6.29089	6.51938	6.7176	0	0	1.55701	0	0	0	2.02359	0	6.92438	6.86646	6.70527	7.07718	6.86236	7.17325	7.18568	6.70019	7.3842	7.4919	7.27453	7.4399	7.84569	7.54993	7.6855	7.3267	6.38308
ENSG00000013441	12.2175	11.9324	12.2242	12.1908	12.2769	12.4643	12.5917	12.2815	12.3028	12.1906	12.3444	12.1666	11.9538	12.3786	12.1034	12.2478	11.7379	11.6607	11.7474	11.9716	12.0441	12.3513	11.8261	11.6833	13.9676	13.8937	14.0799	14.0964	13.7467	13.8002	13.8577	13.7064	12.4713	12.3823	12.4387	12.5848	12.4104	12.6186	12.6114	12.3602	12.4232	12.3811	12.4793	12.6299	12.3953	12.7083	12.8183	12.4986	12.8137
ENSG00000013503	7.98522	7.75183	7.91908	7.68148	7.83891	7.76487	7.65936	7.65616	8.05965	7.43398	7.90728	7.92931	8.03954	7.56441	8.0973	7.75555	7.52346	7.15438	7.33957	7.41928	7.56984	7.43763	7.43017	7.33831	5.53479	4.88158	4.72345	5.16682	6.03942	4.77814	5.6686	5.84335	7.36924	7.34029	7.12069	7.22691	7.18745	6.79513	7.17664	6.6128	7.81546	7.84963	7.92858	7.63668	7.69815	7.87731	7.65021	7.53828	7.51197
ENSG00000013523	10.1285	10.0316	10.0037	10.2162	9.86317	10.0086	10.163	10.1263	10.3959	10.3857	10.5817	10.6429	10.7215	10.5596	10.8331	10.8178	9.96425	9.65568	9.95833	10.0873	9.85985	9.78044	10.0663	9.99714	2.84959	3.47559	4.13232	3.40412	3.4677	4.55163	5.19351	5.13643	10.1956	10.1607	10.1833	10.1471	10.2123	9.9483	10.0568	10.1541	10.3068	10.2177	10.1998	10.1362	10.1783	10.2315	10.1868	10.2645	9.8083
ENSG00000013561	9.75761	9.44396	9.58036	9.49344	9.45025	9.5355	9.40349	9.52639	10.0182	9.72092	10.1247	9.90915	10.0003	10.0338	10.1322	9.97874	9.73339	9.64222	9.71122	9.73586	9.5009	9.54319	9.34887	9.5585	8.11451	7.67111	8.05267	8.29262	7.72713	7.81917	7.92787	7.63216	9.52228	9.08983	9.38829	9.33236	9.32025	9.59514	9.55347	9.55425	9.39804	9.16852	9.33833	9.22539	9.06674	9.19495	9.10358	9.2233	10.0049
ENSG00000013563	9.95798	10.2332	10.0076	9.9967	9.78588	9.51442	9.73557	9.81238	11.0943	10.9704	11.1521	11.0033	11.0609	10.9369	11.0416	11.0762	10.6684	10.6517	10.6352	10.5039	10.5312	10.3752	10.4139	10.5372	9.9218	10.0864	10.162	9.82265	9.78575	9.27305	10.0585	9.7219	10.3227	10.2684	10.3043	10.1116	9.61571	9.38355	9.55477	9.77636	9.66342	9.63383	9.53477	9.47537	9.1713	8.94618	9.20672	9.44107	8.85448
ENSG00000013573	10.9234	11.0875	11.0028	11.2977	10.2869	10.2548	10.2756	10.4122	10.4439	10.4475	10.2964	10.3478	9.77799	9.4774	9.8306	9.86548	9.95771	10.0494	9.94225	9.87021	9.1273	8.81827	8.93447	9.29443	5.26101	4.87065	5.30654	5.62651	3.14578	3.96667	4.23148	4.00158	11.6589	11.7823	11.729	11.5508	10.9786	10.9469	11.0874	11.0711	11.3868	11.4555	11.4235	11.3493	10.7953	10.6346	10.8084	10.8432	11.2498
ENSG00000013583	8.65116	9.07587	8.60617	8.68932	9.0522	8.91752	8.82681	9.03126	9.46839	9.59901	9.40462	9.43416	9.66055	9.61441	9.61758	9.64696	10.0613	10.048	10.0334	9.91159	10.1646	10.2426	10.137	10.2146	7.51322	8.41953	8.13706	6.93153	8.9746	8.87393	8.43331	7.70295	7.02088	7.17851	6.86598	6.84764	7.60176	7.37331	7.07596	6.99638	7.64464	7.37095	7.68589	7.4935	7.43717	7.73723	7.63821	7.67752	7.22369
ENSG00000013588	0	0	0	0	0	1.05139	0	0	0	0	0	0	0	1.28308	0	0	0	0	0	0	0	0	0	0	0	1.89063	3.14197	0	0	0	0	0	0	0	0	0	0	0	0	0	0	0.68854	0	0.686884	0	0	0	0	0
ENSG00000013619	4.55889	4.70337	5.24199	5.13828	5.26645	5.47026	5.15681	5.5374	1.45747	0.992801	1.62834	0	1.03564	0	0.544055	0	0	0	0.538263	0	0	0	0	0.500367	1.84959	1.89063	0	0	0	0	0	0	5.91603	5.67262	6.02778	5.10698	6.11981	6.41458	6.71775	6.79307	5.52576	5.49589	5.19784	5.59858	6.46204	6.12797	5.86532	5.61172	3.07216
ENSG00000013725	13.2808	13.2562	13.5409	13.5948	13.5475	13.55	13.7035	13.8413	6.01696	6.49265	5.86675	6.93919	5.99124	6.16034	6.34437	6.34553	2.76495	6.11375	3.34562	3.12333	3.75295	3.01401	3.06871	7.19455	3.80936	3.21256	2.71405	4.59315	0	3.96667	1.02359	0	10.4703	10.5389	10.3299	10.3877	8.31373	8.56891	8.57492	8.5783	14.5046	14.4827	14.456	14.3981	14.6756	14.514	14.6277	14.6937	12.4109
ENSG00000013810	11.605	11.8145	11.6308	11.7672	11.5312	11.412	11.6709	11.6322	10.8369	10.7988	10.641	10.925	10.7136	10.5162	10.7719	10.8333	12.2773	12.1518	12.2903	12.1012	11.9687	11.7012	11.993	12.1745	13.9695	13.8368	13.8613	13.8011	13.3838	12.799	13.5316	13.5173	9.95399	10.0596	10.0858	9.98119	9.78836	9.80768	10.0292	9.96852	11.8431	11.7868	11.8619	11.7365	11.7964	11.5577	11.7733	11.7709	10.0492
ENSG00000014123	10.7985	10.3606	10.8774	10.4383	10.7246	10.7993	10.7645	10.5794	10.6014	10.5577	10.6888	10.6202	10.4849	10.6042	10.6553	10.4561	10.5856	10.6172	10.514	10.7309	10.4983	10.6743	10.4921	10.5481	7.6414	7.46806	7.49294	7.33675	7.11202	7.14538	7.12077	6.83036	10.7274	10.5228	10.6875	10.7756	10.6971	10.7824	10.8074	10.5692	10.7884	10.7271	10.8834	10.9206	10.6326	10.8574	10.8469	10.7216	10.5797
ENSG00000014138	9.31595	9.51116	9.26475	9.37211	9.25612	9.15992	9.16559	9.44694	9.27074	9.54424	9.21466	9.33561	9.40633	8.88478	9.32392	9.34978	9.33228	9.60044	9.36052	9.32705	9.42255	8.92844	9.07164	9.36591	9.45484	9.66139	9.54365	9.33714	9.4825	9.31221	9.612	9.61151	9.52755	9.21924	9.38221	9.21878	9.2574	9.24796	9.517	9.43695	9.02914	9.09091	8.86785	8.87547	9.18444	8.79705	9.22316	9.16178	9.37725
ENSG00000014164	10.374	10.8393	10.4425	10.4764	10.1339	9.96814	10.1173	10.3332	10.3705	10.4704	10.1603	10.102	10.2895	10.0095	10.1855	10.3866	10.8564	11.0509	10.9602	10.4929	10.6555	10.2757	10.3763	10.738	11.7364	12.0594	11.8403	11.5273	11.7296	11.3324	11.5886	11.4867	10.1708	10.2393	9.94331	9.76568	10.1333	9.76772	9.88198	10.1149	10.2885	10.2942	10.0899	10.1773	10.1047	9.91694	10.2095	10.3592	10.1276
ENSG00000014216	12.1442	12.4836	12.0624	12.1602	12.0582	11.884	12.03	12.1492	12.0222	12.1231	11.906	12.0202	11.9256	11.8216	11.9743	11.9838	12.6418	12.7086	12.635	12.4326	12.6956	12.4295	12.6547	12.7637	12.3519	12.5253	12.3812	12.1675	12.4811	12.2491	12.6044	12.5518	12.3332	12.4337	12.3837	12.0799	12.3731	12.2526	12.3064	12.5541	11.5405	11.5856	11.3586	11.4015	11.5106	11.3196	11.4234	11.5508	12.4888
ENSG00000014257	9.98146	10.174	9.84154	9.4932	10.1606	10.2301	10.0927	9.78644	11.0366	11.1141	11.1324	11.1379	11.2168	11.3245	11.2841	11.1062	11.5224	11.5077	11.6054	11.6125	11.768	11.8952	11.8064	11.7613	11.4512	11.5226	11.5138	12.0276	11.9162	11.9348	12.3863	12.2032	4.088	0.719353	3.40955	2.61552	4.07517	3.87181	3.72214	4.5374	0	0	0.937024	1.68688	2.15755	0	0.754289	0	6.28255
ENSG00000014641	10.5512	10.6583	10.7076	10.6005	10.6787	10.7809	10.7606	10.6801	10.7675	10.8476	11.0197	11.1121	10.9055	10.8937	10.9625	10.9183	10.7294	10.761	10.7784	10.9204	10.6707	10.8369	10.8033	10.7825	6.88609	6.27813	6.167	6.02232	5.47059	5.96667	7.0636	5.15626	10.5614	10.4557	10.67	10.6783	10.5322	10.7115	10.7767	10.6604	10.5703	10.6556	10.7372	10.6874	10.6548	10.8419	10.7282	10.5725	10.4831
ENSG00000014824	10.1349	9.85292	10.0793	9.82794	9.97881	10.0383	9.8977	9.8709	10.3272	10.2858	10.4677	10.5729	10.1297	10.3789	10.2595	9.964	10.3849	10.2637	10.2773	10.565	10.2126	10.4201	10.254	10.2376	8.87683	8.90654	9.10267	8.98296	8.89451	8.77814	8.8366	8.49495	9.76706	9.81301	9.94407	10.0663	9.75159	9.89246	9.81211	9.60736	9.93039	9.98621	10.0142	9.99913	9.57672	10.0281	9.79833	9.60024	9.73496
ENSG00000014914	10.3838	10.5841	10.2382	10.0485	10.0179	9.947	9.88619	9.87944	11.773	11.7714	11.649	11.8296	11.046	11.3849	11.284	11.2038	11.7232	11.7488	11.5941	11.7157	11.3814	11.2788	11.4336	11.5401	0	1.84668	0	3.40412	2.14578	2.96667	0	0	0.810014	1.71935	2.18715	1.89772	2.7061	1.46038	2.49974	2.36748	4.21705	4.84316	4.06022	4.93481	4.12495	4.0396	3.75068	3.89149	7.52172
ENSG00000014919	10.0499	10.0779	10.1169	10.0422	10.0264	9.96141	9.90633	10.0427	10.535	10.4651	10.7204	10.5191	10.5621	10.4904	10.5645	10.4042	10.4736	10.4088	10.4435	10.3272	10.2261	10.2532	10.2151	10.1745	9.9876	10.2323	10.1525	10.1266	9.69575	9.65289	10.0107	9.79134	10.4218	10.282	10.3296	10.271	10.1277	10.2146	10.3467	10.2276	10.0072	9.85136	10.0172	9.92913	9.5206	9.78765	9.74431	9.72684	9.905
ENSG00000015133	13.3608	13.3264	13.3074	13.3299	13.1523	13.0912	13.2283	13.3043	13.4443	13.2672	13.4982	13.1411	13.6778	13.4308	13.5584	13.6147	12.2493	12.4365	12.4051	12.3473	12.6655	12.5746	12.6731	12.7126	9.76206	9.78211	9.90317	9.91908	9.56725	9.22236	9.71665	9.42251	13.0369	13.1391	13.0245	12.89	12.7878	12.7142	12.7896	12.7513	13.6499	13.5281	13.3822	13.4412	13.5091	13.401	13.5541	13.6069	14.2104
ENSG00000015153	8.91146	8.65648	9.00723	8.79546	8.956	9.12334	8.75115	8.8449	9.02052	9.20084	9.30409	9.23655	9.07823	9.25824	9.01384	9.11684	8.80403	9.00857	8.98054	9.10564	8.81067	8.94516	8.51365	8.82026	9.68323	9.54383	9.81657	9.52638	9.7471	9.64629	9.80809	9.20536	8.5679	8.57963	8.63716	8.90406	8.62254	8.75849	8.85718	8.86117	8.78557	8.73414	8.82028	9.16177	8.74234	9.15118	8.92095	8.84509	9.39952
ENSG00000015171	10.9553	10.7597	10.9978	11.0335	11.0083	10.9935	10.8861	10.9706	9.54719	9.5432	9.63436	9.71985	9.66755	9.78173	9.75245	9.80635	9.68686	9.6705	9.69798	9.97372	9.75021	9.86317	9.63781	9.77609	4.6466	2.89063	3.72694	5.51403	2.14578	5.28281	4.34551	4.02095	10.9678	10.9074	10.9542	11.0519	10.8632	10.9815	10.8806	10.9308	11.1852	11.2306	11.4079	11.4443	11.4157	11.6022	11.3179	11.3269	11.7306
ENSG00000015285	12.8474	13.1823	12.7556	12.7093	12.6932	12.4616	12.6896	12.8027	13.5037	13.545	13.3093	13.1407	13.5285	13.194	13.3379	13.4151	13.5386	13.5856	13.4628	13.222	13.6119	13.2783	13.4354	13.5376	15.3079	15.4452	15.2348	15.0725	15.2455	14.8239	15.1771	15.1589	12.1243	12.3183	12.0863	11.9684	12.2097	11.9937	12.1529	12.3823	12.2414	12.2564	12.0055	12.0855	12.2307	11.9646	12.1235	12.3264	12.7357
ENSG00000015413	0.652	0	0.598132	0	0	0	0	0.658188	0	0	0	0	0	0	0	0	0.797785	0	0	0	0	0	0	0	1.84959	1.89063	0	0	0	0	0	0	0	0	0	0.919527	1.26781	0	1.91478	0	0	0	0	0	0	0	0	0	0
ENSG00000015475	11.0177	11.3377	10.9346	10.9824	11.0335	11.0121	10.9241	10.9689	12.6134	12.6332	12.7982	12.5591	12.7297	12.5749	12.7389	12.7426	11.8811	11.9925	11.9878	11.8748	12.0445	11.9229	11.9782	12.0621	13.726	14.0148	14.0826	13.6109	13.9751	13.9512	14.0092	13.7814	9.03204	9.40063	9.26372	9.2675	9.32694	9.39325	9.62242	9.5614	9.67323	9.75842	9.76116	9.56401	9.3547	9.59358	9.66466	9.59412	10.4797
ENSG00000015479	12.5466	12.3424	12.5707	12.4165	12.6429	12.8122	12.6342	12.5374	12.4851	12.5274	12.6911	12.6572	12.4768	12.7026	12.6492	12.5684	12.3487	12.2969	12.2846	12.6011	12.3798	12.6176	12.4153	12.2659	11.4132	11.2835	11.4495	11.4982	11.515	11.7653	11.5027	11.2204	12.8014	12.6608	12.8302	12.8442	12.8294	13.0013	12.8917	12.7334	12.6727	12.7509	12.854	12.9071	12.7565	13.0446	12.8401	12.6898	12.5119
ENSG00000015520	0.652	2.11841	1.45412	1.2066	2.02574	2.05139	0	0.658188	0	0	0.613843	0	0	0	0.558555	1.86192	0.797785	1.01909	0.538263	0	0.052514	2.51321	1.48375	0	2.84959	2.86882	1.55701	1.81916	1.14578	0	3.92276	4.02095	3.39498	0	1.60219	0	2.26781	0	0	0	0	0.68854	0	0.657737	1.31759	2.12887	2.75429	1.44259	0
ENSG00000015532	10.254	10.4043	10.2677	10.365	10.2157	10.1203	10.3068	10.3627	9.35709	9.3953	9.12168	9.26879	9.20151	9.22025	9.44702	9.32312	10.0677	9.86097	9.85884	9.82232	9.80834	9.67071	9.66007	9.90897	8.57109	8.32192	8.43291	8.42011	8.19867	7.64418	8.32096	8.03828	10.3435	10.4479	10.2615	10.2128	10.1906	10.0585	10.1194	10.3174	10.7091	10.6227	10.4044	10.469	10.7044	10.3535	10.6767	10.6402	10.69
ENSG00000015568	4.97248	3.77986	3.92006	3.42072	3.83246	3.67666	4.06113	3.11762	4.39607	3.8881	2.79827	3.71026	3.94253	2.60501	5.06762	5.03667	4.55267	4.25788	1.86019	3.12333	3.95362	4.09817	2.06871	1.70826	3.4103	3.47559	4.01644	4.27859	3.4677	5.13659	5.27151	2.36199	5.668	3.80682	5.24605	5.31184	3.96825	4.26567	5.12424	4.82691	5.30024	4.59543	4.32454	4.44177	4.70991	4.52119	4.07622	5.08298	3.91694
ENSG00000015592	0	0	0	0	0	1.05139	0	0	0	0.992801	0	0	0	0	0	0	0	0	0	0	1.05251	0	1.48375	0	0	0	0	0	0	0	0	0	0	0	0.602191	0	0	0	0	1.36748	0.51888	0	0	0	1.31759	0	0	0	1.75023
ENSG00000015676	10.7372	10.8407	10.7573	10.8556	10.9001	10.8654	10.9235	11.0246	10.4659	10.4972	10.5265	10.3417	10.6487	10.5415	10.6731	10.6975	10.3403	10.1976	10.2919	10.132	10.5271	10.4086	10.4864	10.4498	9.59146	9.34052	9.55351	9.21884	9.16381	9.09657	9.45429	9.44542	11.1369	11.1813	11.1021	10.9612	11.1052	10.9713	11.0286	11.1031	11.0749	11.0885	11.0309	11.1357	11.3116	11.2295	11.1997	11.198	10.9887
ENSG00000016082	0	0	0	0	0	0	0	0	0	0	0	0	0	0	0	0	0	0	0	0	0	0	0	0	0	0	0	0	0	0	0	0	0	0	0	0	0	0	0	0	0	0	0	0	0	0	0	0	0
ENSG00000016391	3.45729	4.11239	4.18309	4.08107	3.48637	2.63636	3.59576	4.35863	0	0	0	0.902902	0	0	0.558555	0	0	0	0	0	1.05251	1.51321	1.48375	0.500367	1.84959	0	1.55701	0	0	0	2.02359	0	3.81001	2.60297	3.67258	3.72688	4.34505	4.63031	4.60855	5.31888	4.37279	4.29498	4.47654	3.42457	2.71813	2.12887	2.92421	1.44259	2.33519
ENSG00000016402	0	0	0	0	0	0	0	0	0	0	0	0	0	0	0	0	0	0	0	0	0	0	0	0	0	1.89063	0	0	0	0	0	2.43599	0	0	0	0	0	0	0	0	0	0	0	0	1.31759	0	0	0	0
ENSG00000016490	0	0	0	0	0	0	0	0	0	0	0	0	0	0	0	0	0	0	0	0	0	0	0	0	0	0	0	0	0	0	0	0	0	0	0	0	0	0	0	0	0	0	0	0	0	0	0	0	0
ENSG00000016602	0	1.53345	1.92006	1.3701	0	1.05139	0.253774	0.658188	0	0	0.628342	0	0	0	0	0	0	0	0	0	0	0	0	0	0	0.890628	0	0	0	0	0	0	2.75444	2.53493	2.16779	3.03414	1.26781	0	1.95041	1.23142	2.23956	0.31147	0.569653	1.68688	0	1.12887	0.695395	2.02755	2.22531
ENSG00000016864	10.073	9.89475	10.1423	10.0777	10.1599	10.224	10.2852	10.303	9.77716	9.67704	9.93599	9.73631	10.1222	9.95183	10.0728	10.0939	9.86369	9.78062	9.8706	9.98328	10.0498	9.95449	9.99537	10.2188	9.35306	9.21644	9.37073	9.11311	9.14725	8.89903	9.61888	9.28433	9.79732	9.8907	9.75735	9.94478	10.1348	10.1552	10.1685	10.0467	10.199	10.1249	10.2393	10.1242	10.4382	10.4939	10.337	10.3897	10.2494
ENSG00000017260	10.9622	10.787	10.9439	10.9055	10.9198	10.9382	10.8391	10.7079	10.997	11.0201	11.1868	11.1706	10.9758	11.1139	11.1119	11.0297	10.8421	10.782	10.9121	11.1131	11.0026	11.1116	10.8341	10.9613	10.5291	10.1623	10.5288	10.6996	10.2183	10.1088	10.3566	10.2985	10.9683	10.8501	10.9677	10.9946	10.6853	10.7282	10.7725	10.7525	10.8699	10.8447	10.9736	10.9571	10.6767	10.8491	10.716	10.6134	11.0706
ENSG00000017373	1.652	1.11841	1.16373	2.74927	2.1238	1.05139	3.01931	2.23833	0	0	0	0.634086	0.345984	0.747751	1.14352	0	1.79778	2.34102	1.21634	0.953403	1.05251	0	1.14368	1.82229	0	0	0	0	0	0	0	0	2.39498	2.97334	2.77212	3.08624	3.1238	0	1.91478	0	1.61153	1.90887	0.771287	1.08742	1.61625	1.12887	0.754289	2.44259	2.33999
ENSG00000017427	1.652	0.53345	0	3.79156	2.90141	1.05139	3.25377	0	0.872506	0	0.628342	0	0	0	0	0	0	0	0	0	0	0	0	0	0	0	1.55701	0	2.14578	0	0	0	2.39498	3.71935	4.76569	5.37896	2.85277	3.46038	5.81878	2.95244	0	0	0	0	1.31759	0	0	0	0
ENSG00000017483	8.43749	8.75673	8.59915	8.905	8.48642	8.28338	8.52093	8.58585	1.84336	3.70209	2.4357	2.00051	3.43618	4.60068	2.87759	4.35972	0.768639	2.58955	2.8486	0.879403	2.53278	2.75199	1.48375	2.82229	0	0	0	0	0	0	0	0	8.50754	8.70917	8.46823	8.57881	8.4204	8.1345	8.82029	8.68109	9.20791	9.2439	8.96292	8.95601	8.87754	9.03101	9.08031	8.88959	9.41176
ENSG00000017621	5.64296	5.89452	5.30245	5.51451	5.47753	5.68075	5.75649	5.81685	5.8169	5.96366	5.87589	5.24133	5.87711	5.57365	6.17797	5.67083	6.1901	6.1372	5.89088	5.31096	5.79775	5.91648	5.77727	6.21269	5.77748	5.28569	5.53795	6.19836	5.3157	5.74698	6.03347	5.23714	4.668	5.41312	4.37513	4.82642	5.17374	5.6085	4.65139	5.7009	4.52805	5.2121	4.85506	3.77435	5.08736	5.2988	5.27785	5.02755	5.12943
ENSG00000017797	10.6155	10.5781	10.6628	10.5481	10.6746	10.5476	10.6203	10.6587	11.0992	10.9161	11.1245	10.9832	11.1815	11.074	11.0157	11.1058	10.8384	10.8453	10.8791	10.9421	11.0098	10.995	10.9926	11.0474	13.1308	12.8674	13.0012	13.0578	13.6257	13.4065	13.7757	13.4966	10.4173	10.2469	10.3694	10.4544	10.3681	10.4211	10.2264	10.2802	10.4141	10.3864	10.4298	10.4531	10.3413	10.457	10.5104	10.3407	10.983
ENSG00000018189	10.8603	10.8651	10.7844	10.6828	11.0048	11.068	10.7865	10.6862	11.7333	11.8824	11.8066	12.0361	11.9043	12.1018	11.9463	11.7509	11.4578	11.7008	11.5079	11.499	11.6326	11.8139	11.3131	11.3499	4.82778	4.21256	3.66135	3.40412	0	4.55163	4.02359	2.43599	11.4428	11.5097	11.5323	11.6078	11.476	11.603	11.4812	11.3229	10.1428	10.1635	10.1561	10.1534	9.86232	10.1514	9.95967	9.80203	9.99169
ENSG00000018236	0	0	0	0	0	0	0	0	0	0	0	0	0	0	0	0	0	0	0	0	0	0	0	0	0	0	0	0	0	0	0	0	0	0	0	0	0	0	0	0	0	0	0	0	0	0	0	0	0
ENSG00000018280	13.5028	13.8028	13.1808	13.1118	13.5879	13.3528	13.4174	13.4833	14.5235	14.3398	14.4107	14.012	14.564	14.3654	14.3881	14.6372	14.93	14.9124	14.9277	14.7598	15.1093	14.8932	15.0419	15.1322	16.2211	16.3372	16.2812	16.3166	16.6576	16.3941	16.6294	16.8156	6.57528	7.08777	6.41725	7.35265	8.57669	8.5561	8.33836	8.96031	5.09028	5.20645	4.96197	5.31857	5.64743	5.48572	4.7233	5.53005	8.99169
ENSG00000018408	3.45935	3.3408	3.37002	3.35282	3.70876	4.05139	3.28234	2.214	0	2.19444	2.66397	1.89567	1.62061	1.28308	2.46159	2.05819	2.92542	2.82645	0.538263	2.51412	1.05251	0	2.48375	1.50037	4.65694	4.98317	3.16582	3.90662	2.14578	2.96667	4.60855	2.43599	4.5649	4.71935	4.57304	4.61663	4.16699	4.92505	3.72214	3.5374	4.79139	4.49168	4.69315	4.10642	3.50346	4.2843	3.01732	3.44259	3.17784
ENSG00000018510	10.2926	10.209	10.4194	10.1605	10.3242	10.4553	10.3813	10.2719	10.9827	11.0712	11.3152	11.3018	11.0965	11.2092	11.1751	11.1214	10.7267	10.7674	10.8149	11.0114	10.8519	10.9287	11.018	10.9494	7.77914	7.27433	7.7494	7.68557	7.38303	7.35761	7.44985	7.19087	9.33401	9.06689	9.28734	9.27222	9.41231	9.19014	9.58346	9.29547	9.71923	9.93311	10.0336	10.0143	9.7873	10.076	9.75273	9.7512	10.0803
ENSG00000018607	0	0	0	0	0	0	0	0	0	0	0	0	0	0	0	0	0	0	0	0	0	0	0	0	0	0	0	0	0	0	0	0	0	0	0	0	0	0	0	0	0	0	0	0	0	0	0	0	0
ENSG00000018610	8.05476	8.12021	8.11131	7.72807	8.17206	8.00664	8.13874	8.08998	8.3303	8.45084	8.56091	8.23032	8.46266	8.44557	8.42701	8.39154	8.38702	8.51702	8.31443	8.55324	8.5615	8.46787	8.20731	8.4492	7.24122	6.81947	7.27318	7.25612	7.71137	7.2886	7.49932	7.159	8.17826	8.17583	8.31898	8.19435	8.31951	8.11043	8.215	8.16786	7.85491	8.00668	7.99281	8.06678	7.87402	7.93829	7.73808	7.85215	8.02524
ENSG00000018625	2.652	1.53345	0.598132	2.94067	1.31645	2.63636	1.25377	2.59176	3.19443	4.10049	2.48034	4.07283	4.79799	4.80664	4.95773	5.42374	0	0	0.538263	0	0	1.51321	1.62126	0.500367	0	0	0	0	0	0	0	0	0	0	0	0	0	0	0	0	0	0	0	0	0	0	0	0	2.75023
ENSG00000018699	8.80195	8.76884	9.04675	8.9952	8.97441	9.02942	8.60171	8.98079	8.98364	9.01506	9.28616	9.26953	8.87674	8.92094	9.11234	8.74321	8.24371	8.48204	8.27534	8.49349	7.99796	7.91869	8.23824	8.0427	0.849585	0	3.14197	0	0	0	0	0	9.56089	9.36072	9.41299	9.40201	9.38587	9.4306	9.33306	9.17071	9.52322	9.19078	9.4544	9.50802	9.23413	9.40276	9.29182	9.26634	8.71509
ENSG00000018869	7.01307	7.11525	7.02825	6.90999	6.68644	6.73144	6.94838	6.88431	6.30947	6.27116	6.54219	6.77819	6.10861	6.51881	6.47599	6.27378	6.32072	6.24791	6.42969	6.29681	4.72041	5.16856	5.78314	5.74525	4.81491	4.19222	5.50561	4.71446	4.42673	5.13338	3.60855	1.31569	7.40127	7.48754	7.31932	7.50944	7.29572	6.90034	7.20055	7.04527	6.8925	7.14863	7.10368	7.15596	7.02522	6.97537	7.13436	7.21369	7.34895
ENSG00000019102	6.82067	6.72004	6.66023	6.89964	6.87239	7.20546	7.17466	6.96844	6.07119	5.90258	5.88487	6.53253	5.66836	6.28294	6.53284	6.47216	8.25915	7.50305	8.38174	8.25843	8.47274	8.59906	8.59638	8.7829	3.4103	0	0	2.81916	0	0	3.02359	0	1.81001	2.41535	1.60219	2.29634	3.26781	2.46038	3.10101	2.97556	4.12576	2.85043	3.75825	2.76245	3.56975	3.17686	3.88859	3.09396	3.25934
ENSG00000019144	5.5917	5.28834	6.07462	6.08532	5.48397	5.50293	5.65568	6.00762	1.86527	0	2.95027	2.48786	3.35757	1.28308	2.55855	3.45411	3.11971	3.01909	3.86019	2.87179	2.05251	2.51321	2.48375	2.49676	0	0	0	0	0	0	0	0	4.74547	4.67262	4.82793	5.19006	3.22387	0.460382	3.72214	3.82691	6.5715	6.62329	6.08882	5.97635	5.91631	5.95466	6.34734	6.28507	5.85415
ENSG00000019169	9.49363	10.3057	9.4098	9.31463	9.46564	9.45185	9.16822	9.22751	10.0224	10.0441	9.93333	9.88498	8.23836	8.85908	8.8584	8.1319	11.1447	11.5285	11.1158	11.0044	11.1868	11.1535	10.8121	10.8873	1.84959	0	0	0	0	0	0	0	0	0	0	0	0	0	0	0	0.548027	0	0	0	0	0	0	0	4.96124
ENSG00000019186	3.34799	1.19337	3.38682	3.90704	3.90021	3.3264	3.15681	3.2189	0	0	0	0	0	0	0	0	0	0	0	0	0	0	0	0.47122	0	0	0	0	0	0	0	0	0	0.245422	0	0	0	0	0	0.700903	4.56149	3.99742	5.22844	4.75125	4.54101	5.1034	5.28161	5.06669	0
ENSG00000019485	7.31078	7.32424	7.17632	7.45579	6.95305	7.03028	7.04429	7.42173	6.71866	5.87593	6.29101	6.51437	6.22362	5.90121	6.33571	6.72846	5.86267	5.8083	5.94562	5.85985	5.3148	5.68793	5.80207	5.96334	0	0	0	0	0	0	2.02359	0	8.3161	8.5543	8.47078	8.17042	7.96227	7.95063	8.0116	7.97096	7.65991	7.37086	7.22658	7.46045	7.68111	7.1176	7.025	7.49423	8.36295
ENSG00000019505	0	0	0	0	0	0	0	0	0	0	0	0	0	0	0	0	0	0	0	0	0	0	0	0	0	0	0	0	0	0	2.02359	0	0	0	0	0	0	0	0	0	0	0	0	0	0	0	0	0	0
ENSG00000019549	0	0	0	0	0	0	0	0	0	0	0	0	0	0	0	0	0	0	0	0	0	0	0	0	0	0	0	0	0	0	0	0	0	0	0	0	0	0	0	0	0	0	0	0	0	0	0	0	0
ENSG00000019582	15.5598	15.8576	15.4071	15.4615	15.5484	15.6219	15.5171	15.4497	16.447	16.7399	16.049	16.4202	16.6031	16.7291	16.4452	16.5426	16.2772	16.4232	16.0737	16.0797	16.51	16.5937	16.3094	16.118	13.4185	14.2098	13.595	13.1847	13.5478	13.8849	13.0817	12.6727	16.8443	16.8739	16.718	16.6619	17.1039	17.1765	17.0082	17.2884	12.4596	12.6756	12.3353	12.3764	12.7966	12.6657	12.5752	12.6839	13.922
ENSG00000019991	8.53305	8.46099	8.60134	8.37999	9.12936	9.30581	9.08723	8.76064	10.2337	9.70719	10.2861	10.2553	10.6863	10.7528	10.5032	10.3705	10.1107	9.98202	10.1488	10.396	10.4256	10.75	10.6117	10.4188	6.9434	6.13018	6.28111	6.76261	7.40919	7.25724	7.82707	7.49603	0	0.719353	0	0	1.26781	3.04534	0	1.36748	0	0	0	0.686884	0	0	1.75429	0	3.23566
ENSG00000019995	10.4173	10.3115	10.4627	10.3482	10.6718	10.6844	10.467	10.4916	10.4188	10.5624	10.7205	10.6237	10.7874	10.8509	10.8016	10.8091	10.5525	10.5328	10.4902	10.6983	10.6282	10.8155	10.5104	10.6849	12.0444	11.8974	12.0381	12.1992	12.2373	12.1096	12.3188	12.1817	10.3178	10.1272	10.3596	10.4952	10.283	10.5822	10.4299	10.4147	10.2129	10.3429	10.298	10.4208	10.5649	10.5549	10.3377	10.3535	10.9371
ENSG00000020129	9.84466	10.1469	9.96711	10.0517	9.72718	9.54866	9.86753	10.1164	9.1898	9.45506	9.14406	9.08662	9.33698	9.07904	9.32497	9.23181	10.0989	10.0547	10.0886	9.94128	9.91161	9.4657	10.1389	10.1155	6.24022	5.64551	5.5847	4.40517	5.73289	5.96667	5.23987	6.42785	9.4529	9.83008	9.5734	9.42319	9.47205	9.24141	9.59929	9.78356	10.3499	10.2084	10.0066	9.95576	10.1475	9.86675	10.1523	10.3079	9.60346
ENSG00000020181	9.4162	9.72667	9.04206	9.01872	8.9277	8.60706	8.93438	9.26316	8.19465	8.35693	7.46474	8.29821	7.74132	7.52054	8.23431	7.99087	10.9038	10.6422	10.9159	10.7003	10.5705	10.4189	10.8437	10.9742	5.31576	4.56154	4.24018	2.44204	4.42106	4.24721	2.47215	3.1158	1.329	0	0	0	0	0	1.3826	1.80894	0	2.14426	1.20615	0	2.75763	1.72677	0	0	8.07228
ENSG00000020219	0	0.53345	0	1.62163	0	0	0	0	0	0	0	0	0.500313	0	0.558555	0	0	0	0	0	0	0	0	0	0	0	2.55701	0	2.14578	0	2.02359	0	0	0	0	1.91953	0	0	0	0	0	0.68854	0	0.686884	0	0	0	1.44259	0
ENSG00000020256	8.31769	8.55654	8.50448	8.58823	8.14096	8.09196	8.13691	8.29198	8.37163	8.34507	8.14837	8.28133	7.79453	7.67917	8.14532	8.14369	8.26792	7.9748	8.27182	8.42776	8.29721	8.28364	8.32434	8.46782	3.9472	0.0541263	2.28819	3.98908	1.69174	3.50272	0	1.21839	8.51675	8.7841	8.72993	8.60687	8.43733	8.39926	8.76622	8.48715	8.43433	8.39521	8.25545	8.44023	8.30798	8.28571	8.24317	8.25239	8.91785
ENSG00000020426	7.07524	6.81255	6.80622	7.20494	7.06397	6.79475	6.72203	6.70978	6.93277	7.20595	6.89794	6.68321	6.83965	6.63711	6.75528	6.89041	5.89287	6.38051	6.24645	6.53385	5.78424	5.5576	6.00292	6.32717	0	0	1.55701	0	0	0	0	0	7.30315	7.54055	7.44039	7.34864	7.27837	7.66671	7.35224	7.47851	7.01384	7.11983	7.45693	7.05128	6.96893	7.21017	7.3594	7.28205	8.03035
ENSG00000020577	8.53023	9.1913	8.69036	8.04865	8.94602	8.83098	7.99119	8.01978	11.0525	11.344	11.3033	10.6394	10.9873	10.8854	10.6042	10.3754	9.59145	10.1557	9.86393	9.33413	9.82532	9.86251	9.0142	9.26633	3.84959	4.89063	5.01644	3.40412	3.14578	4.55163	4.02359	2.43599	9.27252	9.85952	9.51382	9.52293	9.60984	9.538	9.32913	9.29863	4.93966	5.91119	5.63574	5.0792	5.87095	5.33676	4.21372	4.49222	4.44511
ENSG00000020633	13.555	13.5685	13.338	13.4605	12.7298	12.501	12.7279	13.0115	12.8431	12.9236	12.9532	12.7183	13.0245	12.764	12.9145	13.0787	10.8992	11.169	11.1297	10.7764	11.2089	11.005	10.8482	11.0268	9.47559	9.68225	10.0249	9.57431	9.93479	10.0168	9.6732	9.90977	12.7667	12.8951	12.8384	12.5527	12.6359	12.4914	12.4199	12.5887	12.8484	12.8235	12.5769	12.777	12.9335	12.7229	12.7745	12.9107	15.4697
ENSG00000020922	9.90349	9.68531	9.80693	9.91553	9.67727	9.78564	9.62219	9.41576	9.95888	10.0504	10.155	10.2555	10.0267	9.88554	10.1836	10.0626	9.78624	9.6566	9.97836	9.96641	9.57496	9.84492	9.58855	9.79697	9.72225	9.59011	9.62333	9.79531	8.62444	9.11682	9.36122	8.90291	10.0301	9.86869	9.90901	10.0935	9.6117	9.81811	9.72165	9.59946	9.61369	9.615	9.821	9.9384	9.38182	9.59744	9.50999	9.25014	10.2851
ENSG00000021300	8.98189	8.92073	9.27148	9.27674	9.64606	9.61558	9.92719	9.95577	1.04883	1.9928	0.628342	1.9029	0	0	1.88048	1.86915	0	2.01909	2.53826	0.953403	3.05251	1.51321	1.48375	3.58443	0	3.21256	1.55701	2.9762	0	0	0	0	8.79836	8.73187	8.75077	8.48368	7.85952	7.9226	7.84434	8.31199	10.2987	10.2771	10.2541	10.2418	10.7339	10.6867	10.8411	10.8113	6.75383
ENSG00000021355	12.3637	12.3575	12.3848	12.1135	12.4848	12.4154	12.406	12.3988	12.091	12.1217	12.1021	12.1709	12.2084	12.1991	12.0279	12.0358	13.4461	13.3868	13.384	13.361	13.4431	13.43	13.4101	13.3796	13.7932	13.9596	13.9699	13.6436	14.4613	14.2502	14.1057	13.9324	11.0001	10.851	11.0185	10.9602	11.0873	11.215	11.0819	11.3401	11.1047	11.1953	11.1966	11.0723	11.3066	11.446	11.3587	11.273	11.9172
ENSG00000021461	0	0	1.37213	0	1.91099	0.0513942	0	0.406649	0	0	0	0	0	0	0	0	0	0	0	0	0.052514	0	0	0	0	0	0	0	0	0	0	0	0	0	0	0	0	0	0	0	0.427733	1.75893	1.56965	1.02031	0	0.806944	0.878617	0.442592	0
ENSG00000021488	2.652	0.53345	3.29857	3.07581	3.55523	2.37332	1.25377	2.62166	1.78324	0	0	0	1.03564	2.86804	1.55855	2.45411	0	1.00459	1.61551	0.953403	2.65183	3.09817	2.48375	2.08533	1.84959	0.00165885	1.55701	0	0	2.96667	3.5989	2.43599	0.810014	3.05849	3.0458	3.36578	2.85277	2.89867	2.73077	1.36748	2.00746	3.40224	3.04733	2.21295	3.28106	3.57248	3.0588	3.76452	2.61813
ENSG00000021574	9.73151	9.43293	9.79491	9.34646	9.88716	9.98615	9.62119	9.54806	10.5143	10.3286	10.5084	10.7293	10.4026	10.4611	10.3745	10.4267	10.2407	10.227	10.2582	10.5236	10.2187	10.2748	10.2544	10.2061	10.911	10.7034	11.0971	11.009	11.0646	11.3954	11.0123	10.926	9.6056	9.34495	9.68737	9.90685	9.81305	10.0598	9.8017	9.65251	9.11134	9.03483	9.49292	9.51984	9.33497	9.61063	9.31623	9.13845	9.60238
ENSG00000021645	0	0	0	0	0	0	0	0	0	0	0	0	0	0	0	0	0	0	0	0	0	0	0	0	0	0	0	0	0	0	0	0	0	0	0	0	0	0	0	0	0	0	0	0	0	0	0	0	0
ENSG00000021762	12.3029	12.4577	12.0527	12.09	11.0372	10.6845	10.9813	11.1814	12.4974	12.3929	12.4835	12.1349	12.3701	12.0503	12.2282	12.3884	11.3885	11.4644	11.3941	11.1261	11.1296	10.8761	11.0363	11.2265	7.13202	6.23829	6.43426	7.32346	6.42525	6.67706	6.82836	6.66941	2.81001	3.29467	3.59315	3.50449	3.26781	1.46038	1.91478	2.36748	9.97582	10.1352	9.61844	9.98975	9.60359	9.32624	9.46227	9.54819	14.433
ENSG00000021776	11.1203	10.8927	11.0385	11.0092	11.0446	11.1469	11.1207	10.9506	11.3501	11.3056	11.4762	11.3853	11.3389	11.3568	11.3046	11.329	11.0909	11.1819	11.155	11.2326	11.2036	11.3216	11.1199	11.144	9.99948	9.99129	9.93357	10.2086	10.037	10.0511	10.0855	9.83259	10.8861	10.7476	10.8066	10.8172	10.7562	10.8925	10.6815	10.5745	11.0293	10.9377	11.1256	10.9713	10.9527	11.0138	10.839	10.9121	11.0067
ENSG00000021826	2.652	1.04946	2.1686	3.42899	2.31645	2.85875	1.25377	3.24315	0	0	0	0	2.02841	1.28308	0.558555	0	0	0	0	0	0	0	0	0	0	0	0	0	0	0	0	0	0.810014	2.71935	2.60219	0	1.26781	0	0	0	3.06908	1.68131	2.87999	2.76413	4.11875	3.71383	3.921	3.43536	0
ENSG00000021852	0	0.53345	0	0	0	0	0	0	0	0	0	0	0	0	0	0	0	0	0	0	0	0	0	0	0	0	0	0	0	0	0	0	0	0	0	0	0	0	0	0	0	0	0	0	0	0	0	0	0
ENSG00000022267	8.49943	8.43226	8.73004	8.85573	8.67971	8.69467	8.83158	8.77614	4.87521	4.05285	4.20002	5.28695	5.78464	5.55361	5.54269	5.82335	4.11393	3.18259	3.72254	4.14718	4.93614	4.99218	4.57121	5.44194	1.84959	0	0	0	0	0	0	0	7.72242	7.90334	7.93517	8.02113	7.94475	8.10323	8.04746	8.24535	9.42675	9.31037	9.56641	9.5135	9.49441	9.50734	9.40416	9.39084	7.68946
ENSG00000022277	11.2248	11.2929	11.1899	11.1386	11.2746	11.1308	11.1925	11.2235	11.5234	11.6445	11.6233	11.6257	11.7199	11.6488	11.684	11.7457	11.7822	11.7625	11.6829	11.7552	11.8526	11.7977	11.793	11.8797	13.4775	13.4787	13.4102	13.3181	13.5228	13.314	13.6181	13.3247	10.7033	10.7156	10.8646	10.7723	11.001	11.0474	10.9647	11.052	10.7076	10.8423	10.8636	10.7514	10.7595	10.7195	10.77	10.7073	11.109
ENSG00000022355	0	0	0	0	0	0	0	0	0	0	0	0	0	0	0	0	0	0	0	0	0	0	0	0	0	0	0	0	0	0	0	0	0	0	0	0	0	0	0	0	0	0	0	0	0	0	0	0	0
ENSG00000022556	7.22474	7.39156	7.07029	7.15878	9.20717	9.09929	9.15506	9.30435	1.87251	2.9928	0.628342	3.15083	6.91804	7.11496	7.04221	7.28464	1.79778	3.01909	2.53826	0	6.66403	5.8502	6.5399	6.69906	4.63618	5.37348	5.72694	5.10751	5.84622	5.2886	6.54212	6.43599	6.22076	6.61344	6.5146	6.5407	10.0106	9.99395	10.2864	10.2414	5.99528	5.54054	5.95405	5.56806	9.30093	9.41376	9.53876	9.38681	9.63948
ENSG00000022567	9.24574	9.53204	9.34734	9.43882	9.6415	9.24756	9.3103	9.28246	8.84031	8.65572	8.85572	8.7157	9.12951	9.11569	9.24071	9.10321	9.49281	9.4632	9.49013	9.46693	9.6265	9.34768	9.63304	9.78768	14.7375	14.6822	14.7466	14.7164	14.6416	14.3189	14.6492	14.7668	7.5673	7.94865	7.68413	7.75923	7.88546	7.62489	7.62559	7.75498	9.30715	9.39248	9.19149	9.39507	9.18165	9.0771	9.22844	9.14352	9.38395
ENSG00000022840	11.8391	11.9509	11.8962	11.9422	11.9694	11.9438	11.9988	12.0175	12.0366	12.0607	12.1134	12.064	12.2463	12.1976	12.1509	12.2603	12.094	12.1487	12.1461	12.1244	12.3598	12.2076	12.3425	12.3679	13.2448	13.1826	13.323	13.3066	13.9739	13.5741	13.8356	13.5108	11.7978	11.8309	11.8976	11.8547	11.9502	11.934	11.9182	12.028	11.8304	11.7757	11.7697	11.6835	11.8645	11.8149	11.7916	11.8658	11.9398
ENSG00000022976	10.2538	10.2017	10.1983	10.1897	10.173	10.1833	10.0616	10.2529	9.80931	9.52379	9.54418	9.73677	9.43041	9.58106	9.60272	9.83978	9.78821	9.88404	9.85507	9.79951	9.60938	9.46009	9.67769	9.88203	11.618	11.5248	11.534	11.7246	11.169	10.923	11.1658	11.4181	10.6436	10.6774	10.6143	10.665	10.6183	10.5353	10.4726	10.4995	10.5505	10.4499	10.4973	10.5123	10.3959	10.4754	10.4923	10.4875	10.1749
ENSG00000023041	10.8803	10.7603	10.9181	10.8844	10.9061	10.9567	11.0457	10.9592	10.7441	10.7356	10.9057	10.7553	10.6292	10.7506	10.8927	10.7826	10.9592	10.9887	10.8716	11.0856	10.8997	10.9765	11.004	10.9634	10.911	10.9711	11.1446	11.0297	10.9748	10.9674	11.0985	10.8968	11.1581	10.9417	11.1481	11.313	10.9514	11.193	11.1529	11.0818	10.9498	11.052	11.1169	11.1158	11.0707	11.109	11.0647	10.9789	10.7227
ENSG00000023171	9.42243	9.57784	9.25677	9.30526	9.44704	9.27187	9.26807	9.29423	9.88077	10.2557	9.71586	9.94568	9.69863	9.71169	9.69008	9.54941	9.98541	10.138	10.1195	9.92129	10.1459	9.97014	9.73784	9.97123	8.53314	9.75723	9.05932	8.19193	9.69089	9.64784	8.98475	8.76852	3.39498	3.15498	2.18715	3.50449	5.35527	5.04535	4.82167	4.36748	8.5751	8.13728	8.42259	8.33818	8.76145	8.72819	8.84127	8.95047	8.5477
ENSG00000023191	12.3737	12.8263	12.3171	12.3394	12.3336	12.1977	12.2661	12.3742	13.6111	13.6553	13.5269	13.4812	13.5548	13.4008	13.5217	13.6114	13.2713	13.2545	13.2169	13.0384	13.2674	13.0806	13.0932	13.2457	9.18399	9.33688	9.52043	9.66019	9.61607	9.48047	9.03682	9.76896	11.4823	11.6942	11.5338	11.3426	11.4196	11.3544	11.3095	11.4237	11.5454	11.6199	11.4027	11.3582	11.6412	11.3605	11.5131	11.5853	11.6291
ENSG00000023228	10.5539	10.4519	10.4737	10.4548	10.5167	10.4886	10.433	10.4116	10.935	10.9635	11.1216	11.079	11.0211	11.0739	11.0184	10.9771	10.7094	10.7528	10.6641	10.8858	10.7718	10.9462	10.7629	10.73	10.1666	10.1141	10.2663	10.2647	10.1373	9.84916	10.1245	10.0647	10.065	9.88348	10.1108	9.97711	10.0114	10.0454	10.1874	10.028	10.2611	10.1871	10.2716	10.2506	10.2166	10.2955	10.2991	9.97706	10.4042
ENSG00000023287	10.9106	10.7133	10.9951	10.7559	10.9554	11.0417	10.9905	10.8419	11.0529	10.9081	11.289	11.0913	10.9321	11.0456	10.9796	10.8962	11.2417	11.1635	11.1577	11.3414	11.0468	11.3029	10.9649	11.0411	12.6714	12.4964	12.7538	12.8102	12.8692	12.8474	12.8527	12.6688	10.8806	10.6514	10.9521	10.9039	10.6883	10.8295	10.7273	10.6268	10.839	10.7938	11.0917	11.0949	10.7484	11.1564	10.8599	10.8744	10.9516
ENSG00000023318	10.9589	11.1103	10.9524	10.8527	11.1723	11.1945	11.0023	11.0043	11.6962	11.7512	11.8363	11.7485	11.8171	11.903	11.7414	11.7093	11.763	11.8801	11.7445	11.8259	11.9365	12.0854	11.7888	11.818	11.7225	12.0396	12.0226	11.6594	12.2051	12.2905	12.1921	11.7333	10.7175	10.644	10.785	10.8865	11.073	11.2061	11.2341	11.0565	10.2811	10.2979	10.4039	10.4971	10.4352	10.5649	10.3684	10.2779	10.6252
ENSG00000023330	9.53259	9.78914	9.68869	9.69864	9.63246	9.63071	9.81384	9.83439	9.57319	9.87645	9.97182	9.9184	10.2148	10.1763	10.3138	10.1089	9.83541	9.96866	10.0138	10.049	10.2004	10.1238	10.5805	10.3101	11.0775	11.1378	10.9643	11.0326	10.6549	10.5027	11.505	11.0504	9.11967	9.0251	9.05645	9.01397	9.20757	9.21647	9.30155	9.38267	9.13962	9.03293	8.80203	9.06578	9.07501	9.20173	9.36572	9.10016	9.45434
ENSG00000023445	12.0958	11.7453	12.2652	12.1509	12.2035	12.4146	12.1733	12.0334	11.4888	11.3603	11.7058	11.387	11.3479	11.4556	11.1358	11.1104	10.1961	10.4501	10.1203	10.3972	10.5352	10.8373	10.0859	10.226	9.96484	9.95844	10.1367	9.5032	8.85947	9.35847	9.05635	8.66211	14.7594	14.4724	14.6157	14.4594	14.2525	14.4241	14.4654	14.1408	12.8262	12.7839	13.0519	12.8854	12.3272	12.5601	12.5491	12.4428	9.32399
ENSG00000023516	11.6458	11.333	11.6453	11.5832	11.5264	11.7502	11.5395	11.445	12.0257	11.9489	12.2396	12.1048	11.8839	12.0444	11.9725	11.845	11.2037	11.2347	11.3397	11.3201	11.0678	11.3246	11.1337	11.1274	8.71377	8.31907	8.88335	9.00472	9.63626	9.53865	9.54652	9.38225	12.4893	12.3779	12.4502	12.4663	12.2127	12.3246	12.2218	12.0392	11.9358	11.8499	12.0167	12.039	11.5851	11.9091	11.7595	11.6232	11.5156
ENSG00000023572	6.79482	6.61283	6.84131	6.80015	6.76022	6.87769	7.01586	6.53789	7.4681	7.39146	7.70355	7.65619	7.06067	7.58266	7.71307	7.09199	7.25771	7.3069	7.28189	7.38569	7.07399	7.09335	6.87676	7.22665	6.42369	6.44214	7.00062	7.18233	6.63378	6.56836	6.10765	6.99425	6.15945	6.25944	6.45569	6.39818	6.45169	6.35859	6.87964	6.30435	6.63443	6.37083	6.37107	6.60408	6.54217	6.49764	6.13141	6.90006	6.91252
ENSG00000023608	7.51779	6.52032	7.27155	7.06109	7.29727	7.43077	7.4285	6.96525	7.61976	7.48977	7.30557	7.09667	7.1303	7.22724	7.27032	7.43825	7.57007	7.51511	7.54007	7.87286	7.33976	7.15533	7.27661	7.20289	7.21588	6.618	6.73931	6.59421	6.30201	6.12694	5.7218	5.23507	7.2233	7.19832	7.08456	7.32824	7.32807	7.36414	7.3564	7.10517	7.45118	7.16929	7.26815	7.21311	7.10392	7.52205	7.3941	7.34828	6.76011
ENSG00000023697	9.60022	9.48476	9.62336	9.38816	9.68903	9.49426	9.71812	9.61465	10.0837	10.2544	10.2933	10.1939	10.1481	10.3257	10.245	10.2703	10.0946	10.1038	10.1571	10.2963	10.3211	10.2005	10.1055	10.2073	8.18569	7.99706	8.05063	8.03036	8.39768	8.51418	8.50175	8.29322	9.53152	9.2741	9.29985	9.7482	9.49543	9.86972	9.66556	9.73455	8.9319	8.88108	9.04283	9.10457	8.96346	9.05854	8.5786	8.87889	9.5623
ENSG00000023734	10.357	10.4948	10.5197	10.3849	10.4112	10.5483	10.4667	10.4704	10.5875	10.7139	10.7748	10.8514	10.8251	10.7771	10.7233	10.7782	10.6285	10.5242	10.5807	10.7662	10.8317	10.9396	10.6799	10.6916	9.1856	8.77718	8.97983	9.45795	9.33352	9.55538	8.99156	9.06825	10.1673	10.1811	10.2132	10.3304	10.285	10.4119	10.4969	10.4328	10.1216	10.205	10.3351	10.4159	10.3497	10.4176	10.3756	10.3671	10.3106
ENSG00000023839	7.29355	7.01517	7.16586	7.27813	7.04912	6.27134	7.00839	7.43508	6.45325	6.18933	6.13328	6.38575	5.93675	5.73923	6.38077	6.39835	6.39532	6.08216	6.52194	6.19715	6.3148	6.23458	5.84972	6.3144	9.37526	9.10844	9.25773	9.52043	8.91806	8.86245	9.05293	9.19434	7.4449	7.2473	7.61442	7.20289	6.91915	6.8309	6.71697	7.03225	7.46008	7.71113	7.44666	7.28813	7.17781	6.94624	7.2519	7.17242	6.92236
ENSG00000023892	12.5238	12.634	12.5675	12.6239	12.3524	12.29	12.5194	12.5377	11.7707	11.8904	11.6047	11.8832	11.5096	11.5586	11.7617	11.66	12.114	12.0551	12.1018	11.9705	11.8517	11.7696	12.0537	12.1044	13.6649	13.6975	13.5954	13.6294	13.1235	12.9262	13.4836	13.3632	12.0792	12.2328	12.1574	12.0785	11.9772	11.8566	12.0493	12.1931	12.8608	12.8392	12.7397	12.6828	12.7686	12.5722	12.8562	12.8801	13.005
ENSG00000023902	12.1885	12.5926	12.1143	11.95	12.535	12.3331	12.2537	12.2715	13.0668	13.2872	13.16	13.0479	13.4474	13.2235	13.1456	13.2671	13.1691	13.4125	13.258	13.0075	13.6032	13.3367	13.2155	13.3423	13.3388	13.6823	13.6112	13.2661	13.4727	13.3131	13.5905	13.2002	12.3321	12.5151	12.4308	12.2817	12.8127	12.6432	12.7002	12.8324	10.7538	10.8535	10.7699	10.6854	10.7735	10.6195	10.8213	10.8951	10.0482
ENSG00000023909	8.51098	8.33739	8.59548	8.44436	8.53183	8.58558	8.23836	8.35474	7.36612	7.13828	7.49513	7.15386	7.29586	6.93097	7.10282	7.08696	7.26294	6.75975	7.18975	7.04341	7.0771	7.3597	7.72521	7.11242	8.05435	7.99538	7.94227	7.72147	8.39712	7.8498	8.74564	8.53549	8.15759	7.86146	8.34197	8.09295	8.07928	8.04234	8.16499	7.9193	8.55264	8.56763	8.53324	8.7653	8.3719	8.74748	8.79639	8.60115	9.67002
ENSG00000024048	11.8709	11.7926	11.7816	11.6898	11.8946	11.8083	11.7196	11.6904	12.0741	11.9595	12.1526	11.8882	12.0576	12.0479	11.882	11.8853	12.108	12.2305	12.1922	12.1968	12.1807	12.245	11.9814	12.0294	14.7899	14.945	14.9314	14.8356	14.7361	14.8263	14.7177	14.6643	11.5317	11.5452	11.5182	11.5121	11.4516	11.5028	11.4303	11.4177	11.6182	11.643	11.5985	11.5422	11.5266	11.5851	11.4843	11.3777	11.7809
ENSG00000024422	1.652	0.53345	1.59813	1.62163	0.316446	1.05139	1.25377	3.24315	0	0.992801	0	0	0	0	0	0.869152	0	0	0	0	1.05251	0	0	0	0	0	0	0	0	0.229702	0	0	0	0	0	0	0	0	0	0	0	0	0	0	0	0	0	0	0
ENSG00000024526	2.90052	2.53345	3.91573	2.61802	2.31645	2.63636	2.83874	3.24074	0	0	0	2.48786	0	0	0	0	0	0	0	0	0	0	0	0	0	0	0	0	0	0	0	0	1.81001	1.71935	0	1.91953	0	0.460382	4.90192	2.36748	3.35538	2.2735	3.73958	3.68688	0	0	3.33925	1.44259	3.20966
ENSG00000024862	9.14249	9.06007	9.05013	9.14759	9.31943	9.08564	8.89185	9.20025	9.23594	9.11283	9.31232	9.10835	9.15827	9.22847	9.07283	9.18715	9.32417	9.3297	9.333	9.53159	9.40425	9.17413	9.30578	9.48034	10.8314	10.7797	10.8049	10.8242	10.4604	10.3701	10.7024	10.39	8.94572	8.96062	9.03599	8.81441	8.84433	9.19611	9.19146	9.23686	8.86476	8.84695	8.96163	8.86624	8.7989	9.00521	9.25919	8.89364	8.96173
ENSG00000025039	7.87909	7.96783	7.8723	7.97346	7.76659	8.38768	8.06627	7.98964	9.20181	9.0222	9.32527	9.29281	8.89076	8.92636	8.90635	8.94367	8.91179	9.10427	9.13527	9.2565	8.84459	9.39524	9.24776	8.90636	11.1847	11.0868	11.2802	11.2528	10.92	10.8854	11.4209	10.8403	6.37134	5.84657	6.34204	6.58742	5.30079	5.04173	5.77077	3.95244	6.70204	6.79811	6.89338	6.55577	6.65566	6.75589	6.77666	6.14137	3.05766
ENSG00000025156	9.33471	9.1315	9.56019	9.70729	9.68803	9.79364	9.66414	9.68374	8.61828	8.69581	8.63182	8.78927	8.75161	8.87524	8.61606	8.64302	8.22924	8.03968	7.98642	8.5241	8.26109	8.6167	8.3664	8.29283	7.63278	7.24959	7.76588	7.68507	7.64307	7.51941	7.33538	6.82142	8.89891	8.60956	8.84983	9.00996	8.79576	9.04247	8.71743	8.68787	10.1837	10.1668	10.36	10.4487	10.2211	10.406	10.3862	10.1556	9.20597
ENSG00000025293	11.2579	11.0519	11.1275	11.0049	11.0216	10.9832	11.1155	10.9931	11.529	11.3218	11.6734	11.5385	11.4931	11.4569	11.4789	11.4395	11.4206	11.2696	11.4115	11.3254	11.1338	11.2167	11.1626	11.24	12.2678	12.1168	12.3731	12.1949	12.1425	12.1857	12.3739	12.1007	11.3011	11.0417	11.2883	11.1046	10.9197	10.959	11.0059	10.9323	11.0781	10.9912	11.1372	11.0285	11.0107	11.1413	11.1253	11.0729	11.1975
ENSG00000025423	3.82884	0.761577	3.61823	2.32901	4.25908	3.6409	3.72396	3.11496	3.05076	3.16993	2.7505	3.4815	4.00863	4.00999	2.65963	3.40206	1.92718	0	0.757807	1.06181	0	0	0	0.775161	0	0	0	0	0	0	0	0	4.307	4.27663	3.32615	4.40642	3.60987	4.74831	4.15951	4.64084	3.66902	2.67829	3.88918	3.81914	3.79194	4.31778	1.50019	3.1747	2.25201
ENSG00000025434	8.3106	8.4799	7.88141	7.88439	7.83127	7.58699	7.49499	7.50572	8.18554	8.37572	8.1491	7.97629	7.6034	7.57877	7.69226	7.27241	8.5407	8.6361	8.46473	8.40833	8.43341	7.83008	8.19221	8.35912	5.88196	5.73265	6.09076	6.69573	5.69393	5.68582	6.85636	6.52328	6.08446	6.32062	6.08544	6.26513	5.62714	5.49068	5.93468	5.7688	6.88329	6.36913	6.68752	6.62243	6.80004	6.35894	6.28264	6.7144	9.14485
ENSG00000025708	12.9281	14.0119	12.9382	12.6417	13.9101	13.5367	13.2973	13.3666	14.1187	14.5037	14.1631	13.8435	14.938	14.6329	14.529	14.5738	14.3844	14.9399	14.5504	13.9727	15.3283	15.0046	14.7929	14.8802	14.4722	15.1052	14.9432	14.2027	15.4082	15.0889	14.9864	14.9382	9.37477	10.032	9.71701	9.27254	10.3136	9.81255	9.93714	10.2353	7.94745	8.59545	7.97443	7.85243	8.17662	8.02137	7.82777	8.10655	9.96029
ENSG00000025770	10.1885	10.4384	10.3078	10.2947	10.3889	10.1158	10.2067	10.3781	10.0162	10.1023	9.91192	9.84166	10.256	9.9952	10.1137	10.2762	9.86303	10.0909	9.96157	9.71682	10.2034	10.0049	9.92109	10.0968	10.3292	10.5136	10.522	10.4839	10.7103	10.2862	10.3064	10.3068	10.1843	10.5971	10.5398	10.2625	10.4825	9.99748	10.3197	10.338	10.3833	10.4314	10.3299	10.4857	10.4511	10.3593	10.5022	10.5536	10.661
ENSG00000025772	8.81318	9.08312	8.71884	8.91258	8.3496	8.48985	8.72991	8.59135	8.85681	9.12784	8.93071	9.24502	8.66252	8.55008	8.71358	8.76742	8.79038	8.78244	8.73213	8.71376	8.34502	8.28219	8.04965	8.26431	8.07378	8.2084	8.15633	8.02529	7.10323	7.26312	7.64417	7.46588	9.64805	9.69167	9.61917	9.64124	9.23659	8.94524	9.30277	9.28807	8.73012	8.74826	8.86032	8.86739	8.50504	8.214	8.64224	8.48063	8.73681
ENSG00000025796	10.8561	10.7494	10.93	10.7534	11.0155	11.092	11.0355	10.9961	11.0244	10.9253	11.162	11.1098	11.1205	11.193	11.2686	11.241	11.1328	11.0864	11.0724	11.3443	11.1826	11.4019	11.3035	11.2334	9.54989	9.3089	9.42787	9.6953	9.60077	9.7616	9.8724	9.92519	10.9292	10.7525	10.8374	11.0193	10.9069	11.0443	11.1216	10.9553	10.6403	10.7429	10.7904	10.7706	10.7302	11.0163	10.9357	10.7421	10.7192
ENSG00000025800	11.1614	11.129	11.1186	11.1877	11.1058	11.0364	11.0781	11.0711	11.0442	11.0094	11.0191	10.9611	10.9174	10.8842	11.0526	10.8266	11.1234	11.2253	11.0307	11.1922	11.0422	10.9108	11.0564	11.0534	10.8111	10.6972	10.8606	11.045	10.2411	10.3419	10.519	10.3081	11.2327	11.1885	11.23	11.1851	11.1735	11.0598	11.1168	10.9345	11.209	11.3015	11.277	11.1784	11.2496	11.3053	11.1732	11.1845	11.1718
ENSG00000026025	14.5976	14.6809	14.5464	14.5093	14.6859	14.7701	14.8428	14.8209	15.0688	15.1458	14.737	15.0626	14.9862	15.2362	15.0248	15.1677	15.5332	15.3701	15.4469	15.4404	15.7851	15.9558	15.8656	15.8032	13.9426	13.9683	14.1481	13.9122	15.1578	15.194	15.5012	15.4089	13.3631	13.4763	13.4372	13.3342	13.2587	13.3015	13.4842	13.4971	13.8744	13.9183	13.7903	13.7725	14.0096	14.0169	13.9705	14.0215	12.9665
ENSG00000026036	10.7421	10.7779	10.617	10.6902	10.2562	10.2659	10.3552	10.5858	10.6911	10.7202	10.3871	10.3737	10.4104	9.98163	10.2915	10.5161	10.4511	10.4575	10.546	10.1977	10.2518	10.1691	10.2928	10.3222	6.58457	6.09305	5.93162	6.08757	6.5348	5.0936	5.29041	6.00871	10.0218	10.1321	9.87054	9.81556	9.9537	9.63014	9.91432	9.85347	10.8998	10.8309	10.4019	10.5503	10.2745	10.2234	10.5332	10.6532	11.1675
ENSG00000026103	9.42528	9.44656	9.58919	9.50985	10.3138	10.2202	9.83244	9.80416	10.0069	10.0125	10.062	10.0009	10.3622	10.5913	10.3916	10.4832	9.84836	10.0805	9.85012	9.96278	10.4301	10.6029	10.2634	10.2409	12.9399	13.442	13.5361	12.773	13.6926	13.7382	13.536	13.1038	8.0294	8.0737	8.29139	8.07441	9.00174	9.15445	8.9499	8.87468	9.77923	9.65128	9.75607	9.76579	9.80041	10.2306	9.75131	9.83579	8.48996
ENSG00000026297	12.458	12.7154	12.3778	12.4676	13.0436	12.9816	12.9781	12.9717	14.0499	13.9662	14.0075	13.8669	14.2472	14.1584	14.2456	14.192	13.1595	13.2363	13.2366	13.0579	13.4478	13.3474	13.4009	13.4822	14.6909	14.6107	14.8266	14.6748	15.4395	15.2299	15.5376	15.6246	13.0005	13.1652	13.0257	13.0452	13.5194	13.5159	13.4629	13.6302	11.7822	11.719	11.7191	11.7317	12.6572	12.4823	12.7222	12.7305	10.4751
ENSG00000026508	13.9588	13.9308	13.995	13.8406	14.0752	14.1409	14.0797	14.0527	14.1118	13.9601	14.2728	14.1136	14.1529	14.177	14.1473	14.2277	14.7643	14.7125	14.7956	14.8506	15.0093	15.1703	14.8161	14.8406	12.2333	12.1918	12.2522	12.2117	13.4843	13.2559	13.4855	13.0813	12.7878	12.665	12.7994	12.7643	12.811	12.8678	12.7798	12.7782	13.6077	13.515	13.645	13.6538	13.6799	13.7624	13.6758	13.6514	13.0078
ENSG00000026559	5.20345	5.8616	5.79353	6.09821	5.78363	5.72898	5.31813	5.96845	0.872506	2.9928	0.628342	2.22483	0	0	0	0	2.38275	0	1.53826	0.953403	0	0	0.483752	2.08533	0	0	0	0	0	0	1.02359	0	10.3702	10.6493	10.4819	9.96676	9.84211	9.80552	9.88341	9.88551	0	0	0	0	0	0	0	0	0
ENSG00000026652	10.9287	10.6336	10.7797	10.5617	10.2252	10.1113	10.0711	10.3474	10.444	10.2481	10.4263	10.1464	10.3193	10.3028	10.3702	10.4635	10.9752	10.4936	10.9837	10.518	10.7199	10.8145	10.5768	10.9896	6.74779	6.54311	6.78814	6.4961	9.40919	9.79131	9.78114	9.88555	8.96195	8.7821	9.0387	9.08529	9.06138	9.11043	9.07722	9.02769	10.0015	9.67096	9.74443	9.69976	9.41583	9.54394	9.50027	9.72025	12.226
ENSG00000026751	11.3643	11.5395	11.3422	11.3798	11.2081	11.0442	11.0005	11.1396	11.9093	12.2545	12.3368	11.7835	12.1351	12.2999	11.4866	11.593	8.19422	10.0431	9.02168	8.76879	10.4716	10.6801	9.13917	8.91061	6.65642	7.84993	6.87533	6.48648	8.68012	8.89599	8.89801	7.64232	8.66899	9.03037	9.33947	9.98297	9.14641	9.34205	10.6568	10.1474	9.7336	9.71683	9.22375	9.66539	10.3403	10.5424	10.4435	10.5767	13.241
ENSG00000026950	13.381	13.2905	13.3956	13.3997	13.051	13.0532	13.0296	13.0192	12.3992	12.3877	12.5365	12.1248	12.2981	12.4742	12.0923	11.9157	12.0574	12.2564	12.1888	11.9623	12.0136	12.0888	11.5523	11.7036	15.0017	15.2312	15.1704	14.6668	14.285	14.5422	14.3111	14.0532	13.0036	13.0688	13.0462	13.0802	12.9082	13.0252	12.8896	12.9031	13.7688	13.7546	13.7549	13.6949	13.3758	13.4157	13.3445	13.452	14.0205
ENSG00000027001	7.11977	6.94702	7.32983	7.07828	7.16181	6.7907	6.73113	7.08244	6.70388	6.96066	7.11795	7.23865	6.75401	6.47212	6.69913	7.59573	6.51998	6.16473	6.40616	6.47099	6.42651	6.29036	6.08485	6.13662	0	0	0	0	0	0	0	0	7.80572	7.83216	7.89092	8.01924	7.78997	7.85339	8.13919	7.88649	7.46106	7.69786	7.49755	7.2753	7.35585	7.20611	7.02687	7.03266	6.96435
ENSG00000027075	12.5063	12.307	12.5258	12.5439	12.3489	12.3905	12.497	12.4784	7.41925	7.96009	7.53787	8.52788	7.87674	8.20635	8.58823	9.05611	7.79361	7.98268	8.14478	8.59473	7.8106	7.77361	8.1907	8.32598	9.93243	9.59169	9.88926	9.52172	9.35054	8.88267	9.40953	8.85687	5.63325	4.24291	5.88611	4.7299	4.90936	5.60116	5.27022	5.49676	12.9233	12.8464	12.9021	12.8883	13.0331	13.1328	13.0954	13.0666	13.9767
ENSG00000027644	0.236963	0	2.02574	1.03306	2.10304	0	2.25377	0	0	0.992801	0	0.902902	0	0	0	0	0	0	0	0	0	0	0	0.500367	0	0	0	0	0	0	0	0	0.751121	1.30432	0	0	0	0	0.914782	0	1.69859	1.87757	2.00856	2.03171	1.72902	1.12887	0.891792	2.44259	3.73544
ENSG00000027697	12.1412	12.2006	11.9282	11.8298	12.2265	12.2072	12.3226	12.0801	12.8852	12.7476	12.8906	12.9715	12.7003	12.8296	12.8961	12.7165	13.1576	13.2484	13.0644	13.4114	13.2362	13.4571	13.5126	13.3109	14.5637	14.4057	14.4499	14.5278	14.5137	14.5102	14.5102	14.3326	10.594	10.2981	10.5109	10.5771	10.9392	11.0559	11.1699	11.1621	9.73316	9.66048	9.66863	9.73302	9.90512	9.90059	10.0102	9.9594	11.8821
ENSG00000027847	9.98913	10.1801	9.98931	9.99574	10.0009	9.85242	9.85265	10.1479	10.0603	10.1154	9.85526	9.78838	10.0894	9.76742	9.92885	10.1293	9.7619	9.88603	10.0299	9.66617	10.1767	9.78933	9.86482	10.1523	5.56328	5.06055	4.87894	5.62651	5.14578	5.55163	3.60855	5.02095	10.3078	10.4623	10.308	10.0953	10.4426	10.0064	10.1669	10.3833	10.1776	10.1814	9.99109	9.92022	10.1741	10.0145	10.0152	10.3456	10.2016
ENSG00000027869	11.1642	11.0389	10.8585	10.7487	10.2433	10.0103	10.1609	10.4719	3.7245	4.86465	3.77239	3.49267	4.03564	2.28308	5.89627	6.60278	0.797785	3.14342	2.12323	0	0	0	1.48375	1.50037	1.84959	3.7103	0	0	2.14578	2.96667	0	0	3.61531	4.17878	4.60219	4.01545	5.72001	5.45587	5.23671	6.0657	10.6955	10.6441	10.3249	10.3634	10.8895	10.3996	10.6343	10.8749	13.2809
ENSG00000028116	9.24169	9.44895	9.25071	9.20106	9.55719	9.4746	9.20658	8.80491	10.1349	10.5017	10.356	10.2747	10.4878	10.5747	10.1294	9.97268	9.93568	10.4368	9.99469	9.95817	10.402	10.4836	9.8291	9.72571	7.57081	8.66398	8.19239	7.60819	9.29673	9.05483	8.67412	8.57593	9.68853	10.002	9.91638	9.76309	10.1374	10.2133	9.92911	9.71956	8.34806	8.50084	8.52999	8.29334	8.36727	8.56932	8.39436	8.13257	9.24319
ENSG00000028137	14.0358	14.3619	13.8285	13.7285	13.9283	13.7932	13.8262	13.9325	15.7403	15.683	15.7089	15.5053	15.8206	15.637	15.7422	15.8288	14.9917	15.0907	14.9959	14.8443	15.1115	15.0319	14.9759	15.0876	15.4362	15.5961	15.5135	15.2792	15.8197	15.6897	15.8465	15.6594	11.2081	11.4042	11.399	11.3964	12.1581	12.1723	12.0274	12.3926	11.8314	11.8531	11.7314	11.7226	11.8505	11.6473	11.7439	11.8297	13.5146
ENSG00000028203	9.76553	9.49944	9.6843	9.60474	9.91217	9.84558	9.7537	9.67249	9.581	9.59182	9.71983	9.76479	9.77424	9.81321	9.84194	9.78333	9.73601	9.77855	9.82431	10.0264	9.93155	9.89937	9.84346	9.85981	3.84959	2.89063	2.55701	3.81916	4.72833	3.96667	3.02359	4.75791	9.90633	9.72248	9.83983	9.90872	9.79329	9.95115	9.90401	9.76481	9.74152	9.70072	9.97637	9.866	9.74934	10.0493	9.95945	9.88259	9.39589
ENSG00000028277	12.4873	12.7409	12.3617	12.4078	12.7079	12.5884	12.6434	12.5795	14.4759	14.4245	14.5037	14.2335	14.4452	14.2109	14.4879	14.4387	13.3346	13.4539	13.4292	13.4672	13.6218	13.6609	13.6943	13.6315	11.7932	11.7456	12.0597	11.5606	11.0114	11.0998	11.2234	11.21	13.6119	13.681	13.6468	13.6104	13.9886	13.848	13.929	13.9993	10.9837	10.9326	10.9197	10.9751	11.1747	10.9782	11.0243	11.0799	10.9312
ENSG00000028310	11.419	11.4405	11.2753	11.479	11.2637	11.1697	11.3443	11.4118	11.3241	11.1767	11.2728	11.0576	11.1605	11.0676	11.2356	11.3386	10.8568	10.8561	10.9598	10.6662	10.8484	10.716	10.8868	11.1052	10.2203	9.9983	10.1193	10.2679	9.38251	9.52095	9.69445	9.96346	11.3399	11.4569	11.3153	11.3129	11.2011	11.2171	11.2052	11.2241	11.6946	11.6736	11.5852	11.6219	11.604	11.4712	11.5159	11.6236	11.5326
ENSG00000028528	12.5697	12.6046	12.5681	12.5736	12.5575	12.5775	12.6097	12.5561	12.5555	12.6313	12.6393	12.6262	12.7423	12.6719	12.7569	12.5884	12.835	12.9124	12.8397	12.9467	12.8427	12.8293	12.9237	12.9611	12.5914	12.5922	12.7253	12.699	12.2808	12.0915	12.5425	12.3065	12.7915	12.7634	12.744	12.7505	12.7593	12.8162	12.7555	12.7209	12.5109	12.5263	12.5124	12.5152	12.3882	12.4309	12.4277	12.3738	12.261
ENSG00000028839	8.77146	8.5482	8.86787	8.71423	9.03512	8.96446	8.72805	8.71428	8.66971	8.5749	8.9161	8.53967	8.66004	8.89713	8.86407	8.81942	8.45849	8.59145	8.35601	8.51152	8.73206	8.94232	8.55457	8.59021	9.54453	9.19386	9.56061	9.54005	9.40448	9.28028	9.71944	9.30289	8.82314	8.67506	8.91203	8.88733	8.89301	9.30418	8.91377	8.8991	8.57709	8.86959	8.79419	8.59028	9.02426	9.21883	8.96982	9.0337	9.22697
ENSG00000029153	4.80175	5.41267	4.69309	4.61802	5.46429	4.51083	4.06113	4.69733	4.33063	4.91119	4.9632	5.84495	3.83887	5.13308	4.63409	4.04068	5.7176	6.15495	6.07089	6.01777	5.69233	6.56849	6.1568	5.41254	0	2.47559	0	0	0	0	0	0	5.61273	5.1233	5.63561	5.77552	6.12131	6.36149	6.21856	6.03934	3.5408	3.85846	3.944	3.68688	2.31759	2.71383	0	1.93829	0.750229
ENSG00000029363	12.9161	12.5792	12.9099	12.7869	12.9007	13.0317	12.8659	12.8954	12.6457	12.7047	12.7915	12.7959	12.6828	12.9471	12.7185	12.6857	12.619	12.6207	12.5136	12.8487	12.652	12.967	12.5963	12.5739	13.5686	13.4056	13.6016	13.642	13.492	13.5151	13.2704	13.2784	13.0977	12.8753	13.0238	13.1112	12.8693	13.0255	12.971	12.7862	13.1049	13.1079	13.1979	13.2761	12.9859	13.2663	13.1532	13.0848	12.7018
ENSG00000029364	10.4084	10.3908	10.34	10.3371	10.4765	10.5148	10.55	10.3514	10.8021	10.8195	11.0009	10.9071	11.0271	11.0521	10.933	10.8464	10.9356	10.9294	10.9606	11.0408	11.0963	11.1521	11.1206	11.0822	10.4628	10.3162	10.657	10.419	10.8751	11.0208	11.1942	10.9355	10.1248	9.98865	10.0489	10.2558	10.1573	10.2098	10.2232	10.0078	9.95636	9.94952	10.0015	10.0413	9.85293	10.0233	9.91959	9.84264	10.3469
ENSG00000029534	7.33354	7.40977	7.82323	7.76001	7.23735	7.34344	7.16392	7.33837	2.21164	0.992801	2.21143	0.902902	3.72046	0	3.14352	2.86915	4.25196	4.08776	3.46573	3.89361	4.37444	3.90277	4.57814	4.04262	2.84959	1.89063	1.55701	3.79735	0	0	0	0	8.95771	9.15008	8.93526	8.81768	8.86321	8.43395	8.45885	8.70212	8.06387	7.97579	7.71961	7.72876	7.37027	7.40201	7.65889	7.3605	1.75023
ENSG00000029559	0	0	0	0	0	0	0	0	0	0	0	0	0	0	0	0	0	0	0	0	0	0	0	0	0.849585	0	0	0	0	0	0	0	0	0	0	0	0	0	0	0	0	0	0	0	0	0	0	0	0
ENSG00000029639	7.61574	7.79352	8.01693	7.88126	7.98171	7.96969	8.0103	7.87258	8.17364	7.79169	8.00728	8.08713	7.85779	7.94314	7.9155	7.59013	7.4518	7.34659	7.42085	7.33644	7.29051	7.33142	7.17808	7.46449	6.18612	5.72701	6.52246	6.06444	2.59123	5.33173	5.88968	5.66144	8.12705	8.13457	8.2331	8.20022	8.10843	7.94074	8.30579	8.15524	8.20853	8.16718	8.42808	8.2834	8.04091	8.3536	8.54065	8.03713	7.27193
ENSG00000029725	11.1715	10.9095	11.0872	11.0283	11.1542	11.2383	11.236	11.1252	11.5738	11.4127	11.7447	11.5001	11.5177	11.5165	11.7167	11.6364	10.8014	10.8158	10.7678	10.8821	10.6858	10.7779	10.7437	10.789	10.7078	10.6583	10.6988	10.7747	10.6462	10.7374	10.8464	10.7634	12.1396	11.9587	12.0592	12.1492	12.176	12.3436	12.184	12.1752	11.1106	11.005	11.1073	11.0764	11.0445	11.2658	11.2304	11.1804	11.3699
ENSG00000029993	5.43126	5.23389	5.50982	5.08041	5.46619	5.78366	5.36313	5.51617	5.93687	6.7794	6.49476	6.55711	7.05646	6.93356	6.9543	7.38169	6.67406	6.1986	6.16762	6.19104	6.68624	6.60067	6.15561	6.53269	1.84959	1.87613	2.64107	0	2.14578	2.89267	2.02359	2.43599	4.26682	4.62624	4.97375	4.66691	4.85277	5.36727	5.93582	5.11809	4.93553	4.93419	4.89158	4.85681	4.06175	3.71383	4.33925	3.44259	3.74842
ENSG00000030066	10.8936	10.7878	10.976	11.0215	10.932	11.2128	10.9808	10.915	10.1166	10.3064	10.1403	10.3205	10.3289	10.4339	10.5698	10.4012	10.4003	10.3945	10.3547	10.5197	10.5671	10.5439	10.6037	10.4875	9.07571	8.58898	9.23067	9.35233	9.05563	9.15669	9.22679	9.11828	11.5011	11.4104	11.4699	11.5658	11.7332	11.6675	11.7195	11.5919	11.3831	11.338	11.3743	11.3284	11.2657	11.3601	11.2513	11.2047	10.6576
ENSG00000030110	9.70834	9.88514	9.75125	9.87191	9.61302	9.38567	9.63302	9.57179	10.2396	10.3499	10.4279	10.2466	10.1863	9.98113	10.1044	10.1809	9.89038	10.0498	10.0391	9.79657	10.0268	9.78644	9.77685	9.78181	9.80273	10.25	10.1878	9.73306	9.33164	9.37792	9.05138	8.41327	9.38922	9.54851	9.57109	9.41366	9.48935	9.25668	9.68071	9.53304	9.33736	9.39348	9.43866	9.23709	9.27004	9.22263	9.26766	9.318	9.89481
ENSG00000030304	0	2.11841	0	1.94356	3.01244	0	1.31036	0	0	0	0	0	2.03564	0.472116	0	0.869152	3.23608	1.63262	3.46426	2.92793	1.5584	3.5204	2.80568	2.69571	0	0	0	0	0	0	0	0	0	0	0	0	0	0	0	0	0	0	0	0	0	0	0	0	0
ENSG00000030419	10.3717	9.9084	10.3254	10.276	9.93355	10.0729	9.74695	9.87472	5.10823	5.9928	5.35832	5.74839	3.843	4.92694	5.78737	6.29542	3.79779	3.60405	3.34562	4.41284	2.05251	3.09817	1.48375	2.50037	6.25217	5.10631	4.55701	7.28121	2.14578	5.2886	4.34551	4.75791	8.49938	8.36444	8.55807	8.52604	8.44064	8.65001	8.51544	8.5371	10.4294	10.3712	10.5208	10.7681	9.99386	10.5654	10.1381	10.1662	11.8742
ENSG00000030582	14.1371	14.5681	13.9718	13.9503	13.952	13.8016	14.1023	14.1249	14.1874	14.31	13.8596	14.1943	14.0428	14.0015	14.1053	14.066	15.5239	15.4741	15.4314	15.232	15.5429	15.3692	15.5356	15.5027	14.2946	14.1662	14.1237	14.1431	14.6238	14.1253	14.8332	14.4329	11.9172	11.9869	11.9302	11.9389	12.5027	12.2976	12.4891	12.7195	9.42473	9.28298	9.04076	9.31139	9.39867	9.2848	9.39229	9.3434	11.3198
ENSG00000031003	10.9236	10.7036	10.9299	10.7709	10.7938	10.9398	10.7253	10.7028	11.5005	11.5044	11.9202	11.6422	11.5881	11.6049	11.6232	11.5893	10.8071	10.705	10.7445	10.9567	10.8108	10.8585	10.6284	10.7185	11.3385	11.1365	11.3452	11.2434	11.4288	11.4498	11.3992	11.2336	11.5193	11.2669	11.5118	11.5714	11.1987	11.2439	11.2444	11.184	10.799	10.7349	10.8633	10.8703	10.6141	10.7622	10.7384	10.6394	11.1496
ENSG00000031081	10.2038	10.5598	10.0777	9.99199	10.0778	10.1524	10.1624	10.2748	11.1972	11.4646	10.993	11.57	11.0313	11.0901	11.2004	11.1586	11.3228	11.3376	11.2976	11.1828	11.417	11.4283	11.4859	11.5667	1.84959	4.69798	3.55701	3.14108	4.73074	4.55163	3.02359	4.75791	9.88059	9.76547	10.014	9.68946	9.77414	9.82994	9.95227	9.81712	8.64685	8.45957	8.43872	8.35165	8.25576	8.29659	8.20723	8.35045	9.15405
ENSG00000031544	0.652	0	0.987699	0.621634	1.54911	1.63636	1.25377	0.742252	0	0	1.79184	0	1.03564	2.34659	0.200101	0	0.797785	0	0.538263	0	2.05251	0	0	0.104438	0	0	0	0	0	0	0	0	0	0	1.92412	2.28129	2.35187	2.04534	0	0	0.548027	1.68854	1.98108	0	0.31759	0	0.754289	0	2.07216
ENSG00000031691	6.95102	6.24522	7.21373	6.79456	6.7744	6.73144	6.555	6.68587	6.89576	6.88227	7.25686	6.88521	6.62331	6.72901	6.68226	6.83447	6.68385	6.47721	6.02111	6.8839	6.56821	6.66417	6.15335	6.60219	4.30902	2.83173	4.36437	4.50845	4.71866	0	4.60855	5.16934	7.347	7.00937	7.3163	7.37847	7.5639	7.89	7.86886	7.46361	6.78471	6.55372	6.9518	6.95629	6.83013	7.04272	7.05093	6.85842	7.05675
ENSG00000031698	11.5234	11.6841	11.559	11.6266	11.5755	11.5227	11.4829	11.57	11.6346	11.7976	11.8718	11.7807	11.84	11.7759	11.7333	11.8323	11.6299	11.7334	11.5966	11.6243	11.5972	11.5446	11.5584	11.6689	10.9327	10.7349	10.8659	10.7722	10.596	10.4614	10.9002	10.5453	11.416	11.4282	11.5034	11.4027	11.5219	11.483	11.407	11.5328	11.4744	11.5234	11.5647	11.5252	11.6382	11.6581	11.5827	11.5909	11.6377
ENSG00000031823	11.1091	11.2682	11.2095	11.1798	11.3961	11.2377	11.4251	11.4985	11.0918	10.9557	11.1484	10.8542	11.1963	10.9321	11.2603	11.24	11.0507	11.0602	11.0123	10.8867	11.0558	10.902	11.0058	11.1822	11.6093	11.6429	11.6149	11.589	11.8826	11.4461	11.8627	11.7998	11.0044	11.0632	10.9721	10.8462	11.3782	11.2306	11.3054	11.3531	11.2982	11.2168	11.1498	11.1044	11.6614	11.4447	11.6027	11.6003	11.2236
ENSG00000032219	10.9557	10.6228	10.9565	10.6793	10.9339	10.9287	10.8508	10.7086	11.33	11.1719	11.4757	11.1974	11.2494	11.3459	11.2751	11.2681	10.9912	10.9127	10.8975	11.0081	10.8963	11.0641	10.7834	10.8234	12.7578	12.732	12.8682	12.8554	12.6196	12.8743	12.7246	12.5804	11.0121	10.8505	11.0596	11.0027	10.8703	11.1056	10.9098	10.8896	10.8852	10.8554	10.9811	10.9726	10.6855	10.978	10.8642	10.7736	10.6326
ENSG00000032389	9.43654	9.51924	9.45347	9.4839	9.41783	9.2997	9.26578	9.3725	9.42637	9.51507	9.37015	9.46301	9.42034	9.38758	9.51325	9.50683	9.14917	8.98586	9.11633	9.08762	9.09811	8.95897	9.13042	9.21461	6.72733	7.21256	6.88972	7.22072	7.46265	6.93199	6.60674	6.82693	9.54513	9.79846	9.67398	9.54841	9.53881	9.4838	9.59342	9.61208	9.50551	9.69806	9.50337	9.42882	9.54347	9.61309	9.49549	9.52314	9.77415
ENSG00000032444	12.1857	12.561	12.0807	12.1812	12.1898	11.9111	12.1021	12.1902	13.4847	13.4324	13.578	13.4162	13.6866	13.3265	13.6264	13.6108	12.6724	12.8249	12.88	12.5439	12.8747	12.5689	12.7472	12.832	12.157	12.0592	12.1539	12.1526	11.9689	11.4923	11.8948	11.9205	11.5401	11.7742	11.5936	11.4245	11.82	11.5137	11.7653	11.984	11.3656	11.4095	11.1848	11.1314	11.5171	11.1688	11.47	11.4535	11.9106
ENSG00000032742	8.22981	7.94801	8.23961	8.4193	8.28776	8.49235	8.06871	8.20153	8.93364	8.70416	9.08342	8.88532	8.19562	8.68524	8.78338	8.90059	8.12511	7.90808	7.99326	8.44076	7.86694	7.60152	7.75091	7.83316	8.4371	8.15966	8.50117	8.32885	8.20453	8.74461	8.31028	8.18632	8.56055	8.28792	8.65758	8.63898	8.47385	8.47842	8.39108	8.18549	8.46331	8.18295	8.43074	8.58273	8.05176	8.56932	8.44798	8.23415	8.03091
ENSG00000033011	8.46292	8.80324	8.28088	8.46553	8.37213	8.56939	8.37666	8.37762	8.63705	8.70802	8.7742	8.39057	8.45588	8.12541	8.43647	8.54159	8.73143	8.61357	8.60571	8.52686	8.48565	8.43749	8.37944	8.68356	1.84959	0	3.14197	4.04734	1.14578	0	2.02359	2.43599	8.40796	8.29603	8.20574	8.1364	8.61723	8.42266	8.46162	8.35847	8.21089	8.39408	8.35021	8.0884	8.50975	8.1364	8.39807	8.33946	8.85322
ENSG00000033030	10.4848	10.3845	10.5325	10.3569	10.5082	10.5048	10.4519	10.4733	10.7435	10.5498	10.7039	10.6294	10.6281	10.6215	10.7109	10.5768	10.3491	10.4703	10.4513	10.5638	10.3053	10.4023	10.4465	10.426	10.505	10.4363	10.6962	10.4953	10.1288	10.1105	10.2185	10.3951	10.6365	10.5487	10.5907	10.705	10.4931	10.5091	10.6284	10.4766	10.5181	10.4428	10.6016	10.5405	10.5453	10.521	10.5313	10.5116	10.2607
ENSG00000033050	10.0618	10.3028	10.2355	10.3293	10.2029	10.183	10.2447	10.2373	9.70416	9.98398	9.63481	9.98729	9.794	9.73058	9.94586	9.92226	10.2427	10.3073	10.2786	10.253	10.2305	10.0381	10.2734	10.3473	5.98627	6.13399	5.8775	6.16824	6.58673	0	5.73728	6.51664	10.1348	10.113	10.0894	9.94984	9.9402	9.9625	10.0033	10.0175	10.1832	10.3133	10.1789	10.1286	10.3079	10.1403	10.3111	10.2839	10.0569
ENSG00000033100	11.5766	11.7847	11.5246	11.5492	11.4025	11.316	11.4673	11.5846	11.6389	11.6734	11.5978	11.6726	11.5975	11.3667	11.6124	11.6123	11.9729	12.0433	12.0288	11.8282	11.9019	11.6647	11.9344	12.0124	12.8947	12.8973	12.9156	12.6542	12.692	12.3441	12.7896	12.6963	11.263	11.439	11.3302	11.2177	11.1809	11.0927	11.2762	11.3166	11.2657	11.2286	11.0184	11.0462	11.2055	11.1596	11.3482	11.3361	11.8091
ENSG00000033122	5.56465	4.97374	4.59903	5.14457	4.65416	4.54581	4.84832	4.52707	4.85436	4.66296	4.731	4.78848	5.25675	4.54009	4.59154	4.3101	4.04973	4.60886	4.89017	5.06193	4.89549	4.37119	4.63269	4.70043	0	0	1.96844	2.04566	0	0	0	0	4.55848	4.72924	4.75275	5.27144	4.75966	5.30938	5.32824	4.73345	5.59198	5.4327	5.53867	5.98187	5.4835	5.22901	4.95984	5.12741	4.71093
ENSG00000033170	8.16265	7.63925	8.17956	8.52129	8.33743	8.58356	8.3204	8.59217	6.63219	6.81221	6.61975	6.7656	6.54026	6.50496	6.47384	6.53534	6.91507	6.70138	6.36099	6.67833	6.57608	6.5541	6.65368	6.70962	0	0	0	0	0	0	0	0	9.23077	9.20341	9.309	9.43846	9.91958	9.89668	10.2533	10.0567	8.42847	8.54135	8.68589	8.67022	8.74402	8.727	8.747	8.63153	7.70256
ENSG00000033178	10.3035	10.2432	10.3952	10.2682	10.4998	10.569	10.4575	10.3943	10.3877	10.3933	10.4523	10.5938	10.4568	10.6593	10.6367	10.3292	10.3029	10.2862	10.1985	10.5008	10.4587	10.3664	10.329	10.2988	10.0938	9.60748	9.97975	9.92454	9.64243	9.78032	9.73253	9.47128	10.9778	10.7193	10.9574	10.9854	10.7838	10.8756	10.928	10.701	10.3157	10.1632	10.2295	10.4091	10.2328	10.3357	10.364	10.2043	10.4873
ENSG00000033327	11.2002	11.4547	11.1513	11.0399	11.2258	10.9623	10.8659	10.9638	12.38	12.3349	12.4559	12.1668	12.2355	12.2569	12.1103	12.236	12.583	12.5555	12.7278	12.5186	12.5412	12.538	12.3609	12.4728	14.4378	14.3512	14.4443	14.5069	14.4027	14.154	14.4635	14.3658	9.75253	9.93039	10.0099	10.1045	9.74099	9.6114	9.72693	9.67304	8.35815	8.69253	8.31428	8.31748	7.94213	8.14735	8.15645	7.966	8.21171
ENSG00000033627	10.6447	10.8989	10.5577	10.5819	10.7885	10.9114	10.8785	10.8678	10.7532	10.8439	10.6847	10.8236	10.8879	10.9941	10.998	10.9141	11.8313	11.9324	11.9592	11.9181	12.1925	12.0997	12.1546	12.1783	12.8801	12.8579	12.7712	13.0233	12.4372	12.2454	12.509	12.4333	11.224	11.1979	11.3213	11.2319	11.3779	11.349	11.5072	11.4323	8.46314	8.61365	8.41549	8.61304	8.80901	8.42457	9.04469	8.80196	6.08374
ENSG00000033800	10.7717	10.9116	10.8628	10.6853	10.8192	10.7864	10.9039	10.7676	11.1008	11.0479	11.0886	11.0097	10.9627	11.0494	11.078	10.9802	11.3682	11.429	11.4032	11.4511	11.232	11.2209	11.4288	11.404	12.7857	12.8018	12.7978	12.7768	12.7473	12.7248	12.9022	12.7668	10.6136	10.4744	10.4934	10.4194	10.4386	10.4706	10.5247	10.202	10.4815	10.575	10.6324	10.5968	10.5271	10.5823	10.5732	10.5604	10.2353
ENSG00000033867	10.6843	10.0665	10.7026	10.5236	10.8656	10.9945	10.7145	10.6844	10.1514	10.1446	10.2547	10.3969	9.9441	10.2265	10.0955	9.994	9.56096	9.47967	9.49231	9.97979	9.40897	9.78518	9.38504	9.55331	6.5478	5.88973	6.15514	7.17001	5.90066	5.82066	6.34551	6.8228	10.8389	10.6449	10.9056	10.9818	11.0127	10.9984	11.0296	10.8645	11.2468	10.9857	11.2714	11.5236	11.1096	11.4775	11.3274	11.1512	10.3576
ENSG00000034053	12.4024	12.4636	12.7021	12.8156	12.1593	11.9855	12.408	12.476	3.86709	4.45223	3.7107	4.22483	2.03564	3.45301	5.33729	5.91267	1.79778	4.34102	2.52376	0	0	0	0	5.4527	3.43455	0	3.14197	0	2.14578	0	2.02359	2.43599	0.810014	0.719353	2.48581	2.91953	0	0	1.91478	0	13.4021	13.2321	13.3193	13.3223	13.2	12.9686	13.2427	13.2807	13.3
ENSG00000034063	10.0003	10.1162	9.98408	10.2438	9.73935	9.80968	10.0941	10.0556	9.0555	8.92685	8.83858	9.18028	8.96129	8.85248	9.28892	8.84924	9.19435	9.21163	9.23926	9.03853	8.79081	8.64989	9.10126	9.24769	7.60233	7.57236	7.5064	7.85566	6.36765	6.4023	7.07452	7.30734	9.91052	10.0879	9.74039	9.91699	9.77283	9.79988	10.1095	9.80743	10.7162	10.5118	10.3763	10.3389	10.1378	9.95926	10.4556	10.477	9.95919
ENSG00000034152	11.5866	11.7932	11.3762	11.3342	11.5198	11.3065	11.3745	11.5208	12.8473	12.745	12.8134	12.619	12.9883	12.7446	12.8547	13.0603	12.2654	12.314	12.3467	12.175	12.4658	12.2465	12.3782	12.4367	13.738	13.799	13.7857	13.5481	13.8735	13.6426	13.9627	13.86	11.0383	11.1244	11.0445	10.9025	11.2325	11.1714	11.2181	11.3392	10.1633	10.264	10.0829	10.1477	10.2352	10.0325	10.2596	10.2714	11.5882
ENSG00000034239	0	0	0	0	0	0	0	0	0	0	0	0	0	0	0	0	0	0	0	0	0	0	0	0	5.33243	5.04119	4.45812	4.80466	5.56666	4.90777	5.26847	5.72877	0	0	0	0	0	0	0	0	0	0	0	0	0	0	0	0	0
ENSG00000034510	13.0553	13.1899	13.1324	12.9578	13.1386	13.2822	13.3791	13.3182	13.4956	13.6723	13.2418	13.4444	13.6052	13.6808	13.4988	13.6618	13.5071	13.6466	13.3679	13.2483	13.5845	13.5202	13.6498	13.4811	11.0482	12.1417	11.8402	10.896	12.0111	12.1342	11.5764	11.2729	12.8592	13.0225	12.9077	12.8442	13.1128	13.0794	13.2336	13.4065	13.0194	13.2345	12.9556	12.9453	13.3207	13.2446	13.2766	13.451	12.9363
ENSG00000034533	8.62651	8.40534	8.4694	8.43345	8.58558	8.54212	8.85401	8.86047	8.01386	7.7199	8.15848	7.86277	8.3555	8.21183	8.25341	8.34011	8.06972	7.70027	7.89251	7.88449	7.94124	7.96962	8.08965	8.13997	7.82667	7.57988	8.249	7.53537	8.08208	7.66103	7.59595	8.07493	8.51413	8.30888	8.46179	8.33574	8.18028	8.28444	8.5672	8.62065	8.69002	8.55929	8.91223	8.43679	8.69411	8.86237	9.04026	8.90448	8.71954
ENSG00000034677	11.1615	10.882	11.0103	11.0857	11.243	11.3746	11.2202	11.0883	10.8747	10.8201	11.0977	10.8561	10.9743	11.0428	11.0729	10.9415	10.6335	10.6385	10.6454	10.7081	10.7738	10.8662	10.7831	10.7471	11.8689	11.9204	12.0859	12.0485	11.7965	11.7866	11.8618	11.7943	11.5711	11.6674	11.7174	11.7401	11.7817	11.8871	11.7956	11.7069	11.2531	11.1925	11.224	11.314	11.3021	11.4256	11.2407	11.2475	11.5589
ENSG00000034693	9.225	8.7513	9.17218	9.22364	9.31206	9.28728	9.20452	9.01104	8.61529	8.27153	8.52759	8.85961	8.6612	8.71217	8.84768	8.51098	7.88287	8.14641	7.72682	8.01801	7.96422	8.07685	7.68088	7.72336	3.65196	3.47559	4.10269	4.40412	0	2.96667	4.35987	3.85236	9.68196	9.49755	9.68939	9.78179	9.57847	9.69242	9.58645	9.33482	9.53633	9.61275	9.65498	9.9094	9.58079	9.68224	9.61191	9.40071	9.29907
ENSG00000034713	10.479	10.4624	10.4854	10.4236	10.7122	10.7171	10.7745	10.6559	10.5676	10.7112	10.6879	10.9218	10.8018	10.9884	10.897	10.8312	10.8723	10.8873	10.8964	10.9147	10.9798	11.0041	10.8967	10.9179	12.6124	12.5349	12.7626	12.5401	12.8115	12.7751	13.0006	12.7076	10.6366	10.4784	10.6708	10.85	11.2341	11.282	11.2322	11.3005	10.3064	10.2172	10.4002	10.4108	10.3544	10.5373	10.4357	10.3528	10.2645
ENSG00000034971	0	0	0	0	0	0	0	0	0	0	0	0	0	1.28308	0	0	0	0	0	0	0	0	0	0	0	1.89063	0	0	0	0	0	0	0	0	0	0	0	0	0	0	0	0	0	0	0	0	0	0	0
ENSG00000035115	10.9069	10.4567	10.9841	11.0259	10.3396	10.5861	10.5755	10.3662	9.22876	9.26146	9.06825	9.09913	8.63687	9.09689	9.31003	9.04788	8.65969	8.73721	8.81385	8.97188	8.50019	8.50128	8.668	8.6997	5.83289	5.99329	5.89329	6.12585	3.14578	0	4.34551	4.59948	11.2095	11.2362	11.2791	11.2698	10.5215	10.5723	10.4805	10.4554	11.6196	11.6345	11.7321	11.7644	11.081	11.1592	11.1168	11.0444	10.7933
ENSG00000035141	10.3964	10.2972	10.3449	10.5602	10.4036	10.3539	10.3854	10.3202	10.1688	10.1128	10.2664	10.3248	10.3207	10.4034	10.4495	10.3301	10.1861	10.2558	10.0527	10.37	10.2963	10.3349	10.2469	10.2871	7.69382	7.58968	7.94054	7.88761	7.50192	7.01978	6.83094	7.02095	10.6458	10.6084	10.6621	10.7798	10.5511	10.5819	10.7236	10.6971	10.4426	10.3695	10.4475	10.4659	10.1585	10.3073	10.522	10.4008	10.6718
ENSG00000035403	12.5718	12.6155	12.4269	12.3594	12.2821	12.2734	12.3843	12.2661	13.3765	13.2926	13.4426	13.4149	13.5781	13.4855	13.5946	13.6402	13.0459	12.7818	12.8607	13.032	12.9306	12.9023	13.1647	13.0954	12.6463	12.1703	12.3434	12.5807	12.5474	12.5237	12.9677	12.7072	11.3987	11.2198	11.3716	11.4807	10.7392	10.8463	11.0615	11.011	11.1046	11.103	11.0188	11.0357	11.056	11.011	11.1088	11.2279	12.9715
ENSG00000035499	3.45316	3.33461	3.9808	4.31651	3.9832	3.79771	3.83874	3.29278	0.872506	1.9928	0	3.21324	3.03564	2.58759	2.14352	4.26147	0.797785	1.01909	2.53826	2.53837	0	2.51321	1.48375	0.714491	1.84959	0	0	0	0	0	0	0	0.810014	2.30432	1.60219	3.50449	1.26781	3.03085	5.53888	2.94279	4.4578	4.41972	3.37701	4.59377	2.31759	2.71383	3.75429	3.64736	5.14255
ENSG00000035664	7.79982	7.40185	7.69254	7.9424	7.97968	7.7476	7.52449	7.69069	5.2981	4.57415	4.2133	5.51761	4.33869	4.86805	4.80648	5.08483	5.35789	5.39968	6.16558	6.4327	6.98041	6.57282	7.24982	7.45642	13.6068	13.0894	13.4856	13.8641	13.1652	12.829	13.4485	13.4431	8.63999	8.67901	8.80705	9.03971	9.45503	9.1174	9.21406	9.39219	5.91714	5.01047	5.19258	5.66275	5.55485	6.00268	5.41021	6.41987	7.38946
ENSG00000035681	10.9446	10.9142	10.9446	10.9062	10.9816	11.1298	11.0821	10.947	10.7448	10.9573	10.905	11.1605	10.8809	11.0109	11.0061	10.7962	11.207	11.1855	11.2145	11.3767	11.1958	11.3015	11.32	11.211	11.7664	11.5631	11.567	11.6757	11.4626	11.1988	11.7839	11.3547	10.9895	10.8868	11.0135	11.0528	10.9297	11.0575	11.0012	10.9526	10.8127	10.8789	11.0392	11.0028	10.8488	10.9398	10.8431	10.8879	10.4403
ENSG00000035687	10.8025	10.694	10.7509	10.6435	10.9032	10.9457	10.6629	10.7993	11.3507	11.2642	11.5622	11.3441	11.3307	11.4211	11.327	11.3855	11.0847	11.0253	10.9222	11.0957	11.1552	11.3958	11.0466	11.098	10.8199	10.2906	10.5974	10.5571	9.82188	10.2523	10.3443	10.3009	10.228	10.0194	10.1397	10.2409	10.0425	10.2791	10.2554	10.1137	10.4768	10.4713	10.5498	10.7344	10.4303	10.5894	10.4932	10.2946	11.0407
ENSG00000035720	8.5186	7.97266	8.6074	8.86419	8.80662	9.19575	8.38501	8.43159	5.36692	5.27894	5.72342	5.34783	5.37336	5.52721	5.72968	5.75228	5.20989	5.21994	5.56329	5.1899	5.88186	5.79119	4.88565	5.44803	5.13942	5.63048	5.73811	5.45954	4.4677	5.87356	4.93048	4.38832	12.491	12.3211	12.3897	12.5063	12.2797	12.4566	12.4401	12.2266	7.77636	7.81297	8.0047	8.07946	7.07941	7.17217	7.47279	7.19668	8.75726
ENSG00000035862	12.1424	12.3762	11.9442	11.7593	11.9852	11.9238	11.992	12.0711	12.9431	12.8592	12.906	12.788	12.8214	12.6902	12.7995	12.7919	13.6727	13.6324	13.5825	13.6229	13.649	13.5653	13.634	13.691	13.9554	13.7931	13.8218	13.861	14.0074	13.7822	14.1345	13.939	9.59846	9.26226	9.47014	9.21114	8.43748	8.53208	8.56307	8.70178	7.87706	7.86785	8.19249	8.09057	7.33996	7.53719	7.70848	7.83388	8.77666
ENSG00000035928	10.6091	10.3546	10.6121	10.5074	10.5254	10.5277	10.5983	10.5852	10.4908	10.476	10.6024	10.3175	10.3972	10.3969	10.5	10.5237	10.4491	10.2828	10.4138	10.359	10.2856	10.1789	10.2476	10.4266	7.98709	8.05634	8.20576	7.94017	8.67325	8.54228	8.79838	8.25233	10.4858	10.3385	10.4307	10.4724	10.471	10.482	10.5883	10.3805	10.5429	10.6096	10.7984	10.6489	10.6666	10.7312	10.6418	10.5358	10.657
ENSG00000036054	10.0353	9.82052	10.004	9.75393	10.0653	10.1225	9.8981	9.9979	10.2723	10.1643	10.4943	10.4474	10.2638	10.2809	10.4221	10.1585	10.1708	10.2468	10.2072	10.4181	10.1504	10.1908	10.2089	10.1659	10.7406	10.5669	10.9558	10.6997	10.555	10.7472	10.8036	10.5045	9.89363	9.7641	9.82092	9.91133	9.77869	9.96353	9.98753	9.86625	9.85167	9.70696	9.88304	10.0341	9.646	10.0037	9.81989	9.75924	9.65754
ENSG00000036257	11.0328	10.9347	11.0476	10.8939	11.2217	11.3263	11.2957	11.1347	11.2598	11.1325	11.4149	11.3772	11.4199	11.5046	11.5432	11.3831	11.1824	11.1514	11.1371	11.3756	11.2428	11.4606	11.3201	11.3036	12.5314	12.4011	12.5311	12.5693	12.7488	12.7929	12.8606	12.5108	11.411	11.26	11.3904	11.3966	11.3992	11.512	11.5267	11.4355	10.8962	10.9019	11.0745	10.9281	11.009	11.1776	11.198	11.1133	10.9829
ENSG00000036448	6.80439	6.72801	6.81982	6.492	6.14249	6.01764	6.18876	6.12677	5.95912	6.35597	5.87665	5.71643	4.68985	3.74251	5.08023	5.10717	5.74779	4.47852	5.29315	4.52993	2.28517	3.51321	3.03465	3.80634	2.84959	1.89063	3.55701	2.81916	2.14578	2.96667	2.02359	2.18445	5.84827	5.91431	6.3331	6.2813	4.34847	4.82915	3.90392	4.02283	6.1861	5.97283	6.2347	6.22852	5.99679	6.01005	6.07261	6.18837	8.57219
ENSG00000036473	0	0	0	0	0	0	0	0	0	0	0	0	0	0	0	0	0	0	0	0	0	0	0	0	0	0	0	0	0	0	0	0	0	0	0	0	0	0	0	0	0	0	0	0	0	0	0.754289	0	0
ENSG00000036530	5.16877	5.2803	5.7237	5.36364	3.84001	4.70789	4.5757	3.13845	0	1.59687	0.628342	1.9029	2.03564	1.28308	0	2.45411	0	1.01909	0	0	0	1.51321	0	0.500367	0	0	0	0	0	0	0	0	0.810014	2.63774	3.40955	3.98648	1.26781	3.04534	2.11013	1.36748	4.34192	4.33124	4.22271	4.32496	3.55943	3.05866	3.83495	3.34948	2.02524
ENSG00000036549	10.245	10.0309	10.2436	10.3101	10.401	10.4246	10.3832	10.2624	9.72288	9.7379	9.90869	9.91273	9.83612	10.0588	9.82098	9.89462	9.85983	9.76278	9.79057	10.0146	9.81742	10.0277	9.73054	9.7638	5.59697	5.53448	6.57582	5.98908	6.14126	5.96667	6.02359	5.75791	10.3993	10.2775	10.3361	10.3454	10.2139	10.2928	10.2234	10.0467	10.6506	10.7364	10.8185	10.7663	10.6348	11.0193	10.7341	10.5487	10.1463
ENSG00000036565	5.73394	6.30216	4.66164	4.71924	3.77588	4.02041	2.33102	3.82169	9.47494	9.49241	9.69403	9.01919	6.59085	6.20004	6.91593	6.71037	6.28932	6.5183	6.63672	6.16519	4.93906	5.52756	5.33874	5.10384	5.2583	5.67304	5.52141	5.07314	1.50192	4.2886	4.19351	0	0	0	0	0	0	0	0	0	0	0.536537	0	0	0	0	0	0	0
ENSG00000036672	1.652	0	2.18309	1.62163	2.31645	2.05139	2.23927	1.65819	0	0.918801	0	0	0	0	0	1.93265	0	0	0	0	0	0	0	0.500367	0	0	0	0	0	1.96667	0	0	0	1.71935	0.602191	1.91953	2.26781	0	0	1.36748	3.71795	0.68854	2.98108	1.65036	2.90255	2.12887	3.56164	2.44259	0.750229
ENSG00000036828	0.652	0.229443	0.598132	0	1.31645	0.0513942	0	0	1.45747	0.992801	2.11377	2.22483	2.03564	1.86804	0.558555	0.869152	0	0	0.538263	0	0	0	2.48375	0	3.34016	0	0	3.02079	3.14578	2.96667	0	1.11406	0	0	0	0	0	0	0	0	0.548027	0.68854	0.569653	0	1.31759	2.12887	2.33925	3.02755	0
ENSG00000037042	8.83757	8.66366	8.88944	9.05755	8.95303	8.87049	9.20762	9.08193	7.27714	7.43193	7.07079	7.04899	6.81753	6.85203	7.13069	6.92183	7.9647	7.81688	7.69419	7.72898	7.45595	7.29509	7.53643	7.78104	0	0	0	0	2.39674	0	0	0	8.5641	8.92138	8.71536	8.77937	7.66596	8.2182	7.95293	7.96903	9.38076	9.29498	9.05351	9.41402	9.572	9.51951	9.49616	9.59549	9.05807
ENSG00000037241	6.47779	6.41291	6.68941	6.16321	6.35558	6.74742	6.46245	6.49968	6.51029	7.28738	6.51392	7.16462	7.13641	6.79341	6.80909	6.87769	7.10612	7.0942	6.9675	7.00195	7.47121	6.9284	7.07651	7.005	5.89711	6.36377	6.4015	6.53121	6.09859	6.48142	6.18869	5.89279	5.30187	5.76701	5.46415	5.282	5.52934	6.01497	6.12407	5.45494	5.70404	6.31527	5.88072	5.94733	6.12855	6.08446	5.6968	5.44799	5.81718
ENSG00000037280	7.88677	7.76736	8.06745	8.30154	7.79736	7.69438	7.81769	8.05025	0.872506	0.992801	0.628342	0	1.03564	0	0	0	0	0	0	0	0	0	0	1.50037	0	0	0	0	0	0	0	2.43599	0	0	0	0	0	0	0	0	9.28294	9.24688	9.09337	8.99763	8.74117	8.78458	8.69797	8.95561	1.4551
ENSG00000037474	11.3374	11.4232	11.3814	11.4243	11.4458	11.4334	11.4719	11.4391	11.4786	11.5252	11.5681	11.4873	11.5258	11.4853	11.5751	11.6068	11.4235	11.5286	11.431	11.524	11.5019	11.4828	11.5853	11.5138	9.58842	9.61405	9.38749	9.63146	9.07343	9.00163	9.3113	9.349	11.5403	11.5493	11.5044	11.4569	11.549	11.6202	11.6306	11.4533	11.3275	11.3227	11.4017	11.2738	11.4075	11.3815	11.3717	11.4067	11.4618
ENSG00000037637	10.2253	10.1177	10.1257	10.0117	10.1763	9.98509	10.0566	10.0843	10.6739	10.687	10.7701	10.6423	10.8099	10.601	10.6712	10.75	10.3992	10.3256	10.4421	10.3723	10.3635	10.3219	10.36	10.5015	10.2391	10.0437	10.3488	10.312	10.3261	10.375	10.2833	10.4511	9.89904	9.80674	9.84191	9.78684	9.77711	9.81542	9.79629	9.66104	9.76644	9.78797	9.72455	9.63452	9.95196	10.0404	9.8311	9.7968	10.1703
ENSG00000037749	9.64223	9.4965	9.8176	9.55848	9.6498	9.69225	9.78532	9.68013	9.25098	9.21386	9.28555	9.22839	9.21786	9.09266	9.38571	9.11704	9.70564	9.63513	9.6894	9.69372	9.64841	9.63427	9.74326	9.56265	10.5826	10.2484	10.5333	10.5687	10.3984	10.35	10.8425	10.4276	9.70579	9.44913	9.59438	9.62694	9.2964	9.55795	9.6807	9.25318	9.5193	9.50029	9.76749	9.7398	9.53811	9.63699	9.61277	9.50053	9.69524
ENSG00000037757	10.7069	10.8501	10.8937	10.8898	10.7671	10.6217	10.7882	11.0404	9.92089	10.0085	9.6233	9.89772	9.87014	9.80286	9.98372	9.95585	10.4219	10.3651	10.3609	10.0002	10.1989	9.93942	10.3454	10.4865	6.99706	6.10158	7.1584	7.15725	7.05369	6.20851	6.96474	7.462	10.709	10.9264	10.7414	10.7057	10.6755	10.4363	10.7078	10.9006	11.3094	11.3304	11.0897	11.2112	11.1787	11.0955	11.1612	11.4423	10.662
ENSG00000037897	6.80345	7.09002	6.68091	7.07413	7.21741	7.31051	7.24476	7.20562	6.4267	6.9104	5.82035	6.83179	6.11755	6.86261	6.60122	6.35464	6.38452	6.49676	6.27819	6.39314	6.32768	6.29624	6.2487	6.37757	0	0	0	0	0	0	0	0	7.08451	6.95906	7.30579	6.71991	7.16153	6.89741	6.84651	7.03028	7.32739	7.50252	7.03288	7.19722	7.23621	7.42787	7.38566	7.23353	6.46129
ENSG00000037965	0	0	0	0	0	1.05139	0	0	0	0	0	0	0	0	0	0	0	0	0	0	0	0	0	0	0	0	2.55701	1.81916	0	0	0	0	0	0	0	0.919527	0	0	0	0	0	0	0	0	0	0	0	0	0
ENSG00000038002	9.9585	9.97633	9.88078	9.96226	9.15238	9.30278	9.29806	9.31075	10.5041	10.4292	10.7344	10.4736	9.73195	9.63035	9.96941	9.82681	10.0042	9.88615	9.90956	10.0211	8.9373	8.78196	8.96345	9.04857	6.47544	6.57769	6.61446	6.78078	3.4677	2.96667	4.81644	4.02095	9.98514	10.0082	9.9551	10.18	9.23307	9.27602	9.41227	9.29053	9.94906	9.9635	9.97124	9.98827	9.57945	9.44985	9.47658	9.52889	9.86535
ENSG00000038210	9.57794	9.30193	9.5249	9.16783	9.69316	9.73383	9.37251	9.53255	9.69138	9.7166	9.87176	9.70881	9.69845	9.85934	9.8093	9.50694	9.23869	9.35019	9.25093	9.33438	9.27197	9.61261	9.08612	9.06039	7.37221	7.00708	7.67948	7.49666	7.30282	7.83851	7.19151	7.06067	9.59026	9.43305	9.74131	9.71378	9.75677	9.92534	10.1251	9.677	9.41391	9.61786	9.7196	9.65128	9.58119	9.82473	9.80916	9.45253	9.43722
ENSG00000038219	12.5278	12.3237	12.3841	12.3517	12.2701	12.2596	12.1806	12.1394	12.7977	12.657	12.8289	12.6902	12.5023	12.5315	12.5508	12.4626	12.7436	12.7502	12.7787	12.7552	12.3885	12.5691	12.527	12.5011	15.3733	15.3168	15.3924	15.3986	15.1065	15.0944	15.2171	15.2133	12.9035	12.7674	12.7996	12.9205	12.6259	12.7132	12.6271	12.4513	12.3593	12.3093	12.4102	12.3157	12.0349	12.1451	12.1929	12.0263	12.3232
ENSG00000038274	11.9782	11.9116	12.0949	11.916	12.1244	12.2301	12.0466	12.0299	12.0068	12.1132	12.1925	12.0978	12.0649	12.1101	12.095	12.0109	11.8033	12.0176	11.7691	11.914	11.9202	11.9655	11.7941	11.7362	12.6119	12.8276	12.9458	12.5395	13.0316	12.9506	12.8855	12.3402	12.0043	11.8964	12.0103	11.9973	11.9984	12.0126	12.0625	11.8812	11.9448	11.9878	12.1246	12.0794	12.0406	12.3014	12.2118	12.1278	12.288
ENSG00000038295	0	0	0	0	0	0	0	0	0	0	0	0	0	0	0	0	0	0	0	0	0	0	0	0	1.84959	0	0	0	0	0	0	0	0	0	0	0	0	0	0.914782	0	0	0	0	0	0	0	0	0	0
ENSG00000038358	11.898	12.1766	11.9559	12.0586	11.9187	11.804	11.9126	12.0097	11.7958	11.7919	11.7799	11.6774	11.8555	11.6272	11.8333	11.8754	11.8184	11.8081	11.9177	11.72	11.8924	11.5956	11.7979	11.948	11.9894	12.2299	12.3244	11.9588	11.66	11.4601	11.6738	11.7648	11.6216	11.8539	11.6032	11.4549	11.551	11.3768	11.4945	11.5649	12.1058	12.0922	11.9744	11.9198	12.1705	11.9974	12.1813	12.2453	12.0004
ENSG00000038382	11.6614	11.6792	11.3222	11.4717	11.1155	11.2211	11.1895	11.198	12.7461	12.83	12.6767	12.9019	12.6297	12.5982	12.7922	12.7548	12.3126	12.3716	12.3712	12.4529	12.1898	12.2351	12.2616	12.3055	6.61777	6.24395	6.01644	6.69935	6.14578	6.78019	5.85546	5.24334	13.4886	13.4977	13.4845	13.1753	12.9906	12.9492	12.9582	12.9265	7.82545	7.55186	7.69077	7.37674	7.22832	7.3688	7.06135	7.62051	11.8591
ENSG00000038427	15.4976	15.5739	15.1717	15.0374	15.6831	15.6242	15.8506	15.6133	12.9665	13.5205	11.875	13.5191	12.5636	13.2569	13.0018	12.5228	17.1221	17.0464	16.9106	17.0967	17.3413	17.4386	17.4662	17.2708	6.5355	4.21256	4.72694	4.40412	0	4.96667	4.34551	4.75791	2.81001	3.04128	4.65617	3.24721	0	2.46038	2.49974	3.36748	3.86995	4.776	5.02909	3.68688	2.31759	5.21633	4.8375	5.52666	11.8963
ENSG00000038532	10.4402	10.4999	10.3844	10.3851	10.3223	10.2116	10.3045	10.324	10.579	10.4885	10.4923	10.5015	10.5666	10.3749	10.5627	10.6572	10.3874	10.4329	10.5228	10.4034	10.5804	10.1693	10.2945	10.5265	10.1969	10.2591	10.0772	10.2124	9.79589	9.72915	10.1678	10.1751	10.9301	10.94	10.8175	10.7312	10.8728	10.912	10.8124	10.7909	10.4184	10.4239	10.3326	10.2604	10.3143	10.2092	10.3147	10.2995	10.4967
ENSG00000038945	7.99932	8.1671	7.69479	7.52045	7.10761	7.122	6.62881	6.00266	10.556	10.3878	10.4661	9.86537	9.50614	9.70628	9.24911	9.08036	9.28819	9.29382	8.88668	9.07727	7.66413	8.31035	7.82325	7.20786	0	0	0	0	0	0	0	0	4.10132	3.80682	3.21808	3.50208	4.35357	4.04053	4.10223	3.68941	0.548027	0.68854	0	0	1.31759	1.12887	0	0	3.33519
ENSG00000039068	5.58132	6.01468	5.76203	5.75092	3.63549	4.05139	4.06113	3.24074	7.00055	8.02424	7.29949	8.12951	6.91682	6.52987	6.21562	6.98352	4.11971	3.93174	4.39624	2.53355	2.63748	2.51321	0	3.08533	0	0	0	0	0	0	2.02359	0	0.795515	0	0	2.50449	0	0	2.91478	0	3.54803	3.00469	3.56965	4.27185	3.31759	4.12887	3.56164	2.44259	5.27379
ENSG00000039123	10.6301	10.593	10.6566	10.58	10.6363	10.7115	10.6872	10.641	10.9035	10.9979	11.1208	11.1433	11.1363	11.1126	11.2486	11.09	10.6218	10.6241	10.5855	10.7046	10.6312	10.8215	10.6546	10.5648	8.21241	8.01061	8.49506	8.5838	8.11984	7.96093	8.52077	8.13087	10.597	10.3536	10.3647	10.4473	10.3972	10.652	10.7619	10.442	10.6034	10.5888	10.6541	10.5537	10.3693	10.5518	10.6058	10.3975	10.328
ENSG00000039139	0	0	0	0	0	0	0	0	0	0	0	0	0	0	0	0	0	0	0	0	0	0	0	0	0	0	0	0	0	0	0	0	0.810014	0.67541	0.602191	2.24145	1.26781	0	0	0.852906	0	0	0	0	0	0	0	0	0
ENSG00000039319	10.7223	10.5021	10.5958	10.3566	10.7855	10.8326	10.6559	10.5484	11.3194	11.2358	11.418	11.3581	11.1894	11.4328	11.3439	11.2188	11.6665	11.6105	11.5919	11.7852	11.683	11.8823	11.7305	11.6677	13.3749	13.3179	13.3819	13.4151	13.2126	13.2556	13.4143	13.3306	10.1209	9.91932	10.1685	10.2781	9.88145	10.077	9.95885	9.76083	9.76521	9.6994	9.75272	9.92727	9.61712	9.82584	9.81114	9.54362	10.248
ENSG00000039523	11.6691	12.0591	11.5435	11.5841	11.5285	11.3457	11.5615	11.5935	12.6899	12.7332	12.713	12.54	12.6933	12.4718	12.7946	12.7472	12.4929	12.5809	12.6096	12.318	12.5788	12.3959	12.4835	12.6609	12.9857	13.4922	13.266	12.9313	13.0123	12.8952	13.381	13.3125	12.8282	12.8511	12.761	12.5553	12.7367	12.5085	12.6172	12.698	10.0642	9.8524	9.90504	9.75649	9.95092	9.68407	10.0904	10.1502	11.1037
ENSG00000039537	0	0	0	0	0	0	0	0	0	0	0	0	0	0	0	0	0	0	0	0	0	0	0	0	0	0	0	0	0	0	0	0	0	0	0	0	0	0	0	0	0	0	0	0	0	0	0	0	0
ENSG00000039560	5.09428	4.79949	5.11604	5.3441	2.90141	3.37332	3.83874	2.95391	1.22865	0	0.628342	0.902902	0	0	0.558555	0	3.38275	2.56999	2.12323	2.9534	0	0	1.48375	0.500367	0	0	1.55701	0	0	0	0	0	5.16757	4.80001	5.64352	4.8051	3.58974	3.78231	4.23671	3.68941	2.67236	3.01047	4.26676	3.27185	3.36722	3.1645	3.56164	4.20388	7.22288
ENSG00000039600	6.2761	6.20191	6.58659	6.52901	6.08012	6.26785	6.20144	5.67343	4.04243	4.35176	4.40445	5.03054	2.03564	4.35175	5.19373	4.59707	5.51861	5.03345	5.40071	5.68513	5.82809	6.0267	5.78388	5.42921	3.43455	0	1.55701	0.819155	0	0	3.02359	3.75791	8.17047	8.1034	8.04281	8.00497	7.49913	7.28362	7.12716	7.34796	6.94377	6.66238	6.95991	6.9251	6.18153	6.76666	6.4833	5.92609	6.10708
ENSG00000039650	10.8785	11.0343	10.9241	10.9256	10.7422	10.4698	10.6255	10.7985	10.5484	10.5625	10.4137	10.408	10.3744	10.3394	10.4657	10.4992	10.7125	10.8067	10.784	10.4597	10.4678	10.1628	10.3379	10.7045	11.9325	11.8971	12.0295	11.8117	11.0425	10.7029	11.189	11.2959	11.2096	11.4414	11.3095	10.9866	11.1873	10.8281	10.98	11.2424	10.9798	10.9173	10.7653	10.8018	10.9012	10.7194	10.9312	11.0185	11.4567
ENSG00000039987	0.652	0	0	0	0.316446	0	1.13348	0.658188	0.798505	0	0	0.141689	0	0	0	0	0	1.01909	0	0	0	0	1.48375	0	1.84959	2.89063	0.557011	0	0	0	0	0	2.37073	0	1.14816	0.919527	1.36542	0	0	0.852906	0.548027	0	0	0.686884	0	0	0	1.44259	0
ENSG00000040199	8.93289	8.75188	9.09566	8.77426	9.10259	9.12568	8.7701	8.96091	9.59941	9.4956	9.83012	9.70428	9.6564	9.75302	9.66535	9.67592	8.18024	8.21286	8.05371	8.14348	8.19312	8.36358	8.14639	8.22224	2.84959	2.8834	3.14197	2.81916	0	0	0	3.98195	10.2676	10.1471	10.2388	10.1875	10.3984	10.3913	10.1123	10.0718	9.05439	8.92754	9.17396	9.04998	9.23761	9.07227	9.06538	9.14167	9.20251
ENSG00000040275	8.38813	8.21286	8.55686	8.43734	8.73742	8.52996	8.79982	8.58691	8.25379	7.84255	8.24386	8.07193	7.86841	8.02778	8.53199	8.37298	6.6892	7.06064	7.2796	7.3882	6.91323	6.78261	7.01201	7.1435	4.96062	4.69386	5.14677	5.35396	4.45902	4.96667	4.74386	5.93933	9.00241	8.82458	8.84993	9.04323	8.91577	9.23491	9.33773	9.15388	8.93523	8.87837	9.05129	9.10288	8.93186	9.00318	9.20957	9.10807	9.13108
ENSG00000040341	9.18486	9.02185	9.20679	9.06971	9.15905	9.22022	9.07204	9.04543	9.00076	9.04162	9.21927	9.12898	8.97962	9.38138	9.1691	9.1304	9.09066	9.13481	8.99663	9.16364	9.13418	9.16469	9.10975	9.04923	8.97629	8.70248	9.33607	9.08959	9.26658	9.2357	9.45913	9.32058	8.71799	8.37428	8.75361	8.69714	8.58359	8.89484	8.62297	8.62675	8.9564	8.96075	9.08306	9.04518	9.04047	9.27623	9.16737	8.9833	9.9738
ENSG00000040487	8.40314	8.67177	8.07565	8.4717	8.38539	8.19084	8.6596	8.4984	8.96695	8.78611	8.77885	8.78927	9.02796	8.77902	9.06722	9.12861	9.11198	9.07676	9.26302	8.9055	9.28762	9.21918	9.36548	9.48618	9.43492	9.25599	9.69472	9.38475	9.13571	8.82166	9.11349	9.0025	8.71124	8.78447	8.70338	8.70318	8.86772	8.73072	8.70464	9.17219	6.69432	6.98243	6.58178	6.85119	7.71162	7.26658	7.61065	7.12207	8.26206
ENSG00000040531	8.95622	9.19971	9.13892	9.02605	9.08841	8.97433	9.12598	9.11257	9.31236	9.362	9.24161	9.20678	9.30349	9.26958	9.25113	9.27179	9.29591	9.61462	9.5626	9.60705	9.57809	9.59264	9.64523	9.70659	8.43693	8.47194	8.25739	8.4192	7.70264	7.81356	8.17775	7.79377	9.05028	9.18733	8.97742	8.9674	9.3696	9.05306	9.27974	9.20387	8.52746	8.50133	8.58788	8.23262	8.48661	8.33944	8.46785	8.6727	8.77903
ENSG00000040608	5.29586	5.95971	5.89312	5.55237	5.33837	4.62428	4.83874	6.19144	0.872506	0.992801	0	1.9029	1.03564	0	0.558555	1.86915	1.79778	2.01909	0	0	1.05251	0	1.48375	0	0	0	0	0	0	0	0	0	0.810014	0	0	0	0	3.04534	2.91478	3.36748	6.32886	5.91736	5.25503	6.00628	6.17507	5.47725	6.66046	5.32132	7.112
ENSG00000040633	9.67747	9.94354	9.79729	9.77683	9.67977	9.62984	9.85116	9.81123	9.35479	9.44117	9.56589	9.87571	9.53198	9.22225	9.7116	9.45865	9.92601	9.92165	9.9246	9.91959	9.99685	9.61969	9.9875	9.97782	11.3256	11.5244	11.5402	11.2747	11.3495	11.1744	11.451	11.262	9.80866	9.55887	9.69437	9.71105	9.81455	9.73957	9.76218	9.77695	9.24068	9.19942	9.41307	9.29898	9.49551	9.29051	9.68402	9.44462	9.86673
ENSG00000040731	0	0	0	0	0	0	0	0	0	0	0	0	0	0	0	0	0	0	0	0	0	0	0	0	0	0	0	0	0	0	0	0	0	0	0	0	0	0	0	0	0	0	0	0	0	0	0	0	0
ENSG00000040933	13.273	13.195	13.2463	13.2387	12.9862	13.0088	13.0559	13.0447	13.504	13.3636	13.5788	13.3918	13.3276	13.236	13.3741	13.3744	12.6498	12.6371	12.6971	12.5962	12.5356	12.5284	12.4894	12.5209	12.7569	12.6995	13.0445	12.823	12.6665	12.5958	12.7484	12.6731	10.1311	10.3315	10.3846	10.3564	10.7834	10.7605	10.9555	10.8358	13.3852	13.3486	13.3068	13.4128	13.3042	13.3899	13.3558	13.3412	14.198
ENSG00000041353	8.68318	8.40766	8.6477	8.44555	8.25108	8.49343	7.97506	8.06917	2.87251	3.31473	3.2133	2.48786	0	2.86804	3.55855	3.53818	0.797785	1.01909	0.538263	0.953403	0	0	0	2.08533	0	0	0	1.81916	0	0	0	0	1.81001	2.71935	3.06162	2.91953	1.26781	1.46038	0.914782	0	7.23481	7.54121	7.3951	7.48078	7.62763	7.98709	7.7119	7.61051	10.5305
ENSG00000041357	11.4172	11.5027	11.386	11.1959	11.5961	11.4603	11.4004	11.2993	12.0917	12.2884	12.3513	12.2442	12.4401	12.4565	12.2865	12.1498	11.7903	12.1379	11.8416	11.9687	12.125	12.2569	11.8809	11.7863	11.4797	11.5787	11.7279	11.432	11.6158	11.5484	11.4335	11.0105	10.6564	10.7271	10.8316	10.9186	11.0077	11.103	11.215	10.9483	10.6008	10.8529	10.8926	10.8241	10.6877	10.9046	10.8851	10.751	11.098
ENSG00000041515	2.23696	1.51165	0.598132	2.62163	0.316446	2.02959	0	2.65096	0	0	0	0	0	0	0	0	0	0	0.538263	0	0	0	0	0.500367	3.69357	4.46352	3.11283	4.649	3.96952	4.35623	4.3281	4.51323	0	0	1.60219	0	0	0	0	0	3.54803	2.49589	3.86831	2.68688	1.90255	1.12887	0.754289	0	0
ENSG00000041802	11.3349	11.2956	11.2725	11.3368	10.6875	10.7224	10.7309	10.6415	10.9357	10.895	10.9105	10.9395	10.469	10.3748	10.5091	10.4875	10.9853	11.0912	11.0636	11.0195	10.4845	10.4133	10.3946	10.3908	8.40018	8.28288	8.4659	8.5059	7.7334	7.72362	7.6875	7.92944	11.3583	11.4837	11.3436	11.4097	10.8812	10.7904	10.6248	10.5805	11.5896	11.6585	11.6056	11.5976	10.9013	10.7945	10.8406	10.7555	11.2238
ENSG00000041880	8.84912	9.21543	8.70116	9.10545	8.60494	8.39853	8.20564	8.57574	8.81332	8.80485	8.55588	8.64214	8.77137	8.86677	8.52209	8.49625	8.65465	8.87034	8.7791	8.4631	8.42929	8.1288	7.74923	8.21674	4.75648	6.1619	4.72694	3.40412	4.14578	4.55163	2.02359	0	10.0941	10.418	10.1799	9.9521	9.33018	9.24043	9.44339	9.44478	8.91501	9.12471	9.16293	8.93215	8.78577	8.73317	8.45431	8.39073	8.50144
ENSG00000041982	3.13743	2.70337	3.76645	3.39141	3.25755	0	3.16066	2.76922	0	2.43641	0.523645	2.20156	0.0356443	2.43364	2.4959	3.18819	4.59168	4.9927	5.36659	4.74313	4.65777	3.58703	4.28491	4.46569	4.741	3.93327	4.24631	5.28121	3.54084	2.10417	4.19991	3.85283	0	0	0	0	0	1.46038	0	0	1.78069	0.975421	0	0.192775	0.782258	1.12887	0	0	0.750229
ENSG00000041988	9.03642	9.01443	9.0104	8.98716	8.97314	9.0127	8.77004	9.11518	8.99921	9.06133	9.01843	8.80916	8.80878	8.69652	9.00976	9.11481	9.09042	8.85019	9.0917	8.77833	8.85384	8.56238	8.71668	9.12628	8.092	7.94465	8.21711	8.0439	7.6859	6.48716	7.77777	7.97728	9.18267	9.22816	9.00668	9.06926	9.17953	9.18135	8.92865	9.05982	9.12529	8.90171	8.72317	8.86294	8.97673	8.86185	9.13147	9.24477	9.10688
ENSG00000042062	5.21577	4.95164	4.32278	4.87335	4.42831	5.18068	4.70268	4.06009	4.31744	4.8468	4.88006	4.49027	5.59758	4.3891	4.93498	4.74198	4.33384	2.69716	4.06808	3.92242	5.46055	4.93005	3.51938	4.04633	6.1873	5.30341	5.44356	5.47336	5.32369	4.2886	4.86757	5.0353	5.80685	6.06347	5.72196	5.84695	6.38592	5.66749	5.13511	6.09104	5.08532	4.53051	3.18554	3.83093	4.93818	4.50877	4.38423	5.12292	5.0642
ENSG00000042088	9.4979	9.30124	9.49434	9.38002	9.41997	9.53279	9.68531	9.65551	9.2619	9.15141	9.02884	8.97098	9.15386	9.08469	9.16914	9.24206	8.66408	8.32095	8.56174	8.45101	8.45425	8.4489	8.40369	8.71954	6.2467	5.20967	5.61533	5.84063	5.56397	5.87356	5.85648	5.75791	9.84018	9.46304	9.70191	9.58962	9.74245	9.66705	9.76691	9.75687	9.78834	9.88706	10.0656	9.90591	9.9596	9.89606	10.0227	10.0663	9.40951
ENSG00000042286	7.63955	7.94572	7.71187	8.0505	7.79153	7.55744	7.93368	8.04758	7.34954	7.04526	7.06775	7.03363	7.56936	7.09712	7.82487	7.80367	7.13175	6.90686	6.95561	6.80865	7.11494	6.62674	6.72635	7.15316	4.43455	5.01661	5.59087	5.27859	5.59995	5.4261	4.93048	5.78648	8.98863	9.11694	8.83197	9.00588	8.71811	8.3575	9.12355	8.84645	8.36194	8.11791	8.09744	8.12659	8.28706	7.87599	8.4445	8.34104	8.03868
ENSG00000042304	0	0	0	0	0	0	0	0	0	0	0	0	0	0	0	0	0	0	0	0	0	0	0	0	0	0	0	0	0	0	0	0	0	0.719353	0	0	0	0	0	0	0	0	0	0	0	0	0	0	0
ENSG00000042317	6.28834	5.85718	6.12858	6.30735	6.0849	5.85565	6.04819	5.52608	6.35115	6.59329	6.85908	6.38332	6.67198	6.58321	6.60906	6.60549	6.2938	6.02763	6.68598	6.41382	5.4338	5.63754	6.4523	6.36232	3.84959	1.89063	4.01644	2.81916	4.14216	0	4.02359	4.43599	5.94875	4.91785	5.80068	5.68665	4.66013	3.91192	4.42448	4.17071	6.06152	5.72548	5.71574	6.10878	6.17855	6.05914	6.25859	6.37286	6.25992
ENSG00000042429	9.96988	9.76009	10.0109	9.96411	10.0432	9.91556	10.2184	10.0473	9.86336	9.61659	9.97606	9.83193	9.73767	9.64005	10.0038	9.89865	9.80209	9.6095	9.58134	9.72576	9.6999	9.55308	9.8103	9.89877	10.3385	10.2387	10.2451	10.1761	9.97246	9.39106	10.4675	9.92177	10.0695	9.91925	10.1579	10.1628	10.1432	10.3221	10.2599	10.1458	10.0334	10.1028	10.2731	10.1912	10.1227	10.2876	10.2617	10.1493	9.91476
ENSG00000042445	10.1015	10.0979	10.1209	10.2986	10.1762	9.84471	10.0919	10.0822	9.78356	9.79478	9.73065	9.8611	9.7761	9.75924	9.77432	9.78326	10.1492	10.1049	10.3367	10.1743	9.98866	9.95044	10.0968	10.1875	9.71253	9.78468	10.0054	9.73553	9.57351	9.35606	9.60816	9.57431	9.69287	9.77966	9.76151	9.78691	9.74461	9.47916	9.77542	9.92004	10.1696	10.0262	10.1449	10.2191	10.0745	9.89953	10.2289	10.1151	10.2663
ENSG00000042493	11.2256	11.5706	11.1043	11.1949	11.5179	11.5072	11.6352	11.7722	11.0077	11.3403	10.2776	11.3953	11.028	11.221	11.2354	11.1961	12.6516	12.4787	12.6312	12.5286	13.0144	12.7781	13.0374	13.1098	8.98452	9.17529	9.29915	9.05785	10.1136	9.63087	10.2659	9.53107	11.5303	11.5402	11.6055	11.4938	11.7724	11.6396	11.7707	11.9229	7.95095	8.07621	7.88915	7.88901	8.79365	8.67523	8.55797	8.84943	9.25644
ENSG00000042753	10.321	10.6793	10.2986	10.2979	10.4726	10.1156	10.3224	10.3737	11.2276	11.4344	11.0723	11.3297	11.2504	11.1231	11.2297	11.2977	11.4167	11.4013	11.3289	11.1834	11.4105	11.0622	11.235	11.4137	9.61359	9.54505	9.5665	9.50004	9.54084	8.67926	9.3777	9.18364	9.39238	9.45768	9.54342	9.37572	9.74131	9.67761	9.74263	9.99472	9.16432	9.28466	9.02416	9.28758	9.33295	9.12436	9.29891	9.17323	9.9124
ENSG00000042781	0.652	0.53345	0	0.621634	0	1.05139	2.25377	1.65819	0.872506	0.992801	0	1.9029	1.08675	0	0	0.869152	0.797785	2.60405	1.53826	0.953403	0	0	2.48375	1.50037	1.84959	0.890628	0.720509	0	0	0	0	0	3.21055	4.80001	3.60219	3.14911	1.26781	2.46038	3.23671	2.95244	0	0	0.569653	0	1.31759	0	1.75429	1.44259	0
ENSG00000042813	0	0	0.598132	0	1.13202	0	0	0	0	0	0	0	0	0	0	0	0	0	0	0	0	0	0	0	0	0	0	0	0	0	0	0	0	0	0	0	0	0	0	0	0	0.644596	0	0	0	0	0	0	0
ENSG00000042832	9.79742	9.68599	9.60471	9.91685	10.3727	10.2239	9.55051	9.85452	9.35293	9.50447	9.43215	9.54409	9.72158	9.91847	9.70303	9.71524	9.80719	9.9196	10.0121	10.0101	10.5508	10.7461	9.95867	10.0641	13.4217	13.3162	13.4692	13.7885	13.9136	13.9341	13.2588	13.6649	8.80533	8.77572	8.97545	9.00519	9.56408	9.69912	9.1741	9.42969	9.78684	9.80621	9.87713	9.98442	10.1488	10.2664	9.7526	9.95074	10.926
ENSG00000042980	9.98171	9.69244	9.77376	10.1436	10.0828	10.1663	9.51295	9.68212	10.1266	10.5167	9.27764	10.9406	10.0357	10.6173	10.4172	10.2057	8.86377	8.6813	8.77848	8.77186	8.65636	8.57966	8.6845	8.87523	10.5459	9.82727	10.0328	10.7559	9.11387	8.63399	9.06415	9.13795	13.9852	13.9177	13.9395	14.0207	13.4362	13.6621	13.552	13.3682	1.54803	1.88389	2.37701	2.04303	1.31759	0	2.33925	0	10.0342
ENSG00000043039	0	0	2.18309	0	0	0.0513942	0	0	0	0	0	0	0	0	0	0	0	0	0	0	0	0	0	0	0	0	0	0	0	0	0	0	0.810014	0	0	0.919527	0	0	0	0	0.548027	1.68854	1.56965	0	0	1.12887	2.46358	2.44259	0
ENSG00000043093	9.56219	9.35414	9.69837	9.40846	9.87226	9.91046	9.49304	9.47734	9.78794	9.83782	9.97315	10.1251	9.70023	9.97615	9.89969	9.63515	9.85339	9.89149	9.79005	10.1596	9.84634	10.1549	10.0085	9.86809	11.1754	11.2027	11.2685	11.2075	11.0564	11.338	11.3192	11.1384	9.34995	9.28879	9.41901	9.71592	9.66227	9.89655	9.61331	9.53996	9.34744	9.42994	9.51047	9.73896	9.34947	9.63841	9.45584	9.44693	9.67353
ENSG00000043143	12.2104	12.3185	12.3125	12.4457	12.2445	12.1552	12.1313	12.3474	11.2854	11.1536	11.3691	11.168	11.3239	10.9964	11.1799	11.3639	10.628	10.5496	10.5336	10.513	10.409	10.2602	10.0222	10.2406	10.7785	10.958	10.752	10.7577	10.8696	10.6848	10.9715	10.675	13.0256	13.1197	12.9977	12.8653	12.7636	12.6568	12.5846	12.6328	12.7894	12.8574	12.8087	12.7274	12.9314	12.8869	12.8531	12.8762	12.9299
ENSG00000043355	0	0	0	0	0	0	0	0	0	0	0	0	0	0	0	0	0	0	0	0	0	0	0	0	0	0	0	0	0	0	0	0	0	0	0	0	0	0	0	0	0	0	0	0	0	0	0	0	0
ENSG00000043462	12.9492	13.0103	13.0106	12.9253	13.0952	13.1077	13.1019	13.1473	13.5105	13.7626	13.7789	13.4647	13.8804	13.8221	13.7736	13.7014	12.6889	12.9673	12.7743	12.8893	13.0984	13.0596	13.0084	12.8962	14.8994	15.0944	15.0181	14.8393	14.9346	14.8277	14.91	14.7175	9.09433	8.9692	9.26838	9.21416	9.5954	9.7229	9.71395	10.0101	13.097	13.1713	13.1094	13.1043	13.3434	13.3249	13.3033	13.3366	13.1912
ENSG00000043514	9.96984	9.87283	9.92894	9.70538	10.0552	10.0294	9.9217	9.87912	9.89584	10.2163	9.84601	10.1583	9.93034	10.0173	10.0339	9.95404	10.5017	10.4445	10.5095	10.6063	10.4329	10.5579	10.6065	10.624	5.18301	5.7062	5.4639	5.34146	2.14578	2.96667	2.60855	2.02095	9.51924	9.58509	9.53836	9.76593	9.58092	9.53629	9.68578	9.61408	9.54662	9.61451	9.54725	9.59504	9.43466	9.58383	9.6081	9.38393	9.15924
ENSG00000043591	2.23696	3.11841	1.59813	0.848143	3.65416	2.63636	3.25377	3.24315	1.87251	3.31473	2.2133	3.48786	2.62061	3.14702	2.88337	3.03908	3.60514	3.60405	4.44515	3.9534	4.1602	4.32056	4.80568	4.39567	1.84959	0	0	1.81916	0	2.96667	0	0	0	0	0	0	1.26781	0	1.91478	0	2.13299	1.68854	0.569653	0	1.31759	1.12887	0.754289	2.44259	2.33519
ENSG00000044012	0	0	0	0	0	0	0	0	0	0	0.569449	0.813635	1.03564	0	0.558555	0	0	0	0	0	0	0	0	0	0	0	0	0	0	0	0	0	0	0	0	0	0	0	0	0	0	0	0	0	0	0	0	0	0
ENSG00000044090	10.1362	10.3782	10.0612	10.2581	9.85712	9.81488	9.77925	10.1612	10.1979	9.9335	10.0361	9.90081	10.1376	9.90678	9.94649	10.1688	10.008	9.88902	10.0209	9.81509	9.88034	9.76585	9.96996	10.1888	9.25089	9.29339	9.26262	8.8685	8.97504	8.51115	8.73523	9.21333	10.7153	10.8022	10.6243	10.5276	10.2464	10.1471	10.259	10.3116	10.2081	10.0437	10.0938	10.0685	10.0385	9.75264	10.0217	9.90866	10.4202
ENSG00000044115	11.4402	11.6985	11.1943	11.1533	11.4427	11.2996	11.2882	11.3501	12.6858	12.7131	12.8169	12.7465	12.7363	12.7279	12.7928	12.6907	12.6913	12.6611	12.6055	12.7315	12.76	12.7331	12.8085	12.8051	11.6753	11.7181	11.7781	11.6593	12.2876	12.3588	12.4569	12.2381	10.7111	10.6935	10.7726	10.5568	10.4678	10.4335	10.4634	10.3698	7.88761	7.70256	7.58423	7.75931	7.7263	8.14505	7.93191	8.00086	10.2892
ENSG00000044446	11.213	11.3453	11.2988	11.287	11.1542	11.0536	11.1107	11.2144	11.4924	11.3581	11.5105	11.4078	11.3238	11.1543	11.3129	11.3189	11.771	11.6549	11.9115	11.814	11.5746	11.4417	11.565	11.6232	12.7141	12.1941	12.7179	12.6925	12.1295	11.5663	12.3333	12.2467	11.2589	11.3359	11.2777	11.1142	11.0973	11.0805	11.0726	11.0556	11.0027	10.9647	10.9805	10.9378	10.9119	10.9402	11.0209	11.1167	10.9163
ENSG00000044459	7.57062	7.55371	7.07257	6.83459	7.76237	7.67169	7.6166	7.42319	9.06129	9.28439	9.2744	9.25821	9.12761	9.29179	9.24967	9.15972	9.05314	8.89174	9.10952	9.20602	9.10182	9.20802	9.05505	9.22375	2.58077	0	1.55701	4.18653	5.09438	5.2886	5.67205	5.05892	3.12905	2.95814	2.15801	2.91953	6.4505	6.46623	6.3554	6.10408	2.13299	2.68854	2.56965	2.60908	5.67514	5.43192	5.74796	5.78458	4.79375
ENSG00000044524	0	0	0	0	0	0	0	0.658188	0	0	0	0	0	0	0	0	0	0	0.538263	0	0	0	0	0	0	0	0	0	0	0	0	0	2.81001	0	0	0	0	0	0	0	0	0	0.569653	0.686884	0	0	0	0	0
ENSG00000044574	12.6405	12.8963	12.6157	12.6736	12.9101	12.7202	12.7628	12.7702	12.6113	12.9145	12.6879	12.7438	12.7386	12.8344	12.8755	12.8574	13.0772	13.1235	13.0025	13.1312	13.5911	13.5834	13.4432	13.3432	13.3647	13.6072	13.5202	13.2766	13.9936	13.8783	13.8611	13.8069	11.718	11.9426	11.9528	12.2067	12.1716	12.263	12.8264	12.4022	12.0956	12.2068	12.1589	12.0818	12.4052	12.5146	12.1996	12.218	13.4663
ENSG00000046604	3.82193	4.17961	4.18189	4.94212	2.31284	3.05139	3.25377	2.65819	3.19443	2.9928	3.2109	1.9029	1.03564	2.28308	0	0	0	0	0	0	0	0	0	0	0	0	0	0	0	0	0	0	0	0	0	0	0	0	0.914782	0	3.5408	3.68854	3.37701	3.68688	2.90255	3.11437	1.75429	3.02755	0
ENSG00000046647	9.22372	9.00638	9.15808	9.40273	9.18035	9.28985	9.05448	9.35059	8.96574	9.07458	9.06626	8.96414	8.66639	8.90462	8.82445	8.98222	8.71945	8.70209	8.73828	8.93137	8.54845	8.4938	8.39903	8.63161	5.00014	5.15065	5.6014	4.98908	5.3157	4.96667	3.81852	2.43599	9.51634	9.79918	9.73947	9.73251	9.77529	9.87566	9.71688	9.80988	9.77889	9.63597	9.64746	9.6199	9.68549	9.69846	9.6317	9.53593	8.89631
ENSG00000046651	11.0163	10.7962	11.0126	11.1002	10.9524	10.8973	10.9116	10.8418	9.59044	9.77528	9.81717	10.0826	9.78303	10.0553	9.89894	9.79236	8.83347	9.02629	8.86797	9.13996	8.77846	9.05647	9.01404	8.92544	9.93215	10.0773	10.092	10.3359	9.39853	9.42868	9.67481	9.52079	11.6647	11.6563	11.6976	11.7754	11.5523	11.6867	11.568	11.5113	11.4953	11.3523	11.4953	11.5244	11.3063	11.4657	11.2702	11.3669	11.5447
ENSG00000046653	9.22735	9.04974	9.4386	9.49465	9.33506	9.52246	9.59474	9.32399	7.02286	7.40423	7.27061	8.00272	7.91829	7.5956	8.11368	7.78096	6.44912	6.94983	6.57389	6.59812	6.35629	6.26809	6.9756	6.70298	7.49344	7.35071	7.72874	6.92768	6.48206	6.77402	6.52439	6.99057	10.2584	10.1174	10.058	10.3145	10.1055	10.343	10.281	10.1073	9.54879	9.6379	9.75564	9.89466	9.59984	9.66621	9.75876	9.65735	8.99749
ENSG00000046774	0	0	0	0	0	0	0	0	0	0	0	0	0	0	0	0	0	0	0	0	0	0	0	0	0	0	0	0	0	0	0	0	0	0	0	0	0	0	0	0	0	0	0	0	0	0	0	0	0
ENSG00000046889	0	0	0.598132	0.621634	0	1.05139	0	0	0	0	0	0	0	0	0	0	1.79778	0	1.53826	0	1.05251	3.09817	3.29111	0.500367	0	1.89063	0	0	0	0	0	0	0.810014	0	0	0.919527	0	1.46038	0	0	0.548027	0	0	0	0	1.12887	0	0	0
ENSG00000047056	11.3087	11.4101	11.371	11.3491	11.2915	11.142	11.2462	11.2886	11.2963	11.2737	11.3076	11.1943	11.4402	11.2799	11.4631	11.3714	10.9736	11.0471	11.0674	10.8932	11.027	11.0336	11.2635	11.145	11.3432	11.3137	11.4071	11.3655	11.2539	11.0768	11.2386	11.2229	10.7649	10.8735	10.8299	10.8031	10.809	10.7857	10.7637	10.757	11.4735	11.378	11.4064	11.3051	11.2698	11.2394	11.3753	11.3315	12.0154
ENSG00000047188	11.4995	11.2453	11.4621	11.407	11.3996	11.4597	11.4209	11.3336	11.7696	11.6403	11.7914	11.7238	11.6635	11.677	11.5971	11.4903	11.2299	11.1463	11.2886	11.4115	11.0759	11.1559	11.0265	11.04	9.88394	10.0252	10.1957	9.95065	9.47795	9.17085	9.31462	9.05906	11.7378	11.5779	11.7096	11.8502	11.5349	11.647	11.4729	11.3786	11.6908	11.6856	11.8029	11.8672	11.5929	11.6856	11.6169	11.5307	11.1654
ENSG00000047230	8.00559	7.94767	7.80924	8.04899	7.8338	8.07653	7.96582	7.54486	8.12697	8.21526	8.20954	8.24569	7.62331	7.62933	7.92933	8.07519	7.92025	7.76554	7.48628	7.98771	7.50323	7.49894	7.54142	7.81034	1.84959	0	0	1.76026	2.14578	0	2.02359	0	8.64808	8.42021	8.52046	8.58316	8.19298	8.20252	7.75738	7.98792	8.14168	8.09087	8.2086	8.23655	7.50801	7.65854	7.92622	7.95181	7.92835
ENSG00000047249	9.43886	9.58885	9.47741	9.55541	9.43315	9.558	9.22836	9.44436	9.87372	9.96575	10.096	10.1492	9.88795	9.94059	9.85171	9.92213	9.95912	9.93843	9.83022	9.91803	9.81277	9.85377	9.85448	9.71619	9.36339	9.01403	9.33285	9.18381	9.41939	8.85979	9.62275	8.75575	9.28866	9.09778	9.06039	8.88963	9.1636	9.22419	9.18218	9.04583	9.02275	9.22234	9.12532	9.06687	9.1845	9.35528	9.26959	9.01995	9.51155
ENSG00000047315	12.2364	12.1328	12.2336	12.1959	12.1604	12.2045	12.2458	12.1217	12.091	12.1657	12.2059	12.2479	12.2377	12.1955	12.2867	12.2262	12.1136	12.154	12.0463	12.3219	12.1176	12.2608	12.2583	12.1055	12.2565	12.1732	12.1399	12.2614	12.2261	12.1027	12.2593	12.0155	12.0321	11.8379	11.9247	11.9359	11.8854	12.0607	12.1273	11.9391	12.1688	12.1401	12.2144	12.1397	12.1325	12.2064	12.2211	12.1188	12.2596
ENSG00000047346	10.7532	10.5405	10.8646	10.9128	10.9767	10.9648	10.913	10.8062	9.79577	9.64905	9.75436	9.79474	9.59626	9.84908	9.54893	9.67553	9.90547	9.88817	9.99445	10.0002	9.8274	10.1415	9.76111	9.90236	12.3876	12.131	12.4394	12.5776	11.9213	12.0812	12.1217	12.0922	12.2241	12.1216	12.2692	12.425	12.2581	12.4578	12.3084	12.2956	11.1589	11.077	11.2635	11.2297	11.1556	11.3062	11.2063	11.0895	11.1774
ENSG00000047365	11.7697	11.6183	11.6364	11.5777	11.6148	11.6615	11.4923	11.4822	13.1342	13.0171	13.3457	13.021	12.9549	13.0751	13.1314	12.9437	10.9691	11.3086	10.9463	11.3439	11.3693	11.4618	11.2365	10.9875	10.7082	10.6909	10.745	10.7633	10.1971	10.4666	10.1309	9.78748	11.6802	11.5859	11.7397	11.8263	11.6777	11.922	11.7225	11.7082	11.2794	11.2	11.3093	11.4389	11.3062	11.6377	11.3162	11.2842	12.9322
ENSG00000047410	12.9465	12.7412	12.8687	12.8935	12.8771	12.9478	12.9123	12.8453	12.8457	12.7523	12.9347	12.8171	12.8108	12.8767	12.853	12.7889	12.5754	12.5787	12.4889	12.6057	12.4821	12.6239	12.4923	12.5148	14.0376	14.0182	14.0557	14.1273	14.0608	13.9813	14.0233	14.0768	12.7851	12.7	12.6613	12.7909	12.6609	12.8059	12.7626	12.5935	13.1305	13.18	13.2547	13.0755	13.0755	13.1964	13.1602	13.1153	12.7107
ENSG00000047457	3.85426	2.62668	3.01166	4.1648	3.99883	4.11001	4.60076	2.75471	4.39244	5.18084	4.81455	4.73934	4.71758	4.17607	3.94482	4.18842	4.69837	4.81573	4.76155	4.82703	5.39551	5.57958	5.04554	4.23238	4.43854	4.8417	4.84888	4.78113	5.10532	4.69769	4.76066	4.42271	5.0819	4.42459	5.10149	4.77539	4.94943	5.01645	5.05814	5.0258	4.07795	3.60009	3.86499	4.084	3.07078	3.54043	4.33673	3.14881	4.25542
ENSG00000047578	10.3706	10.5206	10.4318	10.5073	10.3534	10.2172	10.2766	10.338	10.6723	10.6058	10.6413	10.6071	10.6612	10.4404	10.557	10.7221	10.7768	10.8707	10.986	10.648	10.8465	10.6333	10.637	10.8968	12.9189	13.2549	13.3779	13.011	12.6464	12.5451	12.4252	12.7617	10.3647	10.4118	10.388	10.3822	10.2754	10.0902	10.1235	10.3783	10.1497	10.075	10.0632	10.1559	10.0067	9.83278	10.1092	10.1487	10.5074
ENSG00000047579	8.77586	9.08781	8.82435	8.68799	8.81482	8.89113	8.64119	8.81457	9.32989	9.42509	9.30636	9.07167	9.20946	9.35968	9.2658	9.34881	8.67914	9.09964	9.00362	8.87762	9.04114	8.73547	8.78058	9.0144	7.77677	8.49054	8.14812	8.23329	8.87927	7.79753	8.61574	7.84028	9.24918	9.31789	9.37879	9.1729	9.28484	9.23866	9.30856	9.27623	8.44654	8.75667	8.45431	8.58188	8.77882	8.59223	8.60279	8.76299	9.16947
ENSG00000047597	4.89993	5.14816	5.18309	5.65638	6.06919	6.6661	5.5757	5.51617	0.872506	0	0.628342	2.48786	1.03564	3.28308	0	0	3.11971	0	0	0.953403	2.63748	0	0	0.500367	4.17151	2.89063	3.14197	5.14108	0	4.96667	3.60855	4.02095	4.13194	4.71935	4.40955	4.50449	3.85277	3.04534	3.49974	2.36748	2.13299	0.68854	2.89158	1.68688	0	3.12887	0	1.44259	3.51151
ENSG00000047617	1.23696	0	0	0	0	0	1.25377	0	0	0	0	0	0	0	0	0	0.797785	1.01909	0	0.39701	0	0	0	0	0	0	0	0	0	0	0	3.30783	0	0	0	0	0	0	0	0	0	0	0	0	0	0	0	0	0
ENSG00000047621	9.03596	8.7388	9.02515	8.81698	9.05852	8.98862	8.94782	8.75906	9.4917	9.19825	9.73234	9.3556	9.19036	9.21429	9.42339	9.08711	9.22627	9.23346	9.1654	9.30726	9.03688	8.95507	8.9016	8.7835	7.46753	7.87111	7.60751	7.04836	7.72532	7.2312	6.5843	5.99914	8.99771	8.91544	9.15594	9.26613	9.21015	9.13005	9.22153	9.08796	8.66909	8.71672	8.96214	8.56892	8.86186	8.80913	8.48717	8.48895	8.86522
ENSG00000047634	10.6087	10.2261	10.7813	10.6597	10.524	10.8467	10.6881	10.5997	10.4528	10.7971	10.4092	10.3153	10.1645	10.329	9.90722	9.74748	9.42492	9.84376	9.59051	9.56837	9.23779	9.37727	8.67358	8.67789	8.23052	8.34134	8.27457	8.25278	7.81707	7.45467	7.26961	7.49949	9.7758	9.78883	9.6988	9.82531	9.40218	9.74837	9.53907	9.24185	11.554	11.5662	11.7135	11.8469	11.2367	11.5111	11.4535	11.2896	8.64838
ENSG00000047644	10.688	11.0133	10.6949	10.7675	10.9923	10.9116	10.7409	10.9142	10.5651	10.3891	10.4603	10.1916	10.4232	10.3907	10.4865	10.5406	10.8286	11.2199	11.0688	11.1067	10.7358	10.9181	10.7734	10.7325	14.4813	14.5318	14.3778	14.397	14.1795	14.1257	14.1479	14.2271	11.9517	12.0772	12.0447	11.828	11.8906	11.8906	11.9124	11.8878	10.6645	10.8417	10.6165	10.556	10.9873	10.9544	10.9247	10.8799	10.6483
ENSG00000047648	5.6511	5.22163	5.15579	5.33258	6.12535	5.71189	5.15488	5.66044	6.07375	6.23845	6.2103	6.21106	6.52525	6.70363	6.81198	6.95024	4.64378	4.0722	3.15179	4.58916	5.83072	6.28562	5.43329	5.38789	0	2.40664	1.55701	0.634731	0	0	1.02359	0	7.36245	6.88767	7.17538	7.49544	6.36289	6.6287	6.25321	6.17483	0	0.68854	0	0	0	0	1.22937	0	1.33519
ENSG00000047662	10.3449	10.3173	10.4199	10.4454	10.3215	10.5669	10.6304	10.4696	9.87605	9.90245	9.95356	9.92851	9.92414	9.98019	9.98187	9.661	10.125	10.3445	10.21	10.448	10	10.0713	10.3701	10.282	10.502	10.5973	10.7238	10.6674	9.88765	10.0241	9.89973	10.1506	10.8027	10.7784	10.6586	10.9334	10.5726	10.8343	10.7469	10.4537	10.783	10.6605	10.6985	10.8674	10.5555	10.696	10.6927	10.6437	9.91275
ENSG00000047849	11.848	11.9857	11.8218	11.8483	11.7376	11.6659	11.6752	11.8072	12.4085	12.5493	12.6126	12.4414	12.5597	12.4272	12.5061	12.5923	11.5306	11.6138	11.4752	11.4947	11.5374	11.5089	11.576	11.7161	8.94646	8.61036	8.54354	8.72412	8.75059	8.21156	8.60975	9.06418	12.4417	12.4946	12.4363	12.2546	12.3744	12.4173	12.3897	12.4291	11.7528	11.7773	11.6548	11.7115	11.7444	11.6585	11.6607	11.6417	12.1999
ENSG00000047932	10.9425	10.7289	11.0717	10.8248	10.9938	11.0327	10.9131	10.844	10.7411	10.8786	10.9459	10.81	10.7952	10.8125	10.9065	10.7774	10.5008	10.5832	10.5848	10.6166	10.4503	10.484	10.5846	10.4489	9.4367	9.02249	9.50904	9.53066	9.3572	9.75641	9.36904	9.3627	10.9672	10.7931	10.9627	11.0197	10.9639	11.0267	11.0256	10.9339	11.0881	11.0121	11.1864	11.2187	11.1002	11.3393	11.1392	11.1351	11.2628
ENSG00000047936	0.652	0	0	0	0	0	0	0	0	0	0	0	0	0	0	0	0	0	0	0	0	0	0	0	0	0	0	0	0	0	0	0	0	0	0	0	0	0	0	0	0	0	0	0	0	0	0	0	0
ENSG00000048028	10.7154	10.4941	10.4779	10.5757	10.2637	10.0842	10.2771	10.245	9.29579	9.222	9.48688	9.58161	9.51684	9.34658	9.41719	9.43296	9.54494	9.63766	9.47178	9.6771	9.47479	9.53107	9.57492	9.69717	7.17547	7.07173	7.46486	7.13022	7.37652	7.21232	7.71819	6.68011	11.6281	11.4747	11.5553	11.658	11.5363	11.7792	11.7718	11.6256	9.77903	9.56186	9.53373	9.58049	9.71928	9.7481	9.75887	9.62519	12.3896
ENSG00000048052	9.73755	9.705	9.5819	9.53602	9.68951	9.988	9.80433	9.81856	10.5112	10.7949	10.3416	11.3231	10.4985	10.9428	10.9417	10.639	11.0206	10.7774	10.9621	11.3848	10.5646	11.0659	10.9866	10.9357	8.06118	7.7263	7.47253	8.11414	6.92976	7.12614	6.37408	7.24334	10.9114	10.8244	11.1012	11.1204	11.6824	11.6882	11.698	11.58	5.27812	5.06566	5.2806	5.81452	5.6388	5.35229	5.1718	5.02635	8.65236
ENSG00000048140	10.1034	10.402	10.1576	10.1765	10.2559	10.0121	10.1676	10.3864	10.107	10.2365	10.2745	9.99384	10.1776	10.0697	10.1716	10.1097	10.4139	10.6358	10.5268	10.3198	10.5395	10.4364	10.4112	10.4474	7.15264	7.75754	7.16434	6.72605	6.3937	6.4261	5.83094	5.02095	9.48399	9.45765	9.5547	9.46785	9.66749	9.73255	9.82671	10.0787	9.67994	9.94564	9.63674	9.84524	10.1897	10.1101	10.251	10.2042	10.6407
ENSG00000048162	8.48868	8.71579	8.55423	8.56196	8.71443	8.54251	8.50487	8.53318	8.4976	8.73531	8.86231	8.95981	8.73264	8.29405	8.82103	8.7012	8.26317	8.68346	8.48236	8.30335	8.45773	8.69325	8.44874	8.61593	6.16858	5.53019	5.87466	6.34916	5.55847	4.8644	5.68403	5.62862	8.57087	8.76977	8.84993	8.84399	9.06158	8.92382	8.9953	9.00578	8.496	8.61422	8.41576	8.3002	8.72275	8.58012	8.77924	8.45004	8.58633
ENSG00000048342	7.8056	7.50958	7.51747	7.14064	6.98448	6.95588	6.69738	6.86881	8.54704	8.51487	8.66693	8.53561	7.52637	7.67506	7.79476	7.79825	8.73413	8.72198	9.03918	8.80975	8.5727	8.32995	8.31829	8.31735	11.3023	11.243	11.4291	11.4409	10.4022	10.5739	10.1245	10.16	5.80911	5.208	5.5936	6.02302	4.22201	4.59131	4.4194	3.91592	6.49078	6.16395	6.24772	6.48234	5.62876	5.86223	5.10832	5.87622	7.44455
ENSG00000048392	9.79921	9.6224	9.74498	9.5444	9.80175	10.0253	9.58818	9.56312	10.6626	10.5977	10.7765	10.6393	10.5596	10.6049	10.3036	10.4076	10.5465	10.4639	10.4722	10.8032	10.4302	10.5695	10.3602	10.3719	13.1341	12.948	13.3217	13.0067	12.5764	12.5168	12.8416	12.5877	10.4033	10.0606	10.4141	10.5609	10.2056	10.3952	10.2915	10.2765	8.60233	8.42839	8.86904	8.53262	8.44223	8.77892	8.57912	8.34852	9.29237
ENSG00000048405	10.7624	10.6314	10.7496	10.7084	10.806	10.9552	10.7831	10.8261	10.7854	10.729	10.9037	10.7827	10.7417	10.7483	10.7476	10.7183	10.505	10.5249	10.5322	10.6809	10.5654	10.7404	10.5861	10.4706	9.94535	9.97326	10.3516	10.2331	10.2969	9.96057	10.1949	10.321	10.8291	10.7706	10.8914	10.8951	10.8413	10.9088	10.8461	10.6732	10.8891	10.935	11.0757	11.143	10.9164	11.0649	10.9182	10.925	11.0384
ENSG00000048462	5.04157	5.08742	5.44663	7.16668	6.18878	6.25733	6.4225	6.44818	1.83598	0	0	0	0	0	0	0	0	0	0	0	0	0	0	0	0	0	0	0	0	0	0	0	8.11863	8.30874	8.83308	9.1855	8.31493	8.39183	9.75007	9.02247	0	0	0	0	0	0	0	0	0
ENSG00000048471	11.0913	11.1324	11.0365	11.0908	10.8412	10.9312	10.8747	10.9961	10.7904	10.8404	10.6944	10.839	10.6655	10.5379	10.5639	10.7007	11.7565	11.5884	11.749	11.7252	11.4733	11.4101	11.4766	11.6022	8.73662	8.27796	8.83099	8.95809	9.00251	8.50427	9.05083	9.14844	12.4886	12.4501	12.4771	12.2221	12.3366	12.2237	12.2805	12.2148	10.6072	10.6554	10.7111	10.6916	10.5488	10.459	10.6218	10.552	10.2764
ENSG00000048540	0	0	0	0	0.316446	0.0513942	0	1.98012	0	0	0	0	0	1.86804	0	0	0	0.0190915	0	0	2.35703	1.89172	3.48375	3.45642	0	0	0	0	0	0	0	0	0	0	0	0	0	0	0	0	0.548027	0	0	0	0	0	0	0	0
ENSG00000048544	8.95583	8.80971	8.94518	8.52292	9.00344	8.95816	8.97795	8.8239	8.98968	8.97625	9.28391	9.20705	9.18894	9.38931	9.22641	8.97281	9.10243	9.00823	8.71827	8.99583	8.94296	8.90613	9.02516	8.95623	8.04139	7.72276	8.22944	8.14702	8.03257	8.3926	7.94245	8.17961	8.86046	8.6406	8.789	8.89875	8.82516	8.72313	8.89492	8.72124	8.84975	8.74333	8.88123	8.96017	8.93847	9.1146	8.93006	8.74262	8.93738
ENSG00000048545	0	0	1.59813	0	0	0	0	0.658188	0	0	0	0.902902	0	0	0	0	0	0	0	0	0	0	0	0	0	0	0.235083	0	0	1.68036	0	0	0	0.719353	0.602191	0	0	0	0	0	0	0	0	0	0	1.71383	0.754289	0	0.750229
ENSG00000048649	11.1232	10.8911	11.226	11.1026	11.2557	11.3224	11.2296	11.2273	10.7659	10.6862	10.9243	10.743	10.7751	10.7519	10.8731	10.7183	10.7114	10.6897	10.7906	10.8373	10.6899	10.7009	10.7209	10.7061	11.5431	11.4223	11.8098	11.7427	11.4502	11.4975	11.5804	11.5912	11.3052	11.1603	11.2966	11.3449	11.2219	11.2879	11.2041	11.1175	11.4756	11.5181	11.5269	11.5486	11.4606	11.648	11.5732	11.5192	11.2701
ENSG00000048707	12.1984	12.1116	12.1804	12.2845	12.0143	12.105	12.13	12.1446	11.8959	11.8349	11.883	11.9514	11.7713	11.8302	11.9011	11.8628	11.8984	11.9434	12.038	11.9773	11.7575	11.8227	11.982	11.8849	11.8619	11.7879	12.0053	11.8326	11.7732	11.5038	12.0787	12.0322	12.4312	12.2987	12.422	12.3585	12.2422	12.3021	12.2245	12.1671	12.5733	12.4425	12.5265	12.405	12.2613	12.4763	12.3396	12.3846	12.4357
ENSG00000048740	13.6476	13.4629	13.6383	13.5732	13.5217	13.606	13.5454	13.5085	14.001	13.901	14.0443	13.8811	13.8832	14.0101	13.8967	13.8175	13.4924	13.4852	13.4305	13.6104	13.4383	13.5273	13.3699	13.368	15.6424	15.6165	15.7033	15.697	15.4414	15.4329	15.5242	15.5693	13.0019	12.8677	13.0151	13.0914	13.0792	13.1928	13.1539	13.0177	13.5805	13.5729	13.6312	13.734	13.4975	13.6998	13.6602	13.6155	14.0787
ENSG00000048828	12.7679	12.8856	12.7347	12.6293	12.7744	12.711	12.6973	12.6863	13.2531	13.33	13.3977	13.3528	13.3679	13.3117	13.3236	13.2771	13.3679	13.4663	13.4441	13.4553	13.4358	13.4653	13.3521	13.3962	14.1074	13.9556	14.0577	13.9849	13.9652	13.9001	14.0497	13.9519	12.3498	12.3622	12.4267	12.3553	12.4365	12.3615	12.4513	12.3706	12.2922	12.3308	12.272	12.362	12.253	12.2781	12.272	12.2939	12.4541
ENSG00000048991	10.4257	10.2586	10.373	10.4046	10.2331	10.3129	10.3727	10.261	10.3332	10.4351	10.4824	10.4956	10.4941	10.6173	10.5268	10.4937	10.3802	10.4913	10.4155	10.5393	10.4498	10.5498	10.5596	10.532	7.24053	7.06455	7.04758	7.33043	7.5107	7.29938	7.44985	7.61709	10.3401	10.2285	10.3785	10.2982	10.4039	10.5457	10.5036	10.4333	10.4929	10.3617	10.2619	10.3872	10.296	10.3312	10.3711	10.3048	10.3514
ENSG00000049089	9.74919	9.36767	9.40517	9.52732	8.61446	8.10233	8.55188	8.75843	11.1743	10.9413	10.6072	11.2656	10.4432	10.3074	10.6998	10.768	10.6347	9.88154	10.3611	10.3533	8.96091	8.44371	9.15136	9.33938	10.8008	11.3402	10.8452	11.0821	9.25399	8.86971	9.10083	9.71824	10.6015	10.6599	10.4026	10.2331	9.75468	9.38603	9.66015	9.96289	7.45119	7.2584	6.97972	7.17874	6.07621	6.55245	6.82102	6.02153	8.76726
ENSG00000049130	2.23696	1.53345	0.598132	0	1.31645	1.05139	0	0	1.87251	0.992801	0	2.48786	0	0	1.55855	0	3.38275	3.01909	1.53826	2.53837	2.05251	1.51321	1.48375	1.50037	0	0	0	0	0	0	0	0	0	0	0	0	0	0	0	0	0	0	0	0	0	0	0	0	0
ENSG00000049167	8.10927	7.94369	8.04291	7.86584	8.07237	8.05147	7.86557	7.78723	7.8437	7.76564	7.96421	7.97796	7.74539	7.86715	7.68656	7.4423	8.44208	8.12111	8.3706	8.66952	8.3781	8.42544	8.39551	8.44726	5.09751	2.89063	3.72051	4.14108	4.4677	5.42084	5.56742	4.59948	7.51336	7.80308	7.4022	7.69164	7.80553	7.37685	7.33153	7.32864	7.80065	7.85713	7.70362	7.95802	7.73109	7.70764	7.30572	7.61279	7.89766
ENSG00000049192	6.02878	5.82881	5.82926	6.45478	5.83088	5.79609	5.67802	5.91671	0.872506	0.992801	1.62834	0.902902	2.03564	0	2.55855	0.869152	3.08762	0	0.538263	2.53837	2.5224	0	0	2.81941	0	0	0	0	0	0	0	0	9.11137	8.84342	8.81033	9.14902	8.75613	8.97474	9.01928	9.26072	7.05582	6.9987	6.77579	7.07145	5.17557	6.07373	5.08485	5.90202	3.88116
ENSG00000049239	11.823	11.8244	11.6176	11.6082	11.4084	11.4231	11.4728	11.5248	12.0292	11.8861	12.0345	11.8389	11.8472	11.5825	11.7801	11.7744	12.1653	12.12	12.0724	11.9667	11.9799	11.8236	12.0532	12.0649	10.7978	10.9528	10.6802	10.6781	10.9197	10.6089	10.8329	10.9377	11.595	11.6743	11.5531	11.3345	11.3561	11.2194	11.2591	11.2773	11.5054	11.4372	11.27	11.2823	11.2699	11.1713	11.163	11.2965	11.9926
ENSG00000049245	11.1032	11.1317	11.0491	10.7542	11.1787	11.1805	11.0869	11.0129	11.9902	11.9692	12.0735	11.9385	11.9561	12.0302	11.9491	11.8779	12.1074	12.1348	12.0853	12.272	12.2552	12.4585	12.1928	12.1013	12.0108	12.2435	12.1929	12.034	12.6108	12.7777	12.6248	12.3182	9.43056	9.25482	9.39956	9.49268	9.59828	9.73297	9.67975	9.48741	9.68132	9.63708	9.79955	9.72547	9.66844	9.7521	9.72928	9.56221	10.3755
ENSG00000049246	8.82569	8.80185	8.44655	8.45422	8.68655	8.70368	8.65322	8.70541	9.89189	9.99478	9.5871	9.34607	8.9493	9.04488	8.83316	9.09116	8.68303	8.8909	8.42655	8.27613	7.62282	7.76699	7.71459	8.0888	4.39802	3.88702	4.87605	3.99867	7.15308	6.85131	6.76983	6.74658	6.95135	7.00749	6.58302	6.63471	7.96997	8.10081	7.83691	7.90636	8.63274	8.64794	8.59071	8.5402	9.1087	9.18233	9.20785	8.97034	9.42925
ENSG00000049247	4.95095	4.98271	4.92648	5.82069	8.77871	8.67448	8.4792	8.62182	0	0	0.790684	0	6.29759	6.77605	6.7549	6.1538	2.44527	1.81258	0	0	8.71469	8.5121	8.84534	8.75921	3.60233	4.52754	4.02168	4.75462	9.03945	8.67484	9.30777	8.72384	0	0	0	0	7.18587	7.69936	7.06996	7.61142	4.67328	3.16569	4.87872	5.16645	8.48177	8.63383	8.32831	8.6937	6.4954
ENSG00000049249	6.2176	6.0163	5.88538	5.97848	6.08357	5.24832	4.71321	5.45364	2.87251	4.23464	1.84247	4.07283	2.35757	2.28308	3.99685	3.19108	6.49155	6.94485	6.1163	6.76102	6.1785	6.07453	6.78058	7.21048	9.47996	10.0705	9.644	9.32972	10.0147	10.1362	10.3503	10.211	0	0	0	0	0	0	0	0	4.89356	4.42298	5.15281	4.80707	4.2264	3.2988	3.03525	3.68748	5.91694
ENSG00000049283	0	1.00853	0	1.24948	1.9718	2.36173	0	0.658188	0.872506	1.09041	2.00369	2.6895	1.78665	0	0	0.375042	0	1.01909	0	0	0	2.11728	0	1.13264	0	0	0	0	0	0	0	1.43599	2.0549	2.45054	2.14816	1.79923	0.26781	0.460382	1.74666	1.67782	0.892855	0	1.41791	2.47205	0	3.14732	1.75429	2.97865	0.887733
ENSG00000049319	0	0.53345	0.598132	0.621634	0	2.63636	1.25377	0	0	0	0	0	0	0	0.558555	0	0	0	0	0	0	0	1.48375	0	0	0	0	0	0	0	0	0	0	1.71935	0	2.91953	0	0	0	0	0	0.68854	0	0	1.31759	1.12887	0	1.44259	0
ENSG00000049323	5.28252	5.17268	5.3304	5.07647	5.6	6.06798	5.16066	4.11499	0.872506	0.992801	1.62834	1.9029	0	0	0.558555	2.45411	0.797785	1.01909	0.538263	0.953403	1.05251	0	0	0	0	0	0	0	0	0	2.02359	0	0	2.30432	0	0	1.26781	1.46038	0	0	0	0.67404	0	0.686884	1.31759	1.08493	0	0	2.33519
ENSG00000049449	8.81253	8.94691	8.76158	8.58384	9.05983	8.90477	8.75442	8.61081	8.61956	9.0757	9.01515	8.99217	8.94811	9.0359	8.91514	8.68978	9.24379	9.68005	9.07272	9.12993	9.6422	9.72534	9.12898	9.29159	0	0	0	0	0	0	0	0	7.18018	7.41172	7.25625	7.18949	7.49855	7.4993	7.69798	7.18203	7.85518	8.14715	8.04011	7.93339	8.47817	8.36393	8.35636	8.09422	9.37813
ENSG00000049540	0	0	1.59813	0	0	0	0	0.811782	0	0	0	0	0	0	0	0	0	0	0	0	0	0	0	0	0	0	0	0	0	0	1.02359	0	0	0	0	0	0	0	0	0	0	0	0	0	0	0	0	0	1.9041
ENSG00000049541	8.30542	8.74884	8.26475	8.34758	8.5113	8.50417	8.30068	8.32807	9.02301	9.04156	9.05045	8.98952	9.19471	9.09024	9.25816	9.22996	8.99254	9.09291	9.01913	8.81008	8.87397	8.71807	8.9376	9.07102	9.5242	9.26576	9.24106	9.49009	8.95493	8.46524	9.30528	9.32813	8.83665	8.8691	8.74924	8.76809	9.03956	8.89343	8.99347	9.16767	7.74328	7.93343	7.76027	7.42376	7.64689	7.62425	7.8481	7.88305	8.87223
ENSG00000049618	11.4624	11.4906	11.4351	11.4885	11.3209	11.2631	11.2988	11.4375	11.4616	11.4755	11.4217	11.42	11.4706	11.2294	11.4324	11.5474	11.2722	11.3027	11.4602	11.3	11.3422	11.1379	11.2107	11.3495	11.0279	11.0328	11.1109	10.8512	11.0517	10.9212	11.2681	11.1072	12.2906	12.4065	12.3645	12.228	12.407	12.2927	12.2426	12.1423	11.5915	11.4122	11.4317	11.4816	11.5552	11.4589	11.4615	11.417	11.7175
ENSG00000049656	11.72	11.9986	11.815	11.8875	11.7657	11.7118	11.7344	11.8739	11.7323	11.7857	11.6954	11.6635	11.8331	11.7234	11.7822	11.8824	11.8001	11.8457	11.9012	11.7421	11.881	11.7459	11.8468	11.9361	11.2067	11.1666	11.2929	11.253	11.3273	11.0079	11.1872	11.115	11.782	11.9325	11.8521	11.8797	12.023	11.9215	12.1678	12.0965	11.7646	11.7189	11.5916	11.6806	11.9086	11.6954	11.8279	11.8334	12.0143
ENSG00000049759	6.86106	7.28178	6.93976	6.76139	6.54276	5.92816	5.53621	6.05633	4.11587	6.12332	4.81896	5.07523	4.64564	4.23168	4.05041	3.80272	7.2264	7.05097	6.93401	7.29397	6.71015	6.29719	6.78388	7.08758	0	0.861481	0	1.81916	0	0	0	0	8.6976	8.53339	8.50245	8.59216	8.07902	8.02933	8.07223	8.02598	6.9412	6.92024	7.0322	7.01619	6.21095	6.32854	5.76998	5.23441	5.94361
ENSG00000049768	7.88983	8.29539	8.33538	8.2557	7.90787	7.67219	7.98275	8.08508	4.65972	4.98264	4.51812	4.57027	4.32878	4.67724	3.9486	4.0961	3.03239	4.58603	4.68019	4.87365	3.92542	3.89654	3.82953	4.50332	0	0	2.56588	1.75642	2.14578	0	0	4.15071	4.36555	4.35706	4.05472	4.33475	4.5153	5.06843	3.84934	2.91013	9.24186	9.39431	9.40744	8.83089	9.0955	8.76501	8.86796	8.84517	4.17623
ENSG00000049769	9.97142	9.97124	10.2396	10.2625	10.1525	10.1047	10.1872	10.3029	8.18257	8.32354	8.25573	8.20614	8.31195	7.96748	8.383	8.604	8.71163	8.58072	8.70136	8.79443	8.61628	8.15374	8.9132	8.97334	8.44518	8.07093	8.53966	8.58336	8.18864	8.03963	8.42446	7.9198	9.70819	9.7662	9.53328	9.5223	9.65806	9.33966	9.46191	9.67482	11.0317	10.8846	10.9685	10.8851	10.861	10.6985	10.876	10.9597	9.00233
ENSG00000049860	11.5885	11.6773	11.5062	11.3507	11.5706	11.566	11.6416	11.6084	11.3788	11.4027	11.1879	11.6068	11.2577	11.5197	11.3116	11.2495	12.8825	12.7698	12.821	12.873	12.829	12.9526	12.9038	12.9275	11.4533	10.9996	11.1032	11.2786	11.6147	11.4071	11.6936	11.4279	9.63545	9.71771	9.76814	10.084	10.0808	10.0375	10.0125	9.99193	9.69708	9.84095	9.87026	9.91796	9.87483	10.0385	9.92556	9.99867	10.7108
ENSG00000049883	7.43044	7.35261	7.40199	7.27116	7.35492	7.46641	7.33942	7.35951	7.34334	7.44538	7.28313	7.21758	7.07603	7.37223	6.95289	7.13417	6.83451	6.84367	6.97541	6.62156	6.52008	6.0651	6.79658	6.72111	0	2.89063	1.90184	2.81916	0	2.96667	2.00909	0	7.66566	7.97638	7.98081	7.53486	7.59388	7.53532	7.3931	7.55721	7.80203	7.73688	7.89598	7.65193	7.25759	7.56325	7.72936	7.87298	7.02244
ENSG00000050030	5.11143	3.99288	5.63156	5.83109	5.1238	5.21891	4.83874	5.01574	0	0	0	0.902902	0	0	0	0	0	0	0	0	0	0	0	0	0	0	0	0	0	0	0	0	7.35382	7.1699	7.51004	7.2382	7.21898	7.21527	6.61356	6.93399	6.58255	6.97671	7.04927	6.96802	6.17557	6.35692	6.68503	6.17051	0.750229
ENSG00000050130	9.98184	9.82045	9.98112	9.81188	10.2498	10.1836	9.9979	9.95623	10.6249	10.5933	10.8306	10.8057	10.8004	10.9669	10.8879	10.796	10.507	10.503	10.4962	10.592	10.696	10.8234	10.5578	10.5964	10.9275	10.9316	11.0005	10.8029	11.1966	11.1817	11.4199	11.0973	9.40807	9.17312	9.50182	9.63346	9.42926	9.78609	9.77943	9.52523	9.4239	9.41707	9.64903	9.46795	9.43912	9.87394	9.65727	9.41253	9.65592
ENSG00000050165	5.00603	4.99288	5.33257	5.77585	3.9603	4.37332	4.71321	4.71043	0	0	0	0	0	0	0	0	0	0	0	0	0	0	0	0.500367	0	0	0	0	0	0	0	2.43599	0	0	0.602191	0	0	0	0	1.36748	6.18813	6.09555	5.94817	6.25461	4.48752	5.4508	4.6212	5.40422	2.07216
ENSG00000050327	5.64533	5.59263	6.30814	6.5632	6.4036	5.92992	6.29335	6.37322	1.87251	1.9928	1.62834	2.48786	1.03564	2.28308	1.34096	2.11113	1.44293	0	1.53826	0.953403	1.05251	1.51321	1.48375	0.500367	1.84959	3.77033	0	3.40412	0	2.96667	0	0	7.2441	7.22268	7.1358	6.97871	7.50338	7.26351	7.68072	7.90238	7.04194	7.28188	7.03853	6.94408	6.85932	6.98568	6.46916	6.96805	4.42379
ENSG00000050344	9.88262	9.89357	9.73146	9.78377	9.82816	9.98526	9.92825	9.90837	9.60026	9.72011	9.35715	9.85695	9.43998	9.4494	9.47512	9.47118	10.2325	10.4609	10.2645	10.1202	10.3718	10.5125	10.1601	10.3039	9.88367	9.58251	9.92482	9.46503	9.2068	9.14876	9.58613	9.59989	9.65842	9.47987	9.54251	9.44724	8.933	9.17374	9.08681	8.86181	9.93878	9.98846	10.0684	9.94999	9.56685	9.74428	9.79493	9.78675	8.52046
ENSG00000050393	7.78324	7.76323	7.8414	7.50825	7.88014	7.74781	7.92294	7.94885	8.11577	8.05684	8.09941	8.58576	8.67943	8.59615	8.3623	8.72744	7.26327	7.45505	7.40986	7.44942	7.85134	8.1376	7.8807	7.74278	0	0	0	0	2.14578	0	0	0	7.92669	7.89707	7.97471	8.18922	8.13768	8.34437	8.39294	8.03863	7.46044	7.79685	7.63542	7.92204	7.81712	7.75151	7.63166	7.838	7.99721
ENSG00000050405	8.70679	8.56296	8.77476	8.95278	8.62205	8.61287	8.85673	8.80499	7.37951	7.53923	7.24173	8.27898	6.93941	6.60501	7.22346	7.29357	5.84218	5.60165	5.47372	5.90013	4.51195	5.32056	5.80062	5.33326	0	0	0	2.81916	1.14578	2.96667	0	0	5.668	6.23726	5.62234	6.31184	5.90704	6.14688	5.43834	5.45494	9.41515	9.43864	9.51928	9.50435	9.35563	9.6567	9.61106	9.52915	9.31144
ENSG00000050426	11.462	11.4457	11.4638	11.5471	11.3935	11.4448	11.4696	11.4312	11.2707	11.2451	11.3505	11.2114	11.2985	11.2212	11.3712	11.2595	11.3148	11.2462	11.3909	11.3405	11.0551	11.2008	11.2149	11.2513	9.87428	9.871	9.75472	9.80739	8.72728	8.65149	9.06853	9.24463	11.6854	11.6827	11.5488	11.7159	11.5983	11.6204	11.5418	11.4766	11.7454	11.6721	11.6754	11.6633	11.6614	11.6303	11.6285	11.6622	11.2379
ENSG00000050438	8.32071	8.49672	8.27137	8.02888	7.44175	7.96317	7.82444	7.64313	10.0801	10.1025	10.0431	9.74963	9.65908	9.78654	9.61488	9.54251	8.49008	8.55929	8.69719	8.5013	8.3772	8.2333	8.21004	8.47363	5.41518	5.09069	4.72533	6.00809	4.31249	3.96667	2.02359	3.89016	7.60925	8.07538	7.97192	7.66018	7.52152	7.7284	7.70261	7.48247	6.94429	6.61459	6.93584	6.80169	6.2288	6.47338	6.71799	6.71563	9.09229
ENSG00000050555	5.49297	5.29261	5.73441	5.88842	4.67611	5.05679	4.89878	5.70433	4.48486	3.16273	1.81103	3.45872	2.62061	2.86804	3.68123	3.23372	0.797785	0	0	1.12973	0	0	0	0.500367	0	0	0	0	0	0	0	0	4.98154	5.37585	5.32192	5.06439	5.69072	5.29428	5.36632	5.63651	6.81631	6.76749	6.92227	6.5969	6.73848	5.85407	6.69563	6.44484	0
ENSG00000050628	4.06614	4.23278	4.84454	4.2066	5.16494	5.12864	4.34124	4.86452	3.45747	2.57776	3.62473	3.9029	4.35757	4.59633	5.25899	4.86915	2.38275	2.01909	2.53826	2.9534	3.85987	3.09817	3.48375	3.30772	0	2.89063	1.55701	1.81916	0	0	0	0	0.810014	0	1.60219	0	0	0	1.41048	2.36748	1.54803	0.68854	0.569653	0.686884	0	2.71383	0.754289	0	3.07216
ENSG00000050730	3.54536	2.90361	3.32278	3.86956	5.02242	5.22132	4.61695	4.58134	0	0	0	0	0	0	0	0	0	0	0.538263	0	0	0	1.48375	0.500367	0	0	0	1.81916	0	0	0	0	0	0.719353	0.602191	0	0	0	0	0	4.98165	4.85846	5.23243	5.29096	5.38368	5.771	5.15004	5.70186	2.24592
ENSG00000050748	10.1466	10.1606	10.1521	10.2318	10.3615	10.3397	10.3253	10.3693	10.4303	10.4206	10.6397	10.3658	10.4866	10.6241	10.6796	10.6777	10.2153	10.2156	10.1265	10.381	10.4645	10.5769	10.3701	10.4932	9.08157	8.53823	8.89303	8.99388	9.15252	9.33613	9.65316	9.47216	10.3167	10.2629	10.4112	10.4328	10.461	10.5518	10.4219	10.436	10.2588	10.2063	10.2912	10.3597	10.3285	10.3483	10.4307	10.2023	10.5589
ENSG00000050767	2.97393	3.99157	0.748692	3.86195	3.68661	3.14563	2.86258	2.98012	5.44236	5.41503	5.62066	5.91234	5.75373	4.35175	4.97472	5.61708	4.75663	2.99729	3.66919	4.5775	3.63748	3.66701	4.65368	5.0973	2.84959	4.28294	2.54251	2.81916	4.14578	0	3.01635	1.43599	2.39498	1.71935	2.60219	2.4456	0	1.46038	2.72214	2.61844	1.74966	1.60693	1.56965	2.00881	0	2.12887	2.33925	0	3.33519
ENSG00000050820	0	0.53345	0	0	0.316446	0	0	0	0	0	0	0	0	0	0	0	0	0	0	0	0	0	0	0	3.03862	0	2.55701	2.81916	0	0	2.02359	0	0	0	0	0	0	0	0	0	0	0	0.569653	0.686884	0	2.71383	0	0	0.750229
ENSG00000051009	12.0029	12.0058	11.9149	11.8859	11.7711	11.6317	11.8732	11.9105	11.6065	11.5266	11.5796	11.4897	11.4883	11.4092	11.5722	11.5151	12.6942	12.5032	12.633	12.5326	12.3621	12.147	12.4896	12.5845	12.3102	12.1793	12.3151	12.3852	12.0996	11.7552	12.2849	12.052	10.9418	10.8895	10.9418	10.871	10.7759	10.6746	10.8329	10.9209	11.5212	11.3992	11.454	11.3686	11.4472	11.3775	11.5111	11.5117	12.023
ENSG00000051108	11.4657	11.4778	11.3923	11.3713	11.3424	11.2719	11.2362	11.2091	12.0845	11.9938	11.8903	11.8323	11.6903	11.7312	11.6195	11.9316	12.2809	12.0896	12.1652	12.13	12.205	12.1449	12.0952	12.1201	12.4352	12.2638	12.4915	12.2522	12.2788	12.1333	12.1932	12.1644	11.6877	11.4943	11.7424	11.9457	11.9132	11.9156	11.83	11.7984	9.97513	9.76751	9.78794	10.099	9.99871	10.1062	9.85579	9.93477	10.9167
ENSG00000051128	9.50799	9.63744	9.19674	9.09992	9.61442	9.29999	9.71021	9.735	8.6519	8.02126	7.98387	7.85942	8.20817	7.85248	8.09064	7.92498	11.0623	10.8705	10.9774	10.7845	11.3356	10.9745	11.2529	11.5361	8.83713	8.27554	8.99039	9.15562	8.46301	7.38148	8.84593	8.71564	9.38423	9.33741	9.39856	8.94389	8.18106	7.85321	8.35822	8.29087	4.41691	4.55644	4.26787	4.58799	4.40165	3.50461	4.9653	4.33595	4.79899
ENSG00000051180	5.29469	4.51893	3.68649	5.15295	3.71709	4.36559	3.70378	4.57848	3.21074	3.62784	3.69886	3.08732	4.14229	4.27891	3.36953	4.75717	1.80099	2.60383	2.51864	1.75277	2.06365	1.5166	0	2.51111	0	0	0	0	0	0	0	2.45383	4.56294	4.79536	5.01441	5.32383	4.55585	4.71932	5.96399	5.27597	4.77102	4.56647	4.87866	4.55858	3.32666	3.82366	4.46727	2.65058	6.69945
ENSG00000051341	5.77963	5.57303	5.96515	5.65682	4.89055	5.33235	4.83874	5.49714	5.48486	5.27524	5.12978	5.78163	5.70467	4.92694	4.84174	5.51012	3.60514	4.46535	3.9977	3.9534	3.05251	3.83514	2.48375	2.85651	1.84959	0	1.55701	0	0	0	0	0	5.97432	5.92451	6.35841	6.63377	5.62607	5.70831	7.33145	5.17483	5.73508	5.89643	5.91944	5.37114	4.95218	4.58305	5.16096	4.24995	7.76615
ENSG00000051382	9.85921	9.67882	9.73436	9.73373	10.1601	10.1399	10.0667	9.87238	10.667	10.5082	10.7673	10.7601	10.8115	10.9662	10.8139	10.7606	10.7468	10.7391	10.7489	10.8979	10.9897	11.0058	11.007	10.9273	10.1083	9.80651	10.22	10.219	10.2462	10.1576	10.6723	10.1841	8.60476	8.29096	8.4453	8.26098	7.95249	8.21433	8.37626	8.04174	9.13644	9.0857	9.22042	9.31686	9.2427	9.57422	9.16919	9.06222	8.41592
ENSG00000051523	13.8368	14.2028	13.7262	13.7789	13.7008	13.4509	13.5666	13.7843	14.3069	14.3184	14.0899	14.0713	14.2425	13.9911	14.1632	14.2672	14.267	14.3209	14.3107	13.9417	14.3267	14.127	14.2193	14.3126	15.165	15.3064	15.1675	15.0036	15.0687	14.6198	15.0494	15.1089	14.2844	14.4605	14.2678	14.1746	14.3061	14.1068	14.1991	14.4182	12.913	12.8071	12.5546	12.6439	12.8249	12.5302	12.7001	12.8462	14.6998
ENSG00000051596	7.53587	7.64281	7.74707	7.61836	7.6874	8.03632	7.64849	7.53753	7.32388	7.46513	7.0345	7.34153	7.4401	7.31915	7.35945	7.36245	7.37234	7.09569	7.16075	7.2377	7.16104	7.11312	6.8046	7.04479	0	2.89063	1.55701	3.40412	2.14578	0	3.60855	0	8.01341	8.08427	7.87253	7.73983	7.90414	7.69879	8.24668	8.06055	7.96368	8.01254	8.17157	7.76935	8.13815	7.9959	8.36458	8.13187	6.94282
ENSG00000051620	9.69136	9.79974	9.84548	9.6739	10.1855	10.0171	10.0491	10.1325	9.60613	9.59795	9.57039	9.70422	9.7479	9.74018	9.67342	9.6683	10.6796	10.6629	10.647	10.6408	10.9881	10.8611	10.9332	10.9112	11.2194	11.2368	11.4391	11.4132	11.783	11.3635	11.7907	11.4662	9.14576	9.062	9.21248	9.28068	9.56505	9.56141	9.30766	9.62703	9.35303	9.30718	9.36806	9.21194	9.51805	9.52984	9.33039	9.46906	8.72482
ENSG00000051825	10.9639	10.7754	11.1258	11.0441	10.8731	10.9771	11.0391	10.9029	10.2018	10.1937	10.1473	10.2186	9.88577	10.1446	10.0257	10.078	9.93383	9.86672	9.85967	9.95283	9.45555	9.60871	9.41815	9.63473	5.35166	3.98824	4.14197	5.81916	2.14578	3.96667	3.02359	3.43599	10.5271	10.5251	10.5318	10.6638	10.3997	10.5773	10.5494	10.4642	11.5366	11.5048	11.6043	11.6105	11.484	11.5922	11.4359	11.458	11.5574
ENSG00000052126	6.93796	6.55781	6.86529	7.11092	6.58248	6.72552	6.47797	6.32409	6.15791	6.87104	5.03909	7.5715	6.42211	5.86202	6.35089	5.74984	5.65178	5.36817	5.59441	5.73109	5.37372	4.76113	5.64241	5.24829	1.84959	0	0	0	0	0	2.02359	0	2.74359	2.30432	2.18715	0.919527	2.26781	0	1.90755	0.367479	7.54521	7.05031	7.27839	7.21592	6.22111	6.95542	6.63864	6.79132	6.85813
ENSG00000052344	3.559	2.3408	2.28967	2.20178	0	1.31443	0	1.85982	0.53243	0	1.2133	0	2.03569	1.28308	1.9646	2.70911	3.28069	3.34102	3.53826	3.53596	3.35703	3.75199	3.29111	1.82229	5.33501	5.11405	5.3654	6.3365	4.4677	1.96667	4.34565	5.36767	0	2.82033	0.602191	3.24145	0.26781	1.46038	2.09747	0	0.948565	2.93647	0.192584	1.68688	3.05744	2.18546	0.754289	2.35332	0.481412
ENSG00000052723	10.5859	10.1662	10.6033	10.4345	10.5186	10.4643	10.5384	10.4633	10.3029	10.1107	10.235	10.257	10.0445	10.1933	10.1733	9.94353	10.209	10.1578	10.1707	10.3365	9.82285	10.1747	10.126	10.059	9.95067	9.7872	10.3432	10.007	9.65911	9.80474	9.85553	9.61106	10.6303	10.3999	10.646	10.8185	10.3728	10.7254	10.6861	10.2632	10.6982	10.6496	10.8926	10.8919	10.5802	10.8444	10.7701	10.6188	10.525
ENSG00000052749	10.0595	10.6889	10.1124	10.1944	10.7836	10.6178	10.7417	10.6869	11.8046	11.7952	11.9431	11.7521	12.1062	11.8143	12.1792	12.2392	11.0136	11.174	11.0786	11.2369	11.9294	11.8779	11.9746	11.9517	12.5489	12.6156	12.7625	12.6755	13.3921	13.2733	13.2372	13.3697	9.46376	9.88258	9.58852	9.38544	9.65236	9.59852	9.78595	9.83392	8.78942	9.05085	8.72044	8.89177	9.15881	8.81429	8.90251	8.80039	8.6416
ENSG00000052795	9.92274	9.97451	9.70257	9.64738	9.55557	9.74708	9.73214	9.51137	11.5957	11.7523	11.9509	11.7603	11.7664	11.9104	12.0439	11.8021	10.4729	10.6905	10.4024	10.5009	10.223	10.4257	10.3227	10.2484	6.05904	5.47559	5.76646	6.43681	4.62604	4.94852	4.60855	5.88489	1.81001	1.66795	2.60219	0	0	1.46038	0	0.424063	8.77801	8.72207	8.86964	8.91902	8.72452	8.85277	8.60078	8.60085	9.78029
ENSG00000052802	7.79155	7.21223	8.06997	7.42667	7.86072	8.00116	7.792	7.80285	7.29002	7.22891	7.76738	7.7569	7.61065	7.65603	8.05465	7.57623	6.26147	6.38401	6.29369	6.77	7.10106	7.07759	6.82146	6.58566	4.71154	4.81473	4.74129	4.8792	5.36145	5.05413	4.96093	5.56856	8.29649	7.55843	8.03457	7.82112	8.0722	8.46331	8.36426	7.9346	8.32268	8.0355	8.08968	8.28635	7.6503	7.95504	8.19823	7.93509	8.19665
ENSG00000052841	11.8885	11.8277	11.7826	11.8787	11.888	11.8832	11.7747	11.7614	11.9313	11.8813	12.015	12.0264	12.0477	12.065	11.9876	12.0134	12.177	12.1412	12.2067	12.3056	12.1196	12.2853	12.1649	12.1752	11.3973	11.3445	11.4873	11.4733	11.2957	11.2056	11.2113	11.0809	12.1898	12.0109	12.1026	12.1822	12.1581	12.32	12.121	12.203	11.7786	11.6875	11.8239	11.8337	11.7162	11.8143	11.7224	11.7624	11.7614
ENSG00000052850	0.652	0.53345	0.598132	2.42899	0.316446	2.63636	0	0	0.872506	1.9928	0.628342	0	0	0	0.558555	0	0	0	0.538263	0	2.05251	0	1.48375	0	0	0	0	0	0	0	0	0	0	0	0.602191	0	0	0	0	2.36748	0	1.99305	0	2.85681	1.31759	1.12887	0	0	2.07216
ENSG00000053108	1.652	0	0	1.40404	0.377077	2.05139	2.25377	1.15807	0	0	0	0	0	0	0	0	0	0	0	0	0	0	0	0	0	0	0	0	2.14578	0	0	3.02095	3.90609	2.53802	3.92091	3.2046	2.50923	1.46038	2.08471	2.84256	0	0	0	0	3.31759	1.71383	1.75429	3.02755	0
ENSG00000053254	12.2247	12.2317	12.2321	12.1952	12.1962	12.222	12.091	12.1267	12.4633	12.6314	12.4219	12.5964	12.3143	12.4059	12.28	12.2404	12.416	12.5414	12.4454	12.6582	12.3954	12.6025	12.3506	12.4176	12.5904	12.4687	12.8396	12.7396	13.0395	13.2116	13.3052	13.0642	11.9008	11.8591	11.9786	12.0035	11.9414	12.0981	11.8942	11.8257	12.0015	11.9788	12.0221	12.1445	12	12.1974	11.9772	11.9869	12.7677
ENSG00000053328	0.622854	0.53345	2.86117	2.2066	2.31645	0	1.25377	1.65819	0	0	0	0	0	2.28308	0	0	0	0.697163	0	0.953403	1.03801	0	0	1.50037	2.94044	0	0	0	0	0	0	1.43599	0	0	0.602191	0	0	0	0	0	1.80504	0	0.569653	1.68688	0.696102	1.43921	0.754289	1.44259	3.07792
ENSG00000053371	8.92561	8.99513	8.814	8.82552	8.68883	8.84405	8.85517	8.79374	9.00827	9.02397	8.73671	9.0606	9.1536	9.06595	9.16441	9.04528	9.40226	9.27907	9.35205	9.10741	9.35113	9.17591	9.08173	9.46326	5.20995	4.32626	5.04886	5.27859	4.96544	4.96667	5.87758	4.75503	8.44729	8.61907	8.52712	8.43751	8.87433	8.64119	8.75058	8.86461	8.43122	8.43458	8.1686	8.39748	8.65244	8.48766	8.64983	8.69535	8.97462
ENSG00000053372	8.49372	8.58667	8.44788	8.63766	8.63946	8.61333	8.38058	8.46561	8.1957	8.46707	8.39712	8.23543	8.34453	8.18262	8.40974	8.43437	8.25467	8.43812	8.40548	8.5096	8.09198	7.78952	8.16267	8.41875	1.84959	0	1.55701	2.81916	0	0	0	0	8.84509	8.97065	8.92096	8.54004	8.75966	8.69754	9.16109	8.75066	8.58371	8.76418	8.86142	8.66428	8.6468	8.71706	8.5655	8.48261	8.28537
ENSG00000053438	6.65309	6.88772	6.49682	6.67654	6.05934	6.57649	5.80025	6.47978	6.9561	7.08419	6.99638	6.62951	6.6288	6.14959	6.49609	6.6303	6.71017	6.85206	7.37756	6.69749	6.89545	6.93338	6.42977	6.58624	6.33555	6.43244	6.43115	6.88012	5.71894	4.83061	6.0524	5.97148	7.77925	7.68599	7.39303	7.76347	7.06751	6.95676	7.14239	7.10139	6.64651	6.78469	6.52364	6.86133	6.56447	6.32486	6.58551	6.35991	6.37253
ENSG00000053501	8.32506	8.48974	8.30908	8.45319	8.36771	8.11953	8.14422	8.43922	8.2238	8.41672	8.3756	8.39708	7.74342	7.52911	7.97927	7.97433	8.46901	8.27789	8.61315	8.06088	7.91942	7.7975	8.10287	8.28147	5.9556	6.04686	5.99197	6.34209	5.31249	6.17143	5.44043	5.07522	8.63847	9.0576	8.65356	8.73132	8.9003	8.59583	8.81921	8.68715	8.40706	8.56106	8.43396	8.28158	8.42266	8.32038	8.38554	8.52889	8.19317
ENSG00000053524	5.93709	5.64109	6.28022	6.24651	5.48433	5.27466	4.78519	5.86879	0.939302	0	0.804734	1.17921	0	2.6775	0.558555	0	1.57748	2.75739	1.72194	0.953403	2.24138	1.68143	3.48375	3.35185	6.53429	6.42032	7.15699	6.45612	6.6451	6.53548	7.20144	7.07115	2.96116	2.89886	3.19823	2.91953	0	0.460382	0.128907	0	7.28749	7.3501	7.30664	6.96716	6.49369	6.15371	6.29263	6.43242	5.50829
ENSG00000053702	8.51653	8.37469	8.33839	8.44058	8.30193	8.19718	8.34322	8.24131	7.99133	7.69463	7.86881	7.52733	8.05259	8.24151	7.95263	8.25344	7.93446	8.12467	8.08118	7.66292	7.98288	7.64889	7.60309	8.04771	6.41512	6.05097	5.22149	5.99741	5.92083	5.66711	5.4989	5.19357	8.78397	8.92001	8.65207	8.55265	8.80071	8.3785	8.66367	8.51958	8.85786	8.79123	8.50483	8.70727	8.79514	8.61922	8.6908	8.90492	8.02447
ENSG00000053747	0	2.10391	0	2.12244	0	0	0	0	0	0	0	0	0	0	0	0	0	0	0	0	0	0	0	0	0	0	0	0	0	2.96667	0	0	0.810014	0.719353	0	0.919527	2.26058	2.04534	2.52359	1.36748	1.13299	2.68854	0.569653	0	2.31759	0	1.75429	2.44259	1.72842
ENSG00000053770	10.1913	9.98789	10.2932	10.0728	10.1663	10.2188	10.2391	10.1239	9.93276	9.90186	10.1653	10.0683	9.99754	9.99373	10.135	9.79382	10.0581	10.2708	10.1267	10.2564	9.97619	10.2013	10.232	10.0911	10.0081	10.2006	10.2562	10.1696	10.2586	10.1768	10.3629	10.0983	10.2732	10.0306	10.2208	10.2458	10.1853	10.2682	10.3415	10.0439	10.0669	10.1134	10.3333	10.2526	10.0224	10.2006	10.2126	10.2698	10.0734
ENSG00000053900	10.9266	10.5994	10.7956	10.7945	11.0981	11.0774	10.9597	11.0075	10.8996	10.8402	11.067	10.9042	10.9862	11.1673	11.1077	11.0126	10.627	10.7614	10.6428	10.7002	10.7256	10.9978	10.7263	10.7972	9.89905	9.95768	10.2258	10.0449	10.1478	10.4262	9.86606	9.80754	10.8594	10.6811	10.8645	11.062	11.0521	11.2052	10.9948	10.9234	10.9477	10.9499	11.0327	11.1109	11.1509	11.3563	11.088	11.0513	10.8148
ENSG00000053918	10.5211	10.7587	10.4215	10.4398	10.3767	10.411	10.4438	10.6636	10.6689	10.9082	10.5723	10.7744	10.529	10.3382	10.382	10.5934	11.7691	11.7313	11.7994	11.5773	11.7178	11.4958	11.5415	11.8819	11.1389	10.7558	10.7807	11.0295	11.0654	10.2723	11.3144	10.9532	10.2254	10.2454	10.0608	10.0835	10.3267	9.83742	9.89011	10.1428	9.70236	9.52456	9.54716	9.44674	9.64725	9.40802	9.74742	9.74683	6.55655
ENSG00000054116	10.2803	10.3279	10.2523	10.2636	10.3274	10.2249	10.2358	10.265	10.5355	10.6705	10.6521	10.6631	10.5708	10.4959	10.6451	10.607	10.5987	10.7208	10.6221	10.607	10.6561	10.5081	10.5212	10.6779	10.5921	10.772	10.9641	10.6389	10.5677	10.1763	10.7641	10.2967	9.90333	10.0514	10.0566	10.0472	10.0493	10.0546	10.2348	10.062	9.97556	10.0435	10.0841	10.038	10.1247	10.0373	10.0856	9.94479	10.0635
ENSG00000054118	12.0947	12.0863	12.0041	12.0237	12.1053	11.9063	12.1323	12.0241	12.1216	12.0313	12.1585	12.0179	12.0764	12.0649	12.2048	12.0781	12.008	11.9757	11.8316	11.8825	11.9012	11.8025	11.9899	11.9743	13.1988	13.0212	13.1004	13.113	13.0944	12.9019	13.1947	13.0774	12.3907	12.2649	12.3949	12.321	12.2271	12.2277	12.4472	12.2033	11.8984	11.8939	11.9965	11.8832	11.9027	11.7708	12.0171	11.8636	12.0693
ENSG00000054148	10.0426	10.2584	9.91609	9.90868	9.6562	9.3845	9.49167	9.77886	10.0335	10.0525	9.90163	9.93431	10.0257	9.80487	10.0555	10.244	10.2381	10.2171	10.168	9.87355	10.1549	9.66615	9.91756	10.275	3.69971	2.81663	4.29208	4.40412	4.13491	0	4.34551	3.43599	8.68426	9.01238	8.84226	8.46329	8.96665	8.8165	9.15821	9.33545	8.80513	8.85779	8.40557	8.69925	8.93061	8.8285	9.09093	9.12864	11.4589
ENSG00000054179	0	1.9064	1.18309	0	2.63837	0	0.838737	0	0.872506	0	1.62834	0.902902	0.0356443	0	2.31558	2.53818	0	0	1.53826	0	0	0	0	0	6.72635	7.1727	7.67325	6.96768	6.35912	6.29866	6.67722	7.61311	0	0	0	0	0	0	0.914782	0	0	0	2.12055	0.13049	0	0	0	0	0
ENSG00000054219	12.1913	12.1971	12.2905	12.1635	12.0094	12.1481	11.9093	11.9144	11.4708	11.7521	11.6242	12.0062	11.5354	11.6177	11.3379	11.1874	11.8462	12.1016	12.0403	12.1781	11.9983	12.0785	11.6968	11.5515	13.0561	13.279	13.3218	12.9515	13.2278	13.285	13.4631	13.0757	12.3836	12.3146	12.261	12.2927	11.9144	12.1009	11.9728	11.7498	12.4292	12.5151	12.5569	12.4839	12.1352	12.3596	12.0981	12.0223	12.4004
ENSG00000054267	12.1119	11.7996	12.051	11.9314	11.9719	12.0015	11.9816	11.909	11.8674	11.8143	12.0236	11.8034	11.7437	11.8561	11.8776	11.7954	11.6653	11.7162	11.5645	11.7023	11.5597	11.6664	11.5817	11.6022	13.4567	13.4396	13.5198	13.3232	13.3694	13.3947	13.4807	13.1979	12.0651	11.8973	11.978	12.0453	11.9553	12.1217	12.0297	11.9279	12.1241	12.224	12.3802	12.2749	12.1173	12.343	12.1826	12.1328	12.1182
ENSG00000054277	8.97952	8.97911	8.9803	8.85854	8.95964	8.98906	8.97444	9.02379	9.71033	9.78728	9.64889	10.0428	9.94819	9.772	9.8158	10.0313	9.71213	9.6493	9.55916	9.67463	9.68332	9.79976	10.0004	9.95939	3.92092	3.89063	3.14197	4.62651	4.60521	4.96667	3.29087	2.63762	9.99183	9.85064	10.0855	9.92765	10.4152	10.4028	10.4417	10.5489	7.73528	7.85201	7.92176	7.95171	7.79154	7.97903	7.80629	7.94664	7.86122
ENSG00000054282	9.3573	9.2993	9.27468	9.31262	9.33468	9.26915	9.2958	9.22846	9.59515	9.56356	9.75129	9.76736	9.66724	9.65137	9.6836	9.48744	10.0249	9.79524	10.0708	10.214	9.68856	9.7917	9.82053	9.89659	9.14281	8.72412	9.3086	9.22028	7.99923	7.54379	8.32369	8.088	9.22077	9.16562	9.17728	9.50016	9.19906	9.53547	9.30065	9.33602	9.09693	8.95407	9.18039	9.08629	8.89574	8.85381	9.06641	8.76626	8.39825
ENSG00000054356	2.652	0.53345	1.59813	0.621634	0.316446	0	2.25377	0	0	0	0	0	1.03564	0	0.558555	0	0	1.01909	0	0	0	0	0	0	0	0	0	0	0	0	0	3.36199	0.810014	0.719353	2.35921	1.91953	1.26781	1.46038	0	0	0	0	0.569653	0.686884	1.31759	0	0	0.442592	0.750229
ENSG00000054392	7.25102	6.62112	7.05773	7.03577	7.08291	6.74961	6.56448	6.92554	5.8621	5.59152	5.53138	5.37018	5.14333	5.18612	5.464	5.49091	6.98107	6.19262	6.96453	6.53686	6.14928	6.24058	6.25775	6.2812	0	0	0	0	0	0	0	0	8.39001	8.19784	7.7996	8.26808	7.62113	7.47897	7.53771	7.37803	7.1784	7.0092	7.08093	7.17761	6.63844	7.05368	6.86824	7.32792	5.03563
ENSG00000054523	10.0702	9.99298	9.92258	9.68697	10.1436	10.0103	10.1022	9.99483	10.679	10.5805	10.8831	10.6398	11.023	10.7967	10.8534	10.8803	10.862	10.7455	10.7263	10.7897	11.0011	11.0439	11.06	11.0558	11.7154	11.5698	11.6963	11.7845	12.5062	12.3044	12.4623	12.291	9.14906	8.92559	9.12183	8.99126	8.85195	8.80512	8.92159	8.65094	9.36607	9.25368	9.3521	9.35637	9.11933	9.48308	9.05056	9.38763	9.31944
ENSG00000054598	2.23696	1.53345	2.92006	1.62163	1.90141	0	0	2.98012	3.87251	4.31473	4.4357	3.71026	4.35757	3.28308	4.46544	4.77604	1.79778	2.01909	1.53826	0	3.05251	1.51321	3.06871	1.50037	3.84959	3.89063	2.55701	3.40412	4.14578	3.96667	4.02359	4.75791	1.81001	0.719353	0	1.91953	2.85277	3.04534	3.49974	3.36748	0	0	0	0	1.31759	0	0.754289	0	4.07216
ENSG00000054611	10.4585	10.7524	10.5141	10.5237	10.434	10.2199	10.3329	10.5344	11.5827	11.451	11.575	11.4021	11.5573	11.2964	11.5185	11.6474	10.8645	10.7525	10.838	10.6985	10.8101	10.7239	10.8674	10.9923	11.5526	11.8142	11.7627	11.4433	11.5954	11.2397	11.7174	11.3503	11.2917	11.4482	11.3247	11.2923	11.3177	11.2392	11.3126	11.5251	10.147	10.094	10.1361	10.0163	9.98271	9.94822	10.1129	9.98779	10.467
ENSG00000054654	13.4064	13.2188	13.3497	13.2289	13.1304	13.1681	13.0707	13.1808	8.69556	8.4173	8.71145	7.94215	6.28015	6.5348	6.55855	7.79099	4.11683	5.22151	3.86019	4.11851	1.05251	2.51321	3.06871	5.75284	12.95	13.0547	12.8819	12.8425	13.6184	13.5208	13.6399	13.6685	11.9705	11.9376	12.0496	12.0033	11.4348	11.4984	11.5569	11.3666	13.7347	13.8308	13.698	13.5931	13.7225	13.8997	13.6437	13.7437	14.8787
ENSG00000054690	4.24541	4.83061	4.23039	3.83179	4.23064	3.43743	3.76785	2.73396	5.47038	5.78612	5.73628	6.14455	4.9571	4.09812	4.2643	4.18931	3.61663	3.89611	3.48846	3.32854	2.09389	3.83725	1.55232	0.804073	3.64027	0	2.7037	0	2.23777	3.02707	0	3.74296	5.10913	5.27537	5.1754	4.69205	4.03592	4.44329	4.4266	3.26602	4.21718	3.6638	5.22651	3.91049	4.26902	4.8495	4.28393	3.95635	4.12637
ENSG00000054793	8.36927	7.8597	7.9378	8.02294	6.97166	7.12307	7.51455	7.52089	4.95146	4.9991	5.787	4.80979	5.35324	5.60501	5.88012	5.88885	1.51148	0	1.53826	1.9534	1.05251	2.49871	2.48375	0.500367	4.65694	5.69798	5.01644	5.99388	7.78645	6.87356	7.2307	7.24076	0.810014	0.719353	0	2.50449	4.43773	4.59131	4.61411	4.98807	6.11118	5.14797	5.56965	6.14336	6.25776	6.6204	6.03895	6.46496	10.441
ENSG00000054796	0	0	0	0	0	0	0	0	0	0	0	0	0	0	0	0	0	0	0	0	0	0	0	0	0	0	0	0	0	0	0	0	0	0	0	0	0	0	0	0	0	0	0	0	0	0	0	0	0
ENSG00000054803	0	0	0	0	0	0	0	0	0	0	0	0	0	0	0	0	0	0	0	0	0	0	0	0	0	0	0	0	0	0	0	0	0	0	0	0	0	0	0	0	0	0	0	0	0	0	0	0	0
ENSG00000054938	0	0.603839	0	0	0	0	0	0.980116	0	1.14336	0	0	1.15997	0	0	1.62617	0	0	0	0	0	0	0	0.500367	1.84959	2.17751	0	0.819155	0	0	0	0	0	0	0.602191	0	0	0	0	0	0	0.348464	0	0	0	0	0	0	0.750229
ENSG00000054965	11.7173	11.7662	11.5435	11.5383	11.5989	11.5844	11.6481	11.5257	12.8512	12.7827	13.0676	12.7604	13.1287	12.9286	13.1888	12.9696	12.2164	12.3386	12.3169	12.2779	12.2416	12.2307	12.2196	12.3254	13.2131	13.3126	13.435	13.3178	12.9372	12.9104	12.8522	12.9848	11.2651	11.3553	11.2746	11.2784	11.519	11.5001	11.447	11.4493	10.933	10.9376	10.9494	10.7905	10.8829	10.866	11.005	10.8702	11.1252
ENSG00000054967	11.7818	12.0912	11.5962	11.5723	11.9399	11.7461	11.4536	11.5995	14.0044	13.9479	14.0187	13.69	14.0493	13.8813	13.9803	14.0486	12.7674	12.9266	12.9589	12.6754	13.0815	12.997	12.716	12.7603	14.395	14.6193	14.6344	14.4612	14.4964	14.4603	13.9161	14.2722	11.5922	11.8366	11.644	11.5538	12.0928	11.8757	11.8886	12.1144	9.00043	8.88487	8.85519	8.9378	9.24554	9.02175	9.35167	9.24898	9.83777
ENSG00000054983	10.7099	10.5038	10.5443	10.4929	10.4537	10.4106	10.3863	10.4764	10.7285	10.7499	11.036	10.8331	10.7541	10.9578	11.1074	10.9955	10.9056	10.6905	10.9253	11.0193	11.1176	11.4247	11.1264	11.1695	11.179	11.3017	11.4117	11.0668	11.2863	11.3387	11.2674	10.898	8.6015	8.29459	8.5116	8.60924	8.33174	8.59183	8.3285	8.0057	9.68875	9.45643	9.44865	9.62646	9.63378	9.73705	9.59072	9.54283	11.818
ENSG00000055044	11.0523	10.7666	11.0595	10.9637	11.1117	11.3234	11.2413	11.1105	10.3637	10.3972	10.4298	10.432	10.2276	10.5768	10.6244	10.361	10.1649	10.3462	10.2376	10.2842	10.247	10.2372	10.3445	10.3196	4.75648	2.89063	4.53886	4.27859	4.91555	5.76783	4.02359	2.69902	11.3012	11.2	11.2958	11.3219	11.2393	11.4627	11.3231	11.2206	11.4779	11.589	11.6296	11.6401	11.489	11.6998	11.6316	11.4724	10.6252
ENSG00000055070	11.8758	12.0041	11.825	11.8127	11.9129	11.655	11.745	11.8684	12.16	12.2923	12.3206	12.1435	12.4238	12.2336	12.3153	12.326	11.9652	12.0007	12.0123	11.906	12.2163	12.1388	12.0821	12.1307	11.7236	11.9227	11.8317	11.6713	12.1416	11.8795	12.0106	11.7958	11.782	11.9388	11.9059	11.759	11.7666	11.6441	11.8182	11.7947	11.6164	11.7667	11.6769	11.588	11.7364	11.669	11.6192	11.6514	12.3258
ENSG00000055118	6.45523	6.35771	6.98667	6.89757	7.16419	6.82881	7.00679	6.99697	0	0	0	0	0	0	0.558555	0	0	0	0	0	0	0	0	0.500367	3.43455	0	3.95755	5.81464	0	2.96667	3.60855	0	8.32121	8.33891	8.38859	8.28007	8.17962	7.5542	7.74628	8.21222	7.50048	7.52219	7.55868	7.33362	8.10693	7.49939	8.16164	8.13119	0.750229
ENSG00000055130	11.2243	11.4348	11.2957	11.2157	11.4007	11.3882	11.1217	11.1771	11.1549	11.5589	11.2859	11.294	11.4251	11.3986	11.2517	11.1751	11.1287	11.7181	11.371	11.1897	11.6971	11.7505	11.0257	11.1481	7.82366	7.12789	7.90131	7.94286	7.56868	7.68311	8.14584	7.70127	11.1307	11.1294	11.1894	11.2541	11.0386	11.2331	11.0539	11.0993	11.2291	11.2325	11.3396	11.3479	11.3741	11.3423	11.3522	11.3749	11.5527
ENSG00000055147	9.01604	8.99233	8.9805	9.02384	9.15019	9.19534	9.0478	9.00009	9.29661	9.15614	9.3493	9.44528	9.04063	9.2186	9.33496	9.14839	9.173	9.21636	9.14565	9.16539	9.00351	9.30899	9.00166	9.36698	8.46577	7.97198	8.50323	8.01942	8.3221	8.49898	8.62126	7.98381	9.02671	8.93056	8.88673	9.12312	8.82952	9.24397	9.06173	9.0509	9.0184	8.91587	9.09643	9.06715	9.03005	9.00925	8.88115	8.97771	9.15424
ENSG00000055163	13.4014	13.3814	13.4565	13.5188	13.3349	13.3325	13.411	13.4288	13.2465	13.0998	13.4069	13.2014	13.4222	13.254	13.4413	13.5201	10.6037	10.3493	10.5837	10.7171	10.8634	10.8878	10.9607	11.0133	12.885	12.7821	13.0112	12.9203	13.532	13.3193	13.8737	13.5245	13.8842	13.8606	13.8487	13.7324	13.8929	13.8425	13.8193	13.8209	13.9846	13.9819	13.8817	13.8647	13.9875	13.9896	13.8846	13.8998	14.2363
ENSG00000055208	12.1296	11.9728	12.2713	12.1187	12.2684	12.3834	12.2391	12.2067	11.9133	12.0483	12.0536	12.1728	12.1391	12.2885	12.1687	12.0563	11.9067	11.8345	11.9009	12.09	12.0384	12.281	12.1342	12.0596	13.6131	13.4191	13.5676	13.582	13.8705	13.7913	14.0298	13.7071	11.9553	11.7279	11.927	11.914	11.8252	12.0317	11.8443	11.789	12.6634	12.6974	12.8172	12.6514	12.6456	12.9276	12.56	12.6026	11.443
ENSG00000055211	9.14533	8.95295	9.36168	9.14555	9.31929	9.23225	9.08077	9.21374	9.56345	9.25377	9.8009	9.60192	9.74231	9.77656	9.71971	9.55957	9.93152	9.87807	9.86353	9.98261	10.0488	10.1492	9.9959	9.96174	10.1059	9.85929	10.2709	9.99488	10.327	10.5588	10.5728	10.1248	9.58332	9.40042	9.67022	9.81037	9.78197	9.901	9.77839	9.73783	8.47752	8.84861	8.57256	8.52864	8.51363	8.958	8.62743	8.75792	8.41151
ENSG00000055332	10.6857	10.7289	10.9013	10.6262	10.9731	11.0555	10.6486	10.4875	10.6263	10.8189	10.8728	10.7532	10.8897	11.0426	10.8063	10.5415	10.8275	11.0773	11.1148	10.9551	11.328	11.4667	11.0663	10.9533	11.6608	12.1383	12.6275	11.6072	12.8268	13.0487	12.6061	12.3538	10.7785	10.7414	10.8721	10.8127	10.6962	10.8384	10.704	10.3596	10.6753	10.8255	10.8926	10.7107	10.5503	10.7288	10.4721	10.3014	10.4481
ENSG00000055483	11.798	11.882	11.9022	11.9859	11.6102	11.598	11.7517	11.7761	11.0924	11.124	11.0691	11.0676	10.8615	10.6493	10.9221	10.9155	10.9862	10.9547	11.0022	10.8162	10.5185	10.4178	10.6637	10.8005	5.87992	4.24113	5.00591	4.81916	4.95313	0	4.34551	5.60591	11.6439	11.645	11.5615	11.4992	11.3489	11.3006	11.2769	11.374	12.4081	12.4211	12.3306	12.2934	12.3366	12.1855	12.2622	12.2594	11.7937
ENSG00000055609	12.7363	12.5881	12.6249	12.6269	12.5405	12.7327	12.6779	12.5006	13.3261	13.21	13.4659	13.2753	13.2578	13.2633	13.4024	13.3509	12.8497	12.8014	12.9	12.8297	12.8106	12.8682	12.8797	12.827	14.2782	14.2335	14.2226	14.3116	14.1459	14.0055	14.2148	14.256	12.8321	12.6582	12.7875	12.7317	12.7137	12.8121	12.8224	12.5735	12.8058	12.6247	12.7027	12.6309	12.4823	12.6266	12.6456	12.5437	12.8916
ENSG00000055732	5.32782	5.70498	5.71583	5.736	5.31193	5.93355	5.39292	5.9627	0.872506	1.9928	0	0	0	0	0.558555	0	0.797785	0	0	0	0	0	1.82858	0.500367	0	0	0	0	0	0	0	2.43599	1.39498	1.40641	0	0	1.53084	0	0	0	7.05677	6.91158	6.99474	6.59953	6.85364	6.96328	7.05515	7.0702	0
ENSG00000055813	0.652	0.53345	0.598132	0.621634	0	1.05139	0	0	0	0	0	0	0	0	0	0	0	0	0	0	0	0	0	0	0	0	0	0	0	0	0	0	5.26945	4.88527	5.02846	5.58912	2.85277	3.46038	3.72007	3.68941	0	0	0	0	0	0	0	0	0
ENSG00000055917	12.4278	12.2511	12.3625	12.2677	12.3996	12.4686	12.4091	12.3402	12.3772	12.3104	12.4643	12.5043	12.3613	12.3543	12.3347	12.2341	12.3274	12.3588	12.2547	12.5275	12.248	12.2846	12.3698	12.2515	13.2274	13.1002	13.3097	13.3162	13.4417	13.3712	13.5607	13.1936	12.4279	12.2613	12.3722	12.3943	12.2453	12.4221	12.3339	12.1722	12.5216	12.4408	12.5478	12.5398	12.4709	12.6699	12.5091	12.3673	12.5376
ENSG00000055950	9.64926	9.91656	9.75357	9.83196	9.75802	9.87252	9.77215	9.96821	9.78695	9.79494	9.54966	9.68789	9.74949	9.4872	9.94166	9.84884	9.77367	9.95213	9.88148	9.70406	9.88808	9.85586	9.86004	10.1456	7.84118	7.6912	7.96501	7.87954	7.50206	7.35833	7.56765	7.40629	9.79232	10.0528	9.78258	9.80627	9.88306	9.66975	9.85015	9.9736	9.8	9.79818	9.72119	9.692	9.98051	9.73155	9.88611	9.99542	9.85196
ENSG00000055955	9.35389	9.51062	9.30122	9.17474	8.99875	9.01181	9.04891	8.82411	9.83236	9.79867	9.97564	9.5892	9.28483	9.13314	9.44544	9.59331	9.54425	9.5529	9.65773	9.4396	9.08422	9.0512	8.99619	9.10904	8.00506	8.07328	7.77757	8.13134	7.95646	8.24264	7.77662	8.06708	8.81988	9.28657	8.98358	9.0778	8.4045	8.50113	8.55484	8.72059	9.17593	9.27051	9.37404	9.19549	9.24689	9.16357	8.93222	9.02665	8.37928
ENSG00000055957	5.36239	5.3719	5.15579	4.27584	4.70119	4.79663	4.5017	4.66359	4.24406	4.3075	4.12148	3.71026	2.81385	3.60501	3.64092	4.71514	6.73301	6.86734	6.961	6.8064	6.0489	5.79639	6.73092	6.54869	0	0	0	0	0	0	0	0	3.39257	4.68283	4.30041	3.23857	3.72724	1.46038	4.50574	2.33095	0.548027	0	0	0	0.739823	0	0	0	1.75023
ENSG00000056050	7.55166	7.62324	7.98753	7.69513	7.93263	8.03108	7.46011	7.73126	8.04203	7.90641	8.10877	8.01789	7.92621	7.8366	7.91619	7.88473	7.79992	8.03222	7.78638	7.93571	7.69102	7.94784	7.78552	7.86887	5.65694	5.33953	4.9779	4.40412	4.84177	5.28571	4.82474	5.43599	7.29093	7.11733	7.11852	7.54304	7.26171	6.98206	7.58919	7.00758	7.91111	7.79821	8.01748	7.88969	7.5088	7.81719	7.96364	7.77834	7.95294
ENSG00000056097	11.3931	11.2596	11.4172	11.2786	11.3056	11.3226	11.3195	11.2498	11.9119	11.8406	12.155	11.9798	11.9009	11.9342	11.9698	11.8447	11.5451	11.5059	11.4728	11.6861	11.4897	11.4213	11.5248	11.4998	10.3894	10.0481	10.4163	10.4798	10.4866	10.4035	10.7127	10.3977	11.5487	11.3967	11.562	11.5577	11.4633	11.4857	11.4768	11.3435	11.1821	11.2294	11.3211	11.2907	11.0316	11.2557	11.1686	11.1064	11.1555
ENSG00000056277	7.02443	7.09874	7.19298	6.8217	7.11216	7.52144	6.59041	6.54425	7.14285	7.16253	7.06663	7.38026	7.39829	7.25784	7.18456	7.11518	6.79372	6.5598	6.85387	6.47853	6.65124	6.86335	6.4069	6.27172	4.84959	3.00166	4.55701	4.62651	3.71137	3.8774	4.21578	3.02095	7.68469	7.60248	7.71218	7.63638	7.67941	7.49513	7.63588	7.26375	7.37496	7.59807	7.381	7.59474	7.49052	7.25403	7.77021	6.81311	7.61007
ENSG00000056291	0	0	0	0	0	0	0	0	0	0	0	0	0	0	0	0	0	0	0	0	0	0	0	0	0	0	0	0	0	0	0	0	0	0	0	0	0	0	0	0	0	0	0	0	0	0	0	0	0
ENSG00000056487	0	0	0	0	0	0	0	0	0	0	0	0	0	0	0	0	0	0	0	0	0	0	0	0	0	0	0	0	0	0	0	0	0	0	0	0	0	1.46038	0	0	0	0	0	0	0	0	0	0	0
ENSG00000056558	12.4353	12.3152	12.629	12.7281	12.2616	12.2327	12.4618	12.5305	11.4142	11.2176	11.3441	11.2522	11.0364	10.9041	11.1986	11.1747	10.3255	10.4193	10.5724	10.3026	10.3037	10.2637	10.2268	10.5179	6.95811	6.11096	7.05558	7.19315	6.6124	6.87356	6.66917	6.29297	11.3864	11.4523	11.4553	11.3699	10.4469	10.4171	10.4829	10.5748	13.3465	13.2926	13.3604	13.3449	12.9957	12.9165	13.0039	13.15	12.2047
ENSG00000056586	11.4284	11.2166	11.3247	11.2014	11.3216	11.4668	11.2824	11.1972	11.5644	11.6327	11.7968	11.673	11.6028	11.7467	11.6698	11.4529	11.1034	11.1823	11.2982	11.2892	11.2178	11.3654	11.0716	10.9854	11.4273	11.5462	11.5971	11.6056	11.2615	11.3362	11.5838	11.3062	11.4755	11.3866	11.4611	11.5566	11.4725	11.6061	11.4557	11.307	11.4556	11.4474	11.5532	11.5582	11.2559	11.5712	11.3803	11.3239	11.5064
ENSG00000056661	4.93081	4.81784	3.11137	4.38643	2.81888	4.18502	2.97463	3.56152	6.91367	6.5256	6.92929	6.34983	5.56898	5.51358	6.12792	6.54387	5.30249	5.38701	5.47745	5.05056	4.50796	4.65413	5.59937	4.76718	1.03391	0	2.60394	0	2.31081	3.55163	0	1.31211	1.02297	0	1.09705	2.2545	1.84237	0	1.09513	2.98836	1.23274	1.73004	0.432682	0.956542	0	0	1.28354	1.59451	3.62128
ENSG00000056736	7.99798	7.87757	8.05	7.99467	7.63223	7.50656	7.62272	7.8123	7.28224	7.40524	7.31148	7.37002	7.23767	6.86684	7.53139	7.20793	7.42918	7.19142	7.3191	7.16947	7.14862	7.03206	7.42224	7.53687	6.48011	6.02567	6.45619	5.29683	5.15476	5.21155	5.95053	6.00402	7.92157	7.67935	7.81564	7.76853	7.64076	7.8084	8.02132	7.66724	7.99973	7.63409	7.86611	7.80846	7.68583	7.41055	7.59362	7.6635	8.02029
ENSG00000056972	8.47035	8.59578	8.84486	8.97774	8.6722	8.58669	8.55672	8.90318	5.57157	5.35931	4.91708	5.55507	5.1589	5.91375	5.53953	5.14456	7.67798	7.11033	7.06149	7.42659	7.56215	7.46252	7.49786	7.57553	7.96632	7.29972	7.85025	7.68948	8.23415	7.62415	7.8592	7.81308	9.85299	9.76621	9.86647	9.75201	9.21502	9.26588	9.4512	9.38064	9.32884	9.25775	9.19134	9.49915	9.21654	9.31048	9.2058	9.33108	8.11012
ENSG00000056998	0	0	0	0	0	0	0	0	0	0	0	0	0	0	0	0	0.797785	0	0	0	0	0	0	0.500367	0	0	0	0	0	0.64474	0	0	0	0	0	0	0	0	0	1.36748	0	0	0	0	0	0	0	0	0
ENSG00000057019	6.30257	6.06888	6.40115	6.58293	6.60407	6.95949	6.33273	6.70011	5.92996	5.88859	5.49723	6.38469	6.58099	6.85446	6.63815	6.48159	6.13587	6.81299	6.43942	7.18836	7.17457	7.69854	7.49431	7.26231	8.33859	8.70424	8.54484	8.80875	8.80156	8.891	8.96307	8.67683	4.9719	5.66749	5.60219	5.20493	5.51574	5.81934	5.43603	5.27437	6.58958	6.75269	6.96886	6.41967	6.00353	6.23531	6.06957	6.43416	4.27379
ENSG00000057149	0	0	0	0	0	0	0	0	0	0	0	0	0	0	0	0	0	0	0	0	0	0	0	0	0	0	0	0	0	0	0	0	0	0	0	0	0	0	0	0	0	0	0	0	0	0	0	0	0
ENSG00000057252	11.06	10.9396	10.9587	10.8359	10.874	10.8164	10.7033	10.7002	10.7972	10.8364	10.8522	10.9556	10.8008	10.8895	10.6228	10.4545	11.7133	11.5538	11.6951	11.7821	11.5892	11.6754	11.442	11.4846	10.6431	10.3623	10.4593	10.7223	10.9961	10.7746	11.1135	10.67	9.96592	10.0306	9.80605	9.95058	9.345	9.52997	9.55383	9.23241	10.6774	10.7023	10.7053	10.7257	10.4294	10.4517	10.4726	10.1335	10.8657
ENSG00000057294	6.0085	5.70137	5.11981	4.93488	4.9603	4.69525	4.5757	4.78747	7.54437	7.26314	6.35572	7.84366	5.49376	6.05391	5.3623	5.7746	6.99037	5.73114	6.44467	6.75379	5.62419	5.4201	5.78388	6.02393	3.43455	1.89063	0	3.94348	0	0	0	0	0	0.67541	0	0	0	0	0.400209	0	4.63549	4.68583	4.26787	3.46719	4.31759	3.93623	4.45028	4.24995	3.07216
ENSG00000057468	2.29816	3.35924	3.55047	3.78996	1.90141	1.69294	2.01931	2.60679	4.39481	3.88033	3.7107	3.55137	1.03564	2.28308	1.48455	2.86915	2.60926	2.01186	2.59485	2.41807	2.63748	1.51321	3.48375	0.315942	3.84959	2.89063	3.50187	2.57618	2.10183	2.96667	1.75477	3.43599	4.95976	3.444	4.23911	4.31459	3.09563	3.55799	3.23382	2.88349	3.13779	3.85846	3.99054	3.14632	1.18153	3.87518	2.38656	3.02274	3.16436
ENSG00000057593	3.11143	2.86973	3.57083	2.77544	2.90141	3.22132	2.25377	2.65458	0	0	0	0	0	0	0	0	0	0	0	0	0	0	0	0	0	0	0	0	0	0	0	0	0	0.719353	0.602191	1.90503	1.26781	0	0	0	2.13299	0	0.569653	1.91339	3.12494	2.71383	3.56164	3.18675	6.78365
ENSG00000057608	12.4356	12.4119	12.4348	12.3281	12.5044	12.4799	12.4086	12.3198	13.5383	13.5819	13.6777	13.6562	13.656	13.7633	13.6963	13.6665	13.1312	13.1769	13.1028	13.2932	13.0849	13.2533	13.0829	12.9892	12.5534	12.6995	12.678	12.5692	12.6536	12.7087	12.7028	12.3811	12.4397	12.3452	12.4916	12.5249	12.782	13.01	12.9183	12.8907	11.5994	11.7011	11.7637	11.6992	11.5722	11.8457	11.5869	11.4693	11.6453
ENSG00000057657	10.4099	10.2493	10.0677	10.5831	10.2234	10.0688	10.2665	10.2792	7.06114	7.16313	6.76605	7.22735	6.16699	6.51689	6.63921	6.49208	8.02014	8.41604	7.7614	7.14283	7.50455	7.08124	7.32949	7.0793	11.8546	11.9006	11.954	11.8119	11.4504	11.3645	12.2932	11.7963	7.9721	8.21449	8.57068	8.66611	8.11643	8.11459	9.33592	8.6867	10.5128	10.3115	9.95135	10.5623	10.6302	10.5398	10.4128	10.4923	11.3795
ENSG00000057663	9.39932	9.24408	9.53927	9.40777	9.68572	9.64702	9.2428	9.48432	9.8049	9.79564	10.0811	9.98425	9.85055	9.95554	9.86919	9.78772	9.61665	9.74742	9.53191	9.82512	9.71806	9.78826	9.50473	9.68306	9.38128	9.20406	9.43776	9.16656	9.01367	8.79753	9.31848	8.63428	9.62425	9.36544	9.47493	9.60438	9.39271	9.68168	9.65746	9.51885	9.37031	9.31363	9.57213	9.56784	9.4762	9.74876	9.39536	9.47948	9.83209
ENSG00000057704	9.30771	9.19437	8.86482	8.70458	8.77948	8.26202	8.28146	8.34714	10.3525	9.96449	10.0757	9.93814	9.868	9.78221	9.67204	9.71608	9.9415	9.76302	9.73423	9.68469	9.29025	9.35121	9.01988	9.27545	13.3834	12.9487	13.3264	13.3848	13.3144	13.1834	13.4192	13.2773	8.95324	9.05175	9.19539	9.03108	9.15009	9.23951	9.51978	9.41727	4.54803	4.01047	4.33943	4.58992	4.2264	5.12887	3.45473	4.44259	10.4321
ENSG00000057757	9.77185	9.8498	9.83403	9.97116	10.1306	9.98621	10.0579	10.0091	9.97051	9.91238	10.0483	9.96498	10.0622	10.067	10.2119	10.1558	9.56003	9.57122	9.59333	9.45026	9.87556	9.59093	9.90855	9.97265	9.84309	9.69269	10.0722	10.0592	10.0016	9.83283	9.96399	9.90139	10.0858	10.0392	10.0537	9.98774	9.96898	9.94609	10.1156	10.1493	9.83708	9.94125	9.83826	9.84572	10.0542	10.0398	10.2102	10.0946	10.118
ENSG00000057935	9.08057	9.17366	9.35041	9.5231	8.98554	9.01117	8.93051	9.24386	7.14658	7.28393	6.69335	7.3523	6.45316	6.69281	7.01487	6.59407	8.3883	7.631	7.58266	7.72753	6.65153	6.71876	7.00574	7.02205	2.84959	2.30205	1.55701	2.81916	3.14578	4.55163	3.60855	3.43599	9.2851	9.33891	9.31753	9.16888	8.77203	8.93684	8.88977	8.81092	9.97089	10.1504	10.172	10.0446	9.78715	9.95316	10.102	9.62439	8.92251
ENSG00000058056	7.55817	7.69453	7.87992	7.85247	8.2935	8.38571	8.04363	8.02224	7.31744	7.81795	7.31428	8.02537	7.7492	8.23402	7.9295	8.01788	6.67651	7.02134	6.66031	7.01777	6.89524	7.14606	7.32799	7.14798	0	0	0	0	2.14578	0	0	2.43599	8.54588	8.44489	8.68806	8.66335	8.89301	8.98394	8.4784	8.43335	8.31456	8.31979	8.45937	8.55558	8.48038	8.64347	8.32794	8.54798	7.1069
ENSG00000058063	11.99	11.7924	12.1372	11.993	12.0002	12.1225	11.9687	11.981	11.7549	11.5991	12.0011	11.9762	11.685	11.8257	11.7584	11.7202	11.4986	11.6005	11.6296	11.884	11.526	11.7569	11.5893	11.5517	12.7006	12.5354	12.8298	12.8646	13.014	12.9663	13.1597	12.9659	11.6819	11.5078	11.7691	11.7791	11.6511	11.8846	11.709	11.5987	12.2874	12.3378	12.4372	12.5115	12.1156	12.4261	12.2706	12.1066	12.3856
ENSG00000058085	0	0	0	0	0	0	0	0	0	0	0	0	0	0	0	0	0	0	0	0.953403	0	1.51321	0	0	1.84959	0	0	1.81916	0	0	0	0	0	0	0.558248	1.91953	0	0	0.914782	1.36748	0	0	0	0	0	0	0.176522	0	0
ENSG00000058091	7.10891	7.2415	7.23243	7.48073	8.08628	7.81627	7.65209	7.68499	7.97904	8.03402	8.32422	8.22303	8.40677	8.71596	8.76611	8.6325	7.28353	7.39326	7.34845	7.52128	7.60388	8.00233	7.76601	7.4903	10.7931	10.3341	10.2777	10.7047	10.7181	10.6028	10.7966	10.4342	11.3724	11.1829	11.3731	11.4363	11.3113	11.444	11.4775	11.4217	0.548027	3.2735	2.59999	2.27185	1.31759	3.80017	1.75429	2.44259	3.75023
ENSG00000058262	12.5394	12.7412	12.6127	12.5928	12.5286	12.4601	12.6125	12.5899	12.4824	12.5848	12.5759	12.5246	12.6153	12.4986	12.6754	12.558	12.9051	12.8712	12.901	12.8792	12.9604	12.8535	12.998	13.0226	11.0563	11.0394	11.0944	11.1433	11.0434	10.8743	10.9366	10.9585	11.8432	11.9674	11.9444	11.9809	11.9432	11.9378	12.3124	12.1286	12.2399	12.2222	12.1679	12.1182	12.2672	12.2669	12.2621	12.2592	12.7539
ENSG00000058272	11.9557	11.6982	11.835	11.6929	11.823	11.825	11.6842	11.5986	12.0717	11.9666	12.2956	12.1513	11.9565	11.9754	12.0332	11.9617	11.9362	12.018	11.9706	12.1481	11.8843	11.9617	11.9998	11.8916	13.5118	13.4454	13.6021	13.5609	13.3948	13.4809	13.7011	13.4191	11.5756	11.3613	11.4905	11.572	11.3793	11.4931	11.5084	11.2954	11.5585	11.6352	11.7897	11.8081	11.4871	11.7157	11.5228	11.4273	12.2852
ENSG00000058335	4.76387	4.38633	3.92166	4.86763	3.34788	3.5497	3.70003	3.24728	4.48799	5.12583	3.91885	5.06507	4.29851	5.25231	5.03447	4.64766	2.74556	1.99985	2.13078	2.32998	2.05251	2.5412	0	2.20944	3.18872	3.43165	2.37259	4.14108	0	2.96667	0	2.43599	8.89292	8.86664	8.69725	8.59752	6.88824	7.54208	7.23737	6.89254	1.54803	0.68854	0.569653	2.30512	0	0	0	0	0.750229
ENSG00000058404	0.652	1.53345	2.5653	0	0.316446	1.05139	2.25377	0.658188	0.872506	1.9928	0	0	0	0	0	0	0.797785	1.01909	0	0	0	0	0	0	2.73711	0	0.557011	1.81916	0	0	0	0	0.810014	2.34696	0	0	0	1.46038	1.49974	0	1.13299	0	1.15462	0	0	0	1.75429	0	0.750229
ENSG00000058453	11.0914	11.3443	11.0986	11.3548	11.1283	10.9317	11.1141	11.3533	10.7674	10.6816	10.4429	10.4064	10.5905	10.3153	10.5216	10.7411	10.4691	10.3716	10.5412	10.2068	10.2011	9.94236	10.216	10.6112	7.49402	7.79198	7.79235	7.62883	7.58606	7.65373	7.81123	7.71434	10.9748	11.145	10.8985	10.7861	10.6186	10.2994	10.5207	10.6046	11.6055	11.6144	11.3591	11.398	11.6469	11.3946	11.6055	11.6747	11.4579
ENSG00000058600	11.5569	11.5676	11.6355	11.6567	11.4705	11.6062	11.5957	11.6562	10.5997	10.7041	10.6547	10.7346	10.6107	10.5738	10.6255	10.5092	10.6047	10.6414	10.5629	10.6572	10.4776	10.3637	10.5384	10.6642	3.87461	4.69798	3.87894	5.05028	5.05267	2.96667	4.02359	4.43599	11.8149	12.009	11.8885	11.8435	11.7924	11.8023	11.7915	11.7098	12.1549	12.1532	12.0693	12.1169	12.1213	12.0556	12.143	12.1658	11.439
ENSG00000058668	12.7501	12.6048	12.7008	12.656	12.405	12.2704	12.3909	12.427	11.4004	11.3329	11.4982	11.7961	11.5931	11.5485	11.6564	11.5853	11.9484	11.5459	11.8968	11.9211	11.9716	11.9114	12.0742	12.0617	12.2416	12.3165	12.124	12.0628	12.9498	12.6547	13.089	13.1372	10.6936	10.4536	10.7134	10.6467	9.95634	9.94121	10.0819	10.0056	12.5806	12.4843	12.4623	12.4825	12.4063	12.3646	12.4461	12.4911	14.0457
ENSG00000058673	12.4267	12.2204	12.4474	12.3296	12.3883	12.3333	12.4703	12.3347	11.8836	11.9719	11.9361	12.0434	11.7263	11.9344	11.9209	11.679	12.2515	12.3845	12.3129	12.402	12.1096	12.2589	12.2922	12.1899	13.645	13.7505	13.8423	13.6144	13.3784	13.4533	13.4966	13.4006	12.7413	12.7234	12.8006	12.8925	12.5998	12.6284	12.7492	12.6072	12.5347	12.6618	12.7007	12.7108	12.4745	12.6693	12.6042	12.4497	12.2606
ENSG00000058729	9.35168	8.93348	9.25546	9.22833	9.37308	9.3522	9.42512	9.46295	9.07311	8.93631	9.32479	9.32303	9.24623	9.25899	9.29404	9.3859	9.25422	9.07144	9.26308	9.42296	9.30087	9.40681	9.56995	9.47397	6.3077	6.47119	6.6432	6.52257	6.63378	5.77402	7.1174	6.99425	8.94341	8.84181	8.99023	9.01381	9.17376	9.36102	9.34365	9.15467	9.14052	9.17853	9.45202	9.19492	9.26016	9.3656	9.5269	9.43757	8.73366
ENSG00000058799	9.21741	9.45802	9.20591	9.24972	9.44096	9.25724	9.17918	9.16646	9.73849	9.73814	9.77047	9.67805	9.72452	9.75516	9.78612	9.60647	9.96834	10.027	10.0314	9.84549	10.0202	10.1011	10.1707	10.0272	11.1582	11.1637	11.0231	11.1033	11.3804	11.1991	11.4496	11.0843	8.67116	8.74897	8.7289	8.84796	8.85967	8.77045	8.85442	9.04146	8.63983	8.36999	8.61741	8.57362	8.55561	8.59973	8.77282	8.24012	9.04682
ENSG00000058804	9.17952	9.02863	9.43718	9.388	9.39449	9.44418	9.36192	9.34002	9.3932	9.46285	9.77799	9.76919	9.37545	9.59633	9.5348	9.60471	8.92578	9.03071	9.07354	9.3795	8.77771	8.99186	8.96612	8.97273	3.83872	2.47559	0	2.81916	2.14578	0	4.83094	0	9.33358	9.29092	9.39492	9.53824	9.25536	9.39331	9.57235	9.30476	9.45095	9.29124	9.60107	9.43675	9.3876	9.52385	9.49285	9.23792	9.11939
ENSG00000058866	8.23147	8.28017	8.04058	8.04538	8.25708	8.17665	8.12301	8.23463	10.128	9.77985	10.1406	9.90758	10.0677	9.90018	10.206	10.1439	9.84777	9.37801	9.77011	9.93646	9.79832	9.64573	10.0936	10.0666	9.21914	8.25572	8.59021	9.06865	8.48331	7.70327	9.45203	9.13101	7.60027	7.04344	7.57546	7.60743	7.38986	7.16442	7.3897	7.72362	2.35538	0.68854	0	0	1.31759	0	0	0	2.75023
ENSG00000059122	12.4598	12.5186	12.4702	12.6154	11.836	11.7009	11.8899	12.1167	11.5776	11.5252	11.5207	11.3899	11.2389	10.7717	11.1171	11.1881	11.8203	11.7983	11.9812	11.6814	11.2418	10.9961	11.2506	11.4653	7.30738	6.59107	7.00954	7.54979	6.4677	5.76783	6.9661	7.56114	12.435	12.5595	12.3805	12.2434	11.7524	11.574	11.6712	11.8213	12.9265	12.8361	12.621	12.6618	12.3175	12.0865	12.3081	12.4407	12.7922
ENSG00000059145	11.0441	11.0847	10.9318	11.0184	10.8982	10.6834	10.9597	11.0918	10.5001	10.2568	10.105	9.96237	10.2727	9.84228	10.1076	10.0822	10.686	10.8059	10.8781	10.5335	10.5012	10.3412	10.3845	10.7224	12.1917	12.4498	12.329	12.2307	11.8614	11.3278	11.9459	11.9597	11.4832	11.6727	11.4202	11.1751	11.348	11.1665	11.141	11.3504	11.255	11.1512	10.9327	10.9082	11.1815	10.8431	11.0934	11.2779	11.1056
ENSG00000059377	12.0345	12.2724	11.885	11.6936	11.8277	11.705	11.7118	11.7684	13.4891	13.2414	13.4499	13.22	13.4666	13.2611	13.3552	13.4099	13.273	13.2414	13.3082	13.1946	13.2685	13.1687	13.229	13.245	14.0825	14.0742	14.2335	14.0555	14.1195	13.8822	14.2446	14.1733	8.81586	8.80331	9.01878	8.74347	8.46227	8.0912	8.49802	8.51773	7.8338	7.75096	7.50122	7.01941	7.28222	7.09049	7.14575	7.47425	11.076
ENSG00000059378	11.5596	11.8718	11.6831	11.626	11.7852	11.7855	11.5837	11.5149	12.3207	12.4751	12.5504	12.1951	12.6015	12.4505	12.3522	12.2803	11.3486	11.8272	11.6497	11.4633	11.7231	11.704	11.3196	11.35	12.0583	12.6201	12.8408	11.9139	12.0704	12.2659	11.251	11.1323	12.3686	12.5362	12.3928	12.3328	12.2699	12.3443	12.1518	12.2034	11.5908	11.8709	11.757	11.665	11.6772	11.7163	11.4844	11.5827	11.5833
ENSG00000059573	9.60951	9.59887	9.6014	9.81215	9.57545	9.54088	9.4662	9.55182	7.64347	8.17162	7.5435	8.06126	7.90663	8.03463	7.96165	7.99079	6.99294	6.91633	6.93504	6.81536	6.69522	6.66458	6.86192	6.59122	2.06371	0	0	0	0	0	0	0	10.2749	10.2872	10.2654	10.2687	10.4445	10.5044	10.6158	10.5456	10.1972	10.1705	10.2991	10.1853	10.2177	10.0782	10.1956	10.0663	10.1432
ENSG00000059588	11.8281	11.5048	11.8353	11.9542	11.5558	11.7385	11.6495	11.6688	11.5177	11.4575	11.3189	11.5619	10.9457	11.099	11.2024	11.0913	11.2814	11.0072	11.1707	11.2465	10.3095	10.5382	10.6354	10.6702	5.17151	3.89063	3.14197	3.81916	4.72833	4.55163	0	0	12.5769	12.5199	12.4699	12.6365	12.1297	12.2605	12.2169	12.083	12.2927	12.1352	12.2329	12.3047	12.0049	12.0017	12.097	12.0577	11.2843
ENSG00000059691	8.48594	8.63746	8.36422	8.61622	8.17236	8.34127	8.47869	8.34876	9.05096	9.2446	9.23809	9.41004	9.30665	9.07711	9.26796	9.45077	8.81285	8.50735	8.86459	8.77942	8.55035	8.33691	8.72263	8.82086	1.84959	2.47559	0	0	2.14578	1.96667	0	0	8.65504	8.72738	8.61464	8.65778	8.51312	8.20326	8.52188	8.51168	8.25672	8.40396	8.35087	8.36726	8.30335	8.11538	8.38701	8.35452	7.80292
ENSG00000059728	11.9206	11.7852	11.5892	11.3763	12.1709	11.9404	11.6325	11.5591	12.5266	12.3961	12.3298	11.8322	11.7587	11.8373	11.6307	11.7551	12.7403	12.7836	12.6113	12.3863	12.8451	12.8975	12.4373	12.4931	17.1541	17.2011	17.1522	17.0588	16.8951	16.8826	16.8945	16.9075	10.2326	9.89338	10.1298	10.1607	10.0676	10.1794	10.3059	9.98281	10.4401	10.354	10.5543	10.3965	10.1989	10.3449	10.6312	10.5154	11.1193
ENSG00000059758	10.5854	10.1393	10.5415	10.4764	10.415	10.5038	10.3369	10.3516	9.80546	9.59234	10.008	9.84571	9.90462	9.96218	9.87447	9.94816	9.15578	9.25458	9.31005	9.35927	9.33833	9.30424	9.29477	9.16015	11.0845	10.9526	11.2974	11.1073	10.7249	10.9144	10.996	10.6787	10.2837	10.2421	10.4175	10.3529	10.3559	10.2278	10.3445	10.3007	10.6058	10.7096	10.8155	10.918	10.7116	10.8322	10.7021	10.6176	11.5528
ENSG00000059769	8.44879	8.36969	8.50546	7.98617	8.47751	8.92596	8.52481	8.41059	8.95005	9.0164	9.10229	9.02771	8.76683	9.06921	9.09421	8.76325	8.58599	8.63762	8.81671	9.22181	9.07925	9.08539	8.93313	8.97299	10.9126	10.5912	10.8879	10.7865	10.8518	10.759	10.6392	10.5361	8.05693	7.92675	7.9264	8.30966	7.92879	8.11391	8.3482	8.1888	7.96956	7.89352	8.33509	8.37308	8.05523	8.27235	8.42451	7.95849	8.18923
ENSG00000059804	11.5112	11.5115	11.3595	11.1089	11.9221	11.9005	11.3928	11.4698	9.36492	9.77321	8.79817	8.94199	8.9771	9.68984	9.00692	9.10842	12.3778	12.34	12.1904	12.1672	12.9985	13.1463	12.3751	12.393	15.217	14.781	14.8831	15.0798	15.6912	15.5283	15.4804	15.5702	9.96784	9.89595	10.0753	10.2463	10.6701	10.7635	10.3517	10.5884	10.6577	10.7298	10.7495	10.7145	11.0152	11.1231	10.9198	10.7778	11.7012
ENSG00000059915	7.23543	7.5735	7.61099	7.71257	7.87583	7.75477	7.63654	7.90435	6.22772	6.35811	5.76288	5.68087	5.71867	5.22766	6.06473	6.74696	6.55045	5.76144	6.28111	5.39303	6.07448	5.36121	5.70228	6.19569	6.63319	6.60378	6.11496	6.21649	5.5415	5.90028	6.01772	5.93585	6.52696	6.74948	6.03885	6.11145	6.21968	5.72527	6.18657	6.20967	8.36004	8.41547	8.10079	8.17002	8.83923	8.29616	8.62609	8.48348	6.08714
ENSG00000060069	10.5263	10.8593	10.4896	10.5278	10.6656	10.3883	10.53	10.7204	10.8559	10.8932	10.808	10.805	11.0351	10.7537	10.9551	11.0382	10.7974	10.8257	10.7789	10.6044	10.8704	10.5516	10.6854	10.9262	11.8109	11.3608	11.6057	11.6502	11.8303	11.1193	11.7222	11.6217	10.2487	10.4011	10.2623	10.0765	10.2546	10.1275	10.2349	10.3161	10.4481	10.3429	10.281	10.2324	10.5183	10.398	10.5385	10.5087	10.6388
ENSG00000060138	10.7894	10.9607	10.6604	10.4223	10.887	10.936	10.7519	10.856	11.3583	11.474	11.3046	11.2486	10.9436	11.1168	10.9518	10.9966	12.0759	12.2115	11.9535	12.1176	12.1088	12.2446	11.6914	12.0557	9.85262	10.416	10.0405	9.97867	10.3083	10.1561	10.3558	10.5612	11.5112	11.5366	11.5025	11.665	11.6558	11.7364	11.6908	11.7096	8.14556	7.98426	8.16211	8.64497	9.07121	9.19113	9.10071	8.85791	7.16081
ENSG00000060140	5.63887	5.10027	6.06606	5.56883	5.6162	5.40472	5.07242	5.89315	0	0	0	1.9029	0	1.28308	0	0.869152	0	0	0	0	0	0	0	0	0	0	0.305472	3.42323	0	0	2.02359	0	0	0	0	0	0	0	0	0	5.21762	3.9319	3.32454	4.46614	4.99341	4.05487	5.63986	5.7339	7.8905
ENSG00000060237	13.1904	13.1857	13.1516	13.135	13.1641	13.135	13.2397	13.2154	13.5743	13.5506	13.6611	13.562	13.5202	13.4191	13.5336	13.5099	13.3613	13.324	13.3414	13.3203	13.323	13.2819	13.2745	13.3982	13.9936	14.0223	14.1629	13.9008	14.1495	14.1189	14.3814	14.1375	12.775	12.7358	12.7776	12.6781	12.8089	12.8305	12.8256	12.8029	13.35	13.2905	13.2696	13.1961	13.2319	13.3166	13.3702	13.3736	13.0644
ENSG00000060303	5.11143	5.05701	5.64253	5.42899	5.27064	5.69525	5.64609	5.41308	4.67986	5.45223	5.2133	5.15083	5.35757	4.60501	4.36591	4.86915	5.11971	5.18902	4.93058	5.20133	4.85987	4.68313	4.65368	4.67029	1.84959	1.89063	0	0	0	0	0	2.43599	5.7169	5.71935	5.95974	5.87372	5.91167	5.70831	5.55864	5.61541	5.63549	6.21022	5.27009	5.64108	5.56552	5.71383	5.33925	5.83491	4.99816
ENSG00000060339	11.882	11.6013	11.8425	11.8192	11.7183	11.8157	11.8151	11.711	11.722	11.6109	11.7145	11.8258	11.6583	11.7273	11.7874	11.6076	11.6251	11.6781	11.6128	11.7889	11.5253	11.6764	11.5965	11.6274	9.69689	9.71501	9.58475	9.8918	9.33135	9.36207	9.56747	9.30561	11.9008	11.7605	11.7827	11.9775	11.6817	11.8813	11.7945	11.72	12.0785	11.9684	12.0169	12.074	11.8544	11.9284	11.9169	11.8838	11.6909
ENSG00000060491	12.2496	12.655	12.226	12.2857	12.1106	11.8407	12.0664	12.1309	12.8407	12.9376	12.7608	12.7192	12.6486	12.3436	12.6028	12.6239	12.8277	12.9162	12.9552	12.6248	12.7933	12.3678	12.7595	12.783	13.1676	13.7189	13.5923	13.1458	13.3594	12.9092	13.0932	12.9548	11.9535	12.1214	12.0531	11.774	11.7518	11.3923	11.6477	11.9067	11.6827	11.8891	11.6412	11.6412	11.6915	11.3233	11.5771	11.6589	12.1325
ENSG00000060558	9.65188	10.1313	9.45495	9.66208	9.76887	9.43752	9.66292	9.60718	10.3569	10.4247	10.2975	10.5425	10.113	9.99463	10.1671	10.2715	11.0797	11.0847	11.0685	10.9389	11.2384	11.0723	11.2276	11.3126	10.0717	10.2905	10.2101	9.98698	9.85822	9.65747	10.0309	9.70726	6.07117	5.92138	5.32247	5.84553	4.57815	4.42015	4.37421	4.68941	7.04689	6.6403	6.53936	6.52113	6.15537	5.66617	5.99801	5.96995	7.17426
ENSG00000060566	0	0.51895	0	1.62163	1.90141	0	0	0.658188	0	0	0	0	0	0	0	0.869152	0	0	0	0	0	0	0	0	0	0	1.55701	1.81916	0	0	2.02359	0	0	0	0	0	0	0	0	0	0.548027	0	0	0.686884	0	1.12887	0	0	0
ENSG00000060642	8.41913	8.62075	8.61193	8.76195	8.37064	8.19544	8.56484	8.65011	8.5541	8.31365	8.51319	8.48199	8.43678	8.4509	8.6653	8.46832	8.44762	8.21984	8.55435	8.48658	8.20155	8.05438	8.5507	8.35024	8.83668	8.66264	8.63596	8.44589	8.74673	8.15412	8.53312	8.49776	8.34591	8.48959	8.31114	8.32926	8.1931	7.89867	8.30435	8.38373	8.53649	8.36548	8.21963	8.50034	8.35618	7.95783	8.46578	8.05199	9.09878
ENSG00000060656	2.96815	3.69695	1.5909	0.621634	2.89176	2.05139	2.25377	2.65819	0	3.31473	1.62111	0.902902	1.03564	2.84868	1.55855	1.86915	3.11971	4.17452	2.8774	3.76076	3.63748	4.32056	3.74076	3.59966	0	0	0	0	0	0	0	0	1.81001	0	1.60219	2.50449	0	0	2.90028	0	0.548027	1.50412	0	1.68688	1.31759	1.12887	0.754289	0.729473	3.33519
ENSG00000060688	9.43316	9.25489	9.40735	9.54903	9.47109	9.40052	9.33816	9.33471	9.369	9.68067	9.59234	9.5989	9.66544	9.46419	9.58853	9.68101	9.30922	9.31688	9.3973	9.34198	9.20845	8.9465	9.39688	9.47988	7.10433	7.15253	7.58027	7.31197	6.86167	6.53348	6.89986	6.66557	9.34943	9.23355	9.15651	9.2648	9.3382	9.35786	9.57124	9.21698	9.25477	9.22226	9.45882	9.28943	9.3036	9.44003	9.34312	9.3408	9.51082
ENSG00000060709	0	0	0.598132	0	0	0	1.25377	0	0	0	0	0	0	0	0	0	0	0	0	0	0	0	0	0	0	0	0	0	0	0	0	0	0	0	0	0	0	0	0	1.36748	0.548027	0	0	0	0	0.367659	0	1.44259	0
ENSG00000060718	0	0.53345	0	0	0	0	0	0	0	0	0	0	0	0	0	0	0	0	0	0	0	0	0	0	0	0	0	0.03328	0	0	0	0	0	0	0	0	0	0	0	0	0	0	0	0	0	0	0	0	0.660962
ENSG00000060749	9.66729	9.63059	9.73871	9.61955	9.76941	9.9225	9.94925	9.5958	10.3517	10.3394	10.38	10.4704	10.1299	10.3091	10.4304	10.1219	10.4774	10.741	10.6606	10.6884	10.6275	10.6992	10.7184	10.4795	4.93705	5.47559	5.25745	5.51737	5.73074	6.66711	5.83094	5.42875	9.21724	9.16532	9.41254	9.45921	9.50641	9.38567	9.54195	9.22894	9.25766	9.31687	9.5034	9.58485	9.40351	9.47135	9.40193	9.35835	9.0832
ENSG00000060762	9.2455	9.18479	9.25549	9.16559	9.41811	9.00064	9.07918	9.22603	10.1757	10.3056	10.5711	10.469	10.413	10.366	10.4047	10.3536	9.68443	9.83831	9.82637	9.89686	9.78383	9.88311	9.66451	9.75145	9.55894	9.38528	9.48337	9.30924	9.28492	9.26642	9.3419	9.06607	8.65041	8.50137	8.60332	8.76627	8.56894	8.50849	8.71303	8.56686	8.6449	8.66851	8.90821	8.86898	8.79818	8.95154	8.92316	8.56981	8.91438
ENSG00000060971	11.3132	11.6871	11.3664	11.4854	11.5191	11.4029	11.5596	11.5025	12.4469	12.5116	12.4719	12.4342	12.63	12.5715	12.6755	12.7667	11.8996	12.011	12.0584	11.8737	12.1222	12.0355	12.1312	12.1762	12.9222	12.8397	12.9724	12.7957	12.7016	12.4446	13.0572	12.8823	10.7451	11.0183	10.9439	10.8341	11.0281	11.0119	11.1365	11.1515	10.8143	10.9131	10.8626	10.9387	11.0515	10.717	10.9502	10.8544	11.169
ENSG00000060982	8.62777	8.39118	8.23331	7.86871	8.17772	8.35042	8.21053	7.94192	10.601	10.7714	11.0468	10.5811	10.8065	10.9552	10.6109	10.5405	9.69841	9.27464	9.28209	9.62713	9.07012	8.97116	9.1058	9.04603	5.17151	4.47559	4.26409	4.40412	4.14578	4.96667	5.34551	4.43599	6.54878	6.86603	7.01158	7.53424	7.64632	7.99457	7.81553	7.82461	5.06971	5.83991	5.51965	5.85681	3.63952	3.4508	3.75429	3.44259	4.06348
ENSG00000061273	12.609	12.7929	12.7735	12.8659	12.6011	12.4779	12.7934	12.8424	11.1116	11.219	11.1138	11.25	11.0972	11.0533	11.395	11.3071	12.0507	12.1825	12.1953	12.1456	12.2312	12.209	12.4766	12.4505	14.4918	14.925	14.6094	14.4819	14.3744	14.1656	14.4838	14.5457	12.2334	12.4502	12.3616	12.1515	11.866	11.7606	11.9378	12.0968	13.1671	13.129	13.0394	13.0013	13.0359	12.8436	13.0293	13.1135	12.9097
ENSG00000061337	4.55889	4.92577	4.84606	4.86956	5.31645	4.29932	5.4237	4.82811	0	0	0.628342	0.782608	0	0	0	0	0.986819	0	0	0.953403	1.32752	1.99863	1.48375	0	5.32726	5.20677	5.42491	6.14253	4.4677	5.65149	3.76775	4.09591	0	0	0	0	0	0.460382	0	0	5.00746	5.93647	3.97156	4.59377	6.46734	5.97084	5.39814	5.14303	6.48005
ENSG00000061455	0	0	0	0	0.316446	0	0	0	0	0	0	0	0	0	0	0	0	1.01909	0	0	0	0	0	0	0	0	0	0	0	0	0	0	0	0	0	0	0	0	0	0	0	0	0	0	0	1.12887	0	0	0
ENSG00000061492	0.652	0	0	0	0	0	0	0	0	0	0	0	0	0	0	0	0	0	0	0	0	0	0	0	0	0	0	0	0	0	0	0	0.766071	1.71935	0	0.919527	0	0	0	1.84256	0	0	0	0	0	0	0	0	0
ENSG00000061656	3.36129	4.44801	4.24314	2.7057	4.38081	3.02225	3.12562	3.49815	2.21733	1.9928	2.17431	2.23633	2.31065	1.8389	3.52388	3.28329	0.475857	1.01909	1.50174	1.85644	2.24786	2.27874	1.77063	3.35037	5.25149	3.63909	5.6014	5.35769	5.43413	4.76989	4.31047	5.33902	4.44693	4.8544	5.11568	4.9312	3.63797	4.5664	4.85683	5.16553	4.34711	4.02625	4.27894	4.83175	3.84115	4.68959	4.49629	3.72355	4.55758
ENSG00000061676	6.44147	5.9754	6.37266	5.73475	6.73345	6.25342	6.41001	6.3614	0.872506	0	0.628342	1.9029	0	0	0.558555	1.86915	1.79778	0	0	1.9534	0	0	0	0	1.84959	0	1.55701	0.497227	3.14578	2.96667	2.02359	0	1.78821	0	0	0	0	0	0	0	5.7083	6.41019	5.88399	6.4556	6.64456	6.62967	6.46386	6.64658	8.44232
ENSG00000061794	9.67855	9.68505	9.75399	9.49508	9.99635	9.98671	9.91063	9.82475	10.6829	10.686	11.1193	10.7902	10.8883	10.9621	10.9259	10.7965	10.1	10.1645	10.0367	10.2849	10.0178	10.1073	10.0425	10.0973	1.84959	0	1.55701	3.40412	0	2.96667	0	3.43599	9.66173	9.32342	9.54989	9.51851	9.72708	9.77268	9.79553	9.57727	9.47245	9.64944	9.7293	9.67008	9.76591	9.9031	9.6316	9.65866	9.33995
ENSG00000061918	6.14417	6.36203	6.03543	6.29491	6.77703	6.54773	6.11176	5.85629	9.37438	9.51703	10.0786	9.77108	10.1307	10.1057	9.99965	10.0202	3.96771	3.60405	2.86019	4.25206	4.1602	4.89449	3.06871	3.82229	0	0	0	0	0	0	0	0	1.81001	1.71935	3.18715	1.30909	0	1.46038	1.90755	2.84256	0	1.68854	0.569653	0.686884	1.31759	1.12887	0	0	6.49762
ENSG00000061936	11.8561	11.8241	11.7867	11.8701	11.7665	11.7254	11.8317	11.8633	11.5382	11.5412	11.5173	11.4825	11.5222	11.3918	11.5408	11.5908	11.5623	11.5156	11.5057	11.4227	11.4461	11.2887	11.4593	11.6441	11.369	11.2693	11.3619	11.2442	11.0882	10.9152	11.1478	11.1263	12.0249	12.137	12.0152	12.0783	11.9432	11.877	11.9181	11.9239	12.1473	12.1828	12.0438	12.0902	12.0988	11.9132	12.1113	12.1086	11.6071
ENSG00000061938	13.2784	13.51	13.229	13.3191	13.2655	13.0095	13.2582	13.3595	13.7916	13.6663	13.6489	13.455	13.6046	13.3194	13.6362	13.6534	13.6154	13.6511	13.7519	13.2712	13.5404	13.2514	13.4714	13.7175	14.0213	14.111	14.2222	13.8665	13.753	13.5805	13.8881	13.9505	13.3907	13.6034	13.3927	13.1785	13.2669	12.9782	13.1468	13.2767	13.1204	13.0903	12.8783	12.8452	13.2256	12.8305	13.1653	13.285	13.0804
ENSG00000061987	11.6696	11.4483	11.6084	11.5853	11.5358	11.7049	11.5478	11.4773	11.7638	11.5654	11.8635	11.7728	11.6317	11.6732	11.7773	11.5847	11.6907	11.6124	11.6892	11.8326	11.5787	11.6688	11.5688	11.5508	11.9103	11.8302	12.0185	11.9261	11.6326	11.5291	11.6353	11.5914	11.6721	11.5407	11.6532	11.6614	11.3951	11.5645	11.5834	11.4027	11.8049	11.6199	11.7837	11.8173	11.5332	11.8408	11.6276	11.5581	11.7429
ENSG00000062038	0	0	2.59813	0.621634	0	2.05139	2.25377	0.658188	0	0	0	0	0	0	0	0.869152	0.797785	0	0	0	0	0	0	0	0	0	0	0	0	0	0	0	2.81001	1.71935	0.602191	0	2.26781	2.46038	0	1.36748	1.86995	0	2.39747	0	1.31759	3.12887	3.74524	1.44259	1.75023
ENSG00000062096	0	0	0	0	0	0	0	0	0	0	0	0	0	0	0	0	0	0	0	0	0	0	0	0	0	0	0	0	0	0	0	0	0	0	0	0	0	0	0	0	0	0	0	0	0	0	0	0	0
ENSG00000062194	11.4892	11.4154	11.6818	11.4827	11.6394	11.7217	11.6463	11.4977	11.448	11.4676	11.5491	11.4609	11.3705	11.3376	11.3345	11.2943	11.3705	11.3388	11.2669	11.5376	11.4027	11.415	11.3269	11.2426	12.887	13.0682	13.0696	12.9507	12.9049	12.9353	12.8706	12.5399	11.8601	11.6592	11.7394	11.8453	11.7059	11.8309	11.7626	11.6589	11.7142	11.6995	11.8492	11.8157	11.6374	11.897	11.7359	11.6287	11.582
ENSG00000062282	8.19241	8.71543	8.06502	8.0687	9.27657	8.57455	8.95685	8.87459	7.16271	6.92595	6.46123	7.01101	7.48935	7.38951	8.10584	7.87859	10.0034	9.84143	9.76531	9.71347	10.5719	10.3753	10.6046	10.6133	14.2175	14.1367	14.1547	14.0045	14.44	14.1018	14.4036	14.2017	8.48206	8.52266	8.60836	8.29606	8.73734	8.50285	8.67474	8.81665	3.06656	2.68854	1.56965	0.686884	1.31759	3.12887	2.75429	4.44259	3.75023
ENSG00000062370	4.35244	4.70337	4.18309	5.55204	1.91809	2.07815	4.06113	4.11762	4.49544	3.9928	4.32878	3.99037	3.35757	3.28308	4.49496	2.86915	4.96771	4.71953	4.0245	4.9516	3.37444	3.50598	3.06871	4.22829	0	0	0	0	0	0	0	0	6.78413	6.54046	6.55609	6.74706	5.37505	5.74062	5.70907	4.87596	4.26093	4.2711	3.65712	4.06838	1.36649	1.16247	2.75429	0.881311	3.6749
ENSG00000062485	11.7368	11.7539	11.6878	11.72	11.7294	11.6773	11.7871	11.7327	12.1526	12.1344	12.1579	12.1817	12.1363	12.1859	12.1954	12.1689	12.1168	12.132	12.097	12.1979	12.1226	12.1799	12.0601	12.1775	11.0882	11.1416	11.183	11.0626	10.9548	10.9646	11.094	10.93	11.6511	11.6335	11.5969	11.6848	11.7989	11.8423	11.9467	11.9392	11.3863	11.4938	11.4138	11.4637	11.5634	11.6342	11.5685	11.4752	11.3973
ENSG00000062524	8.91292	8.84792	8.98408	9.28676	9.28148	8.83975	9.16565	9.40809	4.73941	5.69933	4.60837	6.0656	5.28357	5.368	5.6298	5.94853	0.797785	0	1.53826	1.9534	1.05251	2.51321	3.06871	3.37221	0	0	0	0	1.40881	0	0	0	9.20323	9.45139	9.56714	9.54608	10.6852	10.6093	10.7797	11.0548	9.79332	9.49364	9.19602	9.44297	9.52656	9.3039	9.36937	9.6083	7.09008
ENSG00000062582	9.21329	9.35621	9.27335	9.3627	9.26379	9.19855	9.13317	9.20195	9.77129	9.86153	9.72632	9.80582	9.57065	9.67557	9.52693	9.79856	9.57343	9.49762	9.48426	9.44926	9.48627	8.99242	9.38974	9.56847	4.42973	3.47559	4.49435	4.60784	3.73074	2.96667	4.34551	3.43599	8.97989	9.46153	9.29899	9.30332	9.2977	8.92791	9.23905	9.38518	9.12802	9.12604	9.08145	9.16501	9.25087	9.01883	9.09369	9.08074	9.21686
ENSG00000062598	11.3003	11.3984	11.2826	11.3908	11.4217	11.3687	11.4525	11.3735	11.9754	11.9423	12.3	12.224	12.4183	12.4	12.5141	12.4451	10.4343	10.7985	10.7095	11.0685	11.3982	11.5302	11.4173	11.2588	11.3515	11.5592	11.5388	11.4459	11.7323	11.4721	11.661	11.4515	10.1448	10.1674	10.1676	10.0305	10.2238	10.0863	10.3175	10.1737	11.3224	11.1515	11.1735	11.2016	11.1633	11.2072	11.3052	11.1735	12.049
ENSG00000062650	11.6414	11.6076	11.6724	11.5411	11.6411	11.5469	11.5695	11.4323	11.9755	12.0544	12.1482	12.1875	11.8553	11.9932	11.9826	11.8478	11.8287	11.8671	11.8061	11.9914	11.7352	11.8405	11.7541	11.703	12.0686	12.0488	12.1722	12.1051	12.2808	12.2565	12.37	12.1024	11.4365	11.3302	11.3771	11.4053	10.9898	11.1456	11.1071	10.9302	11.5471	11.6059	11.7458	11.7151	11.4139	11.6006	11.5208	11.3121	11.3797
ENSG00000062716	12.3835	12.5923	12.2073	11.9684	12.588	12.4741	12.5799	12.3789	13.1554	12.9795	13.2729	12.7857	13.1166	13.1793	12.9741	13.0214	13.6522	13.8009	13.4706	13.6915	13.7255	13.7942	13.9086	13.7664	15.4444	15.4463	15.4507	15.3543	15.5782	15.5935	15.6611	15.4979	9.52712	9.5641	9.59107	9.48256	9.76287	9.84714	9.91078	9.80074	10.1015	10.2482	10.2722	10.049	10.4103	10.3636	10.2065	10.113	10.0006
ENSG00000062725	10.4862	10.1982	10.4916	10.4432	10.4971	10.5883	10.4454	10.4448	10.0472	10.1356	10.2533	10.3899	10.1309	10.2387	10.2885	10.245	10.3839	10.375	10.4103	10.4011	10.2951	10.5806	10.3356	10.3758	11.0967	11.0715	11.1186	10.9146	10.755	10.7417	10.8936	10.5076	10.3797	10.1889	10.4396	10.458	10.4008	10.3455	10.3538	10.3203	10.6826	10.6652	10.708	10.8226	10.7328	10.7201	10.7224	10.4909	10.0847
ENSG00000062822	9.99267	10.3531	9.97532	10.2599	10.0695	9.69954	10.0143	10.1126	9.86562	9.84424	9.79604	9.58013	9.82472	9.37938	9.80306	9.74358	9.99988	9.95122	10.0681	9.70946	9.72197	9.49928	9.71045	10.0167	7.60794	6.56531	6.87569	7.12768	6.63506	6.27555	6.49802	6.82418	10.223	10.5486	10.2901	10.0513	10.1266	9.88866	10.2205	10.258	10.2805	10.3004	10.1522	10.1247	10.2953	9.87078	10.2875	10.2785	10.4207
ENSG00000063015	3.07961	3.37944	1.59813	2.48953	2.18829	1.20195	1.83874	1.78252	3.60586	2.23769	2.99011	3.76088	3.6887	2.38069	1.83951	1.6929	3.57599	3.26702	3.96319	3.33469	3.41709	1.81187	3.31157	3.6894	5.93705	5.15366	4.12747	4.56547	5.45757	4.35072	5.37691	4.22258	3.8579	3.17353	3.54705	3.80315	2.92316	3.82775	0.914782	3.62449	2.3595	1.47095	2.54785	0.686884	0	0.128872	1.5367	2.44259	1.75742
ENSG00000063046	12.8357	12.6724	12.865	12.7818	13.1865	13.2345	13.1845	13.1535	12.9186	12.8787	12.8297	12.9616	13.0927	13.2076	13.1373	13.1194	12.9984	12.89	12.8732	13.0661	13.0502	13.2112	13.0244	13.0572	11.1027	11.0367	11.0303	11.1964	11.0886	10.9597	11.001	10.9593	13.0067	12.8961	12.965	12.9814	13.171	13.3229	13.2044	13.1537	12.9745	13.058	13.0541	13.0585	13.3932	13.5825	13.4179	13.3645	12.3436
ENSG00000063127	8.08085	7.81105	7.93018	8.27078	8.11628	8.20571	8.19182	8.20487	7.52254	7.47932	7.84975	7.55398	8.0571	7.96097	8.25829	8.04655	5.85785	5.58225	5.92153	5.83556	6.24324	5.99735	6.66366	6.25161	6.5528	6.75506	7.3731	6.44914	7.70036	7.34092	7.6085	7.23352	10.1457	10.0208	10.0288	10.176	10.1381	10.207	10.0819	10.0777	8.3051	8.36114	8.09968	8.4382	8.3933	8.11533	8.20123	8.37157	8.81591
ENSG00000063169	10.5646	10.8437	10.595	10.5569	10.4817	10.2629	10.6692	10.7299	10.3097	10.142	9.84011	9.95163	10.0957	9.72437	9.99166	10.2622	10.2576	10.0656	10.2538	9.70237	10.1676	9.59013	9.99843	10.3737	10.9854	11.2724	11.2763	11.1991	11.2114	10.6699	10.9741	11.1958	10.255	10.5434	10.2669	10.0643	10.2685	10.0038	10.2337	10.421	11.1117	10.8378	10.5223	10.5901	10.968	10.5545	10.8923	11.0024	11.0509
ENSG00000063176	9.48044	9.64241	9.22055	9.24962	9.01651	8.8459	8.91825	9.06896	9.68098	9.61318	9.47298	9.35056	9.36882	9.09063	9.38563	9.4716	9.70211	9.64759	9.58566	9.35447	9.48043	9.20645	9.4872	9.60534	7.84341	7.82477	7.7569	7.38163	7.37459	6.95138	7.38467	7.38141	9.08944	9.21295	8.96593	8.84701	9.04076	8.84198	8.95189	9.05722	8.97722	8.87202	8.44644	8.58275	8.86862	8.17131	8.81614	8.71981	9.66392
ENSG00000063177	13.0694	13.2038	13.2081	13.1825	13.2772	13.3802	13.4201	13.4362	12.9459	13.1271	12.6753	12.9279	12.9472	12.921	12.9591	13.0492	13.0667	12.9545	12.9557	12.7735	13.0165	12.8341	12.9803	12.9869	10.7353	10.46	11.0117	10.8531	10.1902	9.57101	10.334	10.3957	13.6665	13.8313	13.6688	13.4686	13.8424	13.8556	13.7463	13.9496	13.5067	13.6449	13.3257	13.3869	13.755	13.7778	13.7217	13.8538	12.9305
ENSG00000063180	7.64413	7.51151	7.36168	7.60128	7.82452	7.73684	7.61075	7.80746	4.85662	4.92345	3.76745	3.77672	4.19591	4.50605	5.14977	3.98346	5.20734	4.66194	4.86198	3.91063	4.89719	3.08544	4.67649	5.11576	2.01308	0	1.05271	0	0	0	0	0	8.4621	8.57591	8.40322	8.36961	8.39365	8.24219	8.35641	8.52857	8.06694	8.25626	8.20828	8.24876	8.48105	8.25253	8.24892	8.06071	8.23122
ENSG00000063241	7.83131	8.42408	8.01413	8.01781	7.78674	7.51998	7.4293	7.89774	8.91723	9.38979	8.96926	8.8807	8.96933	8.85945	9.07011	8.92226	8.31978	8.36365	7.90406	7.77179	7.98786	7.77191	7.85792	7.96626	0	0	0	1.81916	0	0	3.02359	0	8.09338	8.27456	8.11655	8.13239	8.18022	8.05418	8.33415	8.43281	7.58189	7.64309	7.27411	7.37016	7.52607	7.34668	7.58376	7.44799	8.26664
ENSG00000063244	12.7634	13.0677	12.7815	12.8992	12.7207	12.5553	12.8159	12.8605	12.9082	12.9845	12.9264	12.8937	12.9408	12.8184	13.037	13.091	12.7832	12.8407	12.8119	12.6901	12.8403	12.6279	12.8442	12.9194	13.2133	13.3515	13.2784	13.1786	13.1223	12.8421	13.1681	13.1603	12.9206	13.0977	12.9495	12.8573	13.0155	12.7751	12.9704	13.0563	12.777	12.8748	12.6629	12.6947	12.8025	12.6139	12.8379	12.9425	13.0432
ENSG00000063245	11.2221	11.5706	11.1198	11.1413	11.0921	10.8781	11.1491	11.2767	12.4043	12.3278	12.2974	12.1121	12.4989	12.1137	12.345	12.4641	11.9805	11.9708	12.0202	11.6594	12.1202	11.7188	12.0011	12.1848	12.3115	12.3294	12.2835	12.0685	12.243	11.8504	12.3112	12.216	10.9966	11.312	11.0839	10.9247	11.1452	10.7406	11.0651	11.2318	10.489	10.3904	10.1693	10.1821	10.3396	10.0686	10.3241	10.4417	10.8719
ENSG00000063322	10.6671	10.7693	10.5897	10.5829	10.5885	10.3338	10.6438	10.6681	10.8523	10.7619	11.0673	10.7578	10.7861	10.7993	10.9777	11.0486	10.7118	10.6541	10.5706	10.5775	10.742	10.5705	10.532	10.6598	10.6306	10.7292	10.7361	10.7638	10.7805	10.5873	10.6011	10.5617	10.6652	10.6509	10.6764	10.4723	10.6822	10.5783	10.6808	10.7222	10.5849	10.5116	10.5069	10.3885	10.6102	10.4898	10.715	10.6737	10.849
ENSG00000063438	6.29987	5.92213	6.12059	6.49736	4.44389	4.12977	3.87331	4.39649	6.56923	6.84077	6.56336	6.58625	3.6777	4.5286	4.18867	4.37589	6.34686	6.08202	6.64969	5.29667	3.80227	2.55959	4.11495	4.24249	8.51369	8.71982	8.8436	8.23347	7.03137	6.67981	7.00151	7.07371	5.9866	5.37876	5.48373	5.63241	3.63012	4.08436	3.76006	2.99014	5.95023	5.7507	5.81468	5.78389	4.67059	4.24271	3.60412	4.64242	7.2136
ENSG00000063515	0	0.459449	0	0.719245	0	0	0	0	0	0	0	0	0	0	0	0	0	0	0	0	0	0	0	0	0	0	0	0	0	0	0	0	0	0	0	0	0	0	0	0	0.548027	0	0	0	0	0	0	0	0
ENSG00000063587	10.6159	10.4691	10.6753	10.7139	10.5001	10.5462	10.5413	10.6839	9.41042	9.45528	9.58199	9.23919	9.49204	9.69069	9.55302	9.4102	9.42455	9.57567	9.50511	9.53004	9.62081	9.58886	9.53425	9.65606	5.30902	5.06055	5.26299	6.31101	5.05267	3.81466	5.07496	5.75791	11.3618	11.3532	11.3273	11.3212	10.9993	11.0755	11.0635	11.0173	11.2889	11.1946	11.1726	11.1608	11.0364	11.0664	11.0053	11.1031	10.7623
ENSG00000063601	11.1205	11.0911	11.1549	11.3164	11.1032	11.0994	11.0526	11.0045	11.2027	11.1196	11.1727	11.238	10.8869	10.8444	10.9676	10.896	10.2151	10.1396	10.2527	10.4193	9.92916	9.99303	9.99981	9.92413	11.234	11.5583	11.3695	11.5236	11.5674	11.4349	11.6381	11.5158	11.7604	11.6938	11.7479	11.8144	11.8143	11.9563	11.9144	11.8807	11.4297	11.4817	11.3954	11.4782	11.3722	11.4171	11.3982	11.3755	11.173
ENSG00000063660	4.48994	4.74134	4.34229	2.94356	4.45559	4.22132	4.3034	4.35195	1.55957	0.992801	1.53138	2.21905	2.03564	2.28308	2.41454	3.08638	1.15393	2.92982	1.86019	2.38636	2.63748	2.09817	0.927358	2.36826	0	0	0	1.81916	0	0	0	0	5.70725	6.23883	5.88833	5.97046	5.686	5.16082	5.02581	5.46256	4.92307	4.93419	4.69894	4.145	5.39398	5.18198	5.17045	4.30653	5.22011
ENSG00000063761	8.14193	8.61826	7.94473	8.29356	8.40141	8.14204	8.14677	8.31354	9.14649	8.93971	8.87285	8.88874	9.22823	9.10588	9.05693	9.2318	8.88025	8.89087	8.90625	8.73437	8.77621	8.5961	8.77211	8.87927	3.16573	3.47559	3.53886	3.81916	2.13128	0	3.60855	2.42149	8.08092	8.36242	8.08794	8.19127	8.45931	8.3242	8.22812	8.45992	7.97764	7.83971	7.6394	8.04953	8.19619	7.8068	7.98628	7.93893	7.93296
ENSG00000063854	10.1239	10.2584	10.0121	10.1296	9.99436	9.77823	10.0795	10.2458	10.9176	10.7129	10.9304	10.5697	10.9553	10.6589	10.8361	11.0706	9.90738	9.97837	10.1749	9.96354	10.1421	9.86728	9.91005	10.1185	9.93008	9.51516	9.65483	9.68989	9.39484	9.253	9.85134	9.73507	9.39148	9.67214	9.23452	9.2207	9.29162	9.21447	9.38633	9.63782	10.11	9.88016	9.85042	9.88495	10.0007	9.7706	10.1083	10.2165	10.0299
ENSG00000063978	11.1792	11.2279	11.1525	11.1123	11.033	10.9479	11.1487	11.0936	11.3628	11.3577	11.4759	11.3584	11.4136	11.3072	11.4562	11.3849	10.8609	10.9047	10.8164	10.8333	10.8403	10.9243	10.9747	10.9344	11.3676	11.0831	11.3558	11.193	11.7128	11.466	11.7525	11.643	11.1103	11.0118	11.137	11.046	11.0948	10.9277	11.1409	11.1585	11.0373	11.0705	11.0775	11.0746	11.0835	11.1055	11.2008	11.0994	11.5243
ENSG00000064012	11.917	11.7223	11.9076	11.7381	12.1194	12.1391	12.1337	12.0767	11.6518	11.5927	11.7724	11.6334	11.9073	12.0732	11.9745	11.8384	11.4859	11.5899	11.5397	11.6626	11.9139	11.9953	11.8452	11.8568	14.2704	14.2472	14.4863	14.3209	14.2728	14.3022	14.2652	14.2592	11.3869	11.1869	11.3966	11.4358	11.932	12.0124	11.9531	12.0319	11.765	11.6675	11.8388	11.7302	12.1231	12.2836	12.1419	12.2249	12.5068
ENSG00000064042	3.45935	2.53345	3.88353	2.2066	3.77588	3.05139	3.5757	2.98012	5.62365	5.88859	4.02066	5.81747	4.769	5.4514	5.9828	5.65051	3.98682	3.81403	3.9898	3.76076	4.21279	5.09697	4.06871	4.21516	1.84959	0	0	0	0	0	0	0	0	0	0	0.919527	0	0	0	0	0	0	0	0	0	0	0	0	3.07216
ENSG00000064102	9.46421	9.18375	9.45829	9.38853	9.36919	9.34666	9.59834	9.27921	8.57904	8.46301	8.5544	8.78744	8.60406	8.71946	8.66562	8.36101	8.97266	8.61394	8.82047	8.99347	8.71892	8.85786	8.98734	8.90069	5.80378	5.64445	5.40801	5.25878	6.43192	4.59427	4.70166	3.85283	9.21499	9.13851	9.05122	9.20941	9.12262	9.4144	9.54228	9.47119	9.52083	9.66341	9.70631	9.70817	9.7243	9.74082	9.62995	9.40184	9.2602
ENSG00000064115	10.3997	10.1893	10.3	10.1547	10.1965	10.2862	10.2446	10.1331	10.2097	10.3361	10.5319	10.4601	10.2886	10.3499	10.4724	10.4101	10.7034	10.5828	10.7671	10.729	10.5437	10.6862	10.7068	10.6823	9.16021	8.45166	9.18693	9.12481	8.96667	8.01153	8.81941	9.01391	9.96204	9.86379	9.8533	10.0403	9.99774	10.1621	10.1511	10.0733	9.85833	9.91342	9.9558	9.93791	9.74926	9.96546	9.81861	9.8796	10.4804
ENSG00000064195	0	0.53345	0.598132	0	0	0	0	0	0	0	0	0	0	0	0	0	0	0	0	0	0	0	1.48375	0	0	0	0	0	0	0	0	0	0	0	0	0	0	0	0	0	0.548027	1.68854	0	1.68688	0	0	0.754289	0	0
ENSG00000064199	5.15152	3.73583	4.78664	4.50059	4.50455	4.90193	4.51327	4.883	5.41748	4.7719	5.45643	5.36076	5.26349	4.61753	5.15552	4.90632	5.74732	4.99117	5.19235	5.267	5.28914	5.6044	5.00069	5.46686	2.51489	1.89063	3.46691	1.81916	0	3.27408	2.02359	2.43599	3.31407	3.9125	4.54251	4.18771	4.08975	4.15906	4.67415	3.4178	3.72831	4.38934	3.62333	2.99402	3.3856	3.3857	4.50718	2.49062	2.39286
ENSG00000064201	12.4679	12.6081	12.3521	12.4703	12.1537	11.9467	12.2658	12.4667	12.5471	12.6031	12.3617	12.2353	12.1496	11.9494	12.0995	12.2183	12.0533	11.8032	11.9288	11.6836	11.8036	11.6163	11.8996	12.1797	10.5467	10.1681	10.2516	10.5827	10.1774	9.49633	10.0784	10.0506	9.67539	9.74664	9.64849	9.50659	9.87576	9.62796	9.93504	10.0695	12.2966	11.9873	11.8946	12.1361	12.3348	12.149	12.255	12.3924	13.5042
ENSG00000064205	0.652	0.53345	0	0.621634	0	0	0	0	0	0	0	0	0	1.28308	0	0	0.797785	0	0	0	0	0	0	0	0	0	0	0	0	0	0	0	0.810014	1.71935	0	0	0	0	0	0	0.548027	0	0	0	0	2.12887	0	0	0
ENSG00000064218	0	0	0	0	0	0	0	0	0	0	0	0	0	0	0	0	0	0	0	0	0	0	0	0	0	0	0	0	0	0	0	0	0	0	0	0	0	0	0	0	0	0	0	0	0	0	0	0	0
ENSG00000064225	9.92864	9.93089	9.79927	9.6544	10.2137	10.2596	10.4496	9.93489	10.6604	10.8075	10.6886	11.0587	10.6843	10.9883	11.1743	10.8873	11.3196	11.3877	11.4217	11.6676	11.5804	11.9569	12.0275	11.8216	13.0108	13.2149	13.0855	13.3628	12.6894	12.9268	13.2531	13.0331	0	2.71935	0.602191	1.91953	3.26781	0	3.08825	3.95244	2.35538	0.68854	3.05626	3.73316	1.31759	2.45879	3.48408	2.85228	6.03563
ENSG00000064270	5.05008	4.26605	5.12972	5.35171	4.79023	3.59702	3.98297	4.58407	3.47205	3.67908	2.43262	2.05065	1.50031	3.86198	1.06504	3.54773	1.47286	1.4544	2.8952	3.96597	2.48249	2.78668	3.08726	3.03494	6.12415	5.74782	6.64269	6.76012	4.54588	4.05073	4.34682	6.0578	4.31185	3.8029	4.09284	4.20972	3.42945	3.34959	1.42828	3.68793	4.98912	5.22926	4.8218	5.59591	5.13795	5.10269	5.35761	5.39581	2.73303
ENSG00000064300	4.9532	4.92233	3.57584	3.79156	4.63837	3.05139	4.25377	3.46554	5.12043	5.63666	5.62699	4.22483	6.86803	6.77494	6.4541	5.56959	0	1.01909	2.53826	2.53837	5.04981	4.83514	1.48375	3.08533	1.84959	0	1.55701	0	0	0	0	0	1.81001	2.30432	2.60219	0.919527	3.26781	2.46038	0.914782	2.36748	1.54803	0.68854	2.15462	3.11266	2.90255	2.12887	0.754289	2.44259	6.60697
ENSG00000064309	5.23696	4.99223	5.88131	5.96042	5.56361	6.35188	6.11523	5.86725	1.87251	1.9928	0.628342	1.9029	0	1.28308	0.558555	0.869152	1.79778	2.01909	0	0	1.05251	0	1.48375	0	0	1.89063	1.55701	0	0	0	0	0	2.39498	2.71935	0.602191	1.91953	2.24601	1.61094	0	1.36748	6.6884	6.57118	6.55697	6.80479	6.69263	6.88055	7.03895	7.1028	0.750229
ENSG00000064313	10.135	10.0131	10.1095	10.1571	10.0655	10.2472	10.109	10.014	9.99347	10.025	10.1042	10.038	10.0917	9.90086	10.2008	9.87129	10.1154	9.92643	10.0409	10.2729	10.0141	10.2943	10.0503	9.90544	9.71334	9.51991	9.66182	9.84014	9.74569	9.47303	9.73687	9.43858	10.1915	10.0094	10.0966	10.2367	10.0684	10.0707	10.1184	9.94014	10.1397	10.2774	10.2382	10.2131	9.85442	9.90346	10.1135	9.81546	10.2304
ENSG00000064393	12.4377	12.2831	12.4384	12.2228	11.5093	11.4975	11.5371	11.4339	12.1406	12.0105	12.2079	12.0591	11.9132	11.8463	11.9595	11.7598	12.2469	11.9796	12.3611	12.1909	11.5997	11.6252	11.5943	11.5793	10.7761	10.8691	11.0827	10.9872	10.3757	10.5032	10.6774	10.5468	11.9697	11.8684	12.1114	11.9307	11.0389	10.7988	11.1877	10.8953	11.5956	11.453	11.6516	11.6112	11.2849	11.3016	11.3716	11.2957	13.8772
ENSG00000064419	10.8266	10.8904	10.8465	10.8671	10.8795	10.6952	10.8636	10.7855	11.1543	11.0188	11.2462	11.0668	11.1484	10.9652	11.0412	11.1309	10.9779	11.0023	10.9969	10.998	11.0307	10.8289	10.9908	11.0463	11.3979	11.3109	11.3159	11.5518	11.4938	11.1519	11.7092	11.4449	10.891	10.8468	10.8796	10.8724	10.8287	10.9435	10.8097	10.8203	10.7787	10.7309	10.8042	10.6905	10.8134	10.7885	10.684	10.7678	10.9682
ENSG00000064489	0	0	0	0	0	0	0	0	0	0	0	0	0	0	0	0	0	0	0	0	0	0	0	0	0	0	0	0	0	0	0	0	0	0	0	0	0	0	0	0	0	0	0	0	0	0	0	0	0
ENSG00000064490	9.83561	10.0681	9.81413	9.98284	9.93678	9.6935	9.82811	9.79772	9.99877	10.0999	9.97331	9.94203	9.89327	9.83029	9.92887	10.0437	9.93957	10.1214	10.0702	9.90955	9.99618	9.79464	9.91199	10.0767	11.4929	11.4395	11.4985	11.4149	10.4754	9.83441	10.4797	10.3561	9.96463	10.1083	10.0873	9.82259	9.95542	9.82399	10.0386	10.1309	9.77279	9.90813	9.71449	9.67905	9.89522	9.59281	9.78259	9.82817	9.94018
ENSG00000064545	9.2757	9.38807	9.19194	9.32889	9.25688	8.72785	9.22042	9.27098	8.79554	8.94321	8.34286	8.63585	8.74224	8.5985	8.77064	8.945	8.92563	9.01915	8.99445	8.73935	8.79337	8.52912	8.81234	8.91243	0	0	0	1.81916	2.14578	0	0	2.43599	9.06712	9.42405	9.14851	8.79051	9.00691	9.04685	9.06407	9.38585	9.45037	9.5141	9.21805	9.2119	9.5122	9.28773	9.36454	9.39824	9.61138
ENSG00000064547	11.0059	11.3274	10.9162	11.1702	11.1698	10.7073	10.9175	10.897	12.6072	12.5159	12.5959	12.2779	12.4535	12.0434	12.2575	12.3794	11.2934	11.4327	11.5353	11.2035	11.1973	10.9466	11.0828	11.2413	14.8316	15.0013	14.909	14.8048	14.7259	14.3567	14.6699	14.849	9.18479	9.49338	9.41119	9.25706	9.23492	9.32147	9.22694	9.35389	10.9106	10.8732	10.7096	10.6909	10.8884	10.5422	10.8046	10.8781	10.5842
ENSG00000064601	12.324	12.7481	12.348	12.194	12.4669	12.2752	12.5975	12.5132	12.1904	12.1562	12.1686	12.0964	12.1823	12.0475	12.2247	12.1149	13.4387	13.4875	13.4475	13.2982	13.7553	13.532	13.7396	13.7165	12.6316	12.895	12.5216	12.4487	13.0673	12.7305	12.7587	12.4771	10.9367	10.9697	11.0152	10.7936	10.8814	10.8554	10.9248	10.9974	10.9468	11.1361	10.9722	10.8995	10.9579	10.9109	11.0042	11.0075	11.1572
ENSG00000064607	13.0236	12.9656	12.9602	13.0063	12.8345	12.8188	12.8752	12.9828	13.1013	13.0385	12.9746	13.038	13.0496	12.9888	13.0674	13.1255	12.812	12.8055	12.8413	12.8285	12.7135	12.7399	12.8456	12.9241	11.6036	11.0548	11.3393	11.7396	10.9768	10.7362	10.9392	11.2889	12.9643	13.0279	12.9199	13.0319	13.0198	12.9729	13.0136	13.0461	12.9464	12.861	12.8132	12.9137	12.8979	12.8056	12.8495	12.9146	13.5891
ENSG00000064651	8.23373	7.85267	8.39625	8.44405	8.372	8.27539	8.19135	8.45117	8.15615	8.20021	8.21308	7.99587	7.95546	7.74742	7.95199	7.62096	7.37098	7.35698	7.23745	7.92919	7.24904	7.03426	7.33949	7.22543	4.0163	3.89063	3.70432	3.40412	3.14578	5.22368	5.00544	4.75791	9.1583	9.00087	9.1147	9.0898	9.07426	9.27724	9.35478	9.3801	8.44181	8.53579	8.75384	9.1258	8.24383	8.38418	8.62293	8.2685	8.5005
ENSG00000064652	7.20828	6.76438	6.72205	6.69031	7.05129	7.13461	6.73598	6.51965	8.56202	8.39018	8.5615	8.50347	8.6139	8.3631	8.65157	8.74972	7.30037	6.96979	7.1969	7.57076	7.40831	7.63153	7.72548	7.6439	0	0	0	2.81916	2.24339	0	0	0	5.19268	5.03115	5.52534	5.87279	5.60338	5.94194	5.97958	5.97806	5.87356	5.90538	5.89302	6.00122	5.48899	6.03768	6.18478	5.57928	6.52396
ENSG00000064655	2.23696	1.53345	0.598132	0.607135	0	0	0	0.658188	0	0	0	0	0	0	0	0	0	0	0	0	0	0	0	0	0	0	0	0	0	0	0	0	5.36215	4.88928	5.45825	4.65505	3.58974	3.77363	2.91478	3.36748	0	0	0	0	0	0	0	0	0
ENSG00000064666	12.7732	12.8976	12.8829	12.8636	12.8545	12.698	12.9047	12.9826	12.776	12.8892	12.688	12.834	12.8823	12.7343	12.8833	12.8536	12.64	12.6486	12.5997	12.4961	12.702	12.6148	12.6644	12.7215	15.2608	15.4074	15.2952	15.1105	15.4717	15.2897	15.5392	15.4273	12.937	12.9452	12.9316	12.8156	13.0336	12.8701	13.1	13.1842	13.1189	13.1551	12.9962	13	13.1358	12.9436	13.1814	13.1826	12.1137
ENSG00000064687	13.0288	13.2398	13.0872	13.3004	13.0222	12.8405	13.1001	13.2882	12.9619	12.8403	12.6748	12.7165	12.9311	12.5436	12.7916	12.9949	12.7158	12.7279	12.8952	12.4893	12.6185	12.3629	12.4646	12.82	15.4517	15.5241	15.4188	15.3419	15.3342	14.935	15.448	15.4923	13.5778	13.7396	13.5228	13.567	13.6962	13.4732	13.6236	13.8638	13.4703	13.3754	13.1609	13.3098	13.3215	13.1149	13.405	13.5338	12.8745
ENSG00000064692	1.652	0	0	1.62163	2.63837	0	2.25377	0.658188	0	0	0	0	0	0	0	0	0	0	0	0	0	0	0	0	0	0	0	0	0	0	0	0	0	0	0	0	0	0	0	0	0	0	0	0	0	1.12887	0	0	0
ENSG00000064703	9.34032	9.17706	9.33094	9.19994	9.3467	9.23379	9.56459	9.30837	8.77441	8.73771	8.77756	8.74536	8.7645	8.94453	8.93528	8.82439	9.13046	8.88591	8.82653	9.20269	8.76987	8.83365	9.09352	9.04488	8.75582	8.47593	8.68841	8.32233	8.00351	8.13654	8.57918	8.06596	9.86064	9.48276	9.77431	9.5957	9.43974	9.43989	9.61206	9.3592	9.47191	9.3386	9.52512	9.41055	9.45678	9.56131	9.81752	9.59491	8.94661
ENSG00000064726	10.8628	10.768	10.915	10.7066	10.8911	11.0386	10.8583	10.8357	11.2763	11.3431	11.4991	11.5287	11.3475	11.4623	11.4298	11.3856	11.0704	11.1371	11.0791	11.3517	11.1658	11.3962	11.2479	11.2533	9.69514	9.47634	9.72333	9.77945	9.52611	9.41755	9.602	9.29856	10.854	10.6825	10.9234	10.9975	10.9038	11.1587	10.9817	10.9754	10.3471	10.5159	10.7019	10.7524	10.6614	10.941	10.6869	10.6231	10.9104
ENSG00000064763	8.52908	8.56431	8.77152	8.63331	8.86055	8.86334	8.53763	8.76265	8.10655	8.13833	8.38407	7.93632	8.13459	8.04744	7.97897	8.18622	9.55294	9.70516	9.55748	9.88634	9.86211	9.78274	9.83211	9.90457	11.3473	11.5199	11.7138	11.3955	11.2306	11.428	11.4331	11.4885	7.40581	6.84552	7.23589	7.47626	6.25321	6.40389	6.54896	6.27311	8.20843	7.99647	8.03431	8.05443	7.13002	7.28922	7.54828	7.35638	6.82635
ENSG00000064787	4.77079	5.15084	5.0983	4.27014	5.21505	4.50992	5.51166	4.55736	4.93129	5.14174	5.36721	4.09943	5.62001	5.8877	5.30925	5.50418	5.40045	5.27122	5.09042	5.70737	5.83195	6.4317	6.50123	6.56867	8.19352	7.69119	7.3932	8.39749	7.93887	7.53552	8.26168	8.21597	6.75158	6.76222	6.6886	6.5218	6.69407	6.10366	6.35183	6.39295	3.12817	3.12417	3.02908	3.92567	0	2.12887	0	0	4.10637
ENSG00000064835	1.652	0.617514	0	0.621634	0	1.05139	1.83874	1.65819	0	0	0.00685371	0	0	0	0.558555	2.65992	0.797785	0.0190915	0	0	0.0233676	2.79416	0	0	0	0	2.83202	0.460701	0	3.96667	0	0	1.39498	0	0.602191	0.504489	1.26781	0	2.65894	1.36748	0	1.26385	0.569653	0.961891	0	0	0.602285	2.02755	0
ENSG00000064886	8.72972	8.70753	9.08332	8.9925	8.11093	8.60859	8.53631	8.66662	4.04083	4.46789	4.6418	2.98697	3.44978	5.05708	4.61167	4.67548	6.41073	6.30338	6.0799	5.45675	6.18879	5.76568	5.76989	6.0525	2.50035	4.15966	3.87605	1.81916	3.73074	2.96667	3.60855	3.75791	9.48318	9.51695	9.68796	9.30823	8.86445	8.89726	9.13545	8.92153	9.47016	9.72012	9.69088	9.38823	9.04701	9.07882	9.2744	9.02793	9.16775
ENSG00000064932	12.0508	12.5957	12.0121	11.9507	12.3486	11.9842	12.0964	12.2471	12.645	12.669	12.5359	12.3472	12.8061	12.4851	12.6465	12.7395	12.5705	12.8898	12.6754	12.2166	13.064	12.6565	12.8132	12.9458	15.4882	15.6389	15.3524	15.221	15.5094	14.8658	15.2776	15.278	11.2571	11.5521	11.3767	11.0832	11.3145	11.0829	11.2166	11.3408	11.6844	12.0859	11.6258	11.4146	12.0831	11.6617	11.8983	11.8179	11.955
ENSG00000064933	9.60924	9.40681	9.66842	9.45461	9.61744	9.66633	9.62302	9.61603	9.09834	9.16437	9.17202	9.26002	8.97177	9.07977	9.15171	9.1891	9.19338	9.0214	9.0488	9.26695	8.86847	9.04139	9.03484	8.96879	3.84959	4.64765	4.72533	5.40474	4.87913	4.55163	5.01635	4.80894	10.2734	10.0884	10.2667	10.3884	10.0645	10.4636	10.268	10.0192	9.52129	9.66749	9.81438	9.92225	9.8186	9.95859	9.69711	9.69878	10.0182
ENSG00000064961	10.5902	10.8278	10.5757	10.6249	10.5952	10.5262	10.7394	10.818	11.0071	11.0103	10.826	10.7282	11.1195	10.8029	11.0173	11.1633	10.9157	10.9702	10.9638	10.8055	11.0948	10.8112	10.9676	11.2461	10.5923	10.641	10.7465	10.6235	10.6191	10.3568	10.5243	10.4157	10.2547	10.5603	10.4107	10.3257	10.5414	10.28	10.5707	10.7801	10.389	10.5134	10.2478	10.274	10.55	10.3206	10.5309	10.652	10.7614
ENSG00000064989	6.19054	5.62557	6.24257	5.87902	6.23793	5.58745	6.05803	5.69908	7.58812	7.11878	6.92792	7.87984	6.89288	7.34169	6.55381	6.93847	7.37476	7.02089	7.34407	7.76539	7.02865	7.30346	7.9399	6.9683	0	0	0	0	0	0	0	0	2.39498	0	1.60219	1.91953	2.46316	0	3.23671	2.95244	3.54803	4.49177	4.15462	3.8552	3.12494	3.12887	3.33925	3.44259	5.22985
ENSG00000064995	10.0603	9.85298	10.0141	9.97687	10.0815	10.2006	10.1152	10.1488	9.91435	9.83719	9.96866	9.8636	9.8996	9.96424	9.97488	9.79263	10.0356	10.0232	9.99643	10.2403	10.0223	10.0782	10.0179	10.0872	9.73764	9.50881	9.64515	9.5511	9.28045	9.14326	9.63325	9.50995	10.2418	10.1971	10.1633	10.2809	10.2964	10.359	10.2739	10.2411	10.1428	10.0923	10.1789	10.1183	10.242	10.1594	10.1969	10.1692	10.0211
ENSG00000064999	10.0751	10.0844	9.89082	9.85465	9.69368	9.68943	9.6259	9.72088	11.4213	11.3395	11.4838	11.3292	11.2605	11.0976	11.36	11.2158	10.5888	10.5627	10.7242	10.6404	10.3419	10.2576	10.4915	10.4245	10.9447	11.2947	11.0728	11.0071	11.0379	10.5745	10.8713	10.8928	8.82214	9.07338	8.92006	8.96796	8.90313	8.81194	8.74108	8.86109	8.89565	9.10938	9.04141	8.99249	8.81831	8.71226	9.1644	9.14262	9.27493
ENSG00000065000	12.269	12.5854	12.284	12.3443	12.2424	12.1259	12.2816	12.3741	12.4916	12.606	12.4426	12.4847	12.5954	12.4333	12.5628	12.5722	12.5988	12.7351	12.6356	12.4761	12.7047	12.5036	12.709	12.7634	12.2184	12.5299	12.272	12.2397	12.3834	12.0255	12.313	12.369	12.0124	12.1599	12.1424	11.9817	12.0927	12.0447	12.0845	12.0982	12.0608	12.0867	11.9234	11.945	12.0962	11.9478	12.1465	12.137	12.5317
ENSG00000065029	11.218	11.3034	11.329	11.4245	11.1679	11.0276	11.2261	11.3917	10.7995	10.6908	10.7777	10.5697	10.8968	10.6528	10.8731	10.9596	10.4438	10.4247	10.5306	10.2916	10.4639	10.0221	10.3567	10.5333	9.00996	8.61651	8.84694	8.92118	8.51157	7.75587	8.21064	8.34696	11.9826	12.1653	11.9465	11.9396	11.7613	11.6905	11.7325	11.8782	11.6602	11.6296	11.5914	11.5871	11.685	11.5999	11.5948	11.824	11.6944
ENSG00000065054	7.34772	7.33603	7.06672	7.24339	5.73362	5.73846	6.35811	6.41254	6.69702	6.67706	5.6143	6.55079	5.33216	5.33358	5.3315	5.66149	7.90002	7.73704	7.57455	7.39402	6.33607	6.02354	6.50276	6.8329	0	0	0	0	0	0	0	0	5.18366	5.07197	5.37882	3.7615	3.89542	4.47474	4.18232	4.36748	6.02894	6.50667	6.1322	6.12784	6.09058	5.83982	5.89752	5.89677	7.67919
ENSG00000065057	7.51389	7.7772	7.36878	7.85089	7.03418	7.12003	7.46998	7.55392	8.19913	8.17321	8.15585	8.08264	7.74913	7.69565	8.14776	8.10368	7.61593	7.55934	7.30019	7.35385	6.57075	6.50059	7.13515	7.16407	1.84959	1.89063	0	0	0	1.96667	0	0	8.18229	8.19495	8.26042	7.55462	8.22743	8.16732	8.32682	8.52661	7.43821	7.29251	7.42653	7.28209	7.40888	7.37599	7.41332	7.2005	7.96279
ENSG00000065060	10.144	9.93498	10.0484	10.0879	10.3937	10.4573	10.2753	10.193	11.6346	11.5266	12.0012	11.6785	11.9353	11.8691	11.9012	11.9201	10.2776	10.1809	10.5105	10.3282	10.646	10.6497	10.5038	10.6085	6.80783	6.17066	6.60146	7.14986	6.9043	6.57813	7.21386	7.01525	9.89484	9.96236	10.0433	10.0365	10.1873	10.0563	10.1152	9.92506	9.76788	9.66989	9.72736	9.69931	10.0632	10.1013	9.96479	9.94313	10.2879
ENSG00000065135	11.1996	11.163	11.1929	11.0585	11.3206	11.2878	11.203	11.1044	12.061	12.0866	12.3001	12.2407	12.0291	12.1422	12.151	12.0676	11.7337	11.7076	11.7331	11.8923	11.8551	12.1025	11.8675	11.8388	12.9846	12.8247	13.0783	12.8964	13.1939	13.3391	13.153	12.8448	10.5947	10.3331	10.6924	10.7313	10.7888	10.8331	10.8387	10.7728	10.5168	10.5374	10.6398	10.7347	10.6197	10.826	10.6455	10.5349	11.0622
ENSG00000065150	11.1875	11.2624	11.2964	11.3201	11.3338	11.3899	11.2767	11.2232	11.4023	11.5128	11.4701	11.5939	11.6162	11.6661	11.6105	11.5124	11.1757	11.052	11.1751	11.3515	11.1333	11.212	11.0131	11.1325	3.83509	0	2.8847	4.27859	3.73074	3.96667	0	3.43599	11.3867	11.1865	11.4217	11.43	11.3209	11.499	11.5593	11.3115	11.3921	11.4991	11.5149	11.5059	11.4014	11.5567	11.4213	11.3286	11.064
ENSG00000065154	9.9386	9.77762	9.80106	9.82371	9.796	9.83936	9.85075	9.64912	10.0327	10.2347	10.4633	10.3774	9.96197	10.075	9.99884	10.0946	10.3291	10.3802	10.3445	10.4735	10.4014	10.5063	10.4749	10.3181	9.28079	9.0757	9.45201	9.61038	10.3516	10.1406	10.534	10.1622	9.15706	8.96795	9.00046	9.15521	8.58775	8.90084	9.0508	8.47726	9.53719	9.48814	9.49714	9.77983	9.41214	9.51495	9.60128	9.25226	9.53008
ENSG00000065183	9.64838	9.6794	9.80664	9.713	9.53126	9.73055	9.76766	9.67659	9.37263	9.42562	9.48797	9.72892	9.3543	9.39099	9.44139	9.31186	9.35975	9.23862	9.23496	9.62484	9.05346	9.20903	9.50828	9.30844	5.83963	5.03467	5.76334	5.11046	5.4297	5.2886	4.69261	5.52684	9.66096	9.36766	9.47793	9.57074	9.50657	9.77445	9.70697	9.62882	9.77996	9.84027	9.91606	9.80208	9.86792	9.88569	9.97354	9.81557	9.24879
ENSG00000065243	11.4578	11.1018	11.47	11.2081	11.579	11.6565	11.3018	11.3574	11.9783	11.9182	12.0554	11.9193	11.877	12.055	11.7978	11.8424	11.9945	12.0233	12.0951	12.2569	12.0193	12.2727	11.8415	11.9454	14.5748	14.492	14.6679	14.7512	14.1576	14.4005	14.1478	14.2722	11.3389	11.2108	11.3526	11.5123	11.2283	11.3824	11.1847	11.1162	11.2245	11.2222	11.3421	11.4012	11.2014	11.4377	11.1855	11.1164	10.928
ENSG00000065268	9.4483	9.65524	9.45369	9.45926	9.17281	9.05106	9.17383	9.24435	9.45386	9.42238	9.07054	9.27738	9.47888	9.26208	9.42156	9.46687	9.30403	9.60627	9.49132	9.13341	9.25586	9.02828	9.27276	9.46373	3.17151	4.68764	3.72051	5.60993	4.1814	2.96667	3.81436	3.06825	9.14969	9.63762	9.38096	9.08388	9.17049	9.2773	9.36261	9.41155	9.41959	9.46655	9.34642	9.21784	9.36597	9.25061	9.41354	9.35159	9.68575
ENSG00000065308	10.4017	10.3409	10.3398	10.6075	10.1761	10.2714	10.4159	10.4426	10.9549	10.8448	11.0553	10.895	10.8856	10.762	10.8917	10.8875	10.5065	10.4961	10.6295	10.7498	10.2933	10.3005	10.3813	10.4733	7.46429	6.94026	7.52671	7.99008	7.95904	7.56062	8.03078	7.88654	10.7924	10.8817	10.9936	11.2059	10.6565	10.7233	11.2057	10.9287	9.91695	9.90266	9.89327	9.84104	10.09	10.046	10.1446	10.1553	10.9903
ENSG00000065320	2.652	3.70337	1.59813	3.42899	4.17443	4.51083	3.4237	3.46554	2.45747	1.81655	2.2133	3.51643	3.76465	3.60501	3.95087	3.87455	2.60514	0	2.53826	0.953403	3.22884	3.09817	3.06871	3.69098	3.43455	3.89063	2.55701	2.81916	2.14578	0	4.19351	3.43599	3.97994	4.43525	2.60219	3.24145	4.72724	4.54784	4.82263	5.22546	2.54803	3.00758	3.15462	2.27185	3.97065	4.52119	4.39814	4.73243	4.01776
ENSG00000065325	0.652	0	0	0	0	0	0	0	0	0	0	0	0	0	0	0	0	0	0	0	0	1.51321	1.08782	0.500367	1.47252	0	0	1.81916	0	0	0	2.43599	0	0.719353	0	0	0	0	0	0	0	0	0	0	0	0	0	0	0
ENSG00000065328	4.7301	4.1136	4.88205	3.62163	3.62096	3.05139	4.4849	2.23833	0.84336	0	0.628342	0	3.03203	2.42713	2.02322	2.45411	0	0	0	0	0	0	0	0	0	0	0	0	0	0	0	0	1.81001	2.71935	2.60219	3.50449	0	2.46038	5.86572	3.68941	3.99561	4.68854	5.29485	3.85681	1.31759	2.12887	4.06898	3.02755	6.37784
ENSG00000065357	13.5935	13.4831	13.7366	13.8891	13.7469	13.7485	13.945	13.9175	10.3861	10.6165	10.0195	10.6859	10.169	10.2519	10.3998	10.2563	11.0858	11.0414	10.9281	11.0461	11.0535	10.8917	11.1243	11.2194	11.7326	11.6402	11.6445	11.7442	11.1807	11.0953	11.6503	11.5908	12.9457	12.9571	12.8065	12.8659	12.2379	12.1679	12.4528	12.3749	14.6951	14.6782	14.6284	14.5494	14.6923	14.5809	14.72	14.7745	11.2497
ENSG00000065361	3.56273	3.3408	4.28743	3.79156	3.66411	4.34123	2.83874	4.64278	2.45747	1.9928	0	0	1.03564	2.13907	1.55855	0	0.797785	0	0	0	1.05251	1.48406	1.48375	0	0	0	1.55701	0	0	0	0	0	0.810014	0	0.602191	1.91953	0.26781	0	0.914782	0	5.16038	4.01047	4.51638	4.93633	4.29579	5.08307	5.10973	4.95987	3.20966
ENSG00000065371	0	0	0	0	0	0	0	0	0	0	0	0	0	0	0	0	0	0	0	0	0	0	0	0	0	0	0	0	0	0	0	0	0	0	0	0	0	0	0	0	0	0	0	0	0	0	0	0	0
ENSG00000065413	12.1162	12.062	12.0076	11.9746	11.9953	11.9223	11.8638	11.9055	12.3622	12.3039	12.3642	12.2962	12.3571	12.3386	12.2823	12.2559	11.8851	12.0119	11.9984	11.8941	11.8949	12.0527	11.9608	11.765	13.5082	13.7091	13.6578	13.581	13.4135	13.4777	13.4202	13.4298	12.2715	12.2098	12.1709	12.1736	11.8252	11.8585	11.8298	11.8604	12.1694	12.0731	12.0864	11.9975	11.8276	11.9804	11.9171	11.8473	12.3737
ENSG00000065427	11.6283	11.7364	11.6415	11.5936	11.8369	11.8247	11.7249	11.7084	12.0245	12.1364	12.2413	12.1503	12.2927	12.1622	12.1285	12.1156	11.8471	11.9623	11.8585	11.8981	11.9828	11.916	11.7507	11.899	9.85618	10.6598	10.4503	9.45145	10.6054	10.495	9.85486	9.50507	11.3916	11.4207	11.4345	11.4004	11.6237	11.6129	11.5673	11.7233	11.5778	11.705	11.7027	11.5887	11.8196	11.9381	11.737	11.7673	11.3523
ENSG00000065457	9.89217	9.6928	9.57447	9.90175	9.47012	9.4859	9.48763	9.45783	10.0149	9.8871	9.99984	9.99543	9.75037	9.50549	9.81335	9.5925	9.50141	9.62368	9.4835	9.52884	8.78227	9.00209	9.00614	9.06558	10.6302	10.8516	10.7112	10.4136	10.5314	10.2629	10.5748	10.463	9.88397	9.77689	9.79787	9.82636	9.44812	9.51567	9.40571	9.41012	10.2291	9.91914	10.0351	10.1148	9.7186	9.67695	9.61155	9.86621	9.76081
ENSG00000065485	7.73867	7.77923	7.7628	7.88354	7.85142	7.97258	7.98526	8.09639	6.45979	6.65534	6.33163	6.62915	6.46814	7.04636	6.66457	7.19851	8.91496	8.7395	8.94793	8.91225	9.04435	8.81447	9.1829	9.33869	0	0	0	0	0	0	0	2.66553	6.85931	7.50571	7.26227	7.17647	6.73692	7.22984	7.69291	7.92358	7.14266	7.21758	7.64289	6.89687	7.23574	6.94423	6.9104	6.89466	4.88704
ENSG00000065491	9.02613	9.08666	9.15321	9.16916	8.84505	8.86975	8.75631	9.08617	8.86866	9.0151	9.02707	9.07259	8.91499	9.05046	8.95738	8.91905	8.87904	9.08792	8.98253	8.86162	8.98646	8.83563	8.7781	8.94799	7.83121	7.93524	7.90128	7.76229	7.77134	7.05413	8.01817	7.59424	9.06828	9.04033	8.99581	9.08914	8.81291	9.01117	8.89039	8.91383	9.1029	9.29102	9.19106	9.15344	9.08084	9.16892	9.06667	9.09693	9.30709
ENSG00000065518	9.77392	9.77848	9.79761	9.69805	10.1187	10.0316	10.0176	10.0063	10.1157	10.1686	10.1629	10.1358	10.181	10.1114	10.179	10.2627	10.0148	9.9321	9.89304	9.94561	10.1092	10.0773	9.99289	10.08	8.95675	8.92955	9.09826	8.91656	8.72199	8.46204	9.00155	8.46831	9.66205	9.6709	9.83816	9.86596	9.74892	9.90059	9.95857	10.0792	9.79398	9.88551	9.82596	9.8459	10.0978	10.068	10.1263	10.1447	9.60279
ENSG00000065526	12.859	12.9577	12.8437	12.8843	12.8185	12.7732	12.7457	12.7972	13.2459	13.2144	13.2906	13.1608	13.2976	13.2262	13.2764	13.3309	13.0346	13.1037	13.1794	13.088	13.1916	13.1762	13.038	13.1803	14.1288	14.2141	14.2822	14.3212	14.2638	14.2062	14.1559	14.4445	13.0901	13.1698	13.1322	13.0149	13.157	13.0594	13.0284	12.9765	12.7267	12.7288	12.6741	12.6493	12.7598	12.6204	12.7104	12.7637	13.0919
ENSG00000065534	6.55	6.23141	7.1484	6.86188	6.76802	7.39971	7.04963	5.80277	5.47361	5.45608	5.66018	5.981	5.42796	6.04987	5.95992	6.43484	5.3631	4.47611	5.70273	5.23702	4.65942	5.11934	5.39064	5.41152	2.80564	2.89063	3.14197	3.62651	0	4.55163	3.62448	4.16282	6.59404	6.46122	6.42701	6.64884	6.30265	6.9217	6.60353	6.35888	4.88057	5.58458	5.29656	5.5646	5.73392	5.98675	5.41342	5.49363	5.34692
ENSG00000065548	10.7754	10.7109	10.7583	10.794	10.9847	10.9873	10.9706	10.8517	11.1103	11.2273	11.3781	11.2767	11.0819	11.3038	11.2945	11.1188	11.0298	11.1325	11.0784	11.1848	11.0354	11.2504	11.0988	11.0652	10.0043	9.88645	9.99393	9.95727	10.3519	10.3458	10.0136	9.82142	10.6757	10.6072	10.596	10.7823	10.6319	10.9953	10.8347	10.8395	10.5934	10.6489	10.8063	10.8399	10.7373	11.037	10.8275	10.6205	10.5523
ENSG00000065559	9.65146	9.77207	9.78751	9.62863	9.8654	9.83141	9.73307	9.72438	9.85963	9.86011	10.0081	9.83951	9.87645	9.90766	9.9263	9.90475	10.1863	10.0326	10.0545	10.1465	10.0964	10.199	9.99736	10.0672	12.5878	12.5642	12.7101	12.7154	12.7756	12.7351	12.8467	12.6048	9.50503	9.41861	9.60756	9.61099	9.40377	9.64014	9.63855	9.45494	9.62045	9.59007	9.62613	9.60664	9.63518	9.68323	9.57159	9.49999	9.73068
ENSG00000065600	8.66317	8.75383	8.50658	8.62563	8.75207	8.54237	8.65781	8.74161	9.1901	9.32663	9.24607	9.59115	9.34148	9.29313	9.29746	9.11665	9.28936	9.46518	9.33131	9.43508	9.39619	9.36957	9.21507	9.15904	1.84959	2.50416	3.86735	1.47908	2.14578	4.02325	1.46719	3.43599	8.42141	8.64173	8.68625	8.75596	8.87558	9.00974	8.80255	9.07636	7.89179	8.07983	8.06527	8.1829	8.03211	8.16086	8.14875	7.89133	8.50585
ENSG00000065609	0	0	0.598132	0	0.316446	0	0	0	0	0	0	0	0	0	0	0	0	0	0	0	0	0	0	0	0	0	0	0	0	0	0	0	0	0	0	0	0	0	0	0	0	0	0	0	0	0	0	0	0
ENSG00000065613	11.4708	11.2327	11.3591	11.2318	11.4918	11.5142	11.3475	11.3736	11.2984	11.3035	11.5002	11.5147	11.3516	11.5785	11.3718	11.2805	11.596	11.4377	11.5072	11.7555	11.5803	11.7688	11.4796	11.5571	12.7403	12.9572	13.0646	12.756	13.1603	13.1615	12.8345	12.5198	10.512	10.4283	10.5897	10.664	10.4655	10.4912	10.6561	10.3082	11.0672	11.1179	11.2487	11.3214	11.2912	11.4219	11.2378	11.2721	11.8094
ENSG00000065615	10.5917	10.3159	10.4162	10.1304	10.6783	10.6574	10.3838	10.3557	11.1476	11.2369	11.5464	11.4343	11.309	11.3747	11.3186	11.1778	11.5614	11.6212	11.5348	11.7689	11.7072	11.8545	11.5582	11.5655	13.0431	13.0505	13.1987	12.9367	13.3427	13.2967	13.4019	12.8723	10.3131	9.98215	10.2713	10.3574	10.3894	10.4957	10.341	10.2373	9.11313	8.96945	8.99998	9.34549	9.06927	9.42225	9.01728	8.82102	9.6365
ENSG00000065618	3.19302	2.81441	4.13915	3.52274	4.44902	5.05139	3.95421	4.05462	0.872506	0	0.791841	0	0	0	0	0	0	1.01909	0	1.84093	0.052514	0	0.483752	1.08533	4.44413	4.60432	4.40901	3.89981	4.56262	3.20545	3.11444	4.41052	0	1.51012	0	0	0	0	1.55633	2.10733	0.698586	1.40224	0	1.33765	1.1	0	0	1.44259	1.49008
ENSG00000065621	3.80581	4.23611	3.63023	4.47962	4.63476	4.33383	4.43488	4.28346	3.24824	2.31473	3.48433	0	2.05	0	3.0414	1.86915	3.81214	2.01909	2.12323	1.9534	1.05251	1.68953	1.33175	2.86494	7.20714	7.07847	6.6504	6.54326	6.42821	6.56955	6.33611	5.46809	4.34855	4.35743	4.37302	3.39461	4.22201	3.11115	4.3464	4.62449	4.33358	4.91119	4.70634	4.79122	4.32119	4.67854	5.42728	4.11389	4.38133
ENSG00000065665	8.44239	8.38934	8.57064	8.69194	8.76303	8.73033	8.59168	8.92037	7.86937	7.72204	7.34247	7.66456	7.74816	7.69113	7.88708	7.77817	6.90402	7.20066	7.23245	6.74816	6.94539	7.23849	6.84614	7.38694	11.0413	10.7039	11.1699	10.9411	10.5415	10.6051	10.6893	11.0213	9.17086	8.76712	8.93945	8.9564	8.90065	8.949	9.0591	8.8562	8.83281	8.917	8.9145	8.87831	9.12294	8.94051	9.01975	9.21999	8.91551
ENSG00000065675	10.4926	10.3211	10.5973	10.6009	10.3967	10.4218	10.6166	10.552	3.48132	2.77521	2.62834	2.87007	3.35757	3.28308	3.92313	4.51301	2.71235	4.58225	3.52012	2.3917	2.63748	3.51321	3.0048	4.50936	9.50386	9.28638	9.33522	9.69377	9.07391	8.64924	9.17526	9.40258	2.39498	2.68652	3.06162	3.4481	3.03758	2.46038	3.49974	2.95244	11.3838	11.3002	11.2151	11.2038	11.1943	11.2828	11.1715	11.2563	11.3761
ENSG00000065717	8.29262	8.364	8.32394	8.59255	8.30819	7.94645	8.27958	8.46972	0	0	0	0.701989	0	0	0.558555	0	0	2.40866	0	0.953403	0.052514	0	0	2.67029	1.84959	0.890628	1.55701	0	2.14578	1.96667	1.02359	2.43599	3.5649	3.30191	2.1775	1.91953	4.07517	5.15971	3.59736	4.0657	9.52147	9.4485	9.11828	9.25901	9.42161	9.18318	9.47155	9.65107	8.34962
ENSG00000065802	10.8201	10.8547	10.8144	11.0165	10.8963	10.8231	11.094	11.0339	9.7826	9.86782	10.0006	9.85845	10.0963	10.1608	10.296	10.0156	9.74197	9.90061	10.0381	10.0078	10.0071	10.1147	10.5042	10.5159	8.14393	8.11203	7.28411	7.95526	7.94668	7.54802	8.41899	8.09277	10.973	11.0391	11.0379	10.9314	10.9409	10.9278	10.9337	10.8902	11.101	11.0912	11.0886	11.0816	11.1996	11.0793	11.403	11.3013	11.414
ENSG00000065809	12.6197	12.3098	12.7514	12.5818	12.5797	12.6162	12.5571	12.5199	11.3708	11.5133	11.8882	11.7065	12.0434	11.8983	11.8245	11.8441	11.0148	11.185	11.1467	11.4559	11.6089	11.698	11.697	11.5283	12.0501	11.783	12.1653	12.0585	12.4839	12.479	12.6034	12.2738	12.4571	12.2764	12.5292	12.6124	12.8589	13.043	12.8974	12.9779	13.1453	13.1452	13.2657	13.2513	12.9036	13.093	12.8862	12.8251	13.1411
ENSG00000065833	6.34493	6.4107	5.92078	6.66143	5.15892	5.21409	5.82848	5.10312	4.95997	4.62972	4.31764	4.97157	3.843	2.86804	3.14352	3.19108	8.06307	8.22141	8.42268	8.31614	6.37408	5.92328	6.81682	6.48313	0	0	0	0	0	0	0	1.62502	0.52371	0	0	0	0	0	0	0	3.70991	4.60693	4.43557	4.51876	4.39654	4.91233	4.39699	4.60448	2.47706
ENSG00000065882	11.1449	11.3539	11.2012	11.2389	11.4413	11.2871	11.258	11.2254	12.3639	12.3125	12.5951	12.4935	12.706	12.6049	12.6586	12.6423	11.7315	11.6818	11.8391	11.9647	11.9494	11.8449	11.9938	11.8706	13.2874	13.3378	13.2307	13.4472	13.7075	13.4255	13.763	13.5138	11.674	11.5722	11.5992	11.6925	11.7409	11.8686	11.9187	11.8329	10.4441	10.5973	10.4632	10.4977	10.67	10.6958	10.6065	10.6116	10.9693
ENSG00000065883	11.4538	11.361	11.4077	11.4048	11.4799	11.4798	11.4669	11.4495	11.3173	11.2478	11.4065	11.3275	11.3274	11.2317	11.4054	11.3538	11.2552	11.2711	11.1692	11.3244	11.2493	11.3373	11.2938	11.2628	11.8561	11.7483	11.989	11.9932	11.973	11.8065	11.977	11.8366	12.1316	12.1019	12.1475	12.1342	11.9501	12.1203	11.9642	11.8638	11.4923	11.5027	11.4783	11.4938	11.3944	11.4733	11.5095	11.4802	11.7619
ENSG00000065911	9.9161	10.0783	9.86273	9.65002	9.94266	10.1314	9.70682	9.58346	11.0789	11.1001	11.2033	11.0739	10.9852	11.0795	11.0831	10.7873	10.3126	10.6609	10.3878	10.5925	10.6933	10.7238	10.2643	10.3305	8.27126	7.92541	8.56813	7.7783	8.2979	8.35576	7.08947	6.97802	8.41501	8.42632	8.77431	8.81914	8.81995	9.30958	9.57856	8.96214	8.70435	8.96953	9.17274	8.9788	9.01604	9.17334	8.9231	8.34155	9.43521
ENSG00000065923	8.34806	8.34067	8.56328	8.90759	8.72707	8.67827	8.30384	8.38883	9.19795	9.66738	9.14231	9.92632	9.24549	9.48364	9.36829	9.20289	7.4729	7.87159	7.61636	7.68023	7.45902	7.43588	7.54488	6.97107	8.63448	9.1591	9.0282	9.01608	8.51105	9.08789	8.24694	8.61808	11.8629	11.8931	11.9811	12.0148	11.6716	11.9626	11.861	11.6926	7.44527	7.53139	7.59191	7.5951	7.14693	7.23969	7.15226	7.03026	6.31735
ENSG00000065970	10.92	10.838	10.9499	10.8343	10.7853	10.9029	10.9352	10.9452	11.0083	10.9822	10.9083	11.0213	11.0946	11.1169	11.0651	10.9567	11.1214	11.0403	11.0468	11.2472	10.9903	11.0273	10.9708	11.0468	11.972	11.8963	12.0057	12.0739	11.6485	11.615	11.7222	11.6874	10.3913	10.4018	10.5017	10.3956	10.4893	10.5267	10.527	10.5679	10.9227	10.8708	10.9231	10.9914	10.8776	10.8314	10.9808	10.8809	10.8495
ENSG00000065978	12.0548	12.1451	12.0176	11.938	12.2424	12.1811	12.3042	12.3169	13.0959	13.1364	12.9854	13.0083	13.2419	13.2633	13.2508	13.3485	12.4619	12.4759	12.3526	12.4386	12.7145	12.645	12.6544	12.7542	9.73784	9.3763	9.4399	9.78903	9.83045	9.76938	9.91257	9.95884	11.8364	11.925	11.9099	11.8412	12.2816	12.2592	12.3375	12.4037	11.6768	11.824	11.6635	11.6536	11.9446	11.8982	11.9744	11.996	11.5973
ENSG00000065989	9.97474	10.1705	9.59359	9.68705	9.26665	9.23255	9.29472	9.41227	11.297	11.1956	11.128	10.8799	11.0785	10.8312	10.9601	11.1759	10.5226	10.3281	10.2466	9.8845	10.1531	9.98858	9.93001	10.187	4.89747	1.89063	2.00062	5.14108	3.14578	2.96667	0	3.42875	5.99707	6.30341	6.39635	6.31972	6.01949	5.36727	6.00267	6.25305	7.18422	7.35842	7.01127	7.43427	7.51097	7.11505	7.30888	7.32792	11.3023
ENSG00000066027	11.6816	11.5864	11.5846	11.4854	11.6511	11.6789	11.6064	11.7269	12.3195	12.1536	12.4447	12.2171	12.2998	12.3301	12.3367	12.272	12.0272	12.084	12.0266	12.2934	12.1104	12.1951	12.1007	12.1608	13.0017	12.8405	13.1904	13.1745	13.3896	13.4045	13.6032	13.2498	10.9466	10.8284	10.995	11.0321	11.0728	11.194	11.0742	11.1544	10.9789	10.9548	11.1536	11.2218	11.2738	11.4412	11.2138	11.2298	12.2596
ENSG00000066032	0.652	1.22944	1.92006	0.577691	3.01689	3.05139	2.25377	2.24315	0	0	0	0	0	0	0	0	0	0	0	0	0	0	0	0	0	0	0	0	0	0	0	0	0	0	0	0	0	0	0	0	0	0	0	0	0	0	0	0	0
ENSG00000066044	10.419	10.5005	10.5215	10.4237	10.5169	10.4112	10.5471	10.5049	10.8088	10.7442	10.7567	10.8015	10.8686	10.6991	10.9047	10.8046	10.5113	10.6228	10.5167	10.5748	10.6441	10.537	10.7197	10.6081	9.21696	9.04534	8.97309	8.99518	9.00537	9.12331	9.27227	9.00736	10.4994	10.4046	10.4138	10.3768	10.4903	10.4113	10.6756	10.425	10.2843	10.3331	10.4039	10.3482	10.3402	10.3539	10.4633	10.2817	10.6365
ENSG00000066056	5.41435	6.00106	5.91138	6.02183	4.90081	4.12007	4.73016	4.92047	1.97012	3.58017	3.52945	1.9029	2.843	3.58467	4.11314	4.3902	2.60514	2.01909	2.53826	2.42329	2.37444	1.65071	1.92736	2.95717	2.57205	0	0	2.93685	0	0	2.02359	0.435986	1.65801	2.64535	1.6998	1.83026	0.753237	0.0644535	0.914782	0	0.489133	1.2735	2.15462	0.686884	2.75055	0	0	0	8.6642
ENSG00000066084	11.0538	11.0264	11.1289	11.0968	11.0742	11.0585	11.2178	11.0437	11.2445	11.3601	11.4948	11.4927	11.4714	11.3709	11.4904	11.381	11.1462	11.2287	11.0658	11.3478	11.287	11.2043	11.2913	11.1009	13.3026	13.261	13.3207	13.417	13.1048	13.0471	13.2375	13.0798	11.7614	11.6238	11.7161	11.701	11.5497	11.5061	11.6113	11.4748	11.3229	11.1727	11.3883	11.2475	10.9875	11.1217	11.1591	11.0567	10.2464
ENSG00000066117	11.0561	11.1765	11.2053	11.1953	10.915	11.0537	11.1541	11.1556	10.7417	10.8212	10.7975	10.7479	10.7911	10.802	10.7678	10.866	10.5564	10.5284	10.5978	10.5446	10.6606	10.5372	10.4812	10.6071	10.8205	10.9758	10.8075	10.7757	10.6044	10.5796	10.6172	10.7168	11.7237	11.7433	11.6933	11.7035	11.7919	11.8432	11.8208	12.0206	11.2543	11.3406	11.2279	11.3553	11.3042	11.2863	11.3503	11.3376	11.4995
ENSG00000066135	10.3163	10.4595	10.3123	10.3377	10.1868	10.0846	10.2173	10.2649	10.4135	10.4595	10.4288	10.4239	10.5832	10.3711	10.5308	10.5346	10.5687	10.3601	10.5103	10.552	10.574	10.2944	10.5576	10.5633	10.4668	10.5799	10.6698	10.7158	10.7134	10.3656	10.7976	10.4927	10.1615	10.075	10.1286	10.0112	10.1108	10.1677	10.3404	10.3137	9.98222	10.0139	9.82792	9.82389	10.0158	9.91843	9.92594	10.0345	10.6708
ENSG00000066136	10.9582	11.1857	10.9111	11.0172	11.0995	11.0598	11.0386	11.0111	11.37	11.3286	11.3739	11.3017	11.4974	11.3161	11.4201	11.4572	11.3088	11.3519	11.3836	11.293	11.4154	11.4277	11.3547	11.4412	12.9613	13.0371	13.0203	12.9144	12.7132	12.3811	12.8234	12.6815	11.2905	11.4155	11.2415	11.2325	11.4941	11.4566	11.4828	11.4939	10.6194	10.761	10.499	10.6688	10.825	10.7969	10.8193	10.8019	10.8855
ENSG00000066185	3.93815	1.5242	2.50502	3.53324	3.24408	3.37471	3.84802	3.45727	3.33299	3.45544	3.87475	3.71026	3.30719	0.283082	3.36776	3.67651	3.89708	2.01909	3.70658	2.95377	3.37597	2.51967	3.07458	2.82372	1.84959	0	1.55701	0	0	2.96667	2.02359	0	0.810014	2.27431	3.40239	2.30929	3.25981	3.04534	2.50022	0	1.55062	3.01047	2.71802	2.38883	0	0	0.755575	2.96364	2.90727
ENSG00000066230	8.69233	8.80232	8.99007	8.95436	8.58564	8.40968	8.64471	8.94987	6.82453	6.8651	7.02032	6.33196	6.08454	6.13956	6.20861	6.2529	8.12277	7.70248	8.12237	7.84961	7.61826	7.20526	7.58751	7.81983	4.83054	3.01848	4.58905	3.48619	2.58128	5.2886	2.64781	3.40684	8.44401	8.66611	8.51069	8.17878	8.26771	7.83757	8.08243	8.46596	9.41093	9.18819	9.11528	9.11804	9.25361	8.97084	9.28271	9.22864	8.79866
ENSG00000066248	1.29355	0	0	1.54002	0.45395	0	2.00224	0	0.418474	0	0	0.415675	0	0	0	0.854652	1.14261	0	1.53826	0	1.05251	0	1.48375	1.50037	1.84959	1.65616	1.52959	2.32602	1.91131	0	0	0	0	0	0.00272936	0.919527	0.690043	0	0	0	1.88716	0	0.95922	0	0	0	0.754289	0	0
ENSG00000066279	6.43467	6.02113	6.79466	6.75852	6.22814	6.22692	6.83874	5.78747	1.87251	2.57776	1.62111	3.22483	3.35757	3.86804	4.13991	5.3253	1.79778	0.524982	0	0	1.05251	0	2.48375	0.500367	1.84959	0	0	0	0	0	0	0	4.51378	5.49071	5.40852	5.43743	6.1602	5.87519	7.80693	6.03253	6.71935	6.76664	6.86188	6.80666	6.17557	5.49834	6.67672	5.96364	7.78563
ENSG00000066294	11.8033	11.6146	11.7973	11.849	11.8613	11.9213	11.9561	11.8904	10.4692	10.57	10.5697	10.8158	10.5988	10.6567	10.3855	10.2685	11.9375	11.9674	12.1953	12.21	12.0051	12.1193	12.1116	11.9506	8.98288	9.90051	9.46642	9.67887	9.81232	10.0671	9.87277	9.98311	11.3128	11.1704	11.2128	11.4592	12.0366	12.1301	11.9246	11.8811	12.367	12.189	12.1838	12.2972	12.005	12.1183	12.0487	12.0549	9.2195
ENSG00000066322	10.8801	11.1641	10.8069	10.9283	10.7741	10.7854	10.7782	10.9465	11.6204	11.5619	11.6618	11.5977	11.6718	11.5202	11.6853	11.7282	11.4489	11.3799	11.4364	11.4599	11.5229	11.3749	11.5538	11.5676	11.3422	11.4017	11.4402	11.1549	11.4198	11.1604	11.6335	11.4136	10.5615	10.5459	10.5784	10.4649	10.5194	10.4636	10.5132	10.76	10.1579	10.0873	10.2008	10.1058	10.0688	9.99337	10.196	10.0959	11.199
ENSG00000066336	12.9408	13.5421	12.7995	12.753	13.0995	12.8793	13.0962	13.0786	14.6216	14.6827	14.4969	14.3986	14.8261	14.6361	14.7934	14.8721	14.2119	14.3813	14.2721	13.9881	14.5305	14.2948	14.4482	14.5179	15.976	16.1856	15.9982	15.8027	16.2031	15.9365	16.1912	16.2	11.3329	11.5251	11.3352	11.1327	11.7876	11.5474	11.6996	11.975	0.548027	3.44556	2.63316	3.38954	2.90255	3.4508	3.56164	3.24995	9.34138
ENSG00000066379	8.41664	8.84513	8.90938	8.85644	8.77857	8.64461	8.45099	8.77698	7.94059	8.39105	8.44043	8.21048	8.28018	8.02319	8.4144	8.10946	8.50057	8.37565	8.26586	8.36004	8.48488	8.25552	8.47111	8.3247	8.38639	9.16985	8.86588	8.75163	8.59756	8.29205	8.83259	8.67536	8.58656	8.52533	8.43413	8.29403	8.18332	7.98571	8.41975	8.26188	8.81761	8.73933	8.84766	8.76934	8.77472	8.4988	8.93196	8.8222	8.88734
ENSG00000066382	1.652	1.53345	1.56161	1.84196	4.4358	4.6964	4.83392	5.47734	0	0	0	0	0	0	0	0	0	0	0	0	0.884391	0	2.48375	1.68306	0	0	0	1.15258	0	0	0	0	1.84564	0.719353	1.58769	0.919527	3.95263	3.91981	4.07989	4.82691	0	0	0.569653	0	5.32837	5.19324	4.6631	5.05494	1.75023
ENSG00000066405	0.652	0.53345	0.598132	0	2.08622	1.79986	1.11771	1.65819	2.30011	1.9928	0	0.902902	1.62061	0.162788	0.324089	1.86915	1.10813	1.40866	0	2.9534	1.05251	0	0	1.50037	0	0	0	0	0	0	0	0	0	0	0	0	0	0	0	0	0	0.68854	0	0	0.921661	0	0	0	0
ENSG00000066422	11.0445	10.9277	11.0017	10.9469	10.9823	11.0311	11.1631	10.9238	11.7122	11.6301	11.8237	11.7083	11.5322	11.6986	11.6858	11.5906	11.117	11.04	11.1011	11.2512	10.7782	11.0941	11.0098	10.8725	10.8156	10.6215	10.8102	10.8563	10.5544	10.6126	10.7542	10.4429	10.8046	10.6156	10.6868	10.8037	10.567	10.7677	10.8283	10.466	10.9034	10.8386	11.0301	11.0268	10.7561	11.0412	11.0467	10.843	10.8731
ENSG00000066427	9.79926	9.69909	9.84009	9.73922	9.92957	10.1028	9.89395	9.67844	10.4939	10.3625	10.4996	10.4589	10.2551	10.5527	10.5399	10.3397	10.3013	10.2857	10.2993	10.376	10.2431	10.4369	10.2775	10.2686	9.86884	9.54591	9.99551	9.93534	9.75662	9.54757	9.63225	9.46256	9.69345	9.49776	9.59632	9.75964	9.80914	9.78159	9.56393	9.41667	9.91924	9.61661	9.91264	9.97999	9.74465	9.92786	9.88236	9.62583	9.35508
ENSG00000066455	9.88284	9.80522	9.94314	9.64359	9.87739	9.98358	9.92606	9.91576	10.161	10.2678	10.3457	10.2294	10.2863	10.304	10.2026	10.2558	10.2635	10.1841	10.0891	10.3028	10.3363	10.6064	10.2195	10.2702	10.0375	9.89215	9.82281	9.64519	10.0082	9.91	9.98417	9.87448	9.75558	9.57503	9.73911	9.65071	9.7737	9.8843	9.83927	9.70014	9.66273	9.50942	9.651	9.54995	9.67989	9.83419	9.6236	9.70092	9.86717
ENSG00000066468	3.95943	3.41707	4.15149	4.16513	3.90141	3.82328	4.51078	4.90536	0.872506	0	0	0	0	0	0	0	0	1.01909	0	0	0	0	0	0	5.01469	2.63909	2.54251	4.92684	0	0	0	0	0	0	0	0	0	0	0	0	4.29971	3.57996	4.32454	4.76327	3.86356	3.81593	4.60229	5.49657	1.75023
ENSG00000066557	8.66898	8.4986	8.83773	8.5257	8.70395	8.87349	8.73549	8.56556	8.79714	8.83547	8.98818	9.03795	8.52581	8.50419	8.9292	8.40521	8.74866	8.83063	8.77073	9.08315	8.58818	8.86061	8.89348	8.77024	4.43455	4.20967	4.6049	5.20182	5.12763	4.96667	4.00909	4.43599	8.57105	8.49874	8.57465	8.62785	8.51479	8.62217	8.65564	8.47517	8.68076	8.66353	8.72867	8.91849	8.37915	8.57397	8.48913	8.26647	8.62638
ENSG00000066583	8.23117	8.45487	8.24264	8.34444	8.32061	8.54949	8.2872	8.55936	8.07747	8.32264	8.20615	8.18904	8.24919	8.05958	7.8984	7.93664	7.95362	7.98741	7.84533	8.05711	8.60672	8.66072	8.27074	8.68157	8.35071	7.57432	8.35985	8.23092	9.35951	8.74645	9.63025	9.50046	8.10721	8.0447	7.90816	8.22504	8.18285	8.24017	8.36253	8.05608	8.17249	8.21351	8.392	8.48739	8.37005	8.32884	8.34308	8.43389	8.88701
ENSG00000066629	0	0	0	0	0	0	0	0	0	0	0	0	0	0	0	0	0	0	0	0	0	0	0	0	0	0	1.12261	0	0	0	0	0	0	0	0	0	0	0	0	0	1.2261	0	0.569653	0	0	1.09973	0	2.02755	0
ENSG00000066651	8.32817	7.96824	8.29057	8.16157	8.41947	8.48168	8.60277	8.52547	6.82949	7.65187	6.89719	7.40609	7.09158	7.22958	7.02486	6.73581	7.14881	7.09291	6.87419	7.21493	6.5237	6.75924	6.6056	6.67369	4.30902	4.06055	4.52602	4.62651	4.57873	5.12694	4.89346	1.43599	8.61208	8.70058	8.42077	8.83553	8.16988	8.50171	8.68369	8.41896	8.92927	8.88462	9.0701	8.78038	8.7291	8.89408	8.97278	9.03026	8.01214
ENSG00000066654	11.0105	10.7421	10.9878	10.8627	11.1328	11.0905	11.0098	11.0076	10.7712	10.7359	10.8224	10.5965	10.685	10.9557	10.7065	10.8133	10.8179	10.7161	10.7731	10.9895	10.9773	11.1132	10.7959	10.8183	10.6631	10.6266	10.8087	10.9279	10.7348	10.736	10.5237	10.7509	11.0184	10.8821	10.9794	10.9771	10.8967	11.1029	11.0008	10.9451	11.1734	11.1712	11.3123	11.1637	11.1248	11.3178	11.2972	11.1553	11.2651
ENSG00000066697	7.25711	7.21827	7.44801	7.11573	6.7726	6.69756	6.90798	7.00124	4.51636	5.32837	3.71581	5.45319	4.73608	4.78133	4.91117	5.11708	5.77506	5.1459	5.00945	5.04087	4.51195	5.09817	4.39064	5.30411	3.4054	0	0	0	0	0	2.02359	0	7.82537	7.76887	7.72549	7.67147	7.09943	7.1223	7.21362	7.32662	7.66655	7.86666	7.99525	7.92586	7.33373	7.48043	7.4633	7.51491	7.84341
ENSG00000066735	4.44069	3.98499	4.32387	4.07581	3.77588	2.5003	3.25377	3.65819	0	0	0	0	0	0	0	0	0	0	0	0	0	0	0	0.500367	0	0	0	0	0	0	0	0	3.39498	3.09231	2.1775	0.919527	0	1.46038	0.914782	0	4.54803	4.1688	4.53405	4.59377	4.77702	2.71383	3.92421	4.90202	1.75023
ENSG00000066739	11.4514	11.1344	11.3204	11.3163	11.3308	11.5256	11.3916	11.4216	10.8925	10.7431	10.9121	10.8176	10.7828	10.8332	10.7085	10.8019	10.8835	10.7646	10.9283	10.906	10.6913	10.7903	10.6983	10.7596	12.0414	11.8596	12.0409	12.0131	11.6792	11.7366	11.8351	11.966	11.4296	11.3266	11.4851	11.5039	11.1901	11.252	11.2678	11.0797	11.7661	11.6328	11.8463	11.7854	11.5875	11.7862	11.6489	11.726	11.6335
ENSG00000066777	11.8784	11.6553	11.865	11.8371	11.7407	11.82	11.796	11.7792	11.9756	11.966	12.16	12.1017	11.8968	11.9359	11.981	11.8725	12.0068	11.9922	11.9822	12.0038	11.9038	11.9596	12.0167	11.9437	12.0721	11.8666	12.0145	12.0631	12.1164	11.9345	12.2385	11.8055	11.2704	11.0197	11.1833	11.3214	10.8751	11.0658	11.0445	10.8439	11.8749	11.8747	12.0152	11.8996	11.6534	11.8256	11.8232	11.7121	11.7263
ENSG00000066813	0	0	0	0	0	0	0	0	0	0	0	0	0	0	0	0	0	0	0	0	0	0	0	0	0	0	0	0	0	0	0	0	0	0	0	0	0	0	0	0	0	0	0	0	0	0	0	0	0
ENSG00000066827	9.02142	9.06077	8.83697	9.33416	8.51725	8.48702	8.48519	8.60264	8.76666	8.73461	8.94014	8.60514	8.88007	8.63296	8.93125	8.97658	8.51984	8.61155	8.46355	8.55785	8.33625	8.03033	8.47164	8.50627	8.30491	8.77082	8.71314	8.25528	8.82342	8.32246	9.02797	8.18873	8.82197	8.9344	9.02135	8.71615	8.89228	8.78465	8.94534	9.002	8.17848	7.85669	7.99667	7.8894	7.80832	7.68054	8.16079	7.81763	8.30574
ENSG00000066855	8.97455	8.59148	9.2449	9.03401	9.59853	9.81106	9.67169	9.49007	7.55345	7.70326	7.68553	7.8496	8.04529	8.2218	8.20775	8.05633	7.91765	7.90983	8.12095	8.21675	8.29659	8.23909	8.29531	8.33145	8.99083	8.44079	9.07753	9.22193	8.21149	8.23743	8.60929	8.15759	9.91093	9.57717	9.87584	9.97819	9.7731	9.77273	9.80573	9.58993	9.85396	9.74458	9.84475	10.0886	10.0779	10.2172	10.1559	10.0132	8.21101
ENSG00000066923	10.0148	10.0366	9.70258	9.95055	9.53572	8.88179	9.61691	9.9151	6.68192	6.97281	6.80366	7.21271	7.06078	6.86131	7.15238	7.03363	6.9435	7.04285	6.68216	6.7413	7.29978	6.57772	6.6725	7.15632	9.57041	9.35493	9.21155	9.54564	9.01816	8.21983	8.73408	9.31431	11.4233	11.4498	11.2279	10.9846	9.63987	9.19229	9.60598	9.69447	10.406	10.0439	9.68461	9.74439	10.1714	9.90224	10.0799	10.2262	11.1238
ENSG00000066926	9.14092	9.23076	9.25973	9.07971	8.89399	9.12307	8.90051	9.07802	9.19642	9.35474	9.29836	9.32577	9.41913	9.20997	9.09329	9.19468	9.12879	9.17664	8.95835	9.22075	9.21742	9.23157	9.01287	9.04425	2.84235	2.89063	3.54251	4.72605	3.14578	3.96667	3.02359	4.43599	8.022	8.00734	8.33426	8.02481	7.72018	7.75316	7.9606	7.89386	8.68732	8.75269	8.76947	8.82996	8.49481	8.38899	8.85274	8.48414	9.74902
ENSG00000066933	10.1518	9.92199	10.2781	10.1719	10.1533	10.129	10.2684	10.1349	9.85275	9.91998	10.1029	9.87054	9.81018	9.82556	9.90557	9.69769	9.51985	9.56344	9.48617	9.5587	9.43704	9.51898	9.51287	9.52942	5.01951	5.24818	5.50655	6.14036	6.05267	5.96667	6.27075	5.60591	10.7836	10.4247	10.6909	10.6413	10.5019	10.5997	10.5026	10.3186	10.5499	10.4154	10.6208	10.5103	10.1395	10.5429	10.388	10.4034	10.5093
ENSG00000067048	12.3739	12.1797	12.4245	12.4384	0.316446	0	0	0	12.2205	12.3003	12.3093	12.2313	0	0	0	0	11.9775	12.0815	12.0219	12.3163	0	0	0	0	13.1009	13.1229	13.1953	13.2103	0	0	0	0	12.6471	12.5879	12.6706	12.7638	0	0	0	0	12.7437	12.7513	12.8118	12.9005	0	0	0	0	12.331
ENSG00000067057	10.7184	11.0677	10.9435	10.9968	10.6932	10.5843	10.6666	10.7356	8.34994	9.33371	8.19692	8.83637	8.56406	8.40188	8.57079	8.32784	9.4955	9.9212	9.57411	9.39585	9.40352	9.23102	9.21555	9.2167	4.19441	3.21256	2.55701	3.39447	3.18842	0	3.45119	2.05892	10.9919	11.295	11.0487	10.9181	11.1712	10.9874	11.0201	11.1392	11.3057	11.3896	11.1778	11.1822	11.2232	11.0767	11.1315	11.1925	11.0165
ENSG00000067064	10.4443	10.3792	10.407	10.368	10.6142	10.5883	10.2188	10.3234	11.1526	11.0163	11.3459	11.2264	11.1509	11.3679	11.1795	11.1965	10.0885	10.2814	10.2523	10.5536	10.7597	11.0301	10.528	10.5463	13.1405	12.9498	13.005	13.22	13.2684	13.225	12.862	12.908	10.7986	10.7189	10.8649	11.0716	11.1288	11.2229	11.0562	10.9767	9.96336	10.0168	10.0853	10.1577	9.77883	9.92449	9.9534	9.73336	11.4463
ENSG00000067066	12.2626	12.2287	12.2663	12.1867	12.4534	12.4166	12.317	12.2638	12.1335	12.1352	12.3057	12.169	12.2237	12.315	12.1666	12.1832	12.1561	12.3681	12.2054	12.2787	12.4249	12.4921	12.4198	12.3153	13.5645	13.812	13.8775	13.5685	14.0289	14.0289	13.8678	13.6638	13.2774	13.1683	13.2423	13.2786	13.2391	13.3899	13.3588	13.2762	12.2779	12.4225	12.3971	12.277	12.3904	12.4668	12.3227	12.2826	12.4282
ENSG00000067082	13.1697	13.0578	13.1281	13.2332	13.9363	14.056	13.4064	13.4785	14.6759	14.6208	14.7019	14.6375	14.8392	15.1756	14.8471	14.9386	13.587	13.6605	13.8552	14.2063	14.9608	15.3324	14.5206	14.4139	15.53	15.4262	15.6529	15.6121	15.7419	15.7756	16.0601	15.9084	13.1243	13.1782	13.3451	13.3613	13.6552	13.8818	13.1939	13.6732	12.9819	12.9679	12.9631	12.9838	12.9921	13.1509	12.9379	13.061	13.382
ENSG00000067113	6.60337	7	7.01243	7.0829	7.13836	7.08188	7.01691	7.13806	6.1892	6.39797	6.38226	6.62042	6.18465	5.93485	5.79348	6.12452	5.73538	5.87362	6.08753	6.02852	6.13339	5.72238	5.47444	5.67397	5.54335	4.93327	5.35195	5.578	5.34898	5.91154	5.18893	4.31569	6.88619	7.31781	7.28156	7.0066	7.36728	7.40633	7.29737	6.99965	7.79591	7.8456	7.79743	7.92098	7.52967	7.74257	7.75716	7.86957	6.4145
ENSG00000067141	8.27829	7.88527	7.94695	8.25106	8.08337	7.84047	7.88633	8.33167	0.872506	0.992801	2.2133	0.902902	1.03564	2.28308	2.55855	3.67651	1.79778	3.01909	2.53826	2.17373	3.05251	2.51321	4.48375	3.30772	2.84959	3.47559	4.14197	3.62651	5.84622	4.96667	5.60855	4.75791	7.69498	7.86054	7.62445	7.48024	6.72232	6.65179	6.39311	6.36477	8.71273	8.63994	8.49001	8.42146	8.80511	9.10638	8.65419	8.7461	9.71055
ENSG00000067167	11.9601	11.7918	12.0285	11.8209	12.0588	12.2826	12.0019	11.9354	12.2284	12.3866	12.443	12.4829	12.21	12.3143	12.3086	12.1364	12.1858	12.3141	12.1681	12.5452	12.3288	12.4992	12.254	12.1544	9.94065	9.8019	10.1747	9.59434	10.619	10.8359	10.8324	10.4681	11.4381	11.2795	11.6338	11.7355	11.6981	11.6315	11.799	11.6448	11.7345	11.7988	11.9428	12.2181	11.7979	12.2417	11.964	11.7527	11.8008
ENSG00000067177	1.652	2.11841	3.52982	4.209	2.34502	0	2.84832	2.97723	0	2.73265	0	0.902902	1.03564	0	0	0	0	0	0	0	0	0	0	0.500367	0	0	0	0	0	0	0	0	2.39016	0.719353	1.60219	2.90867	1.46944	1.46038	2.49493	0	3.13299	3.85365	3.16181	3.27185	4.47786	2.12887	3.45251	3.76452	0
ENSG00000067182	11.818	12.2548	11.7166	11.7085	11.8705	11.6016	11.8601	11.8003	12.2267	12.1492	12.1691	12.1378	12.1038	12.0026	12.2929	12.2251	12.9791	12.9598	12.8932	12.7764	13.0889	12.8594	13.0797	13.0765	14.958	15.0966	14.9764	14.8429	14.9883	14.6242	15.0215	14.785	0.810014	2.71935	2.18715	2.50449	2.26781	1.46038	1.46075	2.95244	10.2687	10.0177	10.1325	10.1245	10.1136	10.0393	10.2784	10.2692	11.7725
ENSG00000067191	9.50681	9.40267	9.47713	9.60392	9.27648	9.06893	9.29779	9.42684	8.73985	8.85234	8.7995	8.79681	8.7308	8.61633	8.93272	8.61573	9.20739	9.18903	9.42137	9.32464	9.30006	9.15201	9.02949	9.25712	1.84959	0	0	0	3.0333	0	0	0.114058	6.43587	6.6062	6.1772	6.59563	6.38467	5.55968	6.6922	6.95994	9.44002	9.2691	9.00894	9.31999	9.35294	9.06283	9.4396	9.5533	10.1237
ENSG00000067208	8.70495	8.42887	8.45941	7.93968	8.49471	8.68664	8.58514	8.35481	10.161	10.1317	10.4103	10.2735	10.0672	10.2292	10.1271	9.91002	10.0831	10.0584	10.1888	10.2052	10.0675	10.1281	10.0561	9.99282	9.58294	9.20442	9.37668	9.40982	9.36823	9.3476	9.66939	9.83413	7.73055	7.70075	7.91653	7.99281	7.98658	7.9487	8.08681	7.91345	3.54803	3.2735	4.37701	4.0792	3.63952	4.71383	4.56164	4.24995	5.83769
ENSG00000067221	7.9607	8.07005	7.99807	8.03145	7.5852	7.13949	7.80375	7.54657	8.47071	8.25047	8.52498	8.38768	8.30009	8.31353	8.39877	8.30586	7.45771	7.42219	7.28148	7.08947	7.64093	7.17627	6.9666	7.56376	6.63042	8.0002	7.62933	6.66163	7.03476	6.93568	6.61155	5.9608	7.99845	7.99072	8.1564	7.65789	7.67346	7.38638	7.82107	7.9153	8.36801	8.29942	8.25328	7.99076	7.84366	7.57562	7.92642	7.73077	8.43357
ENSG00000067225	13.7554	14.034	13.7038	13.7422	13.845	13.6995	13.9662	13.9427	13.923	14.0876	13.8633	14.0112	13.9378	13.8363	13.9593	13.9627	14.7471	14.7092	14.6173	14.6173	14.8097	14.7036	14.904	14.835	11.5684	11.082	11.085	11.2988	12.2042	11.2974	12.5955	12.0214	12.8277	12.9147	12.8203	12.7784	13.0304	12.9366	13.1656	13.1263	13.1407	13.2661	13.1588	13.1245	13.2393	13.1964	13.2138	13.2501	12.4862
ENSG00000067248	10.0922	9.98154	10.0075	9.79019	10.0535	10.0286	10.0318	9.98156	10.373	10.4218	10.5683	10.4849	10.3558	10.5134	10.5839	10.387	10.509	10.3997	10.3207	10.4215	10.4821	10.5357	10.2833	10.3473	9.31008	8.95176	9.24015	9.36485	9.02657	9.0239	9.11349	9.00453	9.79799	9.49982	9.74283	9.74971	9.68924	9.76552	9.89062	9.59749	9.85353	9.88549	10.0455	9.89484	9.64835	10.0102	9.90213	9.80111	9.84001
ENSG00000067334	10.4754	10.3264	10.4566	10.2763	10.6563	10.6954	10.625	10.514	10.607	10.6919	10.8933	10.7253	10.6982	10.8554	10.756	10.8289	10.3718	10.3843	10.2587	10.5724	10.7509	10.9301	10.4572	10.5169	10.5758	10.0645	10.306	10.601	10.5859	10.3708	10.2223	10.135	10.3572	10.141	10.232	10.337	10.5644	10.7817	10.5248	10.3642	10.379	10.3843	10.631	10.4951	10.4688	10.7491	10.6793	10.586	10.4554
ENSG00000067365	9.02821	9.13124	8.89298	8.79955	8.74907	8.50656	8.8148	8.75796	9.26967	9.21608	9.0734	9.04751	8.84203	8.86789	9.03987	9.17908	9.26596	9.44645	9.48145	9.22399	9.3057	9.12652	9.3375	9.37255	9.67455	9.51648	9.64972	9.58476	9.76129	8.68448	9.64608	9.78922	8.66376	8.97419	8.6671	8.65775	8.57123	8.59203	8.46768	8.47799	8.74017	8.72064	8.5329	8.6384	8.40929	8.37879	8.51836	8.65854	8.6185
ENSG00000067369	10.3773	10.2167	10.4562	10.5461	10.4194	10.3308	10.4251	10.472	9.86261	10.0175	9.93253	10.0374	9.97954	10.0122	10.041	9.90563	9.49764	9.343	9.39316	9.51759	9.57929	9.28925	9.33506	9.59948	10.4605	10.6091	10.5454	10.3217	10.1058	10.2339	10.224	10.2788	11.1086	11.1236	11.1219	11.0855	10.984	11.1171	11.135	10.9918	10.8868	10.8219	10.8829	10.855	10.7818	10.7212	10.7276	10.7484	10.1052
ENSG00000067445	6.22852	6.39863	6.53994	6.69245	5.54911	5.14647	5.91256	5.48296	4.90989	3.64815	3.35735	3.7368	3.691	3.301	3.8616	3.79325	1.85437	2.75894	2.20275	2.09745	2.17021	3.29562	3.17081	2.31594	0	0	0	0	0	0	0.187084	0	7.03421	7.03387	7.21911	6.79923	5.29195	5.00016	4.86898	5.17174	6.7604	6.4058	6.45401	6.55231	5.57686	5.92537	6.19988	6.21342	7.73014
ENSG00000067533	8.90854	8.76015	9.1206	9.08585	9.23504	9.35645	9.01599	8.96384	8.48331	8.76521	8.81851	8.98898	8.40074	8.65516	8.68231	8.51055	8.25623	8.28672	8.06918	8.85342	8.01703	8.2291	8.09669	8.11677	1.84959	2.89063	2.55701	2.81916	0	0	0	0	9.35783	9.40463	9.49285	9.4105	9.37686	9.63885	9.55582	9.25914	9.31836	9.40957	9.45474	9.74725	9.48305	9.65756	9.58243	9.33036	8.44734
ENSG00000067560	13.6669	13.7719	13.6214	13.5122	13.7617	13.7791	13.7295	13.6489	14.4655	14.5017	14.5482	14.5382	14.6352	14.6771	14.6223	14.6118	14.3751	14.4398	14.2991	14.4631	14.5506	14.682	14.5463	14.4213	14.9203	14.8589	14.8806	14.9077	15.0142	14.9043	15.1085	14.8732	13.032	13.0121	13.0834	13.1138	13.3299	13.3991	13.3063	13.4978	12.7518	12.8466	12.8328	12.867	12.9279	13.0568	12.9451	12.9042	13.5544
ENSG00000067596	11.2868	11.3866	11.2574	11.2372	11.2606	11.1794	11.197	11.1971	11.7891	11.7824	11.8518	11.8138	11.8407	11.6135	11.6913	11.6811	11.6433	11.7378	11.6485	11.6982	11.656	11.5386	11.5352	11.5514	12.4323	12.572	12.5683	12.4438	12.4275	12.0955	12.2397	12.2997	10.716	10.7497	10.6155	10.5932	10.7995	10.8085	10.7709	10.7325	10.9032	10.8467	10.8875	10.7786	11.0375	10.8475	10.9404	10.9142	11.1037
ENSG00000067601	5.46992	5.22918	5.71351	5.33339	4.4337	5.72138	4.93859	5.68494	5.17695	4.04396	4.59098	4.37697	4.01014	4.70688	5.15907	4.35694	4.81902	3.42568	4.80227	4.45345	2.55215	2.4115	4.06935	3.31386	4.81494	6.07217	5.35205	4.40665	3.32258	2.96667	0	3.0409	5.62055	5.50226	5.86903	5.69659	5.7276	4.67618	5.67047	6.21855	5.65584	5.50501	5.76379	5.38093	5.0396	5.54082	4.85828	5.57275	6.31801
ENSG00000067606	8.12434	8.18732	8.24458	8.60955	8.53778	8.14344	8.15203	8.78742	6.21219	5.58798	5.75418	5.67274	6.4063	5.83868	6.60811	6.22369	5.6738	5.95461	5.5664	6.20815	5.69528	5.92113	4.69209	5.92402	10.4398	10.1066	10.2528	10.2738	9.76369	9.17024	9.83954	9.87636	9.18809	9.42667	9.31965	9.09766	8.97887	8.84864	8.88728	8.93543	9.05459	9.07491	9.01731	9.24014	9.07304	8.94595	9.29976	9.34631	8.65348
ENSG00000067646	9.17156	9.01493	9.22806	9.02816	0	1.05139	2.25377	0.658188	8.97817	8.91933	9.16962	9.3234	0	0	0	0	8.93019	8.98209	8.94518	9.29398	0	0	0	0	7.92024	7.83532	7.85187	8.14765	0	0	0	2.43599	9.11794	9.07791	9.19381	9.25158	0	0	0	1.36748	9.39967	9.40411	9.48035	9.84346	0	0	0	1.44259	9.1546
ENSG00000067704	11.2796	11.1674	11.2556	11.2463	11.3089	11.3329	11.3089	11.3026	11.3891	11.3829	11.509	11.5903	11.5364	11.4617	11.4943	11.4369	11.5252	11.474	11.3824	11.5706	11.5194	11.6612	11.4596	11.6136	7.72364	8.11482	7.50678	7.87834	8.69898	8.97139	8.79203	8.49841	11.1157	11.0658	11.1494	11.1817	11.0835	11.215	11.1849	11.1566	11.0981	11.1935	11.3302	11.2328	11.2324	11.4002	11.2851	11.2743	11.0638
ENSG00000067715	2.97393	2.11841	2.18309	2.94356	3.48637	3.63636	3.25377	2.24315	0	0.992801	0	0.902902	0	0	0	0	3.79779	3.01548	3.34562	4.12333	2.63748	2.51321	4.06871	3.08533	0	0	0	0	0	0	0	0	4.96625	5.04128	5.35548	5.64745	7.33196	7.06653	7.27585	7.41078	0	0	0	0	0	0	0	0	0
ENSG00000067798	6.44642	6.70077	6.38473	6.20148	2.31645	2.05139	2.23927	1.65819	7.3073	6.795	6.76523	6.79383	3.62061	2.28308	1.55855	2.67651	8.55229	8.47261	8.56252	8.60496	2.63266	1.51321	0	2.43394	10.4326	10.0494	9.65362	10.3525	8.26472	7.919	8.16518	7.41829	0	0.719353	0	0	0	1.46038	0	1.36748	0	0	0	0	0	0	0	0	0
ENSG00000067829	10.7367	11.0361	10.6826	10.6967	10.6579	10.5697	10.7163	10.7859	11.276	11.2919	11.2215	11.2374	11.4645	11.2651	11.3601	11.3998	11.2521	11.3035	11.2383	11.0107	11.3235	11.0834	11.1423	11.3707	10.2899	10.2553	10.2303	10.1875	10.0463	9.76511	10.2112	10.0245	10.1771	10.4962	10.2811	10.0314	10.3983	10.3425	10.3673	10.554	10.3469	10.305	10.0069	10.0695	10.3252	10.3218	10.388	10.4862	10.8965
ENSG00000067836	10.8298	11.2119	10.6397	10.7411	10.4148	10.0609	10.3972	10.4499	11.6788	11.6903	11.541	11.6124	11.2095	11.0526	11.067	11.2289	12.0692	12.073	12.169	11.879	11.5953	11.2945	11.6675	11.8188	8.09903	8.03059	8.30238	8.26888	8.22707	7.01891	8.3064	8.4112	8.34124	8.52368	8.24821	8.43136	8.38592	7.81723	8.36558	8.45939	8.91932	8.82563	8.80987	8.692	8.83021	8.16163	8.83169	8.83808	8.2962
ENSG00000067840	11.4727	11.8539	11.4354	11.4245	10.4569	9.96234	10.4101	10.768	6.15791	6.50345	6.77463	6.15083	6.90527	6.66021	7.05025	7.52221	0.797785	3.99912	1.53826	0.953403	1.05251	1.51321	1.48375	3.74829	4.55002	1.89063	0	1.81916	2.14578	0	3.02359	0	1.81001	3.30432	1.60219	0.919527	2.26781	3.04534	2.91478	3.36748	10.7488	10.7512	10.317	10.518	10.5065	10.4151	10.4751	10.7587	13.8782
ENSG00000067842	1.652	0	0	0	0.316446	1.05139	0	0.629041	0	0	0	0	0	0	0	0	0	1.01909	0	0	0	1.51321	1.48375	0.500367	0	0	0	0	0	0	0	0	0.810014	0	0	0	0	1.46038	0	0	0.548027	0.67404	0.555154	0	1.31759	0	0.754289	0	0
ENSG00000067900	12.2884	12.1865	12.1973	12.1221	12.2111	12.2012	12.1318	11.992	12.4543	12.446	12.5183	12.5612	12.3459	12.4751	12.4397	12.3146	12.7438	12.7369	12.6858	12.8519	12.6321	12.8916	12.7475	12.5878	13.6962	13.6042	13.6722	13.77	13.7152	13.7325	13.7895	13.6885	12.0794	11.9159	12.0203	12.0764	11.873	12.0146	11.9548	11.7356	11.974	11.9812	12.017	11.9789	11.7728	12.0452	11.8946	11.8118	12.3471
ENSG00000067955	10.7805	10.6539	10.8407	10.5784	10.9931	11.038	10.931	10.8523	11.0146	11.163	11.3016	11.2899	11.142	11.3036	11.3471	11.0989	10.6791	10.8634	10.5864	10.8714	10.8044	11.0103	10.7243	10.7908	9.99144	9.77791	9.66302	9.87877	9.97334	10.1701	10.2681	9.7524	10.5888	10.5059	10.6229	10.7847	10.8841	10.9214	10.9702	10.9037	10.7469	10.8399	10.9139	11.0504	11.0449	11.1324	11.0025	10.8324	11.1078
ENSG00000067992	9.41052	9.35031	9.33337	9.12192	8.8071	8.93324	8.64669	8.69946	9.8862	9.64547	9.82344	9.61281	9.52565	9.40316	9.36081	9.2796	9.42481	9.60507	9.46684	9.55658	9.32412	9.45467	8.99479	9.06089	11.3262	11.5122	11.536	11.5214	11.4798	11.3056	11.3279	11.1962	8.85719	8.82296	9.00414	8.99922	8.31045	8.48641	8.15548	8.08516	9.2988	9.3582	9.31811	9.36057	8.83699	8.86223	8.6265	8.56806	9.66936
ENSG00000068001	7.25939	8.01176	7.42506	7.61287	7.59006	7.20694	7.50048	7.66707	8.58981	8.51712	8.37955	8.49637	8.71479	8.30383	8.67567	8.68204	8.67112	8.82865	8.64176	8.72628	8.72304	8.78217	8.5614	8.90626	9.09705	9.44898	9.41016	8.82352	8.73917	8.84259	9.35822	9.13651	6.14348	6.29155	6.27721	6.04379	6.57052	6.02503	6.40382	6.21721	5.3477	5.67014	5.99015	5.81492	5.66719	5.80706	6.14495	5.78812	7.48382
ENSG00000068024	10.9001	11.0748	10.9143	10.9422	10.7038	10.4793	10.7298	10.569	10.6882	10.757	10.6913	10.7805	10.1593	10.0229	10.3047	10.4166	11.2176	11.2411	11.2764	11.4679	11.4329	11.2563	11.4407	11.3393	12.214	12.6222	12.2551	12.17	12.4584	11.9447	12.0054	12.3081	8.02044	8.47964	8.13937	8.08043	7.85662	7.48187	8.06307	7.78494	10.7873	10.8662	10.5999	10.5045	10.3677	10.137	10.4643	10.3966	11.5192
ENSG00000068028	12.3571	12.4802	12.1716	12.3124	12.0324	11.85	12.0075	12.2229	12.2528	12.118	12.157	12.0566	12.232	12.1308	12.3903	12.3879	12.2176	12.1364	12.2247	12.0829	12.0319	11.9484	12.2676	12.314	11.7219	11.6468	11.7465	11.712	11.2038	11.0067	11.4219	11.351	11.9123	12.0611	11.922	11.8146	11.8841	11.8107	11.8292	12.0056	11.3919	11.2739	10.9722	11.1696	11.6215	11.3409	11.5239	11.6941	13.7791
ENSG00000068078	0	2.08927	0	1.62163	1.90141	2.63154	0	0.614244	2.45265	3.31473	3.2133	1.9029	2.83887	2.28308	2.14352	0.869152	0	2.01909	0	3.41021	2.05251	1.51321	0	2.50037	0	0	0	0	0	0	0	0	0.024139	0	0	0.919527	1.26781	0	0.971365	0	1.99693	0.68854	1.97565	1.09831	2.31759	1.12887	1.55338	0	1.75023
ENSG00000068079	9.84762	10.5283	9.96513	9.87905	10.1753	9.85711	9.56992	9.84269	10.4252	10.8947	10.636	10.4049	10.8643	10.4048	10.4615	10.4013	10.5273	11.05	10.7122	10.3884	11.1001	10.703	10.426	10.5306	10.6841	12.0567	11.7752	10.4034	11.843	11.6236	10.7082	10.2523	9.34991	9.60737	9.49943	9.2953	9.5086	9.33081	9.52732	9.33101	9.15979	9.3912	9.08799	8.92667	9.48235	9.21299	8.9485	9.05539	10.1347
ENSG00000068097	9.6087	9.56891	9.427	9.59516	9.18144	9.189	9.0765	9.19023	10.2236	10.1891	10.2864	10.2528	10.0671	9.96344	10.0584	10.135	9.67528	9.47623	9.79845	9.64947	9.3481	9.24364	9.26426	9.44727	6.50035	6.11559	5.8238	6.38901	4.68927	3.91527	4.5989	4.67171	10.3488	10.3993	10.4026	10.4319	9.90197	10.206	9.99985	9.81311	9.38114	9.32585	9.42437	9.47974	9.07947	8.9565	8.9191	8.92116	9.3667
ENSG00000068120	11.0325	11.3217	11.0316	11.1298	11.0229	10.8158	11.0958	11.1272	11.026	11.2861	10.9815	11.0601	11.1638	11.0248	11.0819	11.177	11.3821	11.4137	11.4337	11.3411	11.4415	11.1703	11.3818	11.5078	11.358	11.535	11.4773	11.331	11.2837	10.9483	11.4793	11.269	10.9247	11.1237	11.0456	10.9282	10.9556	10.8367	11.005	11.0844	10.9193	10.8222	10.7528	10.6686	10.8343	10.5869	10.8118	10.923	11.2745
ENSG00000068137	4.23335	3.92439	4.35088	4.27469	3.90381	3.85048	4.25377	4.4799	4.57295	4.38512	4.08777	3.69992	4.55292	4.37055	3.14352	4.70001	5.34807	4.91342	4.46805	5.44269	4.99924	5.09817	4.19745	5.30772	0	1.89063	0	1.81916	0	0	0	0	3.29286	4.28251	3.92556	4.08945	4.17085	3.77942	4.82935	3.36748	3.70021	1.68854	4.28884	3.38732	3.62502	2.71383	3.33925	2.44259	2.33519
ENSG00000068305	11.5267	11.4295	11.4671	11.3212	11.5065	11.5817	11.6445	11.3899	12.3174	12.2886	12.4152	12.3911	12.2053	12.2472	12.3648	12.1163	12.438	12.3701	12.3527	12.559	12.2715	12.3672	12.3251	12.3269	11.4143	11.9073	11.8675	11.4968	11.6364	11.9137	11.6315	11.5982	11.9935	11.8261	12.0166	12.0951	12.5137	12.6331	12.6254	12.5362	10.5998	10.561	10.6983	10.6775	10.4714	10.6325	10.7863	10.543	10.3715
ENSG00000068308	11.6171	11.7843	11.6791	11.8532	11.7917	11.515	11.7651	11.8139	11.4422	11.3524	11.3568	11.2744	11.578	11.2511	11.4156	11.5561	11.2382	11.204	11.2997	11.1077	11.3997	11.0924	11.256	11.4211	13.3272	13.4247	13.4501	13.356	13.246	12.9155	13.189	13.165	11.9171	11.9817	11.9139	11.7712	12.0002	11.8386	11.8676	12.0444	11.8806	11.8338	11.7491	11.7534	12.092	11.8323	12.0013	12.0822	11.9979
ENSG00000068323	11.4113	11.765	11.3359	11.3584	11.4952	11.2913	11.4487	11.4679	12.2041	12.1955	12.3228	12.1385	12.2778	12.122	12.3251	12.3265	12.4725	12.4477	12.4304	12.3523	12.605	12.3801	12.508	12.5784	14.1395	14.3639	14.191	14.071	14.2339	13.9292	14.1887	14.175	10.8488	10.8068	10.7994	10.6823	10.865	10.7083	10.7805	10.8382	10.2706	10.2643	10.0905	10.253	10.4682	10.2289	10.3115	10.4459	10.634
ENSG00000068354	9.71191	9.89581	9.74294	9.88903	9.71463	9.58585	9.65342	9.74387	9.27756	9.12954	9.11184	9.19108	9.51696	9.20165	9.03627	9.40614	9.13532	9.32136	9.43756	9.21986	9.4911	9.00145	9.29773	9.48703	10.3358	10.415	10.5658	10.5635	10.4319	9.91188	10.0727	10.2028	9.8092	9.87521	9.86483	9.80168	9.79082	9.73567	9.80447	10.023	9.82315	9.71722	9.67574	9.7573	9.75551	9.71173	9.92381	9.89582	10.6658
ENSG00000068366	11.156	11.1627	11.1316	10.8817	11.32	11.3407	11.1958	11.017	12.1361	12.04	12.3267	12.2181	12.1783	12.2959	12.2025	12.087	12.2143	12.1802	12.1955	12.4191	12.2517	12.4223	12.3322	12.098	12.5543	12.6752	12.5492	12.714	13.3419	13.3358	13.2089	13.0244	9.92305	9.86303	10.175	10.1169	10.2353	10.4751	10.4949	10.2637	9.67045	9.86328	9.78487	9.91606	9.68378	9.96269	9.79715	9.82869	10.0806
ENSG00000068383	9.03618	9.2254	8.95004	8.88138	9.27456	9.15955	9.05221	9.03192	9.56449	9.3921	9.75329	9.33097	9.84695	9.62449	9.70995	9.78649	9.19593	9.10082	9.33981	9.4379	9.46707	9.37479	9.3174	9.4025	12.0581	11.616	11.7672	11.7955	11.647	11.5067	11.831	11.7786	9.27014	9.35206	9.4202	9.26502	9.17998	9.34033	9.1254	9.18779	8.86395	8.8549	8.68709	8.81673	8.74821	8.69409	8.72572	8.9093	9.34384
ENSG00000068394	9.38196	9.62014	9.16495	9.48904	9.36141	9.02844	9.30678	9.28995	9.5366	9.51086	9.479	9.52627	9.54669	9.39161	9.42317	9.55936	9.38264	9.32114	9.28817	9.25933	9.44796	8.87498	9.43031	9.45448	8.98863	8.92801	9.16308	8.65634	9.21949	8.78531	8.98208	8.75611	8.81007	8.9344	8.76408	8.57681	8.86594	8.74282	8.82851	9.05852	9.14071	9.32321	9.22701	9.19883	9.20931	9.13045	9.32865	9.22441	9.70602
ENSG00000068400	11.97	12.1154	11.941	12.0043	12.02	11.9534	11.9056	11.9493	12.096	12.1167	12.024	11.9274	12.0883	12.0405	12.1016	12.0741	12.0709	12.2543	12.1953	11.9704	12.289	12.1439	12.1053	12.2396	12.7414	13.0195	12.8789	12.6981	12.5975	12.4911	12.526	12.574	12.0352	12.1741	12.0095	12.0605	12.0893	12.0299	11.9866	12.0753	11.878	11.9185	11.8074	11.743	11.9485	11.7785	11.8373	11.8417	11.9437
ENSG00000068438	10.3088	10.5828	10.3811	10.4675	10.2686	10.1627	10.3246	10.4747	9.98971	10.2303	9.97643	10.0074	9.95147	10.0087	10.0449	10.0471	10.0345	9.91989	10.0655	9.89154	9.92679	9.85817	10.0534	10.1466	6.38564	6.00583	6.64702	6.8561	5.5774	4.55163	5.89543	6.61231	10.3822	10.4085	10.2436	10.2618	10.2754	10.1337	10.357	10.4462	10.4812	10.5387	10.4046	10.3635	10.508	10.5018	10.5888	10.4784	10.917
ENSG00000068489	7.09528	7.44842	7.44239	7.03642	7.24571	7.01831	6.95875	6.81793	9.45961	9.38337	9.6697	9.42159	9.50388	9.48364	9.36246	9.3911	8.10407	8.31172	8.35128	8.49485	8.21398	8.76491	8.07484	8.02775	6.23087	7.1981	7.53911	6.42966	7.87424	7.96255	7.27014	7.14307	5.84883	5.95016	6.19267	6.56513	5.41869	6.15847	7.19398	6.24494	5.2576	5.68719	5.64435	5.70481	4.61918	4.57645	4.65109	4.75584	6.0994
ENSG00000068615	1.652	1.53345	2.59813	2.2066	1.21175	3.05139	1.25377	0	0	0.992801	0.628342	0	1.03564	0	0.558555	0	0	1.01909	2.12323	0	2.05251	0	1.48375	0	0	0	0	0	0	0	0	0	0.810014	0.719353	1.60219	3.50449	0	0	2.49974	1.36748	0.548027	3.01047	2.56965	1.68688	0	2.71383	2.33925	2.44259	0
ENSG00000068650	12.6552	12.8268	12.4967	12.4707	12.4174	12.3697	12.332	12.4011	13.7627	13.7041	13.7484	13.6554	13.6653	13.5265	13.6352	13.7046	13.6255	13.6702	13.7251	13.5406	13.5398	13.4947	13.5361	13.5833	13.946	14.1124	14.008	13.9855	14.0906	13.8845	13.8821	14.0901	12.3058	12.4308	12.3102	12.1782	11.6565	11.5663	11.7037	11.5879	11.5988	11.6042	11.4483	11.4667	11.2062	11.1656	11.2285	11.1486	11.5025
ENSG00000068654	10.5721	10.8233	10.6487	10.6221	10.5013	10.3543	10.4282	10.4889	10.4824	10.584	10.5337	10.6744	10.4041	10.317	10.6464	10.5555	10.1885	10.3097	10.3491	10.1747	10.0351	10.0769	10.2128	10.2689	4.43455	3.47559	3.09803	3.9632	2.14578	2.96667	2.02359	2.43599	10.6727	10.7369	10.6365	10.3741	10.5383	10.545	10.5752	10.3807	10.7327	10.7408	10.6684	10.5805	10.6251	10.5469	10.6416	10.7389	11.081
ENSG00000068697	11.35	11.3086	11.2379	10.9468	11.3698	11.3476	11.2685	11.2452	12.147	12.1222	12.2087	12.0626	12.0805	12.1762	12.1008	12.1111	12.3053	12.3375	12.2209	12.326	12.3219	12.5571	12.2801	12.3121	11.6653	11.6088	11.7994	11.5515	11.8562	11.8671	11.7968	11.5162	10.7196	10.457	10.67	10.6411	10.799	10.8318	10.8152	10.7546	9.73231	9.77828	10.145	9.97577	10.0961	10.1021	10.1856	10.063	10.4276
ENSG00000068724	12.0154	12.2186	11.8905	11.7825	11.9296	11.7951	11.7473	11.9449	12.0078	12.2183	11.7498	12.0966	11.7721	11.876	11.7539	11.9166	13.178	13.0281	13.2324	12.9349	13.1529	12.9928	12.8457	13.1521	8.14796	8.19924	8.20948	8.27262	8.73594	8.61979	8.6261	8.94847	12.2677	12.2673	12.2493	12.1123	12.7328	12.6471	12.6957	12.8109	10.5471	10.5203	10.4284	10.4402	10.2936	10.1791	10.3775	10.39	10.4504
ENSG00000068745	10.7658	10.6712	10.8103	10.7344	10.7686	10.7239	10.7379	10.7713	10.4907	10.3986	10.5054	10.4883	10.6247	10.6229	10.6241	10.688	10.4199	10.1832	10.3432	10.2915	10.3958	10.2706	10.5008	10.5308	11.7861	11.747	11.9333	11.8063	11.5125	11.3854	11.5046	11.4034	10.8814	10.8114	10.9338	10.7099	10.7842	10.9047	10.8335	10.9623	10.6443	10.6171	10.8369	10.6159	10.851	10.7796	10.8774	10.8697	10.9236
ENSG00000068781	0	1.85333	0	0	0	0	0	0	0	0	0	0	0	0	0	0	0	0	0	0	0	0	0	0	0.586551	3.2614	2.76074	0	1.11663	0	0.760551	0	0	1.85771	0	0	0	0	0	0	1.4225	0	1.25223	0	0.31759	0.69039	0	0	0
ENSG00000068784	9.05633	9.1544	9.17673	9.02448	9.10751	9.07232	8.70226	8.74475	10.3277	10.2773	10.6807	10.4293	10.2372	10.3973	10.1051	10.105	9.62195	9.63828	9.53609	9.53788	9.2661	9.29562	8.8506	8.99262	9.89889	10.7407	10.6651	9.74177	10.1409	10.2417	9.70356	9.27279	8.7585	8.59832	8.77861	8.66544	8.57049	8.82662	8.86979	8.57156	8.48784	8.76091	8.82128	8.70152	8.75555	8.80884	8.48886	8.40641	9.32342
ENSG00000068793	11.185	11.5031	10.9736	10.9401	11.0377	11.0095	11.1126	11.0786	11.7321	11.8951	11.583	11.9579	11.6192	11.7083	11.6255	11.6791	12.5777	12.6608	12.5213	12.5446	12.556	12.5842	12.5941	12.6593	4.53711	2.91726	2.89931	3.32699	2.94829	0	4.13798	0	8.17358	8.31104	8.20318	8.52709	7.72019	7.77803	8.02066	8.05658	7.83372	7.89493	7.19119	7.57609	7.37759	7.30339	7.6202	7.80149	8.36916
ENSG00000068796	11.4058	11.2052	11.5787	11.4234	11.5913	11.7191	11.514	11.5679	10.4988	10.4206	10.6757	10.6362	10.5319	10.5719	10.5957	10.5736	10.1724	10.1061	10.2173	10.3135	10.1288	10.1364	10.2327	10.2676	9.26443	9.05935	9.4647	8.94916	9.49866	9.59966	9.63616	9.24835	10.8878	10.6795	10.9885	10.9591	10.9243	11.0196	10.9041	10.8342	11.9261	11.9368	12.0997	12.0383	12.0203	12.3501	12.0551	12.0191	11.6993
ENSG00000068831	14.3091	14.4395	14.4602	14.6308	14.383	14.1833	14.3586	14.5087	13.6818	13.6489	13.7544	13.5649	13.9081	13.6088	13.8287	13.9269	12.7276	12.7578	12.8849	12.5936	12.8487	12.5789	12.6945	12.9062	14.0471	14.2445	14.3233	14.0527	14.0913	13.7507	14.1514	14.1191	14.8378	15.0183	14.8569	14.7788	14.8478	14.652	14.7239	14.9969	15.009	14.9657	14.8149	14.8303	14.9575	14.6866	14.9447	15.0384	14.4385
ENSG00000068878	11.4788	11.3315	11.3281	11.279	11.4338	11.4357	11.3757	11.2825	11.2818	11.2724	11.393	11.4455	11.3063	11.2841	11.3808	11.2028	11.2809	11.2604	11.1967	11.2728	11.0334	11.3073	11.0981	11.077	12.1402	12.0872	12.2612	12.2605	11.8527	11.9216	11.9467	12.0291	12.0277	11.9691	12.0185	12.1301	12.0202	12.2208	12.2361	11.9585	11.3283	11.363	11.397	11.4464	11.3608	11.4339	11.4435	11.3368	11.913
ENSG00000068885	10.2531	9.92145	10.4032	10.2485	10.228	10.3108	10.0918	10.1455	8.93151	9.23293	9.20403	9.24421	9.06258	9.0477	9.14466	8.85958	8.5937	8.51434	8.52041	9.03023	8.19293	8.51741	8.20999	8.32424	8.91318	9.43292	9.04922	8.33229	8.02226	8.82033	8.40973	8.06457	10.6431	10.5621	10.7764	10.866	10.7771	10.8838	10.7919	10.6684	10.8454	10.8445	11.0123	11.0927	10.5747	10.78	10.6256	10.6879	10.0183
ENSG00000068903	11.1695	11.2354	11.0595	11.0299	10.8298	10.8037	10.8335	11.0382	11.3082	11.2354	11.3541	11.2064	11.3008	11.1574	11.2818	11.3204	11.291	11.1683	11.2786	11.2195	11.3233	11.2584	11.1949	11.3531	11.2865	11.4655	11.3699	11.3242	11.4262	11.2185	11.243	11.3999	10.5621	10.696	10.578	10.5526	10.5616	10.5872	10.6955	10.8451	10.3882	10.5187	10.2918	10.5163	10.5877	10.2633	10.421	10.4847	11.845
ENSG00000068912	9.91116	9.79137	10.0601	10.0224	9.9711	10.0266	9.93996	9.81235	9.91903	9.81633	10.1125	9.78936	9.95778	10.0038	9.92894	10.0153	9.89213	9.70086	9.86831	10.0732	9.9542	10.1258	9.8055	9.9706	7.80889	6.8601	8.07334	7.41341	8.36765	8.50054	8.42822	7.82073	9.75815	9.68294	9.83437	10.2235	9.93545	9.93522	10.1951	10.0007	9.71034	9.60818	9.84526	9.83871	9.84737	10.1469	9.77987	9.85943	10.2588
ENSG00000068971	9.74903	10.0816	9.73922	9.74622	9.75611	9.56103	9.52869	9.65568	10.2975	10.2	10.3567	10.193	10.2996	9.8433	10.3223	10.1986	10.2907	10.3785	10.5157	10.0788	10.5358	10.0753	10.1158	10.2326	9.19024	9.00499	9.4745	9.41937	9.59624	8.93568	8.82189	8.18606	10.0487	10.345	10.1943	10.0931	10.3827	10.2701	10.3653	10.6587	9.04891	8.93476	8.96326	8.9281	9.24786	8.98499	9.17454	9.28595	10.0805
ENSG00000068976	8.31136	8.31964	8.45947	8.7472	8.22454	8.28549	8.5914	8.51069	6.19732	6.34401	6.1541	6.47609	6.81464	6.20813	6.51252	6.6594	6.52298	6.4121	6.11206	6.52296	6.44243	6.33441	6.29676	6.54476	10.7062	11.0602	10.9972	10.8985	10.8355	10.5368	10.7162	10.9659	9.09634	9.18001	9.18471	9.07894	8.89811	8.45394	8.57841	8.51071	9.01718	8.88762	8.94856	9.05958	9.03451	8.59574	9.06281	9.06318	8.57531
ENSG00000068985	0	0	0	0	0	0	0	0	0	0	0	0	0	0	0	0	0	0	0	0	0	0	0	0	0	0	0	0	0	0	0	0	0	0	0	0	0	0	0	0	0	0	0	0	0	0	0	0	0
ENSG00000069011	1.652	0	0	0	0	0	0	2.24315	0	0	0	0	0	0	0	0	0	0	0	0	2.19656	0	2.48375	0.500367	0	0	0	0	0	0	0	0	0.810014	0	0	0.919527	0	1.46038	2.49974	1.36748	0	0	0	0	0	0	0	1.44259	0
ENSG00000069018	0	0	0	0	0	0	0	0	0	0	0	0	0	0	0	0	0	0	0	0	0	0	0	0	0	0	0	0	0	0	0	0	0	0	0	0	0	0	0	0	0	0	0	0	0	0	0	0	0
ENSG00000069020	9.81811	9.63193	10.0209	10.0241	9.45587	9.33026	9.48969	9.56619	5.7195	5.16032	4.41285	4.80979	5.31586	5.54912	5.30594	5.34034	4.60514	4.71731	4.2387	5.08269	3.63748	3.51321	4.73016	3.97155	8.28288	7.74362	8.37527	8.5334	7.41144	6.66711	7.85648	8.52324	8.8403	8.76429	8.67799	8.89021	8.35262	8.10842	8.00902	8.01292	10.8911	10.7846	10.77	10.6997	10.2923	10.2607	10.2969	10.298	9.50715
ENSG00000069122	0	0	0	0	0	0	0	0	0	0	0	0	0	0	0	0	0	0	0	0	0	0	0	0	0	0	0	0	0	0	0	0	0	0	0	0	0	0	0	0	0	0	0	0	0	0	0	0	0
ENSG00000069188	8.59791	8.16543	8.52745	8.92341	7.73809	7.87705	7.89922	8.32146	5.3923	3.57776	5.85678	4.28557	5.98937	6.03583	6.09616	5.91048	1.79778	2.00459	2.86019	3.27533	3.05251	2.51321	1.48375	2.82229	0	0	0	0	0	0	0	0	11.3211	11.4096	11.3592	11.1254	10.4294	10.1036	10.2547	10.1397	9.08757	8.70312	9.08441	9.34763	8.68496	8.50747	8.84979	8.82206	3.68757
ENSG00000069206	0	0	1.59813	0.621634	0	0	1.25377	0	0	0	0	0	0	0	0	0	0	0	0	0	0	0	0	0	0	0	0	0.819155	0	0	0	0	0	0	0	0	0	0	0	0	0	0.68854	0	0.686884	0	0	0	0.988561	0
ENSG00000069248	10.4208	10.4452	10.354	10.3227	10.4689	10.4158	10.5685	10.3564	10.4334	10.5025	10.6946	10.6509	10.5594	10.5953	10.5874	10.5089	10.4385	10.4876	10.2588	10.6011	10.4025	10.5315	10.1795	10.4235	8.96041	8.26497	8.49635	8.60497	8.2643	8.22217	8.6324	8.70127	10.3245	10.1885	10.1947	10.377	10.182	10.4368	10.3588	10.1471	10.1986	10.209	10.3036	10.4997	10.2605	10.4891	10.3233	10.2902	10.3041
ENSG00000069275	11.8127	11.5085	11.786	11.6169	11.7389	11.7675	11.6536	11.7442	11.3506	11.3872	11.3733	11.5359	11.3466	11.5654	11.59	11.5009	11.1209	10.9679	10.9047	11.1535	10.997	11.0917	11.1583	11.1145	7.20714	6.74861	6.7649	7.57538	7.14442	7.61052	7.20985	7.07638	11.8669	11.6672	11.7895	11.82	11.8821	11.9715	11.8807	11.7911	11.9172	11.9719	12.0339	12.0781	11.9526	12.093	12.0002	11.92	12.193
ENSG00000069329	11.7661	11.7343	11.662	11.5719	11.7246	11.7462	11.7104	11.6092	13.1738	13.054	13.2782	13.1035	13.1633	13.0982	13.1593	13.1146	12.4182	12.3834	12.2923	12.4506	12.3635	12.4762	12.3227	12.3285	11.6516	11.1945	11.4604	11.4725	11.3848	11.3019	11.5427	11.4072	11.5257	11.2411	11.4656	11.4871	11.4541	11.4517	11.5987	11.4078	11.0769	11.0666	11.2525	11.144	11.0985	11.161	11.0899	10.9486	10.789
ENSG00000069345	10.8178	10.7263	10.8025	10.7935	10.8261	10.8737	10.824	10.7529	11.0059	11.0086	11.1278	11.0836	11.0401	11.0368	11.0071	10.8875	11.0981	11.106	11.04	11.1663	11.0271	11.163	10.9645	11.0177	10.9334	10.6226	10.8035	10.843	10.9388	10.622	10.9324	10.5398	10.551	10.3002	10.3649	10.4691	10.4601	10.4293	10.6045	10.3351	10.638	10.6266	10.8654	10.7583	10.6587	10.7177	10.7866	10.613	10.5364
ENSG00000069399	10.2099	10.7597	10.0474	9.64951	10.2706	9.98461	9.89355	9.92265	10.4507	10.566	9.94428	9.95987	10.1545	9.98085	9.82433	10.0844	11.2919	11.5066	11.3534	10.703	11.6036	11.0928	10.9443	11.3304	14.1085	14.3495	14.0423	13.8276	14.3345	13.8204	13.7377	13.927	9.39689	9.50448	9.41793	8.94997	9.4308	9.22751	9.12857	9.57166	8.70041	8.92752	8.42009	8.21733	9.22328	8.72782	8.88393	8.52974	9.79744
ENSG00000069424	13.5232	13.6781	13.4408	13.4431	13.1019	12.9653	13.1401	13.2977	13.9168	13.7781	13.8475	13.6635	13.723	13.4328	13.4649	13.6441	13.7018	13.5842	13.6739	13.4539	13.3932	13.2466	13.4219	13.5231	13.466	13.023	13.2507	13.2169	13.0867	12.5204	13.2926	13.2187	12.3162	12.4973	12.3562	12.1878	12.0305	11.9189	12.0264	12.1498	13.2571	13.1854	13.0106	13.0828	13.1069	12.8707	12.982	13.1266	14.1774
ENSG00000069431	0	0	0	0	0	0	0	0	0	0	0	0	0	0	0	0	0	0	0	0	0	0	0	0	0	0	0	0	0	0	0	0	0	0	0	0	0	0	0	0	0	0	0	0	0	0	0	0	0
ENSG00000069482	0	0	0	0	0	0	0	0	0	0	0	0	0	0	0	0	0	0	0	0	0	0	0	0	0	0	0	0	0	0	0	0	0	0	0	0	0	0	0	0	0	0	0	0	0	0	0	0	0
ENSG00000069493	11.8771	11.5565	11.9367	11.9876	11.9579	12.1862	12.0986	12.0677	9.64907	9.66014	9.64248	9.81378	9.16405	9.49805	9.89045	9.66524	9.81341	9.88841	9.87967	9.9997	9.67305	9.99448	9.71989	9.85411	10.3208	10.059	10.1703	10.2981	9.27322	9.06846	9.44004	9.04521	12.186	11.9989	12.1995	12.3231	12.5372	12.7381	12.7301	12.6447	12.5187	12.3989	12.5528	12.6144	12.529	12.6676	12.6762	12.6011	12.327
ENSG00000069509	7.09212	6.77796	7.20294	6.80869	7.59657	7.52502	7.3558	7.41401	5.90857	6.82341	6.55742	7.08758	6.55292	7.25784	6.87832	6.39114	7.13389	7.22445	6.97306	6.9516	7.13466	7.25252	6.60932	7.23913	7.60019	7.42854	7.59944	6.71978	6.66494	7.05243	7.47644	6.67401	7.20302	6.97183	7.08971	7.62689	7.4143	7.44566	7.51826	7.97599	7.12092	7.12766	7.51977	7.09254	7.96433	8.05297	7.82682	7.46007	7.34672
ENSG00000069535	0	2.11841	0.598132	1.02217	0	0	0	0	0	0	0	0	0	0	0	0	0	0	0	0	0	0	0	0	0	0	0	0	0	0	0	0	0	0	0	0	0	0	0	0	0.51888	1.68854	0	0	0	2.10707	0.754289	0	0
ENSG00000069667	12.2475	11.6894	12.2392	12.0103	12.245	12.3887	12.1466	12.1405	5.41771	6.29403	5.02919	5.67529	4.64014	5.07533	6.40938	7.04383	4.70218	5.00352	3.54439	3.88839	2.50064	2.0191	3.48375	5.81527	4.17151	2.89063	0	2.81916	0	0	2.02359	2.43599	9.17416	8.85452	9.23939	9.11981	8.54562	8.6904	8.46849	8.19878	12.8965	12.8258	12.8929	13.0539	12.9303	13.2518	12.9749	12.9102	13.1707
ENSG00000069696	3.62836	4.1458	4.17102	3.72765	3.9603	4.58246	3.34463	4.22012	4.28258	4.45223	3.92407	3.64059	4.94829	4.7698	4.62464	4.63998	0.797785	2.89487	2.8573	2.84871	4.30196	2.16397	4.76174	4.69886	3.65281	4.00832	4.65799	4.69494	3.62086	4.1557	3.55964	4.43599	3.5477	2.4592	2.91834	3.24721	4.52331	4.0973	2.65463	4.25305	3.88431	2.67404	2.94539	2.58219	2.86356	3.9321	4.44694	3.06552	2.65327
ENSG00000069702	11.0528	10.9033	10.8125	10.7796	10.5054	10.1266	10.1578	10.4947	4.67986	4.3075	4.32878	4.07283	3.03564	2.86804	5.68536	6.40334	0.797785	3.01909	3.99376	4.12333	1.05251	0	0	2.14191	4.30902	2.45622	2.95755	2.9632	0	2.96667	0	0	1.81001	1.71935	2.18715	3.20936	0	1.46038	1.91478	0	10.3778	10.1981	10.0213	10.2871	10.4185	10.6747	10.2474	10.5277	13.1187
ENSG00000069712	6.96869	6.57281	7.00633	7.35404	7.03837	7.15111	7.35601	6.99804	6.39481	5.50376	6.42821	5.81363	6.1935	6.11597	5.70911	5.91004	6.09974	6.49903	6.22868	6.46247	6.44483	6.98407	7.00512	6.18911	6.80239	6.41168	7.46294	7.07993	6.41256	6.45724	6.72014	6.45213	5.61169	5.9447	6.13139	6.29457	5.07517	5.07745	5.20018	4.82691	7.66769	7.29098	7.8706	7.50272	7.80784	7.64015	7.66442	7.58276	7.71208
ENSG00000069764	3.38752	2.82623	3.28071	2.59616	2.74405	3.00745	3.40433	2.22378	1.62097	0.371313	1.6427	2.50222	1.70467	1.80915	2.07457	2.16781	0.797785	1.5944	2.22532	3.56693	1.77498	2.59727	0	2.52894	0.849585	4.36312	1.55701	2.40412	1.82385	0	1.91889	0	3.57979	3.19444	4.08891	4.08303	3.5127	3.58802	3.07828	2.7009	3.50965	3.7709	4.30734	4.02174	3.92876	2.70418	3.87198	2.60609	3.86626
ENSG00000069812	0	0.53345	0	0	0	0	0	0	0	0	0	0	0	0	0	0	0	0	0	0	0	0	0	0	0	0	0	0	0	0	0	0	0.810014	0	0	0	0	0	0	0	0	0	0	0	0	0	0.754289	0	0
ENSG00000069849	10.506	10.6622	10.3183	10.2889	10.6457	10.6435	10.4147	10.3766	12.0781	12.1003	12.2104	11.9888	12.1594	12.1546	12.0882	12.1359	11.1451	11.3559	11.0821	11.2606	11.5093	11.4964	11.0648	11.1781	6.45958	7.30375	6.43721	6.63985	7.40768	7.45788	6.72403	5.88621	9.1314	9.26447	9.18166	9.28068	9.41867	9.54093	9.65118	9.5035	9.51037	9.57384	9.4691	9.47941	9.60696	9.72461	9.66388	9.49157	10.3347
ENSG00000069869	7.67092	7.06124	7.52116	6.92469	7.14096	7.22052	6.96334	7.33767	8.0191	7.65444	8.41049	8.21841	8.12289	7.92593	8.43654	8.41535	7.38755	6.72313	7.13505	7.51351	7.65243	7.30918	7.25511	7.58326	5.48766	5.84482	5.74446	6.16469	6.95725	6.99789	7.41796	6.7543	0	0	0	2.50449	1.26781	0	0	1.36748	6.59045	6.70401	6.9379	6.66919	6.90705	6.70176	6.91779	6.8012	7.65218
ENSG00000069943	8.91589	8.64741	8.88082	8.71372	8.909	8.99993	8.77891	8.79097	8.98469	8.89827	9.16699	9.04195	9.02323	9.1735	9.23571	8.92262	8.82442	9.00749	9.04896	8.95246	8.89379	9.06391	8.67454	9.06202	12.2897	12.3261	12.5816	12.3072	12.3843	12.6785	12.4595	12.4879	9.17956	9.06076	8.97465	9.19748	9.16914	9.28826	9.232	9.16172	8.67418	8.6502	8.72227	8.79035	8.66013	8.98756	8.74992	8.79046	8.94665
ENSG00000069956	9.2436	9.05407	9.34478	9.29328	9.506	9.6503	9.44122	9.43311	9.273	9.27292	9.31778	9.40939	9.38074	9.65656	9.339	9.20217	9.55907	9.45176	9.47534	9.81179	9.88011	10.2606	9.77571	9.68351	7.16428	7.10747	6.99364	6.80511	6.71198	7.6621	7.29037	6.92784	8.98972	8.78695	8.96018	9.14782	8.64597	9.07472	9.14523	8.97673	9.36447	9.27023	9.63065	9.63907	9.45274	9.77294	9.49734	9.47227	8.63336
ENSG00000069966	9.07826	9.2507	9.3373	9.53028	9.32673	9.42766	9.25628	9.47067	7.00824	7.26927	7.02125	7.0606	6.85594	6.96597	6.83538	6.46471	7.05661	6.60095	6.50315	6.84312	6.31555	6.65293	6.38968	6.53697	2.84959	1.89063	3.87894	0	2.14578	3.96667	2.39096	3.43599	11.0844	11.0641	11.148	11.0568	11.0036	11.1324	10.822	10.9615	10.0102	10.0174	10.0666	10.0338	9.93854	9.90381	9.87573	9.87741	8.26349
ENSG00000069974	11.5903	11.5142	11.4665	11.3312	11.739	11.707	11.7324	11.7304	10.4223	10.6485	10.5903	10.6099	10.6847	10.7573	10.7854	10.6631	12.3514	12.2455	12.2037	12.4283	12.533	12.6068	12.6659	12.5777	12.7317	12.4573	12.5988	12.6841	13.3381	13.0662	13.3692	13.0423	9.25784	9.10191	9.34191	9.29025	9.13873	9.3754	9.38963	9.11049	10.3878	10.4981	10.3447	10.6602	10.8339	11.0625	10.9251	10.7958	11.9262
ENSG00000069998	10.7175	11.0282	10.7481	10.8632	10.7254	10.6685	10.6329	10.8508	10.393	10.5253	10.4124	10.5331	10.4403	10.3121	10.6308	10.6571	11.4248	11.455	11.4483	11.3872	11.3414	11.1504	11.5052	11.6198	7.09409	7.2075	6.86116	7.3521	7.5319	6.87067	7.80966	7.45702	10.1061	10.3505	10.1339	10.0249	10.1344	10.0979	10.1261	10.2473	10.5889	10.5966	10.6044	10.5253	10.5873	10.4915	10.5269	10.5462	9.95663
ENSG00000070010	10.5599	10.5009	10.6343	10.7147	10.6497	10.6528	10.7023	10.6753	10.4105	10.3497	10.4189	10.2973	10.4254	10.4904	10.4968	10.4735	10.3229	10.3764	10.3876	10.3833	10.4207	10.5308	10.5482	10.6064	11.8869	11.8303	11.8953	12.057	11.8704	11.8836	11.9837	12.0647	10.1749	10.2102	10.2225	10.4044	10.4618	10.5853	10.5762	10.6324	10.7126	10.868	10.828	10.8719	10.8338	10.9235	10.867	10.72	10.6918
ENSG00000070018	7.52839	7.23749	7.49489	7.76466	7.32387	7.26843	7.35706	7.31354	3.62097	3.82062	3.61748	4.88749	3.35757	2.36033	3.6134	3.73507	4.45428	2.47852	4.16353	4.46563	3.04165	4.16627	3.0639	4.06352	7.02351	7.27156	7.49882	7.65937	6.28982	6.36721	7.11274	7.20523	6.74312	6.58329	6.44969	6.50509	4.95487	4.88262	4.92108	4.07456	8.94754	8.87426	9.16076	9.05609	8.1261	8.13045	8.17357	8.20281	3.30113
ENSG00000070019	5.31461	5.23346	5.18313	5.12436	4.06631	4.27845	5.17294	4.48369	4.58368	4.65282	4.91796	5.50469	3.80016	4.39718	3.85198	3.27412	7.01568	6.669	6.92101	6.86681	6.16263	5.8373	6.22337	5.9222	7.21994	7.65728	7.50791	7.61094	6.72059	6.48137	6.60938	6.69667	4.78769	5.05135	4.76692	4.89646	5.40039	5.70907	5.07263	5.76039	0	0	0	0	0	0	0	0	0
ENSG00000070031	5.09229	4.4413	4.34981	5.13006	3.28361	3.56993	2.21725	3.78086	2.91865	2.09714	0.984486	0.902902	2.28661	1.28308	2.65953	2.12616	1.45771	0.929824	1.63587	1.86414	2.21601	0	0	0	2.84959	3.32359	0	1.42323	0	0	1.93432	1.43599	0.253621	2.20478	0	0.799232	1.26781	0	0	0	1.13299	1.04468	0.991886	0.686884	1.2587	0	2.06463	2.45695	0
ENSG00000070047	11.3311	11.4187	11.2479	11.2885	11.0901	11.0008	11.185	11.2863	11.3715	11.3175	11.3216	11.292	11.3261	10.9451	11.4693	11.5124	11.1416	11.0271	11.1388	10.747	10.9272	10.5437	11.0818	11.066	11.0153	11.1123	11	10.8274	10.7842	10.5761	10.9842	10.9908	11.2071	11.3857	11.2188	10.9976	11.2418	10.9963	11.2156	11.167	11.418	11.3597	11.1137	11.1756	11.288	11.1075	11.4872	11.3472	11.5687
[truncated: 54,863 more rows]
[truncated: 10 more columns]
