# Supplementary material for: A Cell-Based Systems Biology Assessment of Human Blood to Monitor Immune Responses after Influenza Vaccination
Source: PLoS One. 2015 Feb 23;10(2):e0118528. doi: 10.1371/journal.pone.0118528 (PMC4338067; doi:10.1371/journal.pone.0118528)
Supplement: S3 Dataset — (XLSX) [file pone.0118528.s003.xlsx]

## Sheet: All HD samples nonZERO RPKM1 tr
Normalized gene expression in human immune cells filtered for an RPKM of 1.0 in at least one sample from one subject
normalized signal value (NSV) was calculated in AvadisNGS
Gene ID	Gene Symbol	Gene Type	HD31_PBMC_d0	HD31_PBMC_d1	HD31_PBMC_d3	HD31_PBMC_d7	HD31_T_d0	HD31_T_d1	HD31_T_d3	HD31_T_d7	HD31_B_d0	HD31_B_d1	HD31_B_d3	HD31_B_d7	HD31_NK_d0	HD31_NK_d1	HD31_NK_d3	HD31_NK_d7	HD31_mDC_d0	HD31_mDC_d1	HD31_mDC_d3	HD31_mDC_d7	HD31_Mono_d0	HD31_Mono_d1	HD31_Mono_d3	HD31_Mono_d7	HD31_Neut_d0	HD31_Neut_d1	HD31_Neut_d3	HD31_Neut_d7
ENSG00000000419	DPM1	protein_coding	9.49102	9.42234	9.55404	9.41167	9.45284	9.57483	9.62228	9.39224	9.1442	9.22944	9.49832	9.32673	8.92302	9.12799	9.2495	9.15069	9.49712	9.42621	9.68621	9.61096	9.5274	9.38886	9.44786	9.61028	10.2492	10.1426	10.3477	10.1039
ENSG00000000457	SCYL3	protein_coding	9.58018	9.65157	9.368	9.50727	9.81423	9.94335	9.84661	9.74588	9.88724	9.94579	9.78161	9.82478	9.80614	9.81773	9.81889	9.76214	9.28786	9.26366	9.3943	9.42873	9.16137	8.97888	8.7202	8.98219	10.33	9.59733	10.1479	10.1049
ENSG00000000460	C1orf112	protein_coding	7.41925	7.76005	7.49002	7.58165	7.34246	7.65918	7.95553	7.43604	7.95558	7.78186	8.15617	7.58438	8.0458	7.88495	8.01409	7.98454	9.00855	8.53326	8.97119	8.88081	7.66938	7.25522	7.31613	7.36755	7.37648	7.47527	6.61883	7.44541
ENSG00000000938	FGR	protein_coding	14.3221	14.111	14.2259	14.1827	10.2048	10.071	10.2295	10.4762	13.6348	13.6909	13.5884	13.8443	14.6587	14.543	14.7266	14.7561	15.3875	15.2245	15.3125	15.3117	15.5411	15.4202	15.4834	15.4266	16.2418	16.1387	16.3123	16.1641
ENSG00000000971	CFH	protein_coding	6.88797	7.07842	6.81663	6.94377	7.4025	7.93803	7.06971	7.18352	0	0	0	0	4.16298	3.13816	3.67502	3.64258	2.03564	0	0	0	2.05251	2.51321	3.06871	3.18743	0	2.96667	0	0
ENSG00000001036	FUCA2	protein_coding	10.0067	10.0528	10.0295	9.94207	7.8189	7.5101	7.5368	7.68695	8.95623	9.1667	9.03328	9.17398	9.40853	9.68518	9.55199	9.41877	10.8321	10.9359	11.0245	10.837	11.2795	11.2966	11.197	11.3312	6.31539	6.11585	6.73344	6.30549
ENSG00000001084	GCLC	protein_coding	10.1825	10.3793	10.2419	10.1514	9.79777	10.1149	9.86714	9.83823	10.254	10.2621	10.0212	9.96473	10.9001	11.024	10.9965	10.9616	11.4955	11.4592	11.4316	11.3723	10.3316	10.4594	10.3691	10.2398	5.61044	4.53713	5.27151	5.52345
ENSG00000001167	NFYA	protein_coding	10.7811	10.8565	10.6676	10.6841	10.7578	10.9529	10.9872	10.9442	10.6609	10.6212	10.6252	10.4198	10.7108	10.7299	10.8724	10.6318	10.0755	10.0886	10.2237	10.123	10.7684	10.9707	10.5452	10.5307	12.6099	12.5887	12.1436	12.2959
ENSG00000001460	STPG1	protein_coding	6.94335	7.00106	6.58421	6.90155	7.49534	7.57679	7.44393	7.72853	7.62528	7.85907	7.13505	7.51672	4.38037	3.60602	4.28313	3.66794	4.51088	5.0055	5.05567	5.13219	4.96763	3.52443	5.07964	4.91273	4.73074	5.2886	5.056	4.02095
ENSG00000001461	NIPAL3	protein_coding	11.0874	11.1793	11.2731	11.1639	11.9946	11.9572	11.9145	11.875	10.9737	10.7053	10.8055	10.7429	10.7986	10.633	10.5945	10.5705	9.1079	8.97838	8.72972	9.04273	8.75451	8.94557	8.72062	8.63934	6.66179	6.82166	6.25534	6.75791
ENSG00000001497	LAS1L	protein_coding	10.4804	10.5274	10.5346	10.5795	10.8367	10.7763	10.7182	10.8978	10.7515	10.6293	10.7954	10.7249	10.4755	10.426	10.4275	10.5554	10.4733	10.4126	10.4717	10.5193	10.0795	9.97026	10.1287	10.2332	6.04108	6.4261	5.95148	5.68391
ENSG00000001561	ENPP4	protein_coding	9.47038	9.49541	9.51295	9.4339	9.38276	9.70585	9.44624	9.49635	9.14972	9.0256	9.20194	9.09825	11.8616	12.109	12.0717	11.8374	8.21536	8.31209	8.11022	8.02437	6.25493	6.60067	6.12761	5.92058	6.43118	6.13659	5.60855	5.24334
ENSG00000001629	ANKIB1	protein_coding	10.7755	10.9496	10.8129	10.7352	10.8166	10.9995	10.8197	10.8173	10.7842	10.89	10.8906	10.7333	11.2006	11.2989	11.3182	11.1399	10.8407	10.9506	10.9049	10.8828	10.661	10.7018	10.7925	10.7161	9.46346	9.25447	9.43865	9.38995
ENSG00000001630	CYP51A1	protein_coding	8.13135	8.07974	7.72439	7.77067	7.23621	6.87237	7.41795	6.5985	8.06164	7.95157	8.35039	8.05956	8.87467	8.67117	8.59369	8.57664	8.21848	8.53044	8.23261	8.03155	8.59771	8.86471	7.78314	8.17518	6.07177	2.68036	3.01635	3.82555
ENSG00000001631	KRIT1	protein_coding	10.7671	10.8211	10.9737	10.7456	10.8529	10.919	11.0824	10.9363	10.7155	10.9723	10.7904	10.7674	10.7824	10.9134	11.052	10.7864	10.454	10.6529	10.5329	10.453	10.4626	10.4611	10.6894	10.4738	8.61901	8.45976	8.54227	8.43093
ENSG00000002016	RAD52	protein_coding	8.89953	8.69095	8.81918	8.94521	9.15261	8.97123	9.10105	9.11545	9.20891	8.9887	8.99493	9.29893	8.80793	8.4961	8.84501	8.70392	8.62482	8.78676	8.75085	8.98145	8.45765	8.43359	8.45084	8.46146	7.36456	7.07184	6.94578	7.45791
ENSG00000002330	BAD	protein_coding	8.21484	7.79797	8.04095	8.12928	7.45281	7.52846	7.78464	7.52869	8.0042	7.8272	7.69901	8.22939	8.19216	7.88173	8.30335	7.88102	7.99158	7.95225	8.14841	7.95993	8.45547	8.27423	8.41344	8.56472	9.15343	8.81853	9.31089	9.02579
ENSG00000002549	LAP3	protein_coding	11.2425	11.041	10.5337	10.2953	9.11318	9.10409	9.11417	8.93284	9.13891	9.31369	9.58147	9.27299	9.89514	9.84614	9.60445	9.42891	11.9131	11.7854	11.3945	11.165	12.5278	12.4098	11.6631	11.5416	11.0204	11.2819	9.34163	8.81415
ENSG00000002586	CD99	protein_coding	11.9295	11.7902	11.9684	12.1107	11.6171	11.5214	11.6168	11.7497	11.3604	11.3075	11.3646	11.5637	12.9974	12.9545	12.9336	13.155	9.72292	9.97322	9.94661	9.95396	12.3315	12.2324	12.3279	12.4797	3.14578	4.68913	5.11613	5.53528
ENSG00000002587	HS3ST1	protein_coding	7.11047	7.54581	6.50398	6.71499	3.90255	3.4508	3.56164	3.44259	10.9144	11.1116	11.0219	10.8281	3.61044	4.22305	4.25271	4.32065	3.03564	3.28308	2.84544	4.03587	4.51195	3.09817	2.48375	2.08533	0	0	2.02359	0
ENSG00000002745	WNT16	protein_coding	5.69392	5.91087	5.08565	5.33005	4.86603	4.51154	3.94332	4.89413	9.66279	9.6028	9.47447	9.53558	5.08984	5.32258	5.30713	4.84421	2.16658	1.95211	3.01799	3.45411	3.05251	3.09817	1.48375	2.08533	0	0	0	0
ENSG00000002822	MAD1L1	protein_coding	10.3582	10.2686	10.3367	10.4582	10.6452	10.5379	10.52	10.7483	10.4265	10.0783	10.2534	10.4953	10.344	10.0521	10.3288	10.254	11.2628	11.061	11.2267	11.3466	10.4393	10.0643	10.2191	10.4757	7.87832	6.2886	8.08903	7.15407
ENSG00000002834	LASP1	protein_coding	13.1234	12.9145	13.0558	13.1358	12.666	12.4691	12.6524	12.6361	12.6582	12.4943	12.5875	12.7139	14.0865	13.934	14.0814	14.1242	13.6666	13.5113	13.5324	13.5544	13.6653	13.5344	13.5374	13.6175	15.4484	15.3091	15.4885	15.2998
ENSG00000002919	SNX11	protein_coding	10.2395	10.1451	10.1327	10.139	9.40367	9.42368	9.40444	9.19286	10.0936	10.2101	10.2523	10.3094	10.0569	9.91546	10.1926	10.0806	11.0833	11.0132	11.2342	11.1638	10.9634	10.9109	10.9979	10.8864	12.3223	11.9272	12.578	12.2411
ENSG00000002933	TMEM176A	protein_coding	8.38429	8.36292	8.79752	8.84896	2.90255	1.12887	1.75429	0	0	0	0	0	3.51669	3.00065	1.09729	0	7.90284	7.82658	8.54654	8.38046	10.5176	10.2294	10.4049	10.6449	0	0	0	0
ENSG00000003056	M6PR	protein_coding	12.401	12.4117	12.4499	12.4202	12.0991	12.1189	12.191	12.0846	11.5043	11.5831	11.6545	11.6308	12.5086	12.4999	12.5738	12.4998	13.2097	13.1876	13.3388	13.2361	12.7673	12.8703	12.7656	12.714	9.86646	10.0963	10.0916	9.8591
ENSG00000003147	ICA1	protein_coding	6.25579	6.24399	6.43459	6.02859	6.25045	5.95298	5.94163	5.83044	0	3.38638	0.914782	0	5.67666	5.96621	5.91023	5.88967	4.40678	4.36203	3.96727	3.72115	6.63162	7.14384	6.51453	7.20041	7.74769	7.58313	8.19028	7.85154
ENSG00000003249	DBNDD1	protein_coding	6.71185	6.46146	6.98169	6.92497	7.635	7.32579	7.30673	7.71555	9.35318	9.15798	9.28736	9.45786	0	0	0.0972889	2.32065	2.03564	0	0	0	0	1.51321	0	0	0	1.96667	0	0
ENSG00000003393	ALS2	protein_coding	9.22394	9.11587	9.31809	9.08311	8.98881	8.84408	8.79321	8.81284	8.37905	8.29416	8.40992	8.41329	9.68515	9.48672	9.57075	9.38351	9.08359	8.99134	9.00981	9.05442	9.24728	9.28086	9.50545	9.32968	8.55568	8.39125	8.98463	8.83516
ENSG00000003400	CASP10	protein_coding	11.4097	11.3536	11.2547	11.2431	11.3196	11.3225	11.2547	11.1879	11.1997	11.2189	11.2505	11.1789	12.1792	12.1041	12.2777	12.1683	11.4948	11.3616	11.488	11.3907	11.4032	11.297	11.1233	11.2586	11.4406	11.5411	11.3394	11.5129
ENSG00000003402	CFLAR	protein_coding	12.4457	12.3277	12.3128	12.3022	12.0299	12.0826	12.1479	12.0685	11.5125	11.6325	11.6477	11.5426	13.1003	13.0731	13.1377	13.0948	13.0744	12.9936	13.0992	13.0994	12.7184	12.6741	12.7577	12.6731	15.5903	15.5265	15.5917	15.6536
ENSG00000003509	C2orf56	protein_coding	9.15265	9.38141	9.29281	9.2876	9.24273	9.45393	9.46258	9.52623	9.33181	9.60122	9.45556	9.43439	9.00825	9.00904	8.98286	8.83908	9.21957	9.49227	9.34167	9.25896	8.90697	9.21539	9.27653	9.06064	8.71116	7.92516	8.97086	8.65971
ENSG00000003756	RBM5	protein_coding	13.0498	13.0652	13.2396	13.1876	13.0458	13.0218	13.1176	13.1154	13.3451	13.3866	13.4426	13.3551	13.0267	12.9675	13.151	13.0864	12.7802	12.7191	12.9543	12.8781	12.9652	12.8958	13.1533	13.2145	14.0746	13.9171	14.2186	14.2466
ENSG00000003987	MTMR7	protein_coding	6.89131	6.96952	6.2084	6.37404	6.52928	6.68475	6.61601	6.401	6.56132	6.33372	6.47686	6.48636	6.98393	7.5387	7.14455	6.98726	6.87149	7.21892	6.89078	6.77892	6.87165	7.57818	6.80934	6.91188	6.44561	6.42847	6.09918	6.5779
ENSG00000004059	ARF5	protein_coding	11.6083	11.4161	11.54	11.58	10.8715	10.8137	10.9404	10.9212	10.9534	10.776	10.8439	11.107	11.2696	11.1062	11.1974	11.2174	12.0417	11.9489	11.9705	12.1532	12.2844	12.1011	12.2161	12.3177	13.1113	12.8925	13.1928	13.0082
ENSG00000004139	SARM1	protein_coding	9.83829	9.77314	9.96404	10.0362	10.5204	10.4691	10.5138	10.567	10.2117	9.99576	10.0265	10.1022	10.4761	10.3237	10.4731	10.5071	9.38898	8.7786	9.44667	9.3819	8.69201	8.22437	8.62896	8.55391	5.65735	4.96667	6.07041	5.6095
ENSG00000004142	POLDIP2	processed_transcript	10.3549	10.3139	10.4392	10.5214	10.399	10.1652	10.2153	10.2428	10.4134	10.5408	10.5855	10.6918	10.4648	10.1785	10.4071	10.5923	10.7942	10.6426	10.7893	10.7551	10.7403	10.6593	10.6899	10.8891	10.3154	9.99829	10.3106	9.98877
ENSG00000004399	PLXND1	protein_coding	12.2581	12.1842	12.4445	12.5284	9.82344	9.36115	9.58964	9.99099	6.68262	6.16082	6.23527	6.76494	11.9841	11.6386	11.8447	11.984	12.6356	12.5798	13.0926	13.0798	13.689	13.6513	13.881	14.0346	4.14578	0	2.02359	4.43599
ENSG00000004455	AK2	protein_coding	11.2414	11.2456	11.2414	11.1988	10.7977	10.867	10.7415	10.6762	11.0134	11.1582	11.2183	11.122	11.1631	11.2878	11.1906	11.0398	11.7442	11.7478	11.8098	11.6482	11.7294	11.7299	11.8088	11.8168	9.71882	9.68215	9.9227	9.57891
ENSG00000004468	CD38	protein_coding	9.92002	9.92207	9.75871	9.88221	9.03561	9.02557	9.17816	9.04889	9.99502	10.1007	10.8588	10.3928	12.6173	12.5669	12.5437	12.4194	8.49385	8.55277	8.54149	8.68754	9.52158	9.57066	8.57936	8.48729	9.04338	8.77634	9.37797	8.95845
ENSG00000004478	FKBP4	protein_coding	10.0003	9.85366	9.85832	9.82766	10.0914	10.0454	10.0872	9.87312	10.0374	10.0048	10.1759	10.0223	9.51742	9.59346	9.61967	9.58388	10.3394	10.224	10.279	10.3151	9.89065	9.73735	9.93133	9.9148	5.43266	6.05413	6.28587	5.52005
ENSG00000004487	KDM1A	protein_coding	10.7554	10.7252	10.8815	10.8809	10.7467	10.8072	10.8273	10.74	10.7763	10.8223	10.8376	10.7496	10.5297	10.5238	10.6989	10.586	10.9447	10.9053	11.0333	10.9638	10.5415	10.4312	10.6792	10.7698	3.61566	4.85419	4.56955	5.25974
ENSG00000004534	RBM6	protein_coding	12.5476	12.4708	12.591	12.6046	12.4882	12.4671	12.6245	12.5892	12.8661	12.9806	13.0399	13.0045	12.4699	12.4647	12.5601	12.5242	12.2855	12.2679	12.4493	12.3778	12.4497	12.4133	12.7006	12.6873	11.2782	10.926	11.6324	11.5794
ENSG00000004660	CAMKK1	protein_coding	9.29304	9.05696	8.87378	9.10552	9.18906	8.73716	8.79759	8.74874	7.73231	7.41038	7.74539	7.78988	5.12477	4.84598	5.712	4.93536	10.9928	10.7504	10.8853	10.9492	9.40663	9.20425	9.1614	9.26746	11.8978	11.6083	11.7038	11.6129
ENSG00000004700	RECQL	protein_coding	11.2271	11.2354	11.1403	11.0756	11.0739	11.1687	11.1712	10.9199	11.2671	11.4011	11.4079	11.3101	11.5845	11.7134	11.7177	11.6244	11.4602	11.5744	11.5228	11.4155	10.9153	11.0581	10.9319	10.9332	9.55592	9.53775	9.68021	9.34168
ENSG00000004766	CCDC132	protein_coding	9.72325	9.61387	9.89835	9.72484	9.68544	9.76571	9.80944	9.66399	9.56683	9.58331	9.75099	9.47094	9.48937	9.5085	9.78362	9.38835	9.42177	9.72021	9.76606	9.50338	9.54208	9.64337	9.71523	9.566	6.14307	4.55163	4.83094	4.97452
ENSG00000004777	ARHGAP33	protein_coding	9.81687	9.65201	9.90296	10.1897	10.6176	10.0832	10.5392	10.5912	9.92069	9.65765	9.82375	9.93365	10.6569	10.3699	10.6537	10.7363	9.22285	8.94393	8.76786	9.44094	8.65064	8.20809	8.14467	8.63833	7.54734	7.31787	7.54809	8.1994
ENSG00000004779	NDUFAB1	protein_coding	9.61625	9.40313	9.309	9.23263	9.1243	9.32982	9.18275	9.15043	9.07375	9.18039	9.24892	9.36443	9.28837	9.32582	9.22123	9.11987	9.87018	9.92708	9.90575	9.88972	9.80326	9.79717	9.5916	9.81572	6.54768	5.6582	6.4207	5.22884
ENSG00000004799	PDK4	protein_coding	10.161	10.649	7.89763	9.06175	0	1.12887	0	0	6.07517	7.19211	3.72214	3.95244	5.83283	6.87348	4.18475	4.90321	11.9189	12.2911	10.8051	11.3218	11.448	12.0447	9.73575	10.6246	6.99026	8.68091	5.72403	7.13643
ENSG00000004809	SLC22A16	protein_coding	4.9758	4.37332	5.12266	5.00585	0	0	0	0	0	0	0	0	2.3474	3.00065	0	0	0	2.28308	1.55855	1.86915	6.80098	7.02322	7.03588	7.13598	0	2.96667	2.02359	0
ENSG00000004838	ZMYND10	protein_coding	6.51435	6.06575	6.47449	6.63684	6.35936	5.75356	6.39178	6.32719	6.02643	6.71399	5.64542	6.14621	7.87071	8.10331	8.31597	8.22982	5.77225	4.22981	5.80078	5.88188	5.6981	5.93477	6.43888	6.34007	6.65927	6.0422	7.02313	7.42875
ENSG00000004864	SLC25A13	protein_coding	8.78954	8.68519	8.6538	8.76321	7.81855	8.02599	7.65564	7.5727	8.72544	8.80406	8.7565	8.91761	8.30457	8.35386	8.40335	8.28586	9.67096	9.78293	9.73433	9.60647	9.51612	9.44678	9.57487	9.50475	8.40448	8.62745	8.34479	8.66037
ENSG00000004866	ST7	protein_coding	6.87143	6.62178	6.94426	6.76274	5.92225	6.14796	6.34829	5.63518	7.09563	7.1764	7.32411	7.16544	8.07677	8.03746	8.10957	8.12482	7.68984	7.67713	7.62922	7.65808	7.329	7.49542	7.51622	7.27834	5.59995	2.95217	5.47601	5.89279
ENSG00000004897	CDC27	protein_coding	10.2995	10.4303	10.4264	10.1726	10.1726	10.3956	10.3422	10.122	10.4739	10.5238	10.5548	10.3349	10.4917	10.697	10.6877	10.5222	10.4387	10.493	10.5513	10.4514	10.2431	10.4679	10.3304	10.147	9.86721	9.92365	9.97925	9.52419
ENSG00000004939	SLC4A1	protein_coding	6.6887	6.58714	7.50075	6.85707	1.31759	0	2.33925	0	0	0	2.49974	0	2.02547	3.41569	3.25756	2.90561	0	1.28308	2.14352	0	0	0	0	0	0	2.96667	0	0
ENSG00000004961	HCCS	protein_coding	8.67795	8.4357	8.7789	8.511	7.71932	7.3521	8.02379	7.93605	8.48087	8.33555	8.79387	8.82478	7.96117	7.83792	7.90316	7.69795	9.6116	9.51041	9.64432	9.50204	9.27685	9.38991	9.38589	9.27139	7.16637	7.43003	7.54464	6.27796
ENSG00000004975	DVL2	protein_coding	10.0531	9.95489	9.98401	10.1939	10.5412	10.3389	10.4813	10.5324	10.6729	10.4385	10.5522	10.6116	10.5021	10.2459	10.3375	10.5217	9.81976	9.27941	9.44178	9.72931	9.5235	9.29135	9.38733	9.52623	8.9634	8.58813	9.19961	9.24617
ENSG00000005001	PRSS22	protein_coding	5.89852	4.66728	4.96637	5.94765	5.40675	5.79676	5.55782	6.01062	0	0	0.499745	0	6.44502	6.44485	6.27277	6.09781	3.28661	2.40188	3.09016	3.14117	0	0	0	0	0	0	0	0
ENSG00000005007	UPF1	protein_coding	11.9831	11.7169	11.9872	12.0044	11.8931	11.7222	11.8528	11.9519	11.7753	11.5556	11.7875	11.8089	11.9385	11.7752	12.1042	12.0464	12.729	12.3756	12.7416	12.8335	12.1297	11.8315	12.2102	12.1981	14.1506	13.7864	14.2032	14.1931
ENSG00000005020	SKAP2	protein_coding	11.3042	11.2719	11.1317	11.0101	7.77669	8.25392	7.78573	7.79592	11.5086	11.6774	11.5588	11.4739	11.0749	11.1825	11.0504	10.9413	12.4565	12.5645	12.5679	12.4524	12.4582	12.5826	12.534	12.3192	13.9063	13.8028	13.968	13.6482
ENSG00000005022	SLC25A5	protein_coding	11.7762	11.9091	11.6874	11.8057	11.1498	11.3859	11.2145	11.1501	11.9397	12.0227	12.0697	12.0314	11.7445	11.8629	11.6389	11.5647	12.7606	12.8503	12.7198	12.7748	12.4125	12.4873	12.4158	12.4289	9.71435	9.41811	9.90097	9.42608
ENSG00000005059	CCDC109B	protein_coding	11.3538	11.5019	11.381	11.3542	11.7782	12.0296	11.8144	11.8133	10.8537	10.9553	10.7817	10.8365	9.85924	9.84886	9.70092	9.58446	10.4228	10.5979	10.3744	10.3247	11.1381	11.3414	10.915	10.9887	1.14578	1.96667	3.47776	2.43599
ENSG00000005075	POLR2J	protein_coding	8.17986	7.98332	8.04203	8.50427	7.92378	7.792	7.79464	8.0473	8.62151	7.53216	8.00498	7.91742	8.14845	7.88258	8.07762	8.08259	8.75746	8.16942	8.52052	8.66338	8.78747	8.25423	8.5842	8.78534	9.96589	9.41347	9.99058	9.7993
ENSG00000005100	DHX33	protein_coding	9.77738	9.89256	9.84435	9.73636	9.88059	9.72841	9.9915	9.75921	9.9054	9.71526	10.0309	9.75946	9.59532	9.63623	9.60584	9.60031	9.62269	9.37277	9.54178	9.36977	10.0392	9.95683	10.164	10.0879	7.75892	7.35486	7.70466	7.75539
ENSG00000005102	MEOX1	protein_coding	6.32723	5.87667	6.16018	6.11696	6.98888	6.7681	7.00108	6.53936	0	0	0	0	0	1.41569	0	0	0	0	0	0	0	0	0	0	0	0	0	0
ENSG00000005156	LIG3	protein_coding	9.69923	9.74809	9.73065	9.71968	9.81617	9.6756	9.64193	9.84654	9.13537	9.10396	9.4063	9.12891	10.3326	10.3219	10.3501	10.3332	9.95209	9.52868	9.56385	9.66683	9.60728	9.51873	9.31566	9.76145	10.1502	10.2382	10.1697	10.562
ENSG00000005175	RPAP3	protein_coding	9.855	10.0446	10.021	9.74028	9.74281	9.89351	9.83078	9.79882	10.3007	10.6001	10.5498	10.2235	9.5746	9.82181	9.76908	9.62758	10.6726	10.8071	10.7512	10.5824	9.94436	10.1122	10.0995	9.98219	10.9521	11.2521	10.9055	10.3582
ENSG00000005187	ACSM3	protein_coding	6.80091	7.02414	6.75843	6.54568	7.00117	7.32082	6.72786	7.27648	6.26494	7.09	6.0207	6.45109	6.09199	6.09861	5.99334	6.40013	5.26447	4.85686	4.33585	4.59493	6.89606	6.35819	6.22861	6.29738	2.64622	0	4.27151	3.37502
ENSG00000005194	CIAPIN1	protein_coding	9.70093	9.65292	9.83177	9.7742	9.84295	9.87519	9.95145	9.88088	9.19303	9.15895	9.4409	9.29903	9.66837	9.74106	9.74369	9.70141	9.52405	9.42079	9.61556	9.68262	9.59712	9.55482	9.51565	9.54409	7.37824	6.90024	7.29224	7.54268
ENSG00000005206	SPPL2B	processed_transcript	11.7828	11.6024	11.7667	11.991	12.06	11.7275	11.9895	12.0886	13.029	12.8458	12.9505	13.1451	11.3903	11.0484	11.3498	11.3493	11.4107	11.0507	11.3486	11.363	11.203	11.0047	11.1235	11.5181	11.0216	10.3148	10.8452	11.1476
ENSG00000005238	FAM214B	protein_coding	10.7961	10.5963	10.7018	10.6432	8.76616	8.39247	8.41157	8.35596	8.32851	8.07686	8.38271	8.5781	10.1839	10.2123	10.3981	10.2063	12.6042	12.4109	12.3968	12.4297	11.9289	11.8504	11.8406	11.9489	13.9498	13.7863	13.9266	13.9183
ENSG00000005243	COPZ2	protein_coding	5.265	4.9183	5.74747	5.03114	3.6762	3.35846	3.04117	4.8445	4.96269	4.14968	3.81589	5.3328	7.62165	6.91932	7.38932	7.4865	5.06421	3.68907	5.34404	4.08445	6.25493	5.5096	6.23971	6.23805	2.73074	2.02325	0	0
ENSG00000005249	PRKAR2B	protein_coding	9.18035	9.71868	8.63124	8.00062	4.70026	4.14501	4.72238	4.49396	4.96714	4.25947	3.72214	3.79776	6.63635	7.02775	6.82303	6.87186	9.21276	9.47917	9.5124	9.34841	8.49222	8.63215	8.49285	8.44317	1.14578	2.96667	0	0
ENSG00000005302	MSL3	protein_coding	12.6484	12.7821	12.8272	12.851	13.0395	13.1142	13.1402	13.2102	12.3704	12.5144	12.4628	12.4164	11.4721	11.3762	11.5093	11.4512	11.8578	11.9564	11.969	11.9333	12.2997	12.3168	12.4709	12.5967	13.3515	13.1766	13.3632	13.3937
ENSG00000005339	CREBBP	protein_coding	12.7901	12.7006	12.7745	12.8026	12.843	12.7665	12.7959	12.9274	13.0923	12.9569	12.9144	12.9212	13.2526	13.0651	13.1468	13.212	13.0183	12.7985	12.8532	12.9731	13.0537	12.9619	12.9466	13.0432	15.1433	14.9437	15.0902	15.1061
ENSG00000005379	BZRAP1	protein_coding	11.2431	10.7456	11.2137	11.3809	10.8699	10.6018	10.8933	10.9339	9.74962	9.27832	9.40391	9.51155	14.4936	14.2577	14.5833	14.5527	9.01736	8.72885	8.6705	9.22319	9.41201	9.64811	7.80393	7.87993	9.38753	9.57884	8.32079	8.11378
ENSG00000005381	MPO	protein_coding	8.46721	8.3601	8.41092	8.79973	0	1.12887	0.754289	0	0	0	0.914782	0	3.88544	3.22305	2.90464	1.32065	6.47859	6.74415	6.75607	7.02801	9.33217	9.40122	9.3637	9.49921	3.73074	0	4.02359	4.02095
ENSG00000005436	GCFC2	protein_coding	9.27015	9.27043	9.24878	9.17971	9.64782	9.92416	9.54231	9.5618	9.66965	9.87085	9.52054	9.52238	9.08839	9.26131	9.09145	8.70379	8.87775	8.60736	8.99481	8.71744	8.41785	8.55415	8.37624	8.43554	0	0	2.02359	0
ENSG00000005448	WDR54	protein_coding	8.58258	8.23279	8.61948	8.79636	9.1561	8.73672	9.0634	9.10088	8.82623	8.61013	8.8422	8.7945	8.53715	8.28062	8.61776	8.70755	7.23001	7.16939	6.88246	7.51934	6.27439	6.29876	6.48375	6.78244	0	0	0	2.43599
ENSG00000005469	CROT	protein_coding	8.35652	8.48894	8.54287	8.49701	8.74562	8.88289	8.8272	8.65817	8.05022	8.05045	7.56856	7.70697	9.2515	9.17804	9.5107	9.17424	7.49294	7.81306	7.90932	7.69456	7.03048	7.47182	7.27947	7.07068	4.91555	5.28571	4.64886	5.42512
ENSG00000005471	ABCB4	protein_coding	6.47167	6.12436	5.98224	6.17546	0	1.96075	2.34884	3.03236	10.3308	10.6596	10.6758	10.4064	4.71812	4.01263	4.87181	3.65693	7.01887	6.9998	7.24477	7.10181	2.05251	1.84663	2.48375	1.50037	0	0	0	0
ENSG00000005483	MLL5	protein_coding	12.6938	12.7047	12.6519	12.5912	12.8576	12.9444	12.8271	12.8093	12.9432	12.9923	12.8517	12.7994	13.0114	12.9853	12.9622	12.9578	12.6632	12.6936	12.633	12.6341	12.5082	12.5644	12.4283	12.3846	14.0708	14.0131	14.0136	13.9973
ENSG00000005486	RHBDD2	protein_coding	9.98371	10.0023	9.98747	10.1941	10.2015	10.0044	9.98508	10.2922	9.57478	9.54981	9.47044	9.85684	10.2163	9.95822	10.1292	10.4129	9.74304	9.45386	9.36636	9.61718	10.2041	9.90381	9.97308	10.162	11.3153	11.1627	11.4119	11.4215
ENSG00000005513	SOX8	protein_coding	6.79768	6.60598	7.40352	7.47056	8.3116	7.97436	8.10328	8.32009	0	2.46038	1.91478	2.36748	3.3474	0	3.41922	2.32065	1.03564	0	0.558555	0.869152	0	0	0	0.500367	0	0	0	0
ENSG00000005700	IBTK	protein_coding	10.9138	10.8136	10.8448	10.7626	10.5701	10.7399	10.6388	10.5841	10.5818	10.6929	10.7565	10.6572	10.7533	10.8429	10.7686	10.6107	11.0969	11.107	11.1208	10.9774	11.0507	11.2587	11.1303	11.1501	3.13854	4.55163	1.99444	0
ENSG00000005801	ZNF195	protein_coding	10.0524	10.0913	10.1686	10.0312	10.3391	10.3054	10.4313	10.1812	10.3188	10.458	10.4124	10.2636	10.5853	10.6856	10.733	10.4983	9.5928	9.67308	9.81764	9.531	9.76354	9.78509	9.79291	9.80709	5.69051	6.35898	6.26771	6.14196
ENSG00000005810	MYCBP2	protein_coding	13.0865	13.233	13.1759	13.0842	13.2463	13.4421	13.3163	13.2483	13.6707	13.761	13.6781	13.517	13.0399	13.0922	13.067	12.9369	13.0625	13.0866	13.0568	13.006	13.0031	13.0706	13.0244	13.0294	12.1147	12.1253	11.7758	11.7125
ENSG00000005812	FBXL3	protein_coding	10.8355	10.9608	10.9392	10.8553	10.6988	11.014	11.1126	10.8546	10.5543	10.9368	10.9166	10.6257	10.2637	10.5067	10.6297	10.3926	10.8847	10.9313	11.1256	11.0029	10.4639	10.632	10.699	10.6422	11.7509	11.7436	12.2057	11.8363
ENSG00000005844	ITGAL	protein_coding	14.4243	14.2658	14.4601	14.5148	14.2697	14.0904	14.1683	14.2836	12.3804	12.2122	12.363	12.4284	15.6388	15.5331	15.5825	15.6744	15.7633	15.6041	15.7525	15.77	14.6041	14.7172	14.7145	14.5673	14.737	14.6279	14.8047	14.7425
ENSG00000005882	PDK2	protein_coding	8.80411	8.66581	8.83599	8.953	9.18481	8.92117	9.05397	9.22927	9.24184	9.22334	9.24806	9.53722	9.31273	9.15101	9.20922	9.40727	8.51974	8.53699	8.58202	8.87873	8.76942	8.2532	8.36058	8.42688	1.76871	0	4.10415	3.43599
ENSG00000005884	ITGA3	protein_coding	7.67646	7.67169	7.53232	7.94387	8.62101	8.16075	8.48649	8.49993	8.49596	8.39973	8.79688	8.77475	6.54338	6.33932	6.57318	6.37637	1.03564	0	1.55855	0	2.05251	1.51321	0	0.500367	0	0	0	0
ENSG00000005889	ZFX	protein_coding	11.1974	11.2386	11.115	11.1676	11.3568	11.5188	11.3042	11.213	11.2542	11.3918	11.2511	11.1447	11.5238	11.6096	11.6349	11.4687	10.8072	11.045	11.0205	11.0006	10.9542	10.9538	10.8562	10.9519	11.638	11.5755	11.8152	11.7259
ENSG00000005893	LAMP2	protein_coding	11.8235	11.7614	11.6036	11.607	10.4257	10.683	10.5515	10.2721	9.94849	9.96289	10.1254	10.021	11.0637	11.1796	11.1549	11.0199	11.6374	11.7479	11.6671	11.609	12.8251	12.9572	12.6547	12.6804	14.7358	14.6848	14.8336	14.5502
ENSG00000005955	GGNBP2	protein_coding	11.865	11.7985	11.9046	11.7851	11.9061	12.1038	12.0146	12.0031	11.8466	11.9037	11.8407	11.7502	11.6589	11.7251	11.6758	11.7035	11.8589	11.9255	11.9584	11.9121	11.7733	11.8056	11.6702	11.7136	12.3285	12.1846	12.3409	12.3046
ENSG00000005961	ITGA2B	protein_coding	8.59099	8.69496	8.42019	8.18183	1.14947	2.12887	3.22678	1.44259	2.84312	2.89334	1.91478	2.36748	5.89485	4.74625	6.36968	6.68767	3.843	4.61507	3.46545	3.99843	2.63748	3.9857	2.48375	3.42256	3.4677	4.39963	3.05215	0
ENSG00000006007	GDE1	protein_coding	10.4901	10.6036	10.6431	10.4611	9.53874	9.65294	9.48354	9.45974	9.59747	9.6394	9.57506	9.66746	10.1367	10.1017	10.1714	10.1744	11.2822	11.3255	11.2491	11.3952	11.5163	11.641	11.5439	11.6004	12.3767	12.099	12.5447	12.1887
ENSG00000006015	C19orf60	protein_coding	10.5874	10.4008	10.4785	10.5383	10.9467	10.5073	10.7968	10.7891	10.3161	10.0503	10.0729	10.3792	10.4487	10.0481	10.4117	10.4435	10.3455	9.93553	10.2661	10.3744	10.2165	9.96083	10.1642	10.4508	9.36949	7.98904	9.22188	9.14734
ENSG00000006025	OSBPL7	protein_coding	10.9768	10.8252	10.9542	11.1635	11.3766	11.1556	11.2189	11.3899	11.2094	11.0185	11.2121	11.2606	11.8729	11.6735	11.7677	11.9366	8.81392	8.62977	8.80259	8.95401	10.0863	9.91182	9.97701	10.2239	5.72109	5.55163	5.11105	5.23921
ENSG00000006062	MAP3K14	processed_transcript	11.2215	11.0652	11.2166	11.3226	11.5285	11.3983	11.4041	11.4718	12.2924	12.0946	12.1585	12.229	10.8671	10.6213	10.7242	10.7526	11.3202	11.1175	11.1903	11.2732	11.3349	11.0027	11.0379	11.3051	11.4109	11.0144	11.248	11.4108
ENSG00000006075	CCL3	protein_coding	8.00662	8.31302	6.8786	7.31397	5.06264	5.63425	5.07261	5.24291	4.26781	3.78231	4.3729	4.1245	10.8585	10.9317	10.6995	10.601	5.09309	6.16573	6.10607	5.65051	8.99004	9.91954	9.34229	8.30379	9.8552	9.80171	9.20001	9.60441
ENSG00000006114	SYNRG	protein_coding	12.1401	12.1907	12.203	12.2116	12.5709	12.6304	12.6035	12.6299	12.2439	12.2629	12.2977	12.1763	12.6969	12.6974	12.8783	12.6697	11.4704	11.303	11.4576	11.4557	10.9452	11.0585	11.1039	11.1389	11.4264	11.3765	11.5975	11.2986
ENSG00000006125	AP2B1	protein_coding	11.9761	11.9587	12.078	12.0156	12.0613	12.1949	12.119	12.0463	11.8192	11.8291	11.8555	11.8512	12.4436	12.4719	12.4667	12.4094	12.0902	12.1427	12.146	12.0922	11.8601	11.8912	11.8583	11.8786	11.2631	11.148	11.4334	11.077
ENSG00000006194	ZNF263	protein_coding	10.8188	10.8286	11.0482	11.0185	11.0725	11.007	11.2046	11.158	11.0061	11.0869	11.1574	11.0853	11.0478	10.9013	11.1879	11.1267	10.3436	10.2567	10.4982	10.5444	10.6327	10.5579	10.6449	10.7579	11.4858	11.1474	11.6485	11.6685
ENSG00000006282	SPATA20	protein_coding	8.27888	8.01995	8.07727	8.38236	8.34826	8.1392	8.2784	8.33401	8.73248	8.64516	8.78681	9.04654	9.10368	8.84355	9.06423	9.09833	7.32806	7.05365	7.23423	7.57222	7.60172	7.72733	7.99044	8.14675	0	0	0	0
ENSG00000006327	TNFRSF12A	protein_coding	4.95915	4.33087	4.83874	4.98012	0	3.4508	2.33925	3.75874	0	0	3.43834	2.95244	4.72591	4.22305	4.85218	4.78008	5.62061	5.3697	5.78583	5.51301	6.52825	5.68313	5.32572	6.38228	9.49689	9.92632	9.61447	9.58319
ENSG00000006432	MAP3K9	protein_coding	8.20519	8.32705	8.3218	8.64483	8.7044	9.03149	9.26493	8.93043	10.4012	10.2697	10.4362	10.3633	8.53002	8.27938	8.39801	8.51018	3.35757	1.28308	2.55855	3.19108	1.94782	0	2.48375	1.08533	0	0	2.02359	0
ENSG00000006451	RALA	protein_coding	9.85316	10.0453	10.0342	9.81111	9.91538	10.0909	10.2013	10.0148	9.5489	9.56183	9.60607	9.43389	9.57872	9.54919	9.6545	9.45826	9.90832	10.0333	9.88406	9.7969	9.70206	10.0314	9.85779	9.76166	7.43745	7.75848	8.3381	8.11603
ENSG00000006453	BAIAP2L1	protein_coding	7.81435	7.50173	7.54829	7.5012	7.07917	7.25126	7.13393	7.27311	7.20368	7.35636	7.21492	7.2303	6.42297	6.59931	6.34934	6.27895	8.5708	8.27145	8.16955	8.32803	8.56149	8.61386	7.92594	8.43669	8.46524	8.97585	8.23722	8.30709
ENSG00000006459	JHDM1D	protein_coding	12.0693	12.1481	11.9012	11.9316	11.433	11.6349	11.4361	11.4343	11.999	12.0808	11.8136	11.8155	11.0706	11.1493	10.8095	10.819	11.3463	11.7915	11.3682	11.3088	12.8502	12.9957	12.7285	12.807	13.5894	13.5371	13.5672	13.7654
ENSG00000006530	AGK	protein_coding	10.4224	10.3412	10.5261	10.4546	10.6132	10.8225	10.7702	10.7404	10.3494	10.432	10.5699	10.2666	11.4846	11.6198	11.6026	11.5524	9.04463	9.04271	9.15683	9.28408	8.82257	8.98738	9.22239	9.25103	3.73074	2.96667	5.0383	4.02095
ENSG00000006534	ALDH3B1	processed_transcript	10.8766	10.7557	10.8548	10.9584	2.80816	1.7518	3.07622	1.44259	5.68262	5.95799	5.85917	6.17031	8.03222	7.71362	7.82214	7.41235	12.8228	12.5631	12.7091	12.8448	12.3842	12.1752	12.2678	12.5242	11.3612	10.8308	11.3886	11.3093
ENSG00000006555	TTC22	protein_coding	8.95669	8.43993	8.81602	8.88994	9.41873	8.9214	9.20649	9.22349	7.98041	7.87587	7.9046	7.94415	10.7465	10.6576	10.9154	10.8065	2.03564	1.63923	3.28539	3.84551	0	0	0	1.50037	7.7442	7.67209	8.45621	8.3354
ENSG00000006576	PHTF2	protein_coding	11.1463	11.3567	11.1146	10.961	11.0284	11.2034	11.0913	10.9164	12.1446	12.3331	12.2463	12.1293	10.2542	10.5006	10.4993	10.1599	12.8357	13.0569	12.9898	12.7853	10.6973	10.9902	10.6648	10.5934	9.43247	9.9066	9.727	9.88909
ENSG00000006607	FARP2	protein_coding	7.437	7.43724	7.5693	7.33659	7.34063	7.51391	7.63906	7.35259	10.0722	9.91988	9.7253	9.93529	7.30724	7.40647	7.56184	7.34036	8.7427	8.50642	8.47498	8.53536	7.17297	6.55434	6.88308	6.6412	6.21296	6.02027	5.42589	5.94004
ENSG00000006625	GGCT	protein_coding	8.73544	8.72467	8.82196	8.50405	8.49162	8.50834	8.72842	8.40699	8.909	8.68882	8.84155	8.69013	8.64643	9.12884	8.83795	8.64537	8.85429	8.62605	8.96131	8.69894	8.55586	8.87155	8.87013	8.96699	5.31088	6.2146	5.30157	4.75791
ENSG00000006634	DBF4	protein_coding	8.28286	8.25222	8.04448	8.11163	8.72673	8.8	8.7374	8.57954	8.15057	8.61046	8.67482	8.45233	8.35743	8.64832	8.51856	8.62226	7.4996	7.82364	7.66027	7.56383	7.35164	7.44738	6.78418	6.68794	4.80159	3.03536	2.07326	3.49282
ENSG00000006638	TBXA2R	protein_coding	5.93468	6.15824	6.56266	6.44505	6.43861	6.62265	6.65395	6.27548	7.24921	7.07185	7.12462	7.3854	6.37526	5.66362	6.77452	6.69291	0	0	0.558555	1.741	0	0	0	0.500367	0	0	0	0
ENSG00000006652	IFRD1	protein_coding	10.5382	10.5085	10.3906	10.3486	9.98853	10.2828	10.3741	10.2283	10.2056	10.3658	10.3636	10.3047	10.2493	10.3107	10.4802	10.1886	10.571	10.7035	10.6477	10.6679	10.637	10.6595	10.4382	10.5712	14.7319	14.5884	14.5366	14.5606
ENSG00000006695	COX10	protein_coding	8.78154	8.75772	8.88306	8.95575	8.99129	9.13292	9.06103	8.72587	8.54365	8.65287	8.58615	8.52816	9.12066	8.86937	9.1605	8.96378	9.00857	9.28798	9.26042	9.30956	8.91056	8.6144	8.85966	8.78387	2.14578	2.96667	2.02359	0
ENSG00000006712	PAF1	protein_coding	10.3271	10.2586	10.3199	10.2299	10.2475	10.2223	10.3823	10.293	11.0011	10.8578	11.0456	11.0681	10.301	10.138	10.2932	10.2514	10.5004	10.4668	10.6452	10.5595	10.4781	10.2683	10.4106	10.361	11.484	11.2577	11.2427	11.0985
ENSG00000006715	VPS41	protein_coding	10.5278	10.6202	10.6311	10.4251	9.54164	9.81813	10.0421	9.96372	10.5956	10.4943	10.6055	10.3903	10.4288	10.6397	10.6855	10.5154	11.2592	11.3883	11.3208	11.2603	11.117	11.191	11.069	11.1063	11.3646	11.5421	11.618	11.1826
ENSG00000006744	ELAC2	protein_coding	10.9004	10.7339	10.7937	10.8461	11.0584	10.9085	10.9726	10.9709	11.0504	10.848	11.0092	11.1086	11.1488	10.9232	11.1337	11.1449	11.1137	10.9056	11.1454	11.0829	10.5915	10.4211	10.6476	10.6978	6.42747	5.76368	6.6994	6.29397
ENSG00000006747	SCIN	protein_coding	0	2.85875	1.25377	0.658188	2.61625	1.12887	1.75429	1.44259	1.26781	0	1.91478	2.36748	0	0	0	0	2.03564	1.81914	2.14352	1.45411	0	1.51321	1.48375	0	0	0	0	2.43599
ENSG00000006756	ARSD	protein_coding	10.0418	9.96981	9.89864	10.0579	6.0208	6.20996	6.19524	6.55987	8.23544	8.34376	8.50657	8.35013	9.58144	9.44094	9.48791	9.4649	10.2965	10.4456	10.3131	10.3872	11.5429	11.5107	11.3669	11.5842	8.66871	8.47383	8.99248	8.7785
ENSG00000006757	PNPLA4	protein_coding	7.51749	7.28233	7.25107	7.61308	7.38174	7.15943	7.38525	7.22395	7.72264	7.74874	8.16669	8.17148	7.12013	7.43428	7.36782	7.27485	8.12597	7.95593	7.89439	8.1022	7.47626	7.02385	7.59603	7.45944	3.4677	2.96667	3.60855	4.02095
ENSG00000006831	ADIPOR2	protein_coding	10.9551	10.9556	10.9049	10.8926	10.5772	10.4359	10.4029	10.4408	10.5945	10.6198	10.5572	10.5573	11.4866	11.3927	11.3984	11.508	11.3195	11.2672	11.1637	11.2069	11.4899	11.4721	11.3386	11.4697	11.1903	10.9962	11.2735	11.0091
ENSG00000007038	PRSS21	protein_coding	6.43123	6.06217	6.78391	7.02957	6.20901	6.52907	6.34525	6.01123	6.35017	6.24436	6.50724	6.42233	6.25814	6.25212	6.01734	6.12181	6.10431	5.94529	6.30567	6.57264	7.07909	6.86158	7.28879	7.10221	0	2.96667	0	0
ENSG00000007047	MARK4	protein_coding	9.5673	9.37343	9.5585	9.48534	9.12081	8.91952	9.03263	9.39798	9.33643	8.80677	8.96984	9.3444	9.82769	9.64616	9.97493	9.80251	9.91214	9.83671	9.94472	10.1551	10.4449	10.3239	10.2457	10.5907	9.63065	9.51472	9.71007	9.45084
ENSG00000007080	CCDC124	protein_coding	9.57692	9.26177	9.35349	9.528	9.19503	8.72938	9.13453	9.20048	9.36342	8.91826	9.27664	9.33505	9.69949	9.54152	9.64573	9.82352	9.68436	9.65982	9.99972	10.0658	9.94654	9.6663	9.78415	9.99856	7.27258	7.35898	7.61813	7.18659
ENSG00000007129	CEACAM21	protein_coding	11.7103	11.839	11.725	11.7303	12.4742	12.6005	12.4554	12.4346	12.0562	12.2147	12.1553	12.0644	11.9057	11.986	12.109	11.8777	8.64364	8.60357	8.62787	8.50527	8.01309	7.99218	7.64584	7.85369	9.93329	9.31999	10.0239	9.2906
ENSG00000007168	PAFAH1B1	protein_coding	12.1081	12.179	12.1316	12.1169	12.1329	12.2208	12.1864	12.1077	12.019	12.1583	12.1072	12.0149	12.2688	12.3251	12.3889	12.3194	12.1112	12.1478	12.1652	12.0707	12.0247	12.0263	12.0825	12.1015	12.6783	12.6111	12.7482	12.6499
ENSG00000007202	KIAA0100	protein_coding	12.7825	12.7884	12.7752	12.8296	12.4316	12.4329	12.456	12.4657	12.8122	12.7045	12.7332	12.7251	12.6886	12.6211	12.7096	12.5648	13.3515	13.2915	13.4185	13.3747	13.3694	13.4396	13.4395	13.4525	12.3254	12.1727	12.2762	12.379
ENSG00000007237	GAS7	protein_coding	12.4625	12.3667	12.4608	12.3856	7.88121	7.68377	7.61227	8.37309	7.933	7.60952	7.71659	7.58141	12.2129	11.9924	12.0802	12.2376	12.2312	12.175	12.2722	12.147	14.0041	13.9871	14.0019	14.0128	13.075	12.7029	12.6995	12.9686
ENSG00000007255	TRAPPC6A	protein_coding	9.39142	9.30217	9.35643	9.47555	9.71753	9.56771	9.70793	9.74929	9.55391	9.33136	9.33221	9.62586	9.50748	9.34501	9.42208	9.42881	9.26509	9.0609	9.21405	9.30844	8.82572	8.42442	8.96119	9.09544	0	0	0	0
ENSG00000007264	MATK	protein_coding	11.1404	10.7815	11.0692	11.362	11.0068	10.8974	10.9958	11.1638	7.66013	7.3897	8.153	7.81009	14.2934	14.0779	14.3359	14.3689	5.843	6.08734	7.54724	8.52407	2.63748	3.51321	3.80568	4.58783	0	0	2.02359	0
ENSG00000007312	CD79B	protein_coding	10.8681	10.7707	10.3766	10.4989	8.61221	8.28874	8.58591	8.76335	14.3549	14.2744	14.325	14.4866	9.08595	8.89126	9.12511	9.02074	11.8578	11.7321	12.0479	12.0743	7.16104	7.12792	7.69321	7.44229	0	2.96667	0	0
ENSG00000007314	SCN4A	protein_coding	4.04545	4.28559	3.44912	4.38502	1.31759	1.12887	0	1.44259	7.65479	7.66437	8.01502	8.06472	2.61044	3.72312	4.09639	3.90561	0	0	0	0	0	0	0	0	0	2.96667	0	0
ENSG00000007341	ST7L	protein_coding	8.22563	7.99489	8.09179	8.25248	8.11147	8.25506	8.27595	8.42551	7.91035	7.96388	8.35207	8.00856	7.97035	7.85233	8.01238	7.78888	8.07857	8.01901	8.19544	8.41313	7.66609	7.42772	8.08044	8.00966	7.66372	7.84608	7.81995	7.18319
ENSG00000007350	TKTL1	protein_coding	6.78991	6.62125	6.77514	7.14442	6.90135	6.7273	6.6207	6.95229	0	3.04534	3.23671	2.36748	10.4321	10.585	10.2902	10.1577	5.55481	5.19956	5.59857	5.48915	2.63748	0	3.48375	1.50037	3.64658	4.55163	4.63476	3.43599
ENSG00000007376	RPUSD1	protein_coding	9.79287	9.66266	9.73812	9.77194	9.53697	9.42538	9.35102	9.59408	9.95469	9.57651	9.85418	9.96088	10.2328	9.85881	10.1946	10.1767	9.86466	9.76942	9.84271	9.99011	10.1314	9.85714	10.0035	10.3325	9.22916	8.91587	9.53309	8.9075
ENSG00000007392	LUC7L	protein_coding	11.7798	11.6352	11.7017	11.7549	11.8808	11.8249	12.021	12.0862	11.9149	12.0031	11.9843	12.0544	11.6526	11.5759	11.8026	11.7397	10.9804	11.0503	11.1448	11.2455	11.065	10.8823	11.1148	11.3026	8.83633	8.47319	9.06689	9.14293
ENSG00000007402	CACNA2D2	protein_coding	9.5195	9.10347	9.36172	9.85936	10.0495	9.69008	10.0056	10.1889	8.43773	8.06029	8.29026	8.21447	11.8134	11.4518	11.7245	11.8316	4.64209	5.8035	5.6899	6.24071	4.75295	5.09817	5.18419	5.47856	4.83954	3.96667	6.02359	5.60591
ENSG00000007516	BAIAP3	protein_coding	8.54681	8.27427	8.42939	8.99422	8.26043	8.39506	8.49188	8.48793	11.6521	11.3711	11.546	11.8508	8.98961	8.63779	8.9385	9.32247	4.88556	4.31266	4.30235	4.43581	3.4201	3.1312	3.51346	4.24262	11.4506	11.101	11.5613	11.9858
ENSG00000007520	TSR3	protein_coding	9.77509	9.51162	9.71996	9.91638	9.88779	9.45668	9.72048	9.59035	10.1222	9.95224	10.009	10.1384	9.88398	9.69184	9.8512	10.1148	10.1338	9.87368	10.0329	10.2344	9.84542	9.5097	9.70219	10.045	9.89257	9.39846	10.0161	9.95962
ENSG00000007541	PIGQ	protein_coding	9.99168	9.8502	9.8959	10.1114	9.92555	9.75905	10.0337	9.94763	10.0645	9.73894	9.74974	10.0645	10.0236	9.83771	10.1278	10.0306	10.0943	9.67598	9.99266	10.02	10.2232	9.91305	10.0844	10.267	9.41172	9.01564	9.60674	9.7753
ENSG00000007545	CRAMP1L	protein_coding	10.9732	10.884	11.0494	11.1786	11.113	10.8815	11.1787	11.2692	11.3332	11.2743	11.338	11.3336	12.3316	12.1635	12.4256	12.3676	10.9476	10.7728	11.0197	11.2101	10.7036	10.5913	10.6334	10.892	10.0712	9.6364	10.0286	10.2362
ENSG00000007923	DNAJC11	protein_coding	10.7769	10.7879	10.8722	10.8224	10.9617	10.8726	11.0085	11.1349	10.9078	10.8215	11.0217	10.922	10.761	10.6112	10.807	10.8089	10.8973	10.7864	10.9123	10.8265	10.627	10.5317	10.8206	10.6958	5.63872	5.98003	4.36866	5.35248
ENSG00000007944	MYLIP	protein_coding	10.6949	10.7935	11.1559	11.1095	10.8099	11.0227	11.3773	11.0663	12.0772	12.1492	12.1367	12.2339	11.5022	11.7094	11.9848	11.8139	10.2668	10.5058	10.5416	10.7805	9.98787	9.96033	10.5393	10.3965	12.8194	12.9513	12.9625	12.9217
ENSG00000007968	E2F2	protein_coding	8.37698	8.26211	8.44004	8.31533	6.7602	6.8354	7.34645	6.98825	8.25445	8.60085	9.30095	8.29751	7.34307	7.56015	7.60532	7.2028	9.75944	9.72644	9.70688	9.59264	9.03841	8.78205	8.75101	8.67848	2.14578	2.96667	5.88157	2.43599
ENSG00000008018	PSMB1	protein_coding	11.3361	11.2166	11.3551	11.3211	11.0641	11.1802	11.12	11.1422	11.0569	11.2985	11.1663	11.1504	11.2661	11.3375	11.359	11.3255	11.6875	11.7191	11.6646	11.6697	11.6085	11.5951	11.5635	11.5422	11.6313	11.3788	11.5498	11.2634
ENSG00000008083	JARID2	protein_coding	10.9495	10.9625	10.8114	10.9371	10.3186	10.3048	10.3637	10.4808	10.5118	10.5483	10.6762	10.6326	11.7083	11.6155	11.6383	11.7405	10.7353	10.8041	10.8266	10.9275	11.5818	11.5982	11.5147	11.6529	13.2386	13.2371	13.4668	13.3211
ENSG00000008086	CDKL5	protein_coding	8.06451	7.93758	7.82454	7.73991	7.20487	7.5086	7.36708	6.38323	7.32374	7.11659	7.20609	6.82691	7.24754	7.10107	7.2761	7.30524	8.7831	8.99595	8.92137	8.88931	8.36267	8.50087	8.25972	8.35841	10.2646	10.2023	10.2268	10.2739
ENSG00000008128	CDK11A	protein_coding	10.8811	10.7194	10.8604	11.0092	11.0823	10.8516	11.0115	11.0209	10.7673	10.7698	10.7263	10.8752	10.7414	10.7029	10.8779	10.8729	10.536	10.4562	10.4347	10.5049	10.5385	10.2992	10.5619	10.727	12.1573	11.9193	11.9225	11.9605
ENSG00000008130	NADK	protein_coding	12.7081	12.4896	12.5081	12.6495	10.8008	10.4937	10.7335	10.6977	12.0527	11.8452	12.0431	12.1771	11.6939	11.3641	11.6906	11.6312	13.6409	13.3983	13.473	13.4933	13.8747	13.6431	13.6563	13.7872	15.9738	15.7619	15.9387	15.8423
ENSG00000008226	DLEC1	protein_coding	8.38939	8.15962	8.92234	8.82569	9.11574	9.052	9.26353	9.02609	4.61417	5.11549	5.34409	4.23115	9.16726	9.04951	9.19652	9.13704	6.68263	7.02878	6.39264	7.04665	6.69884	6.3565	6.81978	6.53072	8.27537	8.30349	8.88325	9.33822
ENSG00000008256	CYTH3	protein_coding	9.23912	9.04835	9.02169	9.41881	9.04006	8.97652	8.82886	9.1723	8.59648	8.5148	8.27401	8.56627	10.7962	10.7493	10.8101	10.841	9.37411	9.32306	9.53374	9.6648	9.09866	9.11409	9.29554	9.20195	8.23451	7.70652	8.42446	8.25182
ENSG00000008277	ADAM22	protein_coding	7.48286	7.43441	7.77734	7.73308	8.09172	8.32126	8.32907	8.12629	6.75227	6.86808	6.80109	6.43357	7.7349	7.90562	8.05839	7.95814	4.28357	3.86804	5.40805	5.26147	3.82862	3.51321	3.80568	4.58783	3.14578	5.4261	4.02359	4.60591
ENSG00000008282	SYPL1	protein_coding	10.271	10.3989	10.2793	10.2746	9.86791	10.1679	10.1542	9.84403	11.557	11.5434	11.6029	11.4291	8.98316	9.16851	9.19606	8.79086	9.8258	9.99952	9.994	9.84698	10.4679	10.6171	10.4353	10.4668	8.5922	8.8726	8.53881	8.20232
ENSG00000008283	CYB561	protein_coding	10.0797	9.92598	9.81994	10.1301	10.3685	10.3503	10.3323	10.4466	6.25058	5.87655	7.06737	6.7887	9.73035	9.62236	9.55959	9.73012	10.5274	10.3748	10.3469	10.4419	9.47714	9.3896	8.78762	8.86721	10.2256	10.5949	10.2143	9.79889
ENSG00000008294	SPAG9	protein_coding	11.1194	11.0795	10.919	10.9364	10.4091	10.567	10.443	10.451	10.1971	10.5353	10.4596	10.3647	10.9982	11.1155	11.0554	10.9554	11.4048	11.5723	11.4387	11.4262	11.5971	11.86	11.6528	11.7062	13.9573	14.01	14.0433	14.1399
ENSG00000008300	CELSR3	protein_coding	8.67361	8.36491	8.68798	8.78432	9.17655	9.03251	9.28684	9.32585	8.19937	8.13139	8.47052	8.43141	8.56331	8.22793	8.61916	8.72417	8.22131	7.88552	8.24007	8.50156	7.25689	7.30085	7.6058	7.54793	0	2.96667	0	2.37709
ENSG00000008311	AASS	protein_coding	7.01855	6.9311	6.61695	7.22257	7.77078	8.04044	7.77188	7.37309	8.20574	7.72923	8.00606	8.09499	7.10037	6.8846	7.07182	6.81539	0	2.86804	2.52572	0	3.72381	5.00249	4.46743	5.22283	0	0	0	0
ENSG00000008323	PLEKHG6	protein_coding	4.74606	4.95829	3.09373	2.24315	3.46815	4.3768	2.07043	3.44259	0	0	0	0	6.13984	5.22305	6.2243	5.35275	4.42796	4.06759	4.37653	4.92747	6.30423	7.17968	5.7595	6.18827	9.78051	9.60604	8.90059	8.84436
ENSG00000008324	SS18L2	protein_coding	8.95579	8.84062	8.84678	8.74936	8.84166	9.10823	9.05144	8.96177	8.90764	9.02647	8.91486	9.04289	8.80801	8.81242	8.70809	8.77543	8.32211	8.59206	8.58807	8.47885	8.70007	8.51257	8.41109	8.42866	8.84687	8.30661	8.94426	8.45813
ENSG00000008382	MPND	protein_coding	8.95915	8.53537	8.84638	8.97501	8.25069	8.34358	8.26288	8.16956	8.77449	8.16138	8.50357	8.70162	9.84214	9.34755	9.66714	9.73004	9.44571	9.31953	9.44443	9.621	9.31498	8.97075	9.36309	9.49659	6.89638	6.93936	7.20787	7.34095
ENSG00000008394	MGST1	protein_coding	8.85067	9.10673	9.2082	9.0568	2.36023	2.13607	0	1.36859	2.88605	1.59789	2.74666	2.5816	5.4019	5.66514	4.66167	3.62224	6.80303	7.33271	7.46244	6.81985	10.4604	10.5578	10.6357	10.6674	2.75931	3.2297	5.05745	4.24334
ENSG00000008405	CRY1	protein_coding	9.38786	9.24398	9.17538	9.41467	9.6833	9.87441	9.80141	9.67577	7.0283	7.31737	7.16043	6.91992	10.2565	10.0094	10.1377	10.1921	8.48669	8.61981	8.31977	8.67193	8.20175	8.31178	8.21765	8.29693	5.84622	6.13659	6.2307	6.80196
ENSG00000008438	PGLYRP1	protein_coding	7.55495	7.56662	6.76442	7.13246	3.6221	3.13965	4.2766	4.31444	3.34505	1.71134	2.91478	4.13936	3.42328	3.85398	2.97503	4.34745	4.00097	1.62791	3.23211	2.19108	3.98797	2.75199	4.67279	4.00499	12.3323	11.8049	12.6652	12.1761
ENSG00000008441	NFIX	protein_coding	8.78458	8.36654	8.25738	8.3449	7.87218	7.94867	7.52829	7.73721	7.74646	7.66574	8.16745	7.96412	6.45006	6.02391	6.06123	6.67503	9.25132	8.94044	8.72432	8.86927	9.76631	9.41709	9.10617	9.2654	5.3157	5.66711	6.1051	4.75791
ENSG00000008513	ST3GAL1	protein_coding	12.5024	12.4197	12.3436	12.4773	12.9452	12.934	12.8615	12.901	12.182	12.1406	12.0115	12.0306	12.7227	12.5258	12.586	12.6361	12.1512	12.007	11.9748	12.1778	11.9077	11.8305	11.584	11.8496	12.0708	12.0115	11.9494	12.0668
ENSG00000008516	MMP25	protein_coding	11.3513	10.3658	10.4592	10.8027	7.46475	7.68235	8.05852	8.20225	5.49508	4.06626	5.34709	5.37454	9.47178	9.16575	9.45865	9.42157	6.93669	6.78375	6.73764	7.37435	11.1909	10.7695	11.4011	11.6438	17.3188	17.0085	17.3855	17.5136
ENSG00000008517	IL32	protein_coding	12.1246	11.9198	12.174	12.1707	12.9999	12.7769	12.818	12.8972	1.26781	0	0.914782	1.36748	11.4871	11.2832	11.3292	11.387	2.03564	2.60501	3.92453	4.87365	4.00857	3.44678	3.17975	5.64155	9.65397	9.23177	9.90231	10.0121
ENSG00000008710	PKD1	protein_coding	11.9479	11.6814	11.9194	12.1582	12.4664	12.1777	12.3494	12.5052	12.0723	11.789	11.865	12.0335	12.3435	11.9936	12.2439	12.2454	11.6314	11.3155	11.5531	11.7336	11.2005	11.0325	11.2634	11.5821	6.29796	6.05413	6.38818	7.25361
ENSG00000008838	MED24	protein_coding	11.1984	10.9647	11.2798	11.3755	11.3698	11.2847	11.4185	11.427	11.509	11.4484	11.5377	11.5593	11.6902	11.4272	11.6877	11.6248	11.237	11.0712	11.1602	11.2404	10.8904	10.8441	10.8126	11.071	4.72592	5.4261	4.60855	5.89542
ENSG00000008853	RHOBTB2	protein_coding	9.58526	9.19572	9.17649	9.48748	8.37872	8.54517	8.33104	8.3603	12.2418	12.1002	12.1341	12.3067	10.7115	10.6334	10.7666	10.6745	10.0898	10.1706	10.532	10.3024	9.15073	9.12805	9.18209	8.88025	5.93675	6.72586	6.10121	6.50995
ENSG00000008869	HEATR5B	protein_coding	11.3925	11.5124	11.5052	11.485	11.4292	11.5568	11.6351	11.663	12.1133	12.1776	12.1542	12.1378	11.3908	11.45	11.567	11.5684	10.649	10.8189	10.8295	10.7636	10.9636	11.0424	11.0552	11.0883	10.0365	10.0619	9.97697	9.78719
ENSG00000008952	SEC62	protein_coding	11.211	11.2675	11.2048	11.0533	11.0032	11.2073	11.2776	11.0017	11.9593	12.1078	12.2191	11.969	10.3829	10.5827	10.7523	10.3507	10.7129	10.7567	10.8957	10.7249	11.1527	11.1594	11.297	11.1613	11.3722	11.3029	11.6312	11.1337
ENSG00000008988	RPS20	protein_coding	13.0754	13.3001	13.3229	13.1527	13.5952	13.7088	13.5605	13.7242	13.5748	13.7564	13.5528	13.7636	12.3974	12.573	12.2523	12.5408	12.6	12.779	12.6451	12.8102	12.5746	12.6314	12.6228	12.5353	8.41256	8.32422	8.87746	8.39018
ENSG00000009307	CSDE1	protein_coding	13.6781	13.7529	13.6652	13.5967	13.6378	13.8771	13.6725	13.626	13.407	13.5172	13.4232	13.3538	13.1015	13.2206	13.0889	13.0309	13.8442	13.922	13.8396	13.7847	13.9182	14.0986	13.9174	13.8562	13.9851	13.8916	13.9745	13.7034
ENSG00000009335	UBE3C	protein_coding	11.4429	11.4582	11.4282	11.3661	11.469	11.4855	11.4197	11.3391	10.9645	11.0357	11.125	11.0414	11.2784	11.3666	11.3945	11.2612	11.787	11.7212	11.7049	11.7213	11.6406	11.7808	11.5743	11.6051	10.3601	9.92365	10.1091	9.87677
ENSG00000009413	REV3L	protein_coding	10.4202	10.3573	10.5571	10.4471	10.5216	10.7627	10.789	10.5603	10.6561	10.7914	10.7367	10.5368	10.2965	10.4589	10.5319	10.4095	10.5435	10.5883	10.5722	10.4881	10.3762	10.5759	10.3212	10.3592	10.863	10.833	10.8951	10.7797
ENSG00000009694	ODZ1	protein_coding	9.37967	9.61098	9.32848	9.34378	10.2314	10.4047	10.0116	10.2427	0	0	0.914782	0	10.5099	10.5858	10.2997	10.299	2.84316	3.60501	3.09212	3.86387	8.30826	8.14324	8.4111	8.46917	10.3015	9.5448	10.2611	10.2852
ENSG00000009724	MASP2	protein_coding	9.79264	10.0396	10.0373	9.97637	10.2284	10.3166	10.2816	10.3459	10.1581	10.3437	10.19	10.1493	9.45505	9.41428	9.48549	9.1714	8.88796	8.91666	8.81618	8.57381	9.09105	9.19648	9.3198	9.61734	8.73524	8.20316	9.10892	8.96143
ENSG00000009780	FAM76A	protein_coding	9.04848	9.1562	9.045	9.01912	9.15534	9.30574	9.15474	8.94387	9.20221	9.30229	9.07425	9.23883	8.77916	8.92451	9.07179	8.88815	9.15635	9.15523	9.06706	8.93346	8.74293	8.90904	8.68676	8.55304	7.32329	7.42347	7.17049	7.29198
ENSG00000009790	TRAF3IP3	protein_coding	13.9658	14.0634	14.2184	14.114	14.4317	14.5005	14.563	14.5635	13.6712	13.8096	13.8102	13.7926	13.8155	13.9084	14.0399	13.9822	13.3497	13.3574	13.4963	13.3457	13.0217	13.1364	13.3034	13.2496	10.999	10.7301	10.8283	10.6353
ENSG00000009830	POMT2	protein_coding	8.52715	8.52615	8.35727	8.55549	8.57052	8.32966	8.29048	8.56039	9.53347	9.35708	9.55781	9.53479	8.44392	8.24505	8.35233	8.26539	9.08091	8.91855	9.11735	9.04639	8.34945	8.53113	8.57799	8.52771	7.04253	6.55163	6.71902	6.99364
ENSG00000009844	VTA1	protein_coding	10.1735	10.0208	10.2465	10.1086	9.76302	9.92182	9.79098	9.761	9.69475	9.72885	9.79611	9.66728	9.92305	10.0832	9.96718	9.91948	10.56	10.5463	10.5602	10.5501	10.522	10.5374	10.4969	10.3874	10.1751	9.98492	10.2575	9.82624
ENSG00000009954	BAZ1B	protein_coding	11.6097	11.5407	11.6999	11.6883	11.8285	11.8567	11.9067	11.8491	11.6952	11.6342	11.8122	11.5789	11.8115	11.7997	11.9057	11.8137	11.4722	11.4314	11.5302	11.4933	11.1609	11.15	11.1737	11.239	9.94836	10.0192	10.0422	9.97987
ENSG00000010017	RANBP9	protein_coding	10.4803	10.6207	10.5394	10.3866	10.6676	10.8162	10.6709	10.5688	10.1162	10.2603	10.1	10.0856	10.6509	10.6657	10.594	10.5732	10.8271	10.7799	10.7066	10.7466	10.4598	10.6147	10.4174	10.3106	10.5922	10.5459	10.7169	10.4617
ENSG00000010030	ETV7	protein_coding	6.87349	6.2157	4.06113	5.34245	4.62938	5.27943	4.98234	4.24995	5.20044	4.24489	3.78268	4.68652	4.79947	5.29049	4.4407	3.11559	6.68526	6.18708	5.06762	4.69595	7.76277	7.27768	5.81932	5.40051	11.1189	11.1716	9.2549	8.6569
ENSG00000010072	SPRTN	protein_coding	8.74375	8.8811	8.80347	8.64492	8.72844	8.9354	8.86236	8.74752	8.565	8.41886	8.66477	8.28676	8.83924	8.94537	9.2834	9.01808	8.82044	8.73395	8.92019	8.95691	8.90159	9.07414	8.65958	8.61344	10.7048	10.8195	10.3874	10.4521
ENSG00000010165	METTL13	protein_coding	9.90853	9.72841	9.9211	10.0961	9.8426	9.80772	10.1571	9.94343	9.83474	9.79582	10.0594	10.0216	9.81944	9.60601	9.89605	9.8569	9.9964	9.58604	10.0565	10.0091	9.83532	9.59403	10.0391	10.061	7.16548	6.71835	7.39584	7.41327
ENSG00000010219	DYRK4	protein_coding	7.99788	8.17618	7.79316	8.03192	7.86232	8.06166	8.06083	8.09008	9.87521	9.83862	9.954	10.1133	7.8686	7.45233	7.82683	7.91458	7.97641	7.61188	7.74409	7.72014	7.27057	7.31607	7.54224	7.47227	2.14578	0	2.70371	0.921413
ENSG00000010244	ZNF207	protein_coding	13.2539	13.3597	13.3439	13.2381	13.2455	13.4019	13.3406	13.2454	13.3451	13.3817	13.3253	13.2177	13.3287	13.5482	13.5278	13.3175	12.9655	13.1058	13.0477	12.8973	13.1697	13.3344	13.3604	13.3112	12.6979	12.6761	12.7847	12.7613
ENSG00000010256	UQCRC1	protein_coding	11.1168	11.0854	11.128	11.3287	10.3632	10.3791	10.4132	10.33	10.585	10.4131	10.7743	10.8083	10.7916	10.7321	10.8673	10.7866	12.0192	11.8494	12.0176	12.0173	11.9946	11.7235	11.9854	12.094	10.0435	9.58152	9.99634	10.1284
ENSG00000010270	STARD3NL	protein_coding	9.66959	9.57233	9.50994	9.45776	8.73096	8.81109	8.65099	8.80891	9.16777	9.08112	9.09593	8.93695	10.6156	10.7571	10.8172	10.7524	10.1992	10.1126	10.2478	10.2144	10.2081	10.3649	10.1999	10.2235	10.4093	10.4107	10.7213	9.83113
ENSG00000010278	CD9	protein_coding	8.27221	8.25899	7.91868	8.25765	5.79979	5.90023	5.66118	5.13747	7.57906	6.76197	6.39408	6.85741	5.02186	4.73762	5.5869	5.22562	4.23414	4.20718	3.36591	3.19108	7.74391	7.84896	8.02694	8.20842	8.02303	8.38856	8.67708	8.50229
ENSG00000010292	NCAPD2	protein_coding	11.0437	11.0133	11.2384	11.2669	11.3244	11.2561	11.4217	11.3503	10.9272	10.7933	11.0375	10.879	11.7195	11.5663	11.7934	11.6287	10.9583	10.7982	10.8277	10.82	10.812	10.6225	10.824	10.937	10.2649	9.82645	10.2175	9.9725
ENSG00000010295	IFFO1	protein_coding	12.0147	11.9289	12.0961	12.1699	11.6011	11.3238	11.4936	11.6555	11.4227	11.2998	11.3165	11.5638	12.1997	12.0066	12.2278	12.3131	11.9537	11.8116	12.0729	12.0678	12.7146	12.5851	12.807	12.9557	11.5792	11.223	11.8304	11.7657
ENSG00000010310	GIPR	protein_coding	7.95053	7.67462	7.86834	8.24207	8.19487	8.23938	8.39973	8.63666	7.106	7.31721	7.27918	7.58742	8.78935	8.52107	9.00069	8.97686	9.4704	9.27591	9.5158	9.57233	0	0	0	0	0	2.96667	3.16109	3.43599
ENSG00000010318	PHF7	protein_coding	8.98712	9.08308	8.73482	9.13113	9.00284	9.14856	9.02317	8.96126	9.74203	9.91416	9.42976	9.57365	8.6912	8.80533	8.7692	8.66217	8.95205	8.97297	8.97885	8.8785	8.65812	8.48002	9.01259	8.99917	7.45346	7.87199	7.99856	8.14958
ENSG00000010322	NISCH	protein_coding	12.9096	12.8524	12.9888	13.1559	13.1925	12.9913	13.1636	13.2321	12.8318	12.6457	12.7168	12.8667	12.9928	12.7609	13.0812	13.0632	11.7574	11.7646	11.825	11.8172	12.8828	12.823	13.0166	13.1893	11.9773	11.6668	11.8883	12.0994
ENSG00000010327	STAB1	protein_coding	13.6728	13.4535	13.7833	13.7149	1.92327	2.1465	2.75168	2.44881	1.27367	2.48653	0	0	9.69486	9.72036	8.48965	7.32827	9.24922	10.068	9.76882	8.86974	15.3427	15.1641	15.4017	15.4753	2.14578	0	0	3.43599
ENSG00000010361	FUZ	protein_coding	8.73311	8.51958	8.47868	8.58032	8.87789	8.11301	8.63528	8.50841	9.40032	9.17478	9.04717	9.48972	8.33258	8.19461	8.42348	8.7685	7.15579	7.51849	7.51179	7.39473	8.60543	8.25459	8.2751	8.67772	10.6904	10.201	10.7257	10.9491
ENSG00000010404	IDS	protein_coding	12.6537	12.6383	12.6027	12.6417	12.4358	12.6034	12.5529	12.5321	12.4245	12.5695	12.4049	12.5152	13.3715	13.3916	13.4924	13.4355	12.698	12.7233	12.7643	12.7795	12.7404	12.8147	12.6137	12.7182	15.2493	15.2215	15.3151	15.3776
ENSG00000010539	ZNF200	protein_coding	8.75719	8.62777	8.92938	8.65294	8.88128	9.12718	9.32148	9.09644	8.24027	8.63361	8.49025	8.30105	8.98802	9.13693	9.26957	9.30079	8.47651	8.16573	8.51572	8.3427	8.07322	7.66214	8.32157	8.16698	11.6485	11.3921	11.635	11.4002
ENSG00000010610	CD4	protein_coding	13.4486	13.4294	13.6098	13.633	13.332	13.1512	13.392	13.3905	0	0	2.15967	2.95244	9.2656	9.05471	7.92739	7.44911	14.0858	13.9796	14.138	14.1447	14.3963	14.3604	14.4293	14.4456	9.27794	8.92017	9.18728	9.16363
ENSG00000010626	LRRC23	protein_coding	7.56907	7.21855	7.32474	7.43629	7.16316	7.42892	7.40287	7.40973	7.67464	7.90538	7.77506	7.72137	6.88361	6.91499	7.08897	7.28082	7.09902	7.22206	7.40329	7.25916	7.51654	7.65417	7.27202	7.70352	5.61093	4.49484	5.39453	4.90847
ENSG00000010671	BTK	protein_coding	11.9009	11.9054	11.7747	11.6671	0	1.12887	0.754289	2.43536	13.48	13.6104	13.6024	13.5831	8.12087	7.9184	6.93725	6.74591	13.4065	13.4224	13.445	13.3705	12.7481	12.7797	12.7565	12.7233	11.7093	11.613	11.7942	11.5832
ENSG00000010704	HFE	protein_coding	8.3963	8.30018	8.43169	8.46541	6.79268	6.86195	6.42417	6.6996	7.54486	7.9764	7.88356	7.52614	5.94291	5.50315	5.75493	5.56858	8.53796	8.61811	8.46039	8.28168	9.68358	9.85804	9.7349	9.70543	8.68292	8.8099	8.69105	8.83942
ENSG00000010803	SCMH1	protein_coding	8.8371	8.80975	9.26629	8.82972	9.16465	9.38452	9.35647	9.50156	9.68769	9.90125	9.80365	9.77572	8.63088	8.68398	8.57638	8.29415	8.52509	8.26322	8.43034	8.51819	8.20399	7.84233	8.1614	8.30946	3.73074	0	4.02359	3.54032
ENSG00000010810	FYN	protein_coding	13.524	13.5742	13.6218	13.6906	13.8646	13.9888	13.941	14.0312	11.7626	11.9204	11.7022	11.8273	14.5034	14.5959	14.4699	14.5747	13.1139	13.1165	13.0366	13.1832	13.2276	13.2139	13.184	13.237	3.14578	3.96667	0	4.02095
ENSG00000010818	HIVEP2	protein_coding	11.7276	11.8627	11.74	11.799	12.5993	12.761	12.6466	12.6733	10.9066	10.8835	10.8504	10.6854	10.7879	10.7652	10.7688	10.7261	10.5101	10.42	10.2633	10.2633	9.24427	8.87032	8.6848	8.92629	12.9072	12.8716	12.7178	12.5066
ENSG00000011007	TCEB3	protein_coding	10.5552	10.4716	10.6676	10.565	9.83145	9.91949	10.0752	10.023	11.0529	10.9404	11.0798	11.1708	9.99778	10.0752	10.1743	10.1774	10.8129	10.6964	10.7781	10.7563	11.0323	11.0761	11.2046	11.254	9.30589	8.9141	9.21368	9.18854
ENSG00000011009	LYPLA2	protein_coding	10.0971	9.77887	10.2385	10.211	10.012	9.65986	9.93901	10.0655	9.76375	9.44064	9.72089	9.98447	10.29	10.0927	10.2901	10.4004	10.2374	9.9706	10.3203	10.401	10.5067	10.155	10.3147	10.5333	10.8823	10.4977	10.7942	10.6996
ENSG00000011021	CLCN6	protein_coding	10.4995	10.5867	10.4869	10.4629	9.83631	9.55298	9.8128	9.77801	11.5886	11.4615	11.5513	11.5522	10.5655	10.386	10.4621	10.4255	11.3189	11.3284	11.4025	11.263	11.3355	11.3434	11.2507	11.3034	5.949	5.79042	5.6586	6.38272
ENSG00000011028	MRC2	protein_coding	6.402	5.5986	6.60179	6.80671	7.01303	6.65682	6.96316	6.91508	2.26781	3.15192	2.72214	4.31981	3.83077	3.22305	4.00322	2.64258	5.89363	5.3663	5.71277	6.23127	0	0	0	1.50037	0	0	0.23771	0
ENSG00000011105	TSPAN9	protein_coding	7.39692	7.70718	7.53707	7.37873	7.61401	7.65927	7.58984	7.80926	7.38549	7.64862	7.42083	7.56966	6.62539	7.19915	6.51548	7.05117	6.64972	6.84166	6.50925	6.74905	6.47744	6.72578	6.64241	6.26617	4.69421	5.0777	4.5989	4.45747
ENSG00000011114	BTBD7	protein_coding	10.3099	10.3445	10.2706	10.0878	10.0132	10.0519	10.0209	10.004	10.3067	10.3887	10.1241	9.93251	10.3311	10.5201	10.395	10.3324	10.5038	10.4942	10.6164	10.52	10.6362	10.641	10.7648	10.5671	10.4938	10.64	10.4968	10.3967
ENSG00000011132	APBA3	protein_coding	10.098	9.81464	10.2177	10.2335	10.6129	10.2599	10.5392	10.719	10.3366	10.1047	10.3228	10.4346	10.0537	9.75319	10.1408	10.3012	8.92036	8.76031	8.9226	8.99545	9.60664	9.16044	9.40712	9.6859	10.7809	10.4922	10.5748	10.8225
ENSG00000011143	MKS1	protein_coding	8.34465	8.16495	8.19699	8.43212	8.95305	8.75578	8.74091	8.85461	7.90632	7.5277	7.81075	8.13969	8.12824	7.78017	7.76465	8.14425	7.9087	7.2551	7.81682	8.071	7.58237	7.42432	7.88615	7.85154	0	0	0	0
ENSG00000011198	ABHD5	protein_coding	10.0936	10.0973	9.7673	9.6274	7.67918	7.65243	7.80512	7.3829	7.01681	7.1362	7.4362	7.3998	8.70289	8.99244	8.71758	8.44979	9.93019	10.0903	9.64535	9.73151	11.2946	11.5234	10.9901	10.968	13.8788	13.819	13.667	13.7712
ENSG00000011243	AKAP8L	protein_coding	11.3598	11.1776	11.3411	11.4361	11.5868	11.4181	11.4993	11.6984	11.5628	11.5583	11.5038	11.6585	11.4402	11.3596	11.4372	11.4585	11.3664	11.1942	11.2131	11.3994	11.2367	11.0457	11.1493	11.3926	11.4448	10.9857	11.5273	11.3242
ENSG00000011258	MBTD1	protein_coding	10.5772	10.7653	10.4933	10.4587	10.4545	10.6957	10.4605	10.4085	10.7769	10.8847	10.7935	10.684	10.5304	10.4859	10.4695	10.391	10.5895	10.7143	10.7312	10.6495	10.6041	10.6607	10.4978	10.6344	10.4986	10.6426	10.8354	10.5349
ENSG00000011260	UTP18	protein_coding	9.74723	9.72279	9.73016	9.68759	9.73801	9.92984	9.8004	9.76064	9.73272	10.0958	9.96436	9.96296	9.4901	9.33503	9.34151	9.43106	9.85519	9.84628	9.94999	9.67921	9.60775	10.0065	9.87822	9.7301	7.36417	7.41425	7.40348	6.7879
ENSG00000011275	RNF216	protein_coding	12.0488	11.9696	12.0476	12.1577	12.3932	12.3813	12.487	12.4989	11.6708	11.5741	11.6639	11.6239	12.0431	11.8426	12.1201	12.059	11.3783	11.2898	11.5414	11.5469	11.5721	11.6085	11.666	11.7772	11.7048	11.2034	11.955	12.0171
ENSG00000011295	TTC19	protein_coding	10.6558	10.6056	10.5162	10.6007	10.663	10.8295	10.6988	10.6642	10.5062	10.6395	10.7327	10.4928	10.7125	10.934	10.8237	10.7117	10.9642	11.0097	10.9506	10.8983	10.45	10.5693	10.5296	10.657	8.79626	8.99638	8.87572	9.01795
ENSG00000011304	PTBP1	protein_coding	12.7261	12.6948	12.8653	12.8077	12.8152	12.8011	12.9444	12.8889	12.7001	12.6085	12.7365	12.6467	12.8874	12.7619	12.8948	12.8839	12.9645	12.8563	13.0242	12.9942	12.9086	12.8222	12.8615	12.9047	12.0484	11.7032	11.9602	11.9106
ENSG00000011376	LARS2	protein_coding	8.31814	8.22832	8.56584	8.58751	8.70767	8.3049	8.63467	8.66814	8.21793	8.1321	8.6382	8.23537	8.90928	8.32066	8.73858	8.87347	8.59567	8.5579	8.69339	8.72477	8.45561	7.89189	7.9564	8.20185	5.03525	4.96667	5.02359	4.75791
ENSG00000011405	PIK3C2A	protein_coding	10.6354	10.6672	10.5061	10.5658	10.3872	10.4618	10.6372	10.3473	10.537	10.7915	10.664	10.4841	11.2473	11.4713	11.4524	11.2246	10.9001	11.0173	11.1062	10.9064	10.613	10.731	10.6162	10.6685	10.1283	10.1857	10.211	10.1572
ENSG00000011422	PLAUR	protein_coding	10.8606	10.5814	10.5485	10.3535	4.31759	4.71383	5.45473	5.00819	0	0	0	0	6.72896	6.72093	5.96444	5.64258	11.7498	11.752	11.6636	11.8738	12.4639	12.3061	12.0751	12.2488	14.4282	14.492	13.7737	13.7301
ENSG00000011451	WIZ	protein_coding	10.871	10.7613	10.9768	11.1307	11.0818	10.8918	10.9434	10.9671	10.7597	10.4695	10.6451	10.7771	11.4225	11.2091	11.4656	11.3413	10.9271	10.6931	10.8829	11.0263	11.0848	10.7385	10.8795	11.1451	9.31359	8.51202	9.26819	8.74578
ENSG00000011454	RABGAP1	protein_coding	10.393	10.5119	10.4312	10.3912	10.3046	10.5058	10.6088	10.2819	10.5291	10.7735	10.6775	10.613	10.3498	10.3057	10.3517	10.275	10.9683	10.8565	10.9088	10.8273	10.4059	10.5142	10.6822	10.6995	10.0883	9.70056	10.4535	10.1469
ENSG00000011478	QPCTL	protein_coding	7.71339	7.51884	7.56775	8.05958	8.10432	7.37052	7.87313	7.88122	8.63508	8.75068	8.76582	9.0718	8.09619	7.67213	8.09482	7.89779	7.17233	6.67162	6.90622	6.98726	7.65406	7.12441	7.74265	7.74211	3.33481	3.96667	1.31792	1.69902
ENSG00000011485	PPP5C	protein_coding	10.6938	10.5768	10.5987	10.7228	10.7637	10.6032	10.7569	10.8221	10.8954	10.9026	11.0026	11.0419	11.5066	11.5156	11.5671	11.5617	10.6735	10.7281	10.9208	10.7478	10.2908	10.2821	10.3702	10.5302	2.14578	2.96667	3.60855	2.43599
ENSG00000011523	CEP68	protein_coding	10.2876	10.6064	10.5547	10.5076	11.0249	11.2267	11.2624	11.2074	9.58222	9.70292	9.83417	9.59318	9.05886	9.03461	9.19376	9.16853	9.76423	9.79079	10.0033	9.83648	8.51134	8.47743	8.57714	8.74179	8.66262	8.52268	8.69348	8.54697
ENSG00000011566	MAP4K3	protein_coding	8.46736	8.41815	8.27625	8.14442	8.44729	8.34912	8.02051	8.45192	7.43693	7.68477	7.30349	7.41209	8.26617	8.42176	8.31253	8.16902	9.01184	9.20486	9.24365	9.02468	8.82129	8.90148	8.68057	8.52689	2.37228	2.96667	3.34551	0
ENSG00000011590	ZBTB32	protein_coding	6.93278	6.96045	6.72951	7.06758	5.37504	5.03576	5.40448	5.02755	10.8998	10.7229	10.9509	11.273	4.02547	3.00065	3.7944	3.32065	0	0	1.32409	0.869152	2.00111	2.51321	0	2.08533	0	0	0	0
ENSG00000011600	TYROBP	protein_coding	12.7329	12.5695	12.6645	12.7541	7.76053	7.15124	7.65334	7.63256	0	3.46038	2.49974	2.95244	12.7171	12.6178	12.6643	12.9013	13.6988	13.6139	13.6499	13.786	14.0022	13.8812	14.0227	13.9812	15.1472	14.9441	15.2257	15.0931
ENSG00000011638	TMEM159	protein_coding	7.80525	7.75737	7.90827	8.00124	7.36591	7.53877	7.7086	7.6233	8.08223	8.10942	7.97353	7.94988	6.58374	6.89402	7.26149	6.59491	7.05134	7.30434	7.58845	7.71665	8.17177	8.40061	8.53621	8.6248	6.20323	6.5151	6.6383	6.23611
ENSG00000012048	BRCA1	protein_coding	7.09036	7.4974	7.46577	7.70607	6.90503	7.07541	7.39127	6.97991	7.78292	7.98471	8.20158	7.52868	8.34305	8.10057	8.43584	8.12532	7.38581	7.12957	7.31614	7.29	8.0738	7.55563	7.95811	7.9803	9.81536	9.89584	10.0305	9.92573
ENSG00000012061	ERCC1	protein_coding	10.9178	10.9284	11.0952	11.188	11.0564	10.802	10.8932	11.0396	11.2716	11.1834	11.1192	11.325	10.773	10.5076	10.7173	10.6731	11.5739	11.4714	11.752	11.5686	11.2879	11.1334	11.3295	11.4935	9.02756	9.24528	8.78872	9.0385
ENSG00000012124	CD22	protein_coding	11.5933	11.7374	11.0566	11.1773	0	0	3.33925	2.44259	15.499	15.4867	15.5396	15.5427	6.95479	6.54497	6.7555	6.27485	9.0599	8.91127	9.40364	9.29092	4.63507	3.83514	4.48375	3.30772	6.64403	6.47129	7.28887	6.34288
ENSG00000012171	SEMA3B	processed_transcript	3.91219	3.01487	3.5757	3.82811	2.90255	3.12887	2.75429	0	3.26058	3.31637	3.08471	0	4.36888	4.01024	4.18475	4.32065	5.70467	5.03369	5.73288	5.2934	4.57608	4.93544	3.40595	4.20081	7.95261	7.62773	8.16314	8.00158
ENSG00000012174	MBTPS2	protein_coding	8.13653	8.11707	8.19503	8.12813	7.68853	8.15542	8.07367	7.64227	7.98819	7.9985	8.22687	7.66425	8.55404	8.51521	8.41361	8.21928	8.27764	8.44114	8.55044	8.4584	8.49383	8.55721	8.30926	8.29934	3.13128	2.96667	2.02359	3.43599
ENSG00000012211	PRICKLE3	protein_coding	8.69758	8.44836	8.83919	9.01725	8.2174	7.81462	8.17668	7.97954	8.93116	8.54487	8.83314	9.01484	8.17483	8.01768	8.62707	8.57447	9.3617	9.06606	9.28245	9.22755	9.72556	9.39551	9.6283	9.83801	8.83107	8.39793	9.12602	9.0246
ENSG00000012223	LTF	protein_coding	11.4764	11.5334	10.6851	11.4415	0	0	0	0	0	0	0	0	0	0	0	0	0	0	0	0	0	0	0	0	7.60455	7.76989	7.31379	8.13281
ENSG00000012232	EXTL3	protein_coding	10.5096	10.2682	10.3211	10.3346	9.45064	9.50573	9.48623	9.52346	9.42001	9.36579	9.28669	9.30453	11.7632	11.6222	11.8496	11.8734	11.1182	11.0627	10.9322	11.1661	11.3629	11.1873	11.2221	11.2562	13.1826	12.8764	13.3194	13.2349
ENSG00000012660	ELOVL5	protein_coding	12.0682	12.0662	12.0084	12.0031	11.5673	11.7849	11.6542	11.6624	13.1855	13.2494	13.2711	13.2744	11.7296	11.7985	11.8241	11.6622	11.8172	11.8543	11.9277	11.8465	12.1974	12.2914	12.1311	12.2359	14.6528	14.7389	14.6904	14.3654
ENSG00000012779	ALOX5	protein_coding	12.9461	12.7455	12.7508	12.8103	7.84288	7.40927	7.35063	7.60669	13.7521	13.644	13.66	13.8387	8.59244	8.59072	7.34967	6.7827	13.8285	13.6533	13.6617	13.7278	14.1878	14.0497	14.0853	14.1752	15.66	15.3079	15.761	15.8059
ENSG00000012817	KDM5D	protein_coding	0	0	0	0	0	0	0	0	0	0	0	0	0	0	0	0	0	0	0	0	0	0	0	0	0	0	0	0
ENSG00000012822	CALCOCO1	protein_coding	12.3878	12.2669	12.3017	12.4752	12.3373	12.2674	12.3888	12.4196	12.307	12.3187	12.3025	12.4661	12.6577	12.451	12.644	12.7866	11.9041	11.8517	11.8256	11.8752	12.4691	12.4189	12.4452	12.5819	13.7251	13.5338	13.9092	13.858
ENSG00000012963	UBR7	protein_coding	9.87733	9.95412	9.91878	9.91823	9.88139	9.98456	9.98841	9.80622	10.4964	10.6096	10.6117	10.5538	10.2936	10.3969	10.3637	10.2797	9.98884	9.94592	9.87987	9.83829	9.73013	9.68854	9.64856	9.77616	9.75876	9.56822	9.52303	9.40835
ENSG00000012983	MAP4K5	protein_coding	10.2185	10.3756	10.0525	10.1015	10.2484	10.5833	10.1385	10.1566	10.7573	11.0332	10.6926	10.5839	11.111	11.1207	11.1163	11.1327	10.2344	10.427	10.3234	10.0992	9.73025	10.1102	9.74708	9.72348	0	5.77402	4.02359	3.43599
ENSG00000013016	EHD3	protein_coding	8.6107	8.7703	8.27181	8.60679	8.4132	8.07595	7.99241	7.80594	11.3603	11.3124	11.3815	11.5942	8.49837	8.32618	8.43272	8.47466	7.70198	7.49156	6.9531	7.63985	6.82941	6.86829	6.43329	6.93733	6.57204	6.55163	6.34118	6.61788
ENSG00000013275	PSMC4	protein_coding	10.231	10.0519	10.4172	10.3473	10.0713	9.90178	10.0632	10.0479	10.3609	10.121	10.4404	10.3466	10.6281	10.6004	10.7434	10.7287	11.3438	11.2043	11.2841	11.448	10.5243	10.4542	10.6755	10.677	9.73202	9.46922	9.67858	9.1278
ENSG00000013288	MAN2B2	protein_coding	11.8395	11.702	11.7912	11.8361	11.8494	11.7571	11.7951	11.9286	11.8553	11.649	11.644	11.8462	12.0654	11.8307	12.0203	11.9971	12.221	12.0083	12.191	12.2441	12.0728	11.9136	11.9909	12.1784	12.43	11.9469	12.4307	12.3169
ENSG00000013306	SLC25A39	protein_coding	11.1904	11.0037	11.2457	11.3499	11.379	11.1769	11.2834	11.3435	11.2683	11.1459	11.3134	11.4488	11.3948	11.1144	11.2733	11.3781	11.2076	11.0045	11.1942	11.1785	10.7868	10.6558	10.7668	10.8687	5.71259	5.55163	5.714	5.56031
ENSG00000013364	MVP	protein_coding	12.9909	12.7268	12.7816	12.855	12.8479	12.6563	12.7376	12.7723	11.9255	11.7656	11.6903	11.8742	12.6602	12.4177	12.5173	12.4692	13.7028	13.4437	13.4733	13.4657	13.5292	13.2624	13.1832	13.1762	15.1104	14.7769	14.981	14.8501
ENSG00000013374	NUB1	protein_coding	11.7548	11.5509	11.4527	11.5087	11.6801	11.7437	11.6089	11.6371	12.0145	12.0032	11.8672	11.8677	11.9184	11.8722	11.8476	11.8339	12.3082	12.1315	11.9258	12.008	11.7281	11.625	11.391	11.3593	13.1346	13.101	12.5521	12.2666
ENSG00000013375	PGM3	protein_coding	9.59808	9.60827	9.67017	9.57456	9.72932	9.84471	9.84831	9.66921	9.79594	9.93925	9.88556	9.70873	9.06126	9.08906	9.08626	9.04991	8.96988	9.09196	9.16043	8.96464	8.96091	9.07873	9.26806	9.30129	6.98115	7.46372	7.48595	7.52237
ENSG00000013392	RWDD2A	protein_coding	7.16194	7.33291	7.30493	7.47594	7.84569	7.54993	7.6855	7.3267	6.86236	7.17325	7.18568	6.70019	5.37739	6.15121	6.27162	5.89415	6.93434	6.95353	7.02208	6.84299	6.43725	6.29089	6.51938	6.7176	0	0	2.02359	0
ENSG00000013441	CLK1	protein_coding	12.2769	12.4643	12.5917	12.2815	12.3953	12.7083	12.8183	12.4986	12.4104	12.6186	12.6114	12.3602	12.6953	13.1139	12.6918	12.6448	11.9538	12.3786	12.1034	12.2478	12.0441	12.3513	11.8261	11.6833	13.7467	13.8002	13.8577	13.7064
ENSG00000013503	POLR3B	protein_coding	7.83891	7.76487	7.65936	7.65616	7.69815	7.87731	7.65021	7.53828	7.18745	6.79513	7.17664	6.6128	7.57413	7.50209	7.49478	7.43082	8.03954	7.56441	8.0973	7.75555	7.56984	7.43763	7.43017	7.33831	6.03942	4.77814	5.6686	5.84335
ENSG00000013523	ANGEL1	protein_coding	9.86317	10.0086	10.163	10.1263	10.1783	10.2315	10.1868	10.2645	10.2123	9.9483	10.0568	10.1541	9.86594	9.92122	9.79347	9.91796	10.7215	10.5596	10.8331	10.8178	9.85985	9.78044	10.0663	9.99714	3.4677	4.55163	5.19351	5.13643
ENSG00000013561	RNF14	protein_coding	9.45025	9.5355	9.40349	9.52639	9.06674	9.19495	9.10358	9.2233	9.32025	9.59514	9.55347	9.55425	9.89602	9.84081	9.99388	9.97343	10.0003	10.0338	10.1322	9.97874	9.5009	9.54319	9.34887	9.5585	7.72713	7.81917	7.92787	7.63216
ENSG00000013563	DNASE1L1	protein_coding	9.78588	9.51442	9.73557	9.81238	9.1713	8.94618	9.20672	9.44107	9.61571	9.38355	9.55477	9.77636	8.67809	8.64482	8.71935	8.56353	11.0609	10.9369	11.0416	11.0762	10.5312	10.3752	10.4139	10.5372	9.78575	9.27305	10.0585	9.7219
ENSG00000013573	DDX11	protein_coding	10.2869	10.2548	10.2756	10.4122	10.7953	10.6346	10.8084	10.8432	10.9786	10.9469	11.0874	11.0711	10.6759	10.4593	10.5945	10.5034	9.77799	9.4774	9.8306	9.86548	9.1273	8.81827	8.93447	9.29443	3.14578	3.96667	4.23148	4.00158
ENSG00000013583	HEBP1	protein_coding	9.0522	8.91752	8.82681	9.03126	7.43717	7.73723	7.63821	7.67752	7.60176	7.37331	7.07596	6.99638	7.25863	7.52135	7.55831	7.36051	9.66055	9.61441	9.61758	9.64696	10.1646	10.2426	10.137	10.2146	8.9746	8.87393	8.43331	7.70295
ENSG00000013725	CD6	protein_coding	13.5475	13.55	13.7035	13.8413	14.6756	14.514	14.6277	14.6937	8.31373	8.56891	8.57492	8.5783	11.929	11.6931	12.0907	12.0854	5.99124	6.16034	6.34437	6.34553	3.75295	3.01401	3.06871	7.19455	0	3.96667	1.02359	0
ENSG00000013810	TACC3	protein_coding	11.5312	11.412	11.6709	11.6322	11.7964	11.5577	11.7733	11.7709	9.78836	9.80768	10.0292	9.96852	9.39949	9.33226	9.54269	9.34494	10.7136	10.5162	10.7719	10.8333	11.9687	11.7012	11.993	12.1745	13.3838	12.799	13.5316	13.5173
ENSG00000014123	UFL1	protein_coding	10.7246	10.7993	10.7645	10.5794	10.6326	10.8574	10.8469	10.7216	10.6971	10.7824	10.8074	10.5692	10.3637	10.7636	10.6658	10.6177	10.4849	10.6042	10.6553	10.4561	10.4983	10.6743	10.4921	10.5481	7.11202	7.14538	7.12077	6.83036
ENSG00000014138	POLA2	protein_coding	9.25612	9.15992	9.16559	9.44694	9.18444	8.79705	9.22316	9.16178	9.2574	9.24796	9.517	9.43695	9.48109	9.18315	9.42697	9.29001	9.40633	8.88478	9.32392	9.34978	9.42255	8.92844	9.07164	9.36591	9.4825	9.31221	9.612	9.61151
ENSG00000014164	ZC3H3	protein_coding	10.1339	9.96814	10.1173	10.3332	10.1047	9.91694	10.2095	10.3592	10.1333	9.76772	9.88198	10.1149	9.90524	9.41867	9.9171	9.92461	10.2895	10.0095	10.1855	10.3866	10.6555	10.2757	10.3763	10.738	11.7296	11.3324	11.5886	11.4867
ENSG00000014216	CAPN1	protein_coding	12.0582	11.884	12.03	12.1492	11.5106	11.3196	11.4234	11.5508	12.3731	12.2526	12.3064	12.5541	12.3916	12.1582	12.3986	12.3671	11.9256	11.8216	11.9743	11.9838	12.6956	12.4295	12.6547	12.7637	12.4811	12.2491	12.6044	12.5518
ENSG00000014257	ACPP	protein_coding	10.1606	10.2301	10.0927	9.78644	2.15755	0	0.754289	0	4.07517	3.87181	3.72214	4.5374	6.67653	6.63757	5.77677	4.32065	11.2168	11.3245	11.2841	11.1062	11.768	11.8952	11.8064	11.7613	11.9162	11.9348	12.3863	12.2032
ENSG00000014641	MDH1	protein_coding	10.6787	10.7809	10.7606	10.6801	10.6548	10.8419	10.7282	10.5725	10.5322	10.7115	10.7767	10.6604	10.5993	10.6548	10.6158	10.5114	10.9055	10.8937	10.9625	10.9183	10.6707	10.8369	10.8033	10.7825	5.47059	5.96667	7.0636	5.15626
ENSG00000014824	SLC30A9	protein_coding	9.97881	10.0383	9.8977	9.8709	9.57672	10.0281	9.79833	9.60024	9.75159	9.89246	9.81211	9.60736	9.66615	9.80428	9.85954	9.54393	10.1297	10.3789	10.2595	9.964	10.2126	10.4201	10.254	10.2376	8.89451	8.77814	8.8366	8.49495
ENSG00000014914	MTMR11	protein_coding	10.0179	9.947	9.88619	9.87944	4.12495	4.0396	3.75068	3.89149	2.7061	1.46038	2.49974	2.36748	7.38039	7.29833	6.31044	5.8125	11.046	11.3849	11.284	11.2038	11.3814	11.2788	11.4336	11.5401	2.14578	2.96667	0	0
ENSG00000014919	COX15	protein_coding	10.0264	9.96141	9.90633	10.0427	9.5206	9.78765	9.74431	9.72684	10.1277	10.2146	10.3467	10.2276	9.73694	9.68252	10.0025	9.7626	10.5621	10.4904	10.5645	10.4042	10.2261	10.2532	10.2151	10.1745	9.69575	9.65289	10.0107	9.79134
ENSG00000015133	CCDC88C	protein_coding	13.1523	13.0912	13.2283	13.3043	13.5091	13.401	13.5541	13.6069	12.7878	12.7142	12.7896	12.7513	14.052	13.8473	14.0674	14.03	13.6778	13.4308	13.5584	13.6147	12.6655	12.5746	12.6731	12.7126	9.56725	9.22236	9.71665	9.42251
ENSG00000015153	YAF2	protein_coding	8.956	9.12334	8.75115	8.8449	8.74234	9.15118	8.92095	8.84509	8.62254	8.75849	8.85718	8.86117	9.44573	9.49821	9.67152	9.40753	9.07823	9.25824	9.01384	9.11684	8.81067	8.94516	8.51365	8.82026	9.7471	9.64629	9.80809	9.20536
ENSG00000015171	ZMYND11	protein_coding	11.0083	10.9935	10.8861	10.9706	11.4157	11.6022	11.3179	11.3269	10.8632	10.9815	10.8806	10.9308	11.7775	11.9424	11.8843	11.8339	9.66755	9.78173	9.75245	9.80635	9.75021	9.86317	9.63781	9.77609	2.14578	5.28281	4.34551	4.02095
ENSG00000015285	WAS	protein_coding	12.6932	12.4616	12.6896	12.8027	12.2307	11.9646	12.1235	12.3264	12.2097	11.9937	12.1529	12.3823	12.6067	12.3312	12.5646	12.61	13.5285	13.194	13.3379	13.4151	13.6119	13.2783	13.4354	13.5376	15.2455	14.8239	15.1771	15.1589
ENSG00000015475	BID	protein_coding	11.0335	11.0121	10.9241	10.9689	9.3547	9.59358	9.66466	9.59412	9.32694	9.39325	9.62242	9.5614	10.4652	10.4507	10.5577	10.3715	12.7297	12.5749	12.7389	12.7426	12.0445	11.9229	11.9782	12.0621	13.9751	13.9512	14.0092	13.7814
ENSG00000015479	MATR3	protein_coding	12.6429	12.8122	12.6342	12.5374	12.7565	13.0446	12.8401	12.6898	12.8294	13.0013	12.8917	12.7334	12.6636	12.9237	12.7638	12.6815	12.4768	12.7026	12.6492	12.5684	12.3798	12.6176	12.4153	12.2659	11.515	11.7653	11.5027	11.2204
ENSG00000015532	XYLT2	protein_coding	10.2157	10.1203	10.3068	10.3627	10.7044	10.3535	10.6767	10.6402	10.1906	10.0585	10.1194	10.3174	10.365	10.1711	10.4391	10.4621	9.20151	9.22025	9.44702	9.32312	9.80834	9.67071	9.66007	9.90897	8.19867	7.64418	8.32096	8.03828
ENSG00000015676	NUDCD3	protein_coding	10.9001	10.8654	10.9235	11.0246	11.3116	11.2295	11.1997	11.198	11.1052	10.9713	11.0286	11.1031	10.9841	10.914	10.8922	10.9108	10.6487	10.5415	10.6731	10.6975	10.5271	10.4086	10.4864	10.4498	9.16381	9.09657	9.45429	9.44542
ENSG00000016864	GLT8D1	protein_coding	10.1599	10.224	10.2852	10.303	10.4382	10.4939	10.337	10.3897	10.1348	10.1552	10.1685	10.0467	10.6176	10.5849	10.6482	10.5355	10.1222	9.95183	10.0728	10.0939	10.0498	9.95449	9.99537	10.2188	9.14725	8.89903	9.61888	9.28433
ENSG00000017260	ATP2C1	protein_coding	10.9198	10.9382	10.8391	10.7079	10.6767	10.8491	10.716	10.6134	10.6853	10.7282	10.7725	10.7525	11.0273	11.1478	11.1408	11.0064	10.9758	11.1139	11.1119	11.0297	11.0026	11.1116	10.8341	10.9613	10.2183	10.1088	10.3566	10.2985
ENSG00000017483	SLC38A5	protein_coding	8.48642	8.28338	8.52093	8.58585	8.87754	9.03101	9.08031	8.88959	8.4204	8.1345	8.82029	8.68109	9.52349	9.30565	9.6007	9.51831	3.43618	4.60068	2.87759	4.35972	2.53278	2.75199	1.48375	2.82229	0	0	0	0
ENSG00000017797	RALBP1	protein_coding	10.6746	10.5476	10.6203	10.6587	10.3413	10.457	10.5104	10.3407	10.3681	10.4211	10.2264	10.2802	10.9326	10.755	10.8367	10.8784	11.1815	11.074	11.0157	11.1058	11.0098	10.995	10.9926	11.0474	13.6257	13.4065	13.7757	13.4966
ENSG00000018189	RUFY3	protein_coding	11.0048	11.068	10.7865	10.6862	9.86232	10.1514	9.95967	9.80203	11.476	11.603	11.4812	11.3229	10.4123	10.4922	10.4646	10.0877	11.9043	12.1018	11.9463	11.7509	11.6326	11.8139	11.3131	11.3499	0	4.55163	4.02359	2.43599
ENSG00000018280	SLC11A1	protein_coding	13.5879	13.3528	13.4174	13.4833	5.64743	5.48572	4.7233	5.53005	8.57669	8.5561	8.33836	8.96031	8.76039	8.41761	7.56498	7.1231	14.564	14.3654	14.3881	14.6372	15.1093	14.8932	15.0419	15.1322	16.6576	16.3941	16.6294	16.8156
ENSG00000018510	AGPS	protein_coding	10.3242	10.4553	10.3813	10.2719	9.7873	10.076	9.75273	9.7512	9.41231	9.19014	9.58346	9.29547	10.3864	10.368	10.4788	10.2583	11.0965	11.2092	11.1751	11.1214	10.8519	10.9287	11.018	10.9494	7.38303	7.35761	7.44985	7.19087
ENSG00000018610	CXorf56	protein_coding	8.17206	8.00664	8.13874	8.08998	7.87402	7.93829	7.73808	7.85215	8.31951	8.11043	8.215	8.16786	8.05912	7.9306	8.06417	8.02358	8.46266	8.44557	8.42701	8.39154	8.5615	8.46787	8.20731	8.4492	7.71137	7.2886	7.49932	7.159
ENSG00000018699	TTC27	protein_coding	8.97441	9.02942	8.60171	8.98079	9.23413	9.40276	9.29182	9.26634	9.38587	9.4306	9.33306	9.17071	8.85786	8.93289	8.69004	8.80785	8.87674	8.92094	9.11234	8.74321	7.99796	7.91869	8.23824	8.0427	0	0	0	0
ENSG00000018869	ZNF582	protein_coding	6.68644	6.73144	6.94838	6.88431	7.02522	6.97537	7.13436	7.21369	7.29572	6.90034	7.20055	7.04527	7.06088	6.75839	7.56383	7.14898	6.10861	6.51881	6.47599	6.27378	4.72041	5.16856	5.78314	5.74525	4.42673	5.13338	3.60855	1.31569
ENSG00000019102	VSIG2	protein_coding	6.87239	7.20546	7.17466	6.96844	3.56975	3.17686	3.88859	3.09396	3.26781	2.46038	3.10101	2.97556	3.73623	2.81594	3.43534	2.76503	5.66836	6.28294	6.53284	6.47216	8.47274	8.59906	8.59638	8.7829	0	0	3.02359	0
ENSG00000019169	MARCO	protein_coding	9.46564	9.45185	9.16822	9.22751	0	0	0	0	0	0	0	0	3.61763	4.6621	1.09729	2.87647	8.23836	8.85908	8.8584	8.1319	11.1868	11.1535	10.8121	10.8873	0	0	0	0
ENSG00000019485	PRDM11	protein_coding	6.95305	7.03028	7.04429	7.42173	7.68111	7.1176	7.025	7.49423	7.96227	7.95063	8.0116	7.97096	8.10899	7.94076	8.09622	8.03201	6.22362	5.90121	6.33571	6.72846	5.3148	5.68793	5.80207	5.96334	0	0	2.02359	0
ENSG00000019582	CD74	protein_coding	15.5484	15.6219	15.5171	15.4497	12.7966	12.6657	12.5752	12.6839	17.1039	17.1765	17.0082	17.2884	14.1924	14.0941	13.6632	13.8319	16.6031	16.7291	16.4452	16.5426	16.51	16.5937	16.3094	16.118	13.5478	13.8849	13.0817	12.6727
ENSG00000019991	HGF	protein_coding	9.12936	9.30581	9.08723	8.76064	0	0	1.75429	0	1.26781	3.04534	0	1.36748	4.41779	4.73762	2.18135	2.89596	10.6863	10.7528	10.5032	10.3705	10.4256	10.75	10.6117	10.4188	7.40919	7.25724	7.82707	7.49603
ENSG00000019995	ZRANB1	protein_coding	10.6718	10.6844	10.467	10.4916	10.5649	10.5549	10.3377	10.3535	10.283	10.5822	10.4299	10.4147	11.2816	11.3408	11.1661	11.2651	10.7874	10.8509	10.8016	10.8091	10.6282	10.8155	10.5104	10.6849	12.2373	12.1096	12.3188	12.1817
ENSG00000020129	NCDN	protein_coding	9.72718	9.54866	9.86753	10.1164	10.1475	9.86675	10.1523	10.3079	9.47205	9.24141	9.59929	9.78356	9.58017	9.32826	9.47599	9.36637	9.33698	9.07904	9.32497	9.23181	9.91161	9.4657	10.1389	10.1155	5.73289	5.96667	5.23987	6.42785
ENSG00000020181	GPR124	protein_coding	8.9277	8.60706	8.93438	9.26316	2.75763	1.72677	0	0	0	0	1.3826	1.80894	8.367	7.83243	8.43268	8.10624	7.74132	7.52054	8.23431	7.99087	10.5705	10.4189	10.8437	10.9742	4.42106	4.24721	2.47215	3.1158
ENSG00000020256	ZFP64	protein_coding	8.14096	8.09196	8.13691	8.29198	8.30798	8.28571	8.24317	8.25239	8.43733	8.39926	8.76622	8.48715	8.89738	8.85332	8.88672	8.68057	7.79453	7.67917	8.14532	8.14369	8.29721	8.28364	8.32434	8.46782	1.69174	3.50272	0	1.21839
ENSG00000020426	MNAT1	protein_coding	7.06397	6.79475	6.72203	6.70978	6.96893	7.21017	7.3594	7.28205	7.27837	7.66671	7.35224	7.47851	7.73738	7.97273	7.82303	8.32908	6.83965	6.63711	6.75528	6.89041	5.78424	5.5576	6.00292	6.32717	0	0	0	0
ENSG00000020577	SAMD4A	protein_coding	8.94602	8.83098	7.99119	8.01978	5.87095	5.33676	4.21372	4.49222	9.60984	9.538	9.32913	9.29863	5.31088	5.1447	4.18475	3.26551	10.9873	10.8854	10.6042	10.3754	9.82532	9.86251	9.0142	9.26633	3.14578	4.55163	4.02359	2.43599
ENSG00000020633	RUNX3	protein_coding	12.7298	12.501	12.7279	13.0115	12.9335	12.7229	12.7745	12.9107	12.6359	12.4914	12.4199	12.5887	15.3272	15.0487	15.1888	15.4591	13.0245	12.764	12.9145	13.0787	11.2089	11.005	10.8482	11.0268	9.93479	10.0168	9.6732	9.90977
ENSG00000020922	MRE11A	protein_coding	9.67727	9.78564	9.62219	9.41576	9.38182	9.59744	9.50999	9.25014	9.6117	9.81811	9.72165	9.59946	10.0964	10.0705	10.3078	10.0424	10.0267	9.88554	10.1836	10.0626	9.57496	9.84492	9.58855	9.79697	8.62444	9.11682	9.36122	8.90291
ENSG00000021300	PLEKHB1	protein_coding	9.64606	9.61558	9.92719	9.95577	10.7339	10.6867	10.8411	10.8113	7.85952	7.9226	7.84434	8.31199	6.39424	6.84195	6.6881	6.45774	0	0	1.88048	1.86915	3.05251	1.51321	1.48375	3.58443	0	0	0	0
ENSG00000021355	SERPINB1	protein_coding	12.4848	12.4154	12.406	12.3988	11.3066	11.446	11.3587	11.273	11.0873	11.215	11.0819	11.3401	11.9841	11.9922	12.0037	11.9381	12.2084	12.1991	12.0279	12.0358	13.4431	13.43	13.4101	13.3796	14.4613	14.2502	14.1057	13.9324
ENSG00000021574	SPAST	protein_coding	9.88716	9.98615	9.62119	9.54806	9.33497	9.61063	9.31623	9.13845	9.81305	10.0598	9.8017	9.65251	9.69408	9.75634	9.76667	9.71503	10.4026	10.4611	10.3745	10.4267	10.2187	10.2748	10.2544	10.2061	11.0646	11.3954	11.0123	10.926
ENSG00000021762	OSBPL5	protein_coding	11.0372	10.6845	10.9813	11.1814	9.60359	9.32624	9.46227	9.54819	3.26781	1.46038	1.91478	2.36748	14.0896	13.8076	14.1171	14.1204	12.3701	12.0503	12.2282	12.3884	11.1296	10.8761	11.0363	11.2265	6.42525	6.67706	6.82836	6.66941
ENSG00000021776	AQR	protein_coding	11.0446	11.1469	11.1207	10.9506	10.9527	11.0138	10.839	10.9121	10.7562	10.8925	10.6815	10.5745	11.0097	11.1918	10.9992	10.9551	11.3389	11.3568	11.3046	11.329	11.2036	11.3216	11.1199	11.144	10.037	10.0511	10.0855	9.83259
ENSG00000022267	FHL1	protein_coding	8.67971	8.69467	8.83158	8.77614	9.49441	9.50734	9.40416	9.39084	7.94475	8.10323	8.04746	8.24535	8.25391	8.10625	8.18645	8.19913	5.78464	5.55361	5.54269	5.82335	4.93614	4.99218	4.57121	5.44194	0	0	0	0
ENSG00000022277	C20orf43	protein_coding	11.2746	11.1308	11.1925	11.2235	10.7595	10.7195	10.77	10.7073	11.001	11.0474	10.9647	11.052	11.1617	11.2654	11.2078	11.2117	11.7199	11.6488	11.684	11.7457	11.8526	11.7977	11.793	11.8797	13.5228	13.314	13.6181	13.3247
ENSG00000022556	NLRP2	protein_coding	9.20717	9.09929	9.15506	9.30435	9.30093	9.41376	9.53876	9.38681	10.0106	9.99395	10.2864	10.2414	11.0579	10.8708	11.1377	11.1284	6.91804	7.11496	7.04221	7.28464	6.66403	5.8502	6.5399	6.69906	5.84622	5.2886	6.54212	6.43599
ENSG00000022567	SLC45A4	protein_coding	9.6415	9.24756	9.3103	9.28246	9.18165	9.0771	9.22844	9.14352	7.88546	7.62489	7.62559	7.75498	9.36764	9.08429	9.34735	9.3211	9.12951	9.11569	9.24071	9.10321	9.6265	9.34768	9.63304	9.78768	14.6416	14.3189	14.6492	14.7668
ENSG00000022840	RNF10	protein_coding	11.9694	11.9438	11.9988	12.0175	11.8645	11.8149	11.7916	11.8658	11.9502	11.934	11.9182	12.028	11.9283	11.8468	11.9313	12.0311	12.2463	12.1976	12.1509	12.2603	12.3598	12.2076	12.3425	12.3679	13.9739	13.5741	13.8356	13.5108
ENSG00000022976	ZNF839	protein_coding	10.173	10.1833	10.0616	10.2529	10.3959	10.4754	10.4923	10.4875	10.6183	10.5353	10.4726	10.4995	9.94471	10.0743	10.0506	10.0652	9.43041	9.58106	9.60272	9.83978	9.60938	9.46009	9.67769	9.88203	11.169	10.923	11.1658	11.4181
ENSG00000023041	ZDHHC6	protein_coding	10.9061	10.9567	11.0457	10.9592	11.0707	11.109	11.0647	10.9789	10.9514	11.193	11.1529	11.0818	10.6313	10.7279	10.7655	10.6004	10.6292	10.7506	10.8927	10.7826	10.8997	10.9765	11.004	10.9634	10.9748	10.9674	11.0985	10.8968
ENSG00000023171	GRAMD1B	protein_coding	9.44704	9.27187	9.26807	9.29423	8.76145	8.72819	8.84127	8.95047	5.35527	5.04535	4.82167	4.36748	8.80033	8.65285	8.49996	8.65461	9.69863	9.71169	9.69008	9.54941	10.1459	9.97014	9.73784	9.97123	9.69089	9.64784	8.98475	8.76852
ENSG00000023191	RNH1	protein_coding	12.3336	12.1977	12.2661	12.3742	11.6412	11.3605	11.5131	11.5853	11.4196	11.3544	11.3095	11.4237	11.6351	11.3926	11.357	11.4652	13.5548	13.4008	13.5217	13.6114	13.2674	13.0806	13.0932	13.2457	9.61607	9.48047	9.03682	9.76896
ENSG00000023228	NDUFS1	protein_coding	10.5167	10.4886	10.433	10.4116	10.2166	10.2955	10.2991	9.97706	10.0114	10.0454	10.1874	10.028	10.5709	10.5441	10.4652	10.2732	11.0211	11.0739	11.0184	10.9771	10.7718	10.9462	10.7629	10.73	10.1373	9.84916	10.1245	10.0647
ENSG00000023287	RB1CC1	protein_coding	10.9554	11.0417	10.9905	10.8419	10.7484	11.1564	10.8599	10.8744	10.6883	10.8295	10.7273	10.6268	10.9166	10.9986	10.958	10.974	10.9321	11.0456	10.9796	10.8962	11.0468	11.3029	10.9649	11.0411	12.8692	12.8474	12.8527	12.6688
ENSG00000023318	ERP44	protein_coding	11.1723	11.1945	11.0023	11.0043	10.4352	10.5649	10.3684	10.2779	11.073	11.2061	11.2341	11.0565	10.7341	10.8705	10.8038	10.7339	11.8171	11.903	11.7414	11.7093	11.9365	12.0854	11.7888	11.818	12.2051	12.2905	12.1921	11.7333
ENSG00000023330	ALAS1	protein_coding	9.63246	9.63071	9.81384	9.83439	9.07501	9.20173	9.36572	9.10016	9.20757	9.21647	9.30155	9.38267	9.36946	9.50029	9.64505	9.59552	10.2148	10.1763	10.3138	10.1089	10.2004	10.1238	10.5805	10.3101	10.6549	10.5027	11.505	11.0504
ENSG00000023445	BIRC3	protein_coding	12.2035	12.4146	12.1733	12.0334	12.3272	12.5601	12.5491	12.4428	14.2525	14.4241	14.4654	14.1408	9.32661	9.13843	9.33256	9.14815	11.3479	11.4556	11.1358	11.1104	10.5352	10.8373	10.0859	10.226	8.85947	9.35847	9.05635	8.66211
ENSG00000023516	AKAP11	protein_coding	11.5264	11.7502	11.5395	11.445	11.5851	11.9091	11.7595	11.6232	12.2127	12.3246	12.2218	12.0392	11.3217	11.4819	11.4399	11.3073	11.8839	12.0444	11.9725	11.845	11.0678	11.3246	11.1337	11.1274	9.63626	9.53865	9.54652	9.38225
ENSG00000023572	GLRX2	protein_coding	6.76022	6.87769	7.01586	6.53789	6.54217	6.49764	6.13141	6.90006	6.45169	6.35859	6.87964	6.30435	6.81285	6.62397	6.91811	6.7506	7.06067	7.58266	7.71307	7.09199	7.07399	7.09335	6.87676	7.22665	6.63378	6.56836	6.10765	6.99425
ENSG00000023608	SNAPC1	protein_coding	7.29727	7.43077	7.4285	6.96525	7.10392	7.52205	7.3941	7.34828	7.32807	7.36414	7.3564	7.10517	6.58863	6.46793	6.98066	7.10934	7.1303	7.22724	7.27032	7.43825	7.33976	7.15533	7.27661	7.20289	6.30201	6.12694	5.7218	5.23507
ENSG00000023697	DERA	protein_coding	9.68903	9.49426	9.71812	9.61465	8.96346	9.05854	8.5786	8.87889	9.49543	9.86972	9.66556	9.73455	9.7538	10.0436	10.0702	9.89397	10.1481	10.3257	10.245	10.2703	10.3211	10.2005	10.1055	10.2073	8.39768	8.51418	8.50175	8.29322
ENSG00000023734	STRAP	protein_coding	10.4112	10.5483	10.4667	10.4704	10.3497	10.4176	10.3756	10.3671	10.285	10.4119	10.4969	10.4328	10.5253	10.5942	10.5752	10.4913	10.8251	10.7771	10.7233	10.7782	10.8317	10.9396	10.6799	10.6916	9.33352	9.55538	8.99156	9.06825
ENSG00000023839	ABCC2	protein_coding	7.04912	6.27134	7.00839	7.43508	7.17781	6.94624	7.2519	7.17242	6.91915	6.8309	6.71697	7.03225	6.93884	7.1236	6.80699	7.14593	5.93675	5.73923	6.38077	6.39835	6.3148	6.23458	5.84972	6.3144	8.91806	8.86245	9.05293	9.19434
ENSG00000023892	DEF6	protein_coding	12.3524	12.29	12.5194	12.5377	12.7686	12.5722	12.8562	12.8801	11.9772	11.8566	12.0493	12.1931	12.8929	12.7393	12.9551	12.9065	11.5096	11.5586	11.7617	11.66	11.8517	11.7696	12.0537	12.1044	13.1235	12.9262	13.4836	13.3632
ENSG00000023902	PLEKHO1	protein_coding	12.535	12.3331	12.2537	12.2715	10.7735	10.6195	10.8213	10.8951	12.8127	12.6432	12.7002	12.8324	10.5874	10.3216	10.2363	10.2081	13.4474	13.2235	13.1456	13.2671	13.6032	13.3367	13.2155	13.3423	13.4727	13.3131	13.5905	13.2002
ENSG00000023909	GCLM	protein_coding	8.53183	8.58558	8.23836	8.35474	8.3719	8.74748	8.79639	8.60115	8.07928	8.04234	8.16499	7.9193	9.65005	9.65032	9.8773	9.77548	7.29586	6.93097	7.10282	7.08696	7.0771	7.3597	7.72521	7.11242	8.39712	7.8498	8.74564	8.53549
ENSG00000024048	UBR2	protein_coding	11.8946	11.8083	11.7196	11.6904	11.5266	11.5851	11.4843	11.3777	11.4516	11.5028	11.4303	11.4177	11.613	11.7036	11.6368	11.6637	12.0576	12.0479	11.882	11.8853	12.1807	12.245	11.9814	12.0294	14.7361	14.8263	14.7177	14.6643
ENSG00000024862	CCDC28A	protein_coding	9.31943	9.08564	8.89185	9.20025	8.7989	9.00521	9.25919	8.89364	8.84433	9.19611	9.19146	9.23686	8.79782	8.8607	8.8105	8.97779	9.15827	9.22847	9.07283	9.18715	9.40425	9.17413	9.30578	9.48034	10.4604	10.3701	10.7024	10.39
ENSG00000025039	RRAGD	protein_coding	7.76659	8.38768	8.06627	7.98964	6.65566	6.75589	6.77666	6.14137	5.30079	5.04173	5.77077	3.95244	2.02547	2.41569	1.08279	1.32065	8.89076	8.92636	8.90635	8.94367	8.84459	9.39524	9.24776	8.90636	10.92	10.8854	11.4209	10.8403
ENSG00000025156	HSF2	protein_coding	9.68803	9.79364	9.66414	9.68374	10.2211	10.406	10.3862	10.1556	8.79576	9.04247	8.71743	8.68787	9.56242	9.6066	9.49695	9.34712	8.75161	8.87524	8.61606	8.64302	8.26109	8.6167	8.3664	8.29283	7.64307	7.51941	7.33538	6.82142
ENSG00000025293	PHF20	protein_coding	11.0216	10.9832	11.1155	10.9931	11.0107	11.1413	11.1253	11.0729	10.9197	10.959	11.0059	10.9323	11.171	11.1998	11.1648	10.9618	11.4931	11.4569	11.4789	11.4395	11.1338	11.2167	11.1626	11.24	12.1425	12.1857	12.3739	12.1007
ENSG00000025434	NR1H3	protein_coding	7.83127	7.58699	7.49499	7.50572	6.80004	6.35894	6.28264	6.7144	5.62714	5.49068	5.93468	5.7688	8.92915	8.6164	9.1282	9.18996	7.6034	7.57877	7.69226	7.27241	8.43341	7.83008	8.19221	8.35912	5.69393	5.68582	6.85636	6.52328
ENSG00000025708	TYMP	protein_coding	13.9101	13.5367	13.2973	13.3666	8.17662	8.02137	7.82777	8.10655	10.3136	9.81255	9.93714	10.2353	10.4677	10.1268	9.39901	8.99854	14.938	14.6329	14.529	14.5738	15.3283	15.0046	14.7929	14.8802	15.4082	15.0889	14.9864	14.9382
ENSG00000025770	NCAPH2	protein_coding	10.3889	10.1158	10.2067	10.3781	10.4511	10.3593	10.5022	10.5536	10.4825	9.99748	10.3197	10.338	10.5931	10.4367	10.4126	10.2647	10.256	9.9952	10.1137	10.2762	10.2034	10.0049	9.92109	10.0968	10.7103	10.2862	10.3064	10.3068
ENSG00000025772	TOMM34	protein_coding	8.3496	8.48985	8.72991	8.59135	8.50504	8.214	8.64224	8.48063	9.23659	8.94524	9.30277	9.28807	8.33071	8.38815	8.47545	8.16827	8.66252	8.55008	8.71358	8.76742	8.34502	8.28219	8.04965	8.26431	7.10323	7.26312	7.64417	7.46588
ENSG00000025796	SEC63	protein_coding	11.0155	11.092	11.0355	10.9961	10.7302	11.0163	10.9357	10.7421	10.9069	11.0443	11.1216	10.9553	10.9835	11.1518	10.9995	10.8553	11.1205	11.193	11.2686	11.241	11.1826	11.4019	11.3035	11.2334	9.60077	9.7616	9.8724	9.92519
ENSG00000025800	KPNA6	protein_coding	11.1058	11.0364	11.0781	11.0711	11.2496	11.3053	11.1732	11.1845	11.1735	11.0598	11.1168	10.9345	11.2425	11.1446	11.2538	11.1346	10.9174	10.8842	11.0526	10.8266	11.0422	10.9108	11.0564	11.0534	10.2411	10.3419	10.519	10.3081
ENSG00000026025	VIM	protein_coding	14.6859	14.7701	14.8428	14.8209	14.0096	14.0169	13.9705	14.0215	13.2587	13.3015	13.4842	13.4971	13.0863	13.1613	12.8292	12.7262	14.9862	15.2362	15.0248	15.1677	15.7851	15.9558	15.8656	15.8032	15.1578	15.194	15.5012	15.4089
ENSG00000026036	RTEL1-TNFRSF6B	protein_coding	10.2562	10.2659	10.3552	10.5858	10.2745	10.2234	10.5332	10.6532	9.9537	9.63014	9.91432	9.85347	10.753	10.49	10.687	10.5327	10.4104	9.98163	10.2915	10.5161	10.2518	10.1691	10.2928	10.3222	6.5348	5.0936	5.29041	6.00871
ENSG00000026103	FAS	protein_coding	10.3138	10.2202	9.83244	9.80416	9.80041	10.2306	9.75131	9.83579	9.00174	9.15445	8.9499	8.87468	9.01383	9.17324	8.87547	8.843	10.3622	10.5913	10.3916	10.4832	10.4301	10.6029	10.2634	10.2409	13.6926	13.7382	13.536	13.1038
ENSG00000026297	RNASET2	protein_coding	13.0436	12.9816	12.9781	12.9717	12.6572	12.4823	12.7222	12.7305	13.5194	13.5159	13.4629	13.6302	10.9656	10.8385	10.8594	10.8524	14.2472	14.1584	14.2456	14.192	13.4478	13.3474	13.4009	13.4822	15.4395	15.2299	15.5376	15.6246
ENSG00000026508	CD44	protein_coding	14.0752	14.1409	14.0797	14.0527	13.6799	13.7624	13.6758	13.6514	12.811	12.8678	12.7798	12.7782	13.0425	13.0594	12.8837	12.9485	14.1529	14.177	14.1473	14.2277	15.0093	15.1703	14.8161	14.8406	13.4843	13.2559	13.4855	13.0813
ENSG00000026559	KCNG1	protein_coding	5.78363	5.72898	5.31813	5.96845	0	0	0	0	9.84211	9.80552	9.88341	9.88551	0	0	0	0	0	0	0	0	0	0	0.483752	2.08533	0	0	1.02359	0
ENSG00000026652	AGPAT4	protein_coding	10.2252	10.1113	10.0711	10.3474	9.41583	9.54394	9.50027	9.72025	9.06138	9.11043	9.07722	9.02769	11.4187	11.3045	11.33	11.429	10.3193	10.3028	10.3702	10.4635	10.7199	10.8145	10.5768	10.9896	9.40919	9.79131	9.78114	9.88555
ENSG00000026751	SLAMF7	protein_coding	11.2081	11.0442	11.0005	11.1396	10.3403	10.5424	10.4435	10.5767	9.14641	9.34205	10.6568	10.1474	13.4766	13.4909	13.596	13.5406	12.1351	12.2999	11.4866	11.593	10.4716	10.6801	9.13917	8.91061	8.68012	8.89599	8.89801	7.64232
ENSG00000026950	BTN3A1	protein_coding	13.051	13.0532	13.0296	13.0192	13.3758	13.4157	13.3445	13.452	12.9082	13.0252	12.8896	12.9031	13.5781	13.5615	13.6031	13.713	12.2981	12.4742	12.0923	11.9157	12.0136	12.0888	11.5523	11.7036	14.285	14.5422	14.3111	14.0532
ENSG00000027001	MIPEP	protein_coding	7.16181	6.7907	6.73113	7.08244	7.35585	7.20611	7.02687	7.03266	7.78997	7.85339	8.13919	7.88649	7.40658	7.09179	7.18962	7.51107	6.75401	6.47212	6.69913	7.59573	6.42651	6.29036	6.08485	6.13662	0	0	0	0
ENSG00000027075	PRKCH	protein_coding	12.3489	12.3905	12.497	12.4784	13.0331	13.1328	13.0954	13.0666	4.90936	5.60116	5.27022	5.49676	14.1096	14.1258	14.0155	14.1386	7.87674	8.20635	8.58823	9.05611	7.8106	7.77361	8.1907	8.32598	9.35054	8.88267	9.40953	8.85687
ENSG00000027697	IFNGR1	protein_coding	12.2265	12.2072	12.3226	12.0801	9.90512	9.90059	10.0102	9.9594	10.9392	11.0559	11.1699	11.1621	11.4349	11.4415	11.2412	11.2055	12.7003	12.8296	12.8961	12.7165	13.2362	13.4571	13.5126	13.3109	14.5137	14.5102	14.5102	14.3326
ENSG00000027847	B4GALT7	protein_coding	10.0009	9.85242	9.85265	10.1479	10.1741	10.0145	10.0152	10.3456	10.4426	10.0064	10.1669	10.3833	10.2262	9.91637	10.1485	10.2251	10.0894	9.76742	9.92885	10.1293	10.1767	9.78933	9.86482	10.1523	5.14578	5.55163	3.60855	5.02095
ENSG00000027869	SH2D2A	protein_coding	10.2433	10.0103	10.1609	10.4719	10.8895	10.3996	10.6343	10.8749	5.72001	5.45587	5.23671	6.0657	12.8477	12.4687	12.5328	12.8516	4.03564	2.28308	5.89627	6.60278	0	0	1.48375	1.50037	2.14578	2.96667	0	0
ENSG00000028116	VRK2	protein_coding	9.55719	9.4746	9.20658	8.80491	8.36727	8.56932	8.39436	8.13257	10.1374	10.2133	9.92911	9.71956	9.29407	9.35268	9.31062	9.21655	10.4878	10.5747	10.1294	9.97268	10.402	10.4836	9.8291	9.72571	9.29673	9.05483	8.67412	8.57593
ENSG00000028137	TNFRSF1B	protein_coding	13.9283	13.7932	13.8262	13.9325	11.8505	11.6473	11.7439	11.8297	12.1581	12.1723	12.0274	12.3926	13.1728	12.8739	12.9342	13.1372	15.8206	15.637	15.7422	15.8288	15.1115	15.0319	14.9759	15.0876	15.8197	15.6897	15.8465	15.6594
ENSG00000028203	VEZT	protein_coding	9.91217	9.84558	9.7537	9.67249	9.74934	10.0493	9.95945	9.88259	9.79329	9.95115	9.90401	9.76481	9.64551	9.74849	9.7102	9.64321	9.77424	9.81321	9.84194	9.78333	9.93155	9.89937	9.84346	9.85981	4.72833	3.96667	3.02359	4.75791
ENSG00000028277	POU2F2	protein_coding	12.7079	12.5884	12.6434	12.5795	11.1747	10.9782	11.0243	11.0799	13.9886	13.848	13.929	13.9993	10.6868	10.5803	10.6871	10.6118	14.4452	14.2109	14.4879	14.4387	13.6218	13.6609	13.6943	13.6315	11.0114	11.0998	11.2234	11.21
ENSG00000028310	BRD9	protein_coding	11.2637	11.1697	11.3443	11.4118	11.604	11.4712	11.5159	11.6236	11.2011	11.2171	11.2052	11.2241	11.3678	11.1996	11.3127	11.3872	11.1605	11.0676	11.2356	11.3386	10.8484	10.716	10.8868	11.1052	9.38251	9.52095	9.69445	9.96346
ENSG00000028528	SNX1	protein_coding	12.5575	12.5775	12.6097	12.5561	12.3882	12.4309	12.4277	12.3738	12.7593	12.8162	12.7555	12.7209	12.2523	12.2285	12.2971	12.2613	12.7423	12.6719	12.7569	12.5884	12.8427	12.8293	12.9237	12.9611	12.2808	12.0915	12.5425	12.3065
ENSG00000028839	TBPL1	protein_coding	9.03512	8.96446	8.72805	8.71428	9.02426	9.21883	8.96982	9.0337	8.89301	9.30418	8.91377	8.8991	9.42148	9.595	9.616	9.54127	8.66004	8.89713	8.86407	8.81942	8.73206	8.94232	8.55457	8.59021	9.40448	9.28028	9.71944	9.30289
ENSG00000029363	BCLAF1	protein_coding	12.9007	13.0317	12.8659	12.8954	12.9859	13.2663	13.1532	13.0848	12.8693	13.0255	12.971	12.7862	12.7897	12.9556	12.86	12.7391	12.6828	12.9471	12.7185	12.6857	12.652	12.967	12.5963	12.5739	13.492	13.5151	13.2704	13.2784
ENSG00000029364	SLC39A9	protein_coding	10.4765	10.5148	10.55	10.3514	9.85293	10.0233	9.91959	9.84264	10.1573	10.2098	10.2232	10.0078	10.1772	10.3732	10.2589	10.1503	11.0271	11.0521	10.933	10.8464	11.0963	11.1521	11.1206	11.0822	10.8751	11.0208	11.1942	10.9355
ENSG00000029534	ANK1	protein_coding	7.23735	7.34344	7.16392	7.33837	7.37027	7.40201	7.65889	7.3605	8.86321	8.43395	8.45885	8.70212	2.38162	2.7202	3.80988	4.128	3.72046	0	3.14352	2.86915	4.37444	3.90277	4.57814	4.04262	0	0	0	0
ENSG00000029639	TFB1M	protein_coding	7.98171	7.96969	8.0103	7.87258	8.04091	8.3536	8.54065	8.03713	8.10843	7.94074	8.30579	8.15524	7.8576	7.98501	7.93496	7.73976	7.85779	7.94314	7.9155	7.59013	7.29051	7.33142	7.17808	7.46449	2.59123	5.33173	5.88968	5.66144
ENSG00000029725	RABEP1	protein_coding	11.1542	11.2383	11.236	11.1252	11.0445	11.2658	11.2304	11.1804	12.176	12.3436	12.184	12.1752	11.472	11.5531	11.5724	11.4223	11.5177	11.5165	11.7167	11.6364	10.6858	10.7779	10.7437	10.789	10.6462	10.7374	10.8464	10.7634
ENSG00000029993	HMGB3	protein_coding	5.46619	5.78366	5.36313	5.51617	4.06175	3.71383	4.33925	3.44259	4.85277	5.36727	5.93582	5.11809	5.41298	5.1128	4.41633	4.128	7.05646	6.93356	6.9543	7.38169	6.68624	6.60067	6.15561	6.53269	2.14578	2.89267	2.02359	2.43599
ENSG00000030066	NUP160	protein_coding	10.932	11.2128	10.9808	10.915	11.2657	11.3601	11.2513	11.2047	11.7332	11.6675	11.7195	11.5919	10.8764	10.8512	10.8956	10.8008	10.3289	10.4339	10.5698	10.4012	10.5671	10.5439	10.6037	10.4875	9.05563	9.15669	9.22679	9.11828
ENSG00000030110	BAK1	protein_coding	9.61302	9.38567	9.63302	9.57179	9.27004	9.22263	9.26766	9.318	9.48935	9.25668	9.68071	9.53304	9.85934	9.65753	9.77363	9.86167	10.1863	9.98113	10.1044	10.1809	10.0268	9.78644	9.77685	9.78181	9.33164	9.37792	9.05138	8.41327
ENSG00000030419	IKZF2	protein_coding	9.93355	10.0729	9.74695	9.87472	9.99386	10.5654	10.1381	10.1662	8.44064	8.65001	8.51544	8.5371	11.981	12.299	12.154	11.9657	3.843	4.92694	5.78737	6.29542	2.05251	3.09817	1.48375	2.50037	2.14578	5.2886	4.34551	4.75791
ENSG00000030582	GRN	protein_coding	13.952	13.8016	14.1023	14.1249	9.39867	9.2848	9.39229	9.3434	12.5027	12.2976	12.4891	12.7195	11.0981	10.9319	10.5339	10.3666	14.0428	14.0015	14.1053	14.066	15.5429	15.3692	15.5356	15.5027	14.6238	14.1253	14.8332	14.4329
ENSG00000031003	FAM13B	protein_coding	10.7938	10.9398	10.7253	10.7028	10.6141	10.7622	10.7384	10.6394	11.1987	11.2439	11.2444	11.184	11.1611	11.2139	11.239	11.0795	11.5881	11.6049	11.6232	11.5893	10.8108	10.8585	10.6284	10.7185	11.4288	11.4498	11.3992	11.2336
ENSG00000031081	ARHGAP31	protein_coding	10.0778	10.1524	10.1624	10.2748	8.25576	8.29659	8.20723	8.35045	9.77414	9.82994	9.95227	9.81712	9.42802	9.3293	9.30818	8.99837	11.0313	11.0901	11.2004	11.1586	11.417	11.4283	11.4859	11.5667	4.73074	4.55163	3.02359	4.75791
ENSG00000031691	CENPQ	protein_coding	6.7744	6.73144	6.555	6.68587	6.83013	7.04272	7.05093	6.85842	7.5639	7.89	7.86886	7.46361	6.84463	6.92475	6.8797	6.3202	6.62331	6.72901	6.68226	6.83447	6.56821	6.66417	6.15335	6.60219	4.71866	0	4.60855	5.16934
ENSG00000031698	SARS	protein_coding	11.5755	11.5227	11.4829	11.57	11.6382	11.6581	11.5827	11.5909	11.5219	11.483	11.407	11.5328	11.6602	11.5201	11.5451	11.529	11.84	11.7759	11.7333	11.8323	11.5972	11.5446	11.5584	11.6689	10.596	10.4614	10.9002	10.5453
ENSG00000031823	RANBP3	protein_coding	11.3961	11.2377	11.4251	11.4985	11.6614	11.4447	11.6027	11.6003	11.3782	11.2306	11.3054	11.3531	11.454	11.2823	11.4305	11.4956	11.1963	10.9321	11.2603	11.24	11.0558	10.902	11.0058	11.1822	11.8826	11.4461	11.8627	11.7998
ENSG00000032219	ARID4A	protein_coding	10.9339	10.9287	10.8508	10.7086	10.6855	10.978	10.8642	10.7736	10.8703	11.1056	10.9098	10.8896	10.6862	10.7625	10.7137	10.7062	11.2494	11.3459	11.2751	11.2681	10.8963	11.0641	10.7834	10.8234	12.6196	12.8743	12.7246	12.5804
ENSG00000032389	TSSC1	protein_coding	9.41783	9.2997	9.26578	9.3725	9.54347	9.61309	9.49549	9.52314	9.53881	9.4838	9.59342	9.61208	9.84645	9.61242	9.79486	9.56981	9.42034	9.38758	9.51325	9.50683	9.09811	8.95897	9.13042	9.21461	7.46265	6.93199	6.60674	6.82693
ENSG00000032444	PNPLA6	protein_coding	12.1898	11.9111	12.1021	12.1902	11.5171	11.1688	11.47	11.4535	11.82	11.5137	11.7653	11.984	11.8177	11.5252	11.7434	11.8601	13.6866	13.3265	13.6264	13.6108	12.8747	12.5689	12.7472	12.832	11.9689	11.4923	11.8948	11.9205
ENSG00000032742	IFT88	protein_coding	8.28776	8.49235	8.06871	8.20153	8.05176	8.56932	8.44798	8.23415	8.47385	8.47842	8.39108	8.18549	8.00733	8.10205	8.39805	8.0502	8.19562	8.68524	8.78338	8.90059	7.86694	7.60152	7.75091	7.83316	8.20453	8.74461	8.31028	8.18632
ENSG00000033011	ALG1	protein_coding	8.37213	8.56939	8.37666	8.37762	8.50975	8.1364	8.39807	8.33946	8.61723	8.42266	8.46162	8.35847	8.76649	8.66995	8.81711	8.66777	8.45588	8.12541	8.43647	8.54159	8.48565	8.43749	8.37944	8.68356	1.14578	0	2.02359	2.43599
ENSG00000033030	ZCCHC8	protein_coding	10.5082	10.5048	10.4519	10.4733	10.5453	10.521	10.5313	10.5116	10.4931	10.5091	10.6284	10.4766	10.3644	10.3096	10.5283	10.4347	10.6281	10.6215	10.7109	10.5768	10.3053	10.4023	10.4465	10.426	10.1288	10.1105	10.2185	10.3951
ENSG00000033050	ABCF2	protein_coding	10.2029	10.183	10.2447	10.2373	10.3079	10.1403	10.3111	10.2839	9.9402	9.9625	10.0033	10.0175	10.0139	9.77628	10.1961	10.103	9.794	9.73058	9.94586	9.92226	10.2305	10.0381	10.2734	10.3473	6.58673	0	5.73728	6.51664
ENSG00000033100	CHPF2	protein_coding	11.4025	11.316	11.4673	11.5846	11.2055	11.1596	11.3482	11.3361	11.1809	11.0927	11.2762	11.3166	11.6307	11.4854	11.6568	11.6977	11.5975	11.3667	11.6124	11.6123	11.9019	11.6647	11.9344	12.0124	12.692	12.3441	12.7896	12.6963
ENSG00000033170	FUT8	protein_coding	8.33743	8.58356	8.3204	8.59217	8.74402	8.727	8.747	8.63153	9.91958	9.89668	10.2533	10.0567	8.26158	8.25439	8.59662	8.45692	6.54026	6.50496	6.47384	6.53534	6.57608	6.5541	6.65368	6.70962	0	0	0	0
ENSG00000033178	UBA6	protein_coding	10.4998	10.569	10.4575	10.3943	10.2328	10.3357	10.364	10.2043	10.7838	10.8756	10.928	10.701	10.6315	10.7126	10.8866	10.5882	10.4568	10.6593	10.6367	10.3292	10.4587	10.3664	10.329	10.2988	9.64243	9.78032	9.73253	9.47128
ENSG00000033327	GAB2	protein_coding	11.2258	10.9623	10.8659	10.9638	7.94213	8.14735	8.15645	7.966	9.74099	9.6114	9.72693	9.67304	8.24899	8.06272	7.75171	8.00393	12.2355	12.2569	12.1103	12.236	12.5412	12.538	12.3609	12.4728	14.4027	14.154	14.4635	14.3658
ENSG00000033627	ATP6V0A1	protein_coding	10.7885	10.9114	10.8785	10.8678	8.80901	8.42457	9.04469	8.80196	11.3779	11.349	11.5072	11.4323	6.92682	7.11196	5.98752	5.71297	10.8879	10.9941	10.998	10.9141	12.1925	12.0997	12.1546	12.1783	12.4372	12.2454	12.509	12.4333
ENSG00000033800	PIAS1	protein_coding	10.8192	10.7864	10.9039	10.7676	10.5271	10.5823	10.5732	10.5604	10.4386	10.4706	10.5247	10.202	10.3941	10.4923	10.4302	10.3622	10.9627	11.0494	11.078	10.9802	11.232	11.2209	11.4288	11.404	12.7473	12.7248	12.9022	12.7668
ENSG00000033867	SLC4A7	protein_coding	10.8656	10.9945	10.7145	10.6844	11.1096	11.4775	11.3274	11.1512	11.0127	10.9984	11.0296	10.8645	10.5364	10.7916	10.7546	10.6257	9.9441	10.2265	10.0955	9.994	9.40897	9.78518	9.38504	9.55331	5.90066	5.82066	6.34551	6.8228
ENSG00000034053	APBA2	protein_coding	12.1593	11.9855	12.408	12.476	13.2	12.9686	13.2427	13.2807	0	0	1.91478	0	13.08	12.865	13.0888	13.0343	2.03564	3.45301	5.33729	5.91267	0	0	0	5.4527	2.14578	0	2.02359	2.43599
ENSG00000034063	UHRF1	processed_transcript	9.73935	9.80968	10.0941	10.0556	10.1378	9.95926	10.4556	10.477	9.77283	9.79988	10.1095	9.80743	9.77172	9.70054	10.1115	9.73161	8.96129	8.85248	9.28892	8.84924	8.79081	8.64989	9.10126	9.24769	6.36765	6.4023	7.07452	7.30734
ENSG00000034152	MAP2K3	protein_coding	11.5198	11.3065	11.3745	11.5208	10.2352	10.0325	10.2596	10.2714	11.2325	11.1714	11.2181	11.3392	11.3876	11.0699	11.2394	11.3223	12.9883	12.7446	12.8547	13.0603	12.4658	12.2465	12.3782	12.4367	13.8735	13.6426	13.9627	13.86
ENSG00000034510	TMSB10	protein_coding	13.1386	13.2822	13.3791	13.3182	13.3207	13.2446	13.2766	13.451	13.1128	13.0794	13.2336	13.4065	12.9162	13.0802	12.7478	13.101	13.6052	13.6808	13.4988	13.6618	13.5845	13.5202	13.6498	13.4811	12.0111	12.1342	11.5764	11.2729
ENSG00000034533	ASTE1	protein_coding	8.58558	8.54212	8.85401	8.86047	8.69411	8.86237	9.04026	8.90448	8.18028	8.28444	8.5672	8.62065	8.57053	8.59681	8.80786	8.58841	8.3555	8.21183	8.25341	8.34011	7.94124	7.96962	8.08965	8.13997	8.08208	7.66103	7.59595	8.07493
ENSG00000034677	RNF19A	protein_coding	11.243	11.3746	11.2202	11.0883	11.3021	11.4256	11.2407	11.2475	11.7817	11.8871	11.7956	11.7069	11.5866	11.7677	11.5988	11.5578	10.9743	11.0428	11.0729	10.9415	10.7738	10.8662	10.7831	10.7471	11.7965	11.7866	11.8618	11.7943
ENSG00000034693	PEX3	protein_coding	9.31206	9.28728	9.20452	9.01104	9.58079	9.68224	9.61191	9.40071	9.57847	9.69242	9.58645	9.33482	9.1433	9.48097	9.43003	9.18941	8.6612	8.71217	8.84768	8.51098	7.96422	8.07685	7.68088	7.72336	0	2.96667	4.35987	3.85236
ENSG00000034713	GABARAPL2	protein_coding	10.7122	10.7171	10.7745	10.6559	10.3544	10.5373	10.4357	10.3528	11.2341	11.282	11.2322	11.3005	10.2313	10.2976	10.2769	10.3135	10.8018	10.9884	10.897	10.8312	10.9798	11.0041	10.8967	10.9179	12.8115	12.7751	13.0006	12.7076
ENSG00000035115	SH3YL1	protein_coding	10.3396	10.5861	10.5755	10.3662	11.081	11.1592	11.1168	11.0444	10.5215	10.5723	10.4805	10.4554	10.6314	10.7169	10.977	10.6283	8.63687	9.09689	9.31003	9.04788	8.50019	8.50128	8.668	8.6997	3.14578	0	4.34551	4.59948
ENSG00000035141	FAM136A	protein_coding	10.4036	10.3539	10.3854	10.3202	10.1585	10.3073	10.522	10.4008	10.5511	10.5819	10.7236	10.6971	10.636	10.6397	10.6809	10.6026	10.3207	10.4034	10.4495	10.3301	10.2963	10.3349	10.2469	10.2871	7.50192	7.01978	6.83094	7.02095
ENSG00000035403	VCL	protein_coding	12.2821	12.2734	12.3843	12.2661	11.056	11.011	11.1088	11.2279	10.7392	10.8463	11.0615	11.011	12.543	12.4679	12.7349	12.6487	13.5781	13.4855	13.5946	13.6402	12.9306	12.9023	13.1647	13.0954	12.5474	12.5237	12.9677	12.7072
ENSG00000035664	DAPK2	protein_coding	7.97968	7.7476	7.52449	7.69069	5.55485	6.00268	5.41021	6.41987	9.45503	9.1174	9.21406	9.39219	6.55467	6.44779	6.78615	6.58481	4.33869	4.86805	4.80648	5.08483	6.98041	6.57282	7.24982	7.45642	13.1652	12.829	13.4485	13.4431
ENSG00000035681	NSMAF	protein_coding	10.9816	11.1298	11.0821	10.947	10.8488	10.9398	10.8431	10.8879	10.9297	11.0575	11.0012	10.9526	10.5293	10.4709	10.507	10.3719	10.8809	11.0109	11.0061	10.7962	11.1958	11.3015	11.32	11.211	11.4626	11.1988	11.7839	11.3547
ENSG00000035687	ADSS	protein_coding	10.9032	10.9457	10.6629	10.7993	10.4303	10.5894	10.4932	10.2946	10.0425	10.2791	10.2554	10.1137	11.029	11.1893	11.0046	10.9716	11.3307	11.4211	11.327	11.3855	11.1552	11.3958	11.0466	11.098	9.82188	10.2523	10.3443	10.3009
ENSG00000035720	STAP1	protein_coding	8.80662	9.19575	8.38501	8.43159	7.07941	7.17217	7.47279	7.19668	12.2797	12.4566	12.4401	12.2266	9.49039	9.76835	9.64108	9.55274	5.37336	5.52721	5.72968	5.75228	5.88186	5.79119	4.88565	5.44803	4.4677	5.87356	4.93048	4.38832
ENSG00000035862	TIMP2	protein_coding	11.9852	11.9238	11.992	12.0711	7.33996	7.53719	7.70848	7.83388	8.43748	8.53208	8.56307	8.70178	8.87666	8.58461	8.02404	7.74691	12.8214	12.6902	12.7995	12.7919	13.649	13.5653	13.634	13.691	14.0074	13.7822	14.1345	13.939
ENSG00000035928	RFC1	protein_coding	10.5254	10.5277	10.5983	10.5852	10.6666	10.7312	10.6418	10.5358	10.471	10.482	10.5883	10.3805	10.8032	10.7583	10.8122	10.8183	10.3972	10.3969	10.5	10.5237	10.2856	10.1789	10.2476	10.4266	8.67325	8.54228	8.79838	8.25233
ENSG00000036054	TBC1D23	protein_coding	10.0653	10.1225	9.8981	9.9979	9.646	10.0037	9.81989	9.75924	9.77869	9.96353	9.98753	9.86625	9.72348	9.80547	10.0351	9.80184	10.2638	10.2809	10.4221	10.1585	10.1504	10.1908	10.2089	10.1659	10.555	10.7472	10.8036	10.5045
ENSG00000036257	CUL3	protein_coding	11.2217	11.3263	11.2957	11.1347	11.009	11.1776	11.198	11.1133	11.3992	11.512	11.5267	11.4355	11.2069	11.4297	11.3677	11.2889	11.4199	11.5046	11.5432	11.3831	11.2428	11.4606	11.3201	11.3036	12.7488	12.7929	12.8606	12.5108
ENSG00000036448	MYOM2	protein_coding	6.14249	6.01764	6.18876	6.12677	5.99679	6.01005	6.07261	6.18837	4.34847	4.82915	3.90392	4.02283	9.36999	9.38292	9.42154	9.52415	4.68985	3.74251	5.08023	5.10717	2.28517	3.51321	3.03465	3.80634	2.14578	2.96667	2.02359	2.18445
ENSG00000036549	ZZZ3	protein_coding	10.401	10.4246	10.3832	10.2624	10.6348	11.0193	10.7341	10.5487	10.2139	10.2928	10.2234	10.0467	10.4137	10.5671	10.4666	10.3139	9.83612	10.0588	9.82098	9.89462	9.81742	10.0277	9.73054	9.7638	6.14126	5.96667	6.02359	5.75791
ENSG00000036565	SLC18A1	protein_coding	3.77588	4.02041	2.33102	3.82169	0	0	0	0	0	0	0	0	0	0	0	0	6.59085	6.20004	6.91593	6.71037	4.93906	5.52756	5.33874	5.10384	1.50192	4.2886	4.19351	0
ENSG00000037042	TUBG2	protein_coding	8.95303	8.87049	9.20762	9.08193	9.572	9.51951	9.49616	9.59549	7.66596	8.2182	7.95293	7.96903	8.86398	8.95741	9.14007	9.06797	6.81753	6.85203	7.13069	6.92183	7.45595	7.29509	7.53643	7.78104	2.39674	0	0	0
ENSG00000037241	RPL26L1	protein_coding	6.35558	6.74742	6.46245	6.49968	6.12855	6.08446	5.6968	5.44799	5.52934	6.01497	6.12407	5.45494	5.51002	6.07847	5.87839	5.98057	7.13641	6.79341	6.80909	6.87769	7.47121	6.9284	7.07651	7.005	6.09859	6.48142	6.18869	5.89279
ENSG00000037280	FLT4	protein_coding	7.79736	7.69438	7.81769	8.05025	8.74117	8.78458	8.69797	8.95561	0	0	0	0	3.01824	0	2.31762	2.32065	1.03564	0	0	0	0	0	0	1.50037	0	0	0	2.43599
ENSG00000037474	NSUN2	protein_coding	11.4458	11.4334	11.4719	11.4391	11.4075	11.3815	11.3717	11.4067	11.549	11.6202	11.6306	11.4533	11.4683	11.4861	11.546	11.4669	11.5258	11.4853	11.5751	11.6068	11.5019	11.4828	11.5853	11.5138	9.07343	9.00163	9.3113	9.349
ENSG00000037637	FBXO42	protein_coding	10.1763	9.98509	10.0566	10.0843	9.95196	10.0404	9.8311	9.7968	9.77711	9.81542	9.79629	9.66104	10.3335	10.266	10.2736	10.1559	10.8099	10.601	10.6712	10.75	10.3635	10.3219	10.36	10.5015	10.3261	10.375	10.2833	10.4511
ENSG00000037749	MFAP3	protein_coding	9.6498	9.69225	9.78532	9.68013	9.53811	9.63699	9.61277	9.50053	9.2964	9.55795	9.6807	9.25318	9.562	9.82853	10.0044	9.71914	9.21786	9.09266	9.38571	9.11704	9.64841	9.63427	9.74326	9.56265	10.3984	10.35	10.8425	10.4276
ENSG00000037757	MRI1	protein_coding	10.7671	10.6217	10.7882	11.0404	11.1787	11.0955	11.1612	11.4423	10.6755	10.4363	10.7078	10.9006	10.4849	10.354	10.6268	10.6515	9.87014	9.80286	9.98372	9.95585	10.1989	9.93942	10.3454	10.4865	7.05369	6.20851	6.96474	7.462
ENSG00000037897	METTL1	protein_coding	7.21741	7.31051	7.24476	7.20562	7.23621	7.42787	7.38566	7.23353	7.16153	6.89741	6.84651	7.03028	6.26447	6.41366	6.07954	6.45631	6.11755	6.86261	6.60122	6.35464	6.32768	6.29624	6.2487	6.37757	0	0	0	0
ENSG00000038002	AGA	protein_coding	9.15238	9.30278	9.29806	9.31075	9.57945	9.44985	9.47658	9.52889	9.23307	9.27602	9.41227	9.29053	8.94171	8.94614	9.02223	9.01803	9.73195	9.63035	9.96941	9.82681	8.9373	8.78196	8.96345	9.04857	3.4677	2.96667	4.81644	4.02095
ENSG00000038210	PI4K2B	protein_coding	9.69316	9.73383	9.37251	9.53255	9.58119	9.82473	9.80916	9.45253	9.75677	9.92534	10.1251	9.677	9.5823	9.92618	9.91599	9.51339	9.69845	9.85934	9.8093	9.50694	9.27197	9.61261	9.08612	9.06039	7.30282	7.83851	7.19151	7.06067
ENSG00000038219	BOD1L1	protein_coding	12.2701	12.2596	12.1806	12.1394	12.0349	12.1451	12.1929	12.0263	12.6259	12.7132	12.6271	12.4513	11.9728	12.1088	12.1209	11.9868	12.5023	12.5315	12.5508	12.4626	12.3885	12.5691	12.527	12.5011	15.1065	15.0944	15.2171	15.2133
ENSG00000038274	MAT2B	protein_coding	12.1244	12.2301	12.0466	12.0299	12.0406	12.3014	12.2118	12.1278	11.9984	12.0126	12.0625	11.8812	12.2914	12.4282	12.3563	12.3949	12.0649	12.1101	12.095	12.0109	11.9202	11.9655	11.7941	11.7362	13.0316	12.9506	12.8855	12.3402
ENSG00000038358	EDC4	protein_coding	11.9187	11.804	11.9126	12.0097	12.1705	11.9974	12.1813	12.2453	11.551	11.3768	11.4945	11.5649	11.7662	11.6877	11.8861	11.8361	11.8555	11.6272	11.8333	11.8754	11.8924	11.5956	11.7979	11.948	11.66	11.4601	11.6738	11.7648
ENSG00000038382	TRIO	protein_coding	11.1155	11.2211	11.1895	11.198	7.22832	7.3688	7.06135	7.62051	12.9906	12.9492	12.9582	12.9265	10.9769	10.8658	11.0028	10.8994	12.6297	12.5982	12.7922	12.7548	12.1898	12.2351	12.2616	12.3055	6.14578	6.78019	5.85546	5.24334
ENSG00000038427	VCAN	protein_coding	15.6831	15.6242	15.8506	15.6133	2.31759	5.21633	4.8375	5.52666	0	2.46038	2.49974	3.36748	11.9223	12.1556	10.8504	9.56438	12.5636	13.2569	13.0018	12.5228	17.3413	17.4386	17.4662	17.2708	0	4.96667	4.34551	4.75791
ENSG00000038532	CLEC16A	protein_coding	10.3223	10.2116	10.3045	10.324	10.3143	10.2092	10.3147	10.2995	10.8728	10.912	10.8124	10.7909	10.5074	10.185	10.4594	10.4499	10.5666	10.3749	10.5627	10.6572	10.5804	10.1693	10.2945	10.5265	9.79589	9.72915	10.1678	10.1751
ENSG00000038945	MSR1	protein_coding	7.10761	7.122	6.62881	6.00266	1.31759	1.12887	0	0	4.35357	4.04053	4.10223	3.68941	2.02547	2.41569	0	0	9.50614	9.70628	9.24911	9.08036	7.66413	8.31035	7.82325	7.20786	0	0	0	0
ENSG00000039068	CDH1	protein_coding	3.63549	4.05139	4.06113	3.24074	3.31759	4.12887	3.56164	2.44259	0	0	2.91478	0	4.3474	4.41569	3.68225	4.30433	6.91682	6.52987	6.21562	6.98352	2.63748	2.51321	0	3.08533	0	0	2.02359	0
ENSG00000039123	SKIV2L2	protein_coding	10.6363	10.7115	10.6872	10.641	10.3693	10.5518	10.6058	10.3975	10.3972	10.652	10.7619	10.442	10.5182	10.541	10.591	10.4216	11.1363	11.1126	11.2486	11.09	10.6312	10.8215	10.6546	10.5648	8.11984	7.96093	8.52077	8.13087
ENSG00000039319	ZFYVE16	protein_coding	10.7855	10.8326	10.6559	10.5484	9.61712	9.82584	9.81114	9.54362	9.88145	10.077	9.95885	9.76083	10.4235	10.3282	10.4262	10.3572	11.1894	11.4328	11.3439	11.2188	11.683	11.8823	11.7305	11.6677	13.2126	13.2556	13.4143	13.3306
ENSG00000039523	FAM65A	protein_coding	11.5285	11.3457	11.5615	11.5935	9.95092	9.68407	10.0904	10.1502	12.7367	12.5085	12.6172	12.698	10.8495	10.5078	11.0291	10.9946	12.6933	12.4718	12.7946	12.7472	12.5788	12.3959	12.4835	12.6609	13.0123	12.8952	13.381	13.3125
ENSG00000039560	RAI14	protein_coding	2.90141	3.37332	3.83874	2.95391	3.36722	3.1645	3.56164	4.20388	3.58974	3.78231	4.23671	3.68941	5.06987	4.50315	5.35694	5.128	0	0	0.558555	0	0	0	1.48375	0.500367	0	0	0	0
ENSG00000039600	SOX30	protein_coding	6.08012	6.26785	6.20144	5.67343	6.18153	6.76666	6.4833	5.92609	7.49913	7.28362	7.12716	7.34796	4.48359	4.32642	5.1856	5.03104	2.03564	4.35175	5.19373	4.59707	5.82809	6.0267	5.78388	5.42921	0	0	3.02359	3.75791
ENSG00000039650	PNKP	protein_coding	10.7422	10.4698	10.6255	10.7985	10.9012	10.7194	10.9312	11.0185	11.1873	10.8281	10.98	11.2424	11.2953	11.0698	11.2787	11.2872	10.3744	10.3394	10.4657	10.4992	10.4678	10.1628	10.3379	10.7045	11.0425	10.7029	11.189	11.2959
ENSG00000040199	PHLPP2	protein_coding	9.10259	9.12568	8.7701	8.96091	9.23761	9.07227	9.06538	9.14167	10.3984	10.3913	10.1123	10.0718	9.52222	9.51637	9.45032	9.33563	9.6564	9.75302	9.66535	9.67592	8.19312	8.36358	8.14639	8.22224	0	0	0	3.98195
ENSG00000040275	CCDC99	protein_coding	8.73742	8.52996	8.79982	8.58691	8.93186	9.00318	9.20957	9.10807	8.91577	9.23491	9.33773	9.15388	9.1025	9.34495	9.56969	9.33372	7.86841	8.02778	8.53199	8.37298	6.91323	6.78261	7.01201	7.1435	4.45902	4.96667	4.74386	5.93933
ENSG00000040341	STAU2	protein_coding	9.15905	9.22022	9.07204	9.04543	9.04047	9.27623	9.16737	8.9833	8.58359	8.89484	8.62297	8.62675	10.0072	10.2535	10.2062	9.87313	8.97962	9.38138	9.1691	9.1304	9.13418	9.16469	9.10975	9.04923	9.26658	9.2357	9.45913	9.32058
ENSG00000040487	PQLC2	protein_coding	8.38539	8.19084	8.6596	8.4984	7.71162	7.26658	7.61065	7.12207	8.86772	8.73072	8.70464	9.17219	8.49609	8.35409	8.2841	8.45065	9.02796	8.77902	9.06722	9.12861	9.28762	9.21918	9.36548	9.48618	9.13571	8.82166	9.11349	9.0025
ENSG00000040531	CTNS	protein_coding	9.08841	8.97433	9.12598	9.11257	8.48661	8.33944	8.46785	8.6727	9.3696	9.05306	9.27974	9.20387	8.94098	8.61734	8.73848	8.94228	9.30349	9.26958	9.25113	9.27179	9.57809	9.59264	9.64523	9.70659	7.70264	7.81356	8.17775	7.79377
ENSG00000040608	RTN4R	protein_coding	5.33837	4.62428	4.83874	6.19144	6.17507	5.47725	6.66046	5.32132	0	3.04534	2.91478	3.36748	6.92851	6.2153	6.8177	6.74187	1.03564	0	0.558555	1.86915	1.05251	0	1.48375	0	0	0	0	0
ENSG00000040633	PHF23	protein_coding	9.67977	9.62984	9.85116	9.81123	9.49551	9.29051	9.68402	9.44462	9.81455	9.73957	9.76218	9.77695	9.80988	9.46216	10.2661	10.0201	9.53198	9.22225	9.7116	9.45865	9.99685	9.61969	9.9875	9.97782	11.3495	11.1744	11.451	11.262
ENSG00000040933	INPP4A	protein_coding	12.9862	13.0088	13.0559	13.0447	13.3042	13.3899	13.3558	13.3412	10.7834	10.7605	10.9555	10.8358	13.9644	13.9502	14.0954	13.9585	13.3276	13.236	13.3741	13.3744	12.5356	12.5284	12.4894	12.5209	12.6665	12.5958	12.7484	12.6731
ENSG00000041353	RAB27B	protein_coding	8.25108	8.49343	7.97506	8.06917	7.62763	7.98709	7.7119	7.61051	1.26781	1.46038	0.914782	0	10.9296	11.1981	11.1359	11.0308	0	2.86804	3.55855	3.53818	0	0	0	2.08533	0	0	0	0
ENSG00000041357	PSMA4	protein_coding	11.5961	11.4603	11.4004	11.2993	10.6877	10.9046	10.8851	10.751	11.0077	11.103	11.215	10.9483	11.2764	11.4571	11.3704	11.2657	12.4401	12.4565	12.2865	12.1498	12.125	12.2569	11.8809	11.7863	11.6158	11.5484	11.4335	11.0105
ENSG00000041802	LSG1	protein_coding	10.6875	10.7224	10.7309	10.6415	10.9013	10.7945	10.8406	10.7555	10.8812	10.7904	10.6248	10.5805	10.4809	10.8434	10.7675	10.5883	10.469	10.3748	10.5091	10.4875	10.4845	10.4133	10.3946	10.3908	7.7334	7.72362	7.6875	7.92944
ENSG00000041880	PARP3	protein_coding	8.60494	8.39853	8.20564	8.57574	8.78577	8.73317	8.45431	8.39073	9.33018	9.24043	9.44339	9.44478	7.70157	7.71086	7.69325	7.55982	8.77137	8.86677	8.52209	8.49625	8.42929	8.1288	7.74923	8.21674	4.14578	4.55163	2.02359	0
ENSG00000041988	THAP3	protein_coding	8.97314	9.0127	8.77004	9.11518	8.97673	8.86185	9.13147	9.24477	9.17953	9.18135	8.92865	9.05982	9.06029	8.87511	9.11471	8.99926	8.80878	8.69652	9.00976	9.11481	8.85384	8.56238	8.71668	9.12628	7.6859	6.48716	7.77777	7.97728
ENSG00000042088	TDP1	protein_coding	9.41997	9.53279	9.68531	9.65551	9.9596	9.89606	10.0227	10.0663	9.74245	9.66705	9.76691	9.75687	9.47214	9.57516	9.63424	9.70552	9.15386	9.08469	9.16914	9.24206	8.45425	8.4489	8.40369	8.71954	5.56397	5.87356	5.85648	5.75791
ENSG00000042286	AIFM2	protein_coding	7.79153	7.55744	7.93368	8.04758	8.28706	7.87599	8.4445	8.34104	8.71811	8.3575	9.12355	8.84645	7.91458	7.79715	8.13566	7.85677	7.56936	7.09712	7.82487	7.80367	7.11494	6.62674	6.72635	7.15316	5.59995	5.4261	4.93048	5.78648
ENSG00000042429	MED17	protein_coding	10.0432	9.91556	10.2184	10.0473	10.1227	10.2876	10.2617	10.1493	10.1432	10.3221	10.2599	10.1458	10.0519	10.0258	10.2624	10.2414	9.73767	9.64005	10.0038	9.89865	9.6999	9.55308	9.8103	9.89877	9.97246	9.39106	10.4675	9.92177
ENSG00000042445	RETSAT	protein_coding	10.1762	9.84471	10.0919	10.0822	10.0745	9.89953	10.2289	10.1151	9.74461	9.47916	9.77542	9.92004	10.1732	10.3214	10.3828	10.0901	9.7761	9.75924	9.77432	9.78326	9.98866	9.95044	10.0968	10.1875	9.57351	9.35606	9.60816	9.57431
ENSG00000042493	CAPG	protein_coding	11.5179	11.5072	11.6352	11.7722	8.79365	8.67523	8.55797	8.84943	11.7724	11.6396	11.7707	11.9229	10.4584	10.559	10.3181	10.2578	11.028	11.221	11.2354	11.1961	13.0144	12.7781	13.0374	13.1098	10.1136	9.63087	10.2659	9.53107
ENSG00000042753	AP2S1	protein_coding	10.4726	10.1156	10.3224	10.3737	9.33295	9.12436	9.29891	9.17323	9.74131	9.67761	9.74263	9.99472	9.79313	9.70935	9.67762	9.65058	11.2504	11.1231	11.2297	11.2977	11.4105	11.0622	11.235	11.4137	9.54084	8.67926	9.3777	9.18364
ENSG00000042832	TG	protein_coding	10.3727	10.2239	9.55051	9.85452	10.1488	10.2664	9.7526	9.95074	9.56408	9.69912	9.1741	9.42969	11.0748	11.2485	11.1692	11.2553	9.72158	9.91847	9.70303	9.71524	10.5508	10.7461	9.95867	10.0641	13.9136	13.9341	13.2588	13.6649
ENSG00000042980	ADAM28	protein_coding	10.0828	10.1663	9.51295	9.68212	1.31759	0	2.33925	0	13.4362	13.6621	13.552	13.3682	9.75998	9.99159	9.9532	9.79346	10.0357	10.6173	10.4172	10.2057	8.65636	8.57966	8.6845	8.87523	9.11387	8.63399	9.06415	9.13795
ENSG00000043093	DCUN1D1	protein_coding	9.87226	9.91046	9.49304	9.47734	9.34947	9.63841	9.45584	9.44693	9.66227	9.89655	9.61331	9.53996	9.77138	9.9263	9.96481	9.72677	9.70023	9.97615	9.89969	9.63515	9.84634	10.1549	10.0085	9.86809	11.0564	11.338	11.3192	11.1384
ENSG00000043143	PHF15	protein_coding	12.2445	12.1552	12.1313	12.3474	12.9314	12.8869	12.8531	12.8762	12.7636	12.6568	12.5846	12.6328	12.7686	12.6035	12.657	12.7915	11.3239	10.9964	11.1799	11.3639	10.409	10.2602	10.0222	10.2406	10.8696	10.6848	10.9715	10.675
ENSG00000043462	LCP2	protein_coding	13.0952	13.1077	13.1019	13.1473	13.3434	13.3249	13.3033	13.3366	9.5954	9.7229	9.71395	10.0101	13.4083	13.4241	13.4346	13.4141	13.8804	13.8221	13.7736	13.7014	13.0984	13.0596	13.0084	12.8962	14.9346	14.8277	14.91	14.7175
ENSG00000043514	TRIT1	protein_coding	10.0552	10.0294	9.9217	9.87912	9.43466	9.58383	9.6081	9.38393	9.58092	9.53629	9.68578	9.61408	9.28672	9.20607	9.26107	8.84813	9.93034	10.0173	10.0339	9.95404	10.4329	10.5579	10.6065	10.624	2.14578	2.96667	2.60855	2.02095
ENSG00000044090	CUL7	protein_coding	9.85712	9.81488	9.77925	10.1612	10.0385	9.75264	10.0217	9.90866	10.2464	10.1471	10.259	10.3116	10.114	9.84774	10.1188	10.2432	10.1376	9.90678	9.94649	10.1688	9.88034	9.76585	9.96996	10.1888	8.97504	8.51115	8.73523	9.21333
ENSG00000044115	CTNNA1	protein_coding	11.4427	11.2996	11.2882	11.3501	7.7263	8.14505	7.93191	8.00086	10.4678	10.4335	10.4634	10.3698	10.2651	10.0243	10.2	9.93786	12.7363	12.7279	12.7928	12.6907	12.76	12.7331	12.8085	12.8051	12.2876	12.3588	12.4569	12.2381
ENSG00000044446	PHKA2	protein_coding	11.1542	11.0536	11.1107	11.2144	10.9119	10.9402	11.0209	11.1167	11.0973	11.0805	11.0726	11.0556	10.9827	10.7651	10.9829	10.9907	11.3238	11.1543	11.3129	11.3189	11.5746	11.4417	11.565	11.6232	12.1295	11.5663	12.3333	12.2467
ENSG00000044459	CNTLN	protein_coding	7.76237	7.67169	7.6166	7.42319	5.67514	5.43192	5.74796	5.78458	6.4505	6.46623	6.3554	6.10408	6.96541	7.10611	7.1384	6.55062	9.12761	9.29179	9.24967	9.15972	9.10182	9.20802	9.05505	9.22375	5.09438	5.2886	5.67205	5.05892
ENSG00000044574	HSPA5	protein_coding	12.9101	12.7202	12.7628	12.7702	12.4052	12.5146	12.1996	12.218	12.1716	12.263	12.8264	12.4022	13.6388	13.8459	13.3894	13.5213	12.7386	12.8344	12.8755	12.8574	13.5911	13.5834	13.4432	13.3432	13.9936	13.8783	13.8611	13.8069
ENSG00000046647	GEMIN8	protein_coding	9.18035	9.28985	9.05448	9.35059	9.68549	9.69846	9.6317	9.53593	9.77529	9.87566	9.71688	9.80988	9.13656	9.27392	9.15357	9.25876	8.66639	8.90462	8.82445	8.98222	8.54845	8.4938	8.39903	8.63161	5.3157	4.96667	3.81852	2.43599
ENSG00000046651	OFD1	protein_coding	10.9524	10.8973	10.9116	10.8418	11.3063	11.4657	11.2702	11.3669	11.5523	11.6867	11.568	11.5113	11.37	11.5037	11.4492	11.329	9.78303	10.0553	9.89894	9.79236	8.77846	9.05647	9.01404	8.92544	9.39853	9.42868	9.67481	9.52079
ENSG00000046653	GPM6B	protein_coding	9.33506	9.52246	9.59474	9.32399	9.59984	9.66621	9.75876	9.65735	10.1055	10.343	10.281	10.1073	9.30995	9.70686	9.88107	9.49158	7.91829	7.5956	8.11368	7.78096	6.35629	6.26809	6.9756	6.70298	6.48206	6.77402	6.52439	6.99057
ENSG00000047056	WDR37	protein_coding	11.2915	11.142	11.2462	11.2886	11.2698	11.2394	11.3753	11.3315	10.809	10.7857	10.7637	10.757	11.8856	11.8761	11.9566	11.9752	11.4402	11.2799	11.4631	11.3714	11.027	11.0336	11.2635	11.145	11.2539	11.0768	11.2386	11.2229
ENSG00000047188	YTHDC2	protein_coding	11.3996	11.4597	11.4209	11.3336	11.5929	11.6856	11.6169	11.5307	11.5349	11.647	11.4729	11.3786	11.0807	11.2883	11.1658	10.9826	11.6635	11.677	11.5971	11.4903	11.0759	11.1559	11.0265	11.04	9.47795	9.17085	9.31462	9.05906
ENSG00000047230	CTPS2	protein_coding	7.8338	8.07653	7.96582	7.54486	7.50801	7.65854	7.92622	7.95181	8.19298	8.20252	7.75738	7.98792	8.24522	7.82168	8.08904	7.79638	7.62331	7.62933	7.92933	8.07519	7.50323	7.49894	7.54142	7.81034	2.14578	0	2.02359	0
ENSG00000047249	ATP6V1H	protein_coding	9.43315	9.558	9.22836	9.44436	9.1845	9.35528	9.26959	9.01995	9.1636	9.22419	9.18218	9.04583	9.82236	9.60339	9.67913	9.66179	9.88795	9.94059	9.85171	9.92213	9.81277	9.85377	9.85448	9.71619	9.41939	8.85979	9.62275	8.75575
ENSG00000047315	POLR2B	protein_coding	12.1604	12.2045	12.2458	12.1217	12.1325	12.2064	12.2211	12.1188	11.8854	12.0607	12.1273	11.9391	12.3658	12.5496	12.5204	12.3631	12.2377	12.1955	12.2867	12.2262	12.1176	12.2608	12.2583	12.1055	12.2261	12.1027	12.2593	12.0155
ENSG00000047346	FAM214A	protein_coding	10.9767	10.9648	10.913	10.8062	11.1556	11.3062	11.2063	11.0895	12.2581	12.4578	12.3084	12.2956	11.162	11.2078	11.1291	11.1179	9.59626	9.84908	9.54893	9.67553	9.8274	10.1415	9.76111	9.90236	11.9213	12.0812	12.1217	12.0922
ENSG00000047365	ARAP2	protein_coding	11.6148	11.6615	11.4923	11.4822	11.3062	11.6377	11.3162	11.2842	11.6777	11.922	11.7225	11.7082	12.8271	13.0586	12.9036	12.8205	12.9549	13.0751	13.1314	12.9437	11.3693	11.4618	11.2365	10.9875	10.1971	10.4666	10.1309	9.78748
ENSG00000047410	TPR	protein_coding	12.8771	12.9478	12.9123	12.8453	13.0755	13.1964	13.1602	13.1153	12.6609	12.8059	12.7626	12.5935	12.6809	12.8132	12.7415	12.6461	12.8108	12.8767	12.853	12.7889	12.4821	12.6239	12.4923	12.5148	14.0608	13.9813	14.0233	14.0768
ENSG00000047578	KIAA0556	protein_coding	10.3534	10.2172	10.2766	10.338	10.0067	9.83278	10.1092	10.1487	10.2754	10.0902	10.1235	10.3783	10.1972	9.85069	10.2917	10.1806	10.6612	10.4404	10.557	10.7221	10.8465	10.6333	10.637	10.8968	12.6464	12.5451	12.4252	12.7617
ENSG00000047579	DTNBP1	protein_coding	8.81482	8.89113	8.64119	8.81457	8.77882	8.59223	8.60279	8.76299	9.28484	9.23866	9.30856	9.27623	9.88159	9.65848	9.80326	9.98535	9.20946	9.35968	9.2658	9.34881	9.04114	8.73547	8.78058	9.0144	8.87927	7.79753	8.61574	7.84028
ENSG00000047621	C12orf4	protein_coding	9.05852	8.98862	8.94782	8.75906	8.86186	8.80913	8.48717	8.48895	9.21015	9.13005	9.22153	9.08796	8.63428	8.86667	8.9803	8.97829	9.19036	9.21429	9.42339	9.08711	9.03688	8.95507	8.9016	8.7835	7.72532	7.2312	6.5843	5.99914
ENSG00000047634	SCML1	protein_coding	10.524	10.8467	10.6881	10.5997	11.2367	11.5111	11.4535	11.2896	9.40218	9.74837	9.53907	9.24185	8.98072	9.42876	9.01547	8.79978	10.1645	10.329	9.90722	9.74748	9.23779	9.37727	8.67358	8.67789	7.81707	7.45467	7.26961	7.49949
ENSG00000047644	WWC3	protein_coding	10.9923	10.9116	10.7409	10.9142	10.9873	10.9544	10.9247	10.8799	11.8906	11.8906	11.9124	11.8878	11.0442	10.9472	11.1922	11.0628	10.4232	10.3907	10.4865	10.5406	10.7358	10.9181	10.7734	10.7325	14.1795	14.1257	14.1479	14.2271
ENSG00000047662	FAM184B	protein_coding	10.3215	10.5669	10.6304	10.4696	10.5555	10.696	10.6927	10.6437	10.5726	10.8343	10.7469	10.4537	9.88159	9.97488	10.0631	9.73935	9.92414	9.98019	9.98187	9.661	10	10.0713	10.3701	10.282	9.88765	10.0241	9.89973	10.1506
ENSG00000047849	MAP4	protein_coding	11.7376	11.6659	11.6752	11.8072	11.7444	11.6585	11.6607	11.6417	12.3744	12.4173	12.3897	12.4291	12.3668	12.2006	12.2585	12.2977	12.5597	12.4272	12.5061	12.5923	11.5374	11.5089	11.576	11.7161	8.75059	8.21156	8.60975	9.06418
ENSG00000047932	GOPC	protein_coding	10.9938	11.0327	10.9131	10.844	11.1002	11.3393	11.1392	11.1351	10.9639	11.0267	11.0256	10.9339	11.2852	11.3935	11.4597	11.3477	10.7952	10.8125	10.9065	10.7774	10.4503	10.484	10.5846	10.4489	9.3572	9.75641	9.36904	9.3627
ENSG00000048028	USP28	protein_coding	10.2637	10.0842	10.2771	10.245	9.71928	9.7481	9.75887	9.62519	11.5363	11.7792	11.7718	11.6256	12.3671	12.314	12.443	12.3888	9.51684	9.34658	9.41719	9.43296	9.47479	9.53107	9.57492	9.69717	7.37652	7.21232	7.71819	6.68011
ENSG00000048052	HDAC9	protein_coding	9.68951	9.988	9.80433	9.81856	5.6388	5.35229	5.1718	5.02635	11.6824	11.6882	11.698	11.58	9.40633	9.4669	9.48686	9.26375	10.4985	10.9428	10.9417	10.639	10.5646	11.0659	10.9866	10.9357	6.92976	7.12614	6.37408	7.24334
ENSG00000048140	TSPAN17	protein_coding	10.2559	10.0121	10.1676	10.3864	10.1897	10.1101	10.251	10.2042	9.66749	9.73255	9.82671	10.0787	10.8963	10.6386	11.0414	11.0097	10.1776	10.0697	10.1716	10.1097	10.5395	10.4364	10.4112	10.4474	6.3937	6.4261	5.83094	5.02095
ENSG00000048162	NOP16	protein_coding	8.71443	8.54251	8.50487	8.53318	8.72275	8.58012	8.77924	8.45004	9.06158	8.92382	8.9953	9.00578	8.3391	8.39907	8.44247	8.3803	8.73264	8.29405	8.82103	8.7012	8.45773	8.69325	8.44874	8.61593	5.55847	4.8644	5.68403	5.62862
ENSG00000048342	CC2D2A	protein_coding	6.98448	6.95588	6.69738	6.86881	5.62876	5.86223	5.10832	5.87622	4.22201	4.59131	4.4194	3.91592	5.95242	6.85697	6.40108	5.97829	7.52637	7.67506	7.79476	7.79825	8.5727	8.32995	8.31829	8.31735	10.4022	10.5739	10.1245	10.16
ENSG00000048392	RRM2B	protein_coding	9.80175	10.0253	9.58818	9.56312	8.44223	8.77892	8.57912	8.34852	10.2056	10.3952	10.2915	10.2765	9.19595	8.99998	9.26619	9.03929	10.5596	10.6049	10.3036	10.4076	10.4302	10.5695	10.3602	10.3719	12.5764	12.5168	12.8416	12.5877
ENSG00000048405	ZNF800	protein_coding	10.806	10.9552	10.7831	10.8261	10.9164	11.0649	10.9182	10.925	10.8413	10.9088	10.8461	10.6732	11.2707	11.3701	11.3601	11.2991	10.7417	10.7483	10.7476	10.7183	10.5654	10.7404	10.5861	10.4706	10.2969	9.96057	10.1949	10.321
ENSG00000048462	TNFRSF17	protein_coding	6.18878	6.25733	6.4225	6.44818	0	0	0	0	8.31493	8.39183	9.75007	9.02247	0	0	0	0	0	0	0	0	0	0	0	0	0	0	0	0
ENSG00000048471	SNX29	protein_coding	10.8412	10.9312	10.8747	10.9961	10.5488	10.459	10.6218	10.552	12.3366	12.2237	12.2805	12.2148	10.1412	9.97415	10.0984	10.1254	10.6655	10.5379	10.5639	10.7007	11.4733	11.4101	11.4766	11.6022	9.00251	8.50427	9.05083	9.14844
ENSG00000048544	MRPS10	protein_coding	9.00344	8.95816	8.97795	8.8239	8.93847	9.1146	8.93006	8.74262	8.82516	8.72313	8.89492	8.72124	8.88333	9.21614	9.12942	8.79232	9.18894	9.38931	9.22641	8.97281	8.94296	8.90613	9.02516	8.95623	8.03257	8.3926	7.94245	8.17961
ENSG00000048649	RSF1	protein_coding	11.2557	11.3224	11.2296	11.2273	11.4606	11.648	11.5732	11.5192	11.2219	11.2879	11.2041	11.1175	11.3656	11.5666	11.485	11.2783	10.7751	10.7519	10.8731	10.7183	10.6899	10.7009	10.7209	10.7061	11.4502	11.4975	11.5804	11.5912
ENSG00000048707	VPS13D	protein_coding	12.0143	12.105	12.13	12.1446	12.2613	12.4763	12.3396	12.3846	12.2422	12.3021	12.2245	12.1671	12.3215	12.2964	12.3819	12.2378	11.7713	11.8302	11.9011	11.8628	11.7575	11.8227	11.982	11.8849	11.7732	11.5038	12.0787	12.0322
ENSG00000048740	CELF2	protein_coding	13.5217	13.606	13.5454	13.5085	13.4975	13.6998	13.6602	13.6155	13.0792	13.1928	13.1539	13.0177	14.0534	14.1856	14.2385	14.0387	13.8832	14.0101	13.8967	13.8175	13.4383	13.5273	13.3699	13.368	15.4414	15.4329	15.5242	15.5693
ENSG00000048828	FAM120A	protein_coding	12.7744	12.711	12.6973	12.6863	12.253	12.2781	12.272	12.2939	12.4365	12.3615	12.4513	12.3706	12.5267	12.4723	12.55	12.4632	13.3679	13.3117	13.3236	13.2771	13.4358	13.4653	13.3521	13.3962	13.9652	13.9001	14.0497	13.9519
ENSG00000048991	R3HDM1	protein_coding	10.2331	10.3129	10.3727	10.261	10.296	10.3312	10.3711	10.3048	10.4039	10.5457	10.5036	10.4333	10.5247	10.5491	10.5454	10.3562	10.4941	10.6173	10.5268	10.4937	10.4498	10.5498	10.5596	10.532	7.5107	7.29938	7.44985	7.61709
ENSG00000049089	COL9A2	protein_coding	8.61446	8.10233	8.55188	8.75843	6.07621	6.55245	6.82102	6.02153	9.75468	9.38603	9.66015	9.96289	8.68868	8.50368	8.43999	8.90832	10.4432	10.3074	10.6998	10.768	8.96091	8.44371	9.15136	9.33938	9.25399	8.86971	9.10083	9.71824
ENSG00000049167	ERCC8	protein_coding	8.07237	8.05147	7.86557	7.78723	7.73109	7.70764	7.30572	7.61279	7.80553	7.37685	7.33153	7.32864	7.7307	8.10277	7.8519	7.73958	7.74539	7.86715	7.68656	7.4423	8.3781	8.42544	8.39551	8.44726	4.4677	5.42084	5.56742	4.59948
ENSG00000049192	ADAMTS6	protein_coding	5.83088	5.79609	5.67802	5.91671	5.17557	6.07373	5.08485	5.90202	8.75613	8.97474	9.01928	9.26072	1.02547	2.41569	1.68225	2.32065	2.03564	0	2.55855	0.869152	2.5224	0	0	2.81941	0	0	0	0
ENSG00000049239	H6PD	protein_coding	11.4084	11.4231	11.4728	11.5248	11.2699	11.1713	11.163	11.2965	11.3561	11.2194	11.2591	11.2773	11.8239	11.6195	11.7787	11.8475	11.8472	11.5825	11.7801	11.7744	11.9799	11.8236	12.0532	12.0649	10.9197	10.6089	10.8329	10.9377
ENSG00000049245	VAMP3	protein_coding	11.1787	11.1805	11.0869	11.0129	9.66844	9.7521	9.72928	9.56221	9.59828	9.73297	9.67975	9.48741	10.4141	10.3983	10.3574	10.3193	11.9561	12.0302	11.9491	11.8779	12.2552	12.4585	12.1928	12.1013	12.6108	12.7777	12.6248	12.3182
ENSG00000049246	PER3	protein_coding	8.68655	8.70368	8.65322	8.70541	9.1087	9.18233	9.20785	8.97034	7.96997	8.10081	7.83691	7.90636	9.88886	9.90918	9.83981	9.82889	8.9493	9.04488	8.83316	9.09116	7.62282	7.76699	7.71459	8.0888	7.15308	6.85131	6.76983	6.74658
ENSG00000049247	UTS2	protein_coding	8.77871	8.67448	8.4792	8.62182	8.48177	8.63383	8.32831	8.6937	7.18587	7.69936	7.06996	7.61142	10.2842	10.2837	10.3298	10.0649	6.29759	6.77605	6.7549	6.1538	8.71469	8.5121	8.84534	8.75921	9.03945	8.67484	9.30777	8.72384
ENSG00000049249	TNFRSF9	protein_coding	6.08357	5.24832	4.71321	5.45364	4.2264	3.2988	3.03525	3.68748	0	0	0	0	4.87247	5.18123	5.20915	4.56858	2.35757	2.28308	3.99685	3.19108	6.1785	6.07453	6.78058	7.21048	10.0147	10.1362	10.3503	10.211
ENSG00000049449	RCN1	protein_coding	9.05983	8.90477	8.75442	8.61081	8.47817	8.36393	8.35636	8.09422	7.49855	7.4993	7.69798	7.18203	9.95204	10.0438	9.96081	9.86241	8.94811	9.0359	8.91514	8.68978	9.6422	9.72534	9.12898	9.29159	0	0	0	0
ENSG00000049541	RFC2	protein_coding	8.5113	8.50417	8.30068	8.32807	7.64689	7.62425	7.8481	7.88305	9.03956	8.89343	8.99347	9.16767	8.98889	8.87872	9.01862	9.00421	9.19471	9.09024	9.25816	9.22996	8.87397	8.71807	8.9376	9.07102	8.95493	8.46524	9.30528	9.32813
ENSG00000049618	ARID1B	protein_coding	11.3209	11.2631	11.2988	11.4375	11.5552	11.4589	11.4615	11.417	12.407	12.2927	12.2426	12.1423	11.7759	11.5872	11.6768	11.7085	11.4706	11.2294	11.4324	11.5474	11.3422	11.1379	11.2107	11.3495	11.0517	10.9212	11.2681	11.1072
ENSG00000049656	CLPTM1L	protein_coding	11.7657	11.7118	11.7344	11.8739	11.9086	11.6954	11.8279	11.8334	12.023	11.9215	12.1678	12.0965	12.0317	11.8943	12.0222	12.0325	11.8331	11.7234	11.7822	11.8824	11.881	11.7459	11.8468	11.9361	11.3273	11.0079	11.1872	11.115
ENSG00000049759	NEDD4L	protein_coding	6.54276	5.92816	5.53621	6.05633	6.21095	6.32854	5.76998	5.23441	8.07902	8.02933	8.07223	8.02598	5.70073	5.82032	5.85137	5.31975	4.64564	4.23168	4.05041	3.80272	6.71015	6.29719	6.78388	7.08758	0	0	0	0
ENSG00000049768	FOXP3	protein_coding	7.90787	7.67219	7.98275	8.08508	9.0955	8.76501	8.86796	8.84517	4.5153	5.06843	3.84934	2.91013	4.48575	2.79796	3.79096	3.90261	4.32878	4.67724	3.9486	4.0961	3.92542	3.89654	3.82953	4.50332	2.14578	0	0	4.15071
ENSG00000049769	PPP1R3F	protein_coding	10.1525	10.1047	10.1872	10.3029	10.861	10.6985	10.876	10.9597	9.65806	9.33966	9.46191	9.67482	9.26307	8.8841	9.25208	9.06313	8.31195	7.96748	8.383	8.604	8.61628	8.15374	8.9132	8.97334	8.18864	8.03963	8.42446	7.9198
ENSG00000049860	HEXB	protein_coding	11.5706	11.566	11.6416	11.6084	9.87483	10.0385	9.92556	9.99867	10.0808	10.0375	10.0125	9.99193	10.5043	10.7852	10.6235	10.6091	11.2577	11.5197	11.3116	11.2495	12.829	12.9526	12.9038	12.9275	11.6147	11.4071	11.6936	11.4279
ENSG00000049883	PTCD2	protein_coding	7.35492	7.46641	7.33942	7.35951	7.25759	7.56325	7.72936	7.87298	7.59388	7.53532	7.3931	7.55721	7.23871	7.03979	7.36063	7.13672	7.07603	7.37223	6.95289	7.13417	6.52008	6.0651	6.79658	6.72111	0	2.96667	2.00909	0
ENSG00000050130	JKAMP	protein_coding	10.2498	10.1836	9.9979	9.95623	9.43912	9.87394	9.65727	9.41253	9.42926	9.78609	9.77943	9.52523	9.72965	9.9761	9.91592	9.68443	10.8004	10.9669	10.8879	10.796	10.696	10.8234	10.5578	10.5964	11.1966	11.1817	11.4199	11.0973
ENSG00000050327	ARHGEF5	protein_coding	6.4036	5.92992	6.29335	6.37322	6.85932	6.98568	6.46916	6.96805	7.50338	7.26351	7.68072	7.90238	3.3474	4.10946	4.00182	2.90561	1.03564	2.28308	1.34096	2.11113	1.05251	1.51321	1.48375	0.500367	0	2.96667	0	0
ENSG00000050344	NFE2L3	protein_coding	9.82816	9.98526	9.92825	9.90837	9.56685	9.74428	9.79493	9.78675	8.933	9.17374	9.08681	8.86181	8.85811	9.00193	9.01481	8.93337	9.43998	9.4494	9.47512	9.47118	10.3718	10.5125	10.1601	10.3039	9.2068	9.14876	9.58613	9.59989
ENSG00000050393	CCDC90A	protein_coding	7.88014	7.74781	7.92294	7.94885	7.81712	7.75151	7.63166	7.838	8.13768	8.34437	8.39294	8.03863	7.7504	8.02287	7.85465	7.7863	8.67943	8.59615	8.3623	8.72744	7.85134	8.1376	7.8807	7.74278	2.14578	0	0	0
ENSG00000050405	LIMA1	protein_coding	8.62205	8.61287	8.85673	8.80499	9.35563	9.6567	9.61106	9.52915	5.90704	6.14688	5.43834	5.45494	8.8505	9.29815	9.49849	9.24166	6.93941	6.60501	7.22346	7.29357	4.51195	5.32056	5.80062	5.33326	1.14578	2.96667	0	0
ENSG00000050426	LETMD1	protein_coding	11.3935	11.4448	11.4696	11.4312	11.6614	11.6303	11.6285	11.6622	11.5983	11.6204	11.5418	11.4766	11.2005	11.1363	11.4224	11.2157	11.2985	11.2212	11.3712	11.2595	11.0551	11.2008	11.2149	11.2513	8.72728	8.65149	9.06853	9.24463
ENSG00000050438	SLC4A8	protein_coding	7.44175	7.96317	7.82444	7.64313	6.2288	6.47338	6.71799	6.71563	7.52152	7.7284	7.70261	7.48247	9.03248	9.10268	8.99559	8.95087	9.65908	9.78654	9.61488	9.54251	8.3772	8.2333	8.21004	8.47363	4.31249	3.96667	2.02359	3.89016
ENSG00000050748	MAPK9	protein_coding	10.3615	10.3397	10.3253	10.3693	10.3285	10.3483	10.4307	10.2023	10.461	10.5518	10.4219	10.436	10.6821	10.6863	10.8154	10.7234	10.4866	10.6241	10.6796	10.6777	10.4645	10.5769	10.3701	10.4932	9.15252	9.33613	9.65316	9.47216
ENSG00000051009	FAM160A2	protein_coding	11.7711	11.6317	11.8732	11.9105	11.4472	11.3775	11.5111	11.5117	10.7759	10.6746	10.8329	10.9209	12.0661	11.947	12.1488	12.0947	11.4883	11.4092	11.5722	11.5151	12.3621	12.147	12.4896	12.5845	12.0996	11.7552	12.2849	12.052
ENSG00000051108	HERPUD1	protein_coding	11.3424	11.2719	11.2362	11.2091	9.99871	10.1062	9.85579	9.93477	11.9132	11.9156	11.83	11.7984	10.8538	10.9122	10.7235	10.7797	11.6903	11.7312	11.6195	11.9316	12.205	12.1449	12.0952	12.1201	12.2788	12.1333	12.1932	12.1644
ENSG00000051128	HOMER3	protein_coding	9.61442	9.29999	9.71021	9.735	4.40165	3.50461	4.9653	4.33595	8.18106	7.85321	8.35822	8.29087	3.89732	4.18546	3.05335	3.44498	8.20817	7.85248	8.09064	7.92498	11.3356	10.9745	11.2529	11.5361	8.46301	7.38148	8.84593	8.71564
ENSG00000051180	RAD51	protein_coding	3.71709	4.36559	3.70378	4.57848	3.32666	3.82366	4.46727	2.65058	4.55585	4.71932	5.96399	5.27597	6.52223	6.51188	6.46594	5.26266	4.14229	4.27891	3.36953	4.75717	2.06365	1.5166	0	2.51111	0	0	0	2.45383
ENSG00000051382	PIK3CB	protein_coding	10.1601	10.1399	10.0667	9.87238	9.2427	9.57422	9.16919	9.06222	7.95249	8.21433	8.37626	8.04174	8.34062	8.5195	8.34037	7.85016	10.8115	10.9662	10.8139	10.7606	10.9897	11.0058	11.007	10.9273	10.2462	10.1576	10.6723	10.1841
ENSG00000051523	CYBA	protein_coding	13.7008	13.4509	13.5666	13.7843	12.8249	12.5302	12.7001	12.8462	14.3061	14.1068	14.1991	14.4182	14.4838	14.2098	14.3478	14.5568	14.2425	13.9911	14.1632	14.2672	14.3267	14.127	14.2193	14.3126	15.0687	14.6198	15.0494	15.1089
ENSG00000051596	THOC3	protein_coding	7.6874	8.03632	7.64849	7.53753	8.13815	7.9959	8.36458	8.13187	7.90414	7.69879	8.24668	8.06055	7.50993	7.11308	7.26008	7.59696	7.4401	7.31915	7.35945	7.36245	7.16104	7.11312	6.8046	7.04479	2.14578	0	3.60855	0
ENSG00000051620	HEBP2	protein_coding	10.1855	10.0171	10.0491	10.1325	9.51805	9.52984	9.33039	9.46906	9.56505	9.56141	9.30766	9.62703	8.98078	8.68939	8.63904	8.7358	9.7479	9.74018	9.67342	9.6683	10.9881	10.8611	10.9332	10.9112	11.783	11.3635	11.7907	11.4662
ENSG00000051825	MPHOSPH9	protein_coding	10.8731	10.9771	11.0391	10.9029	11.484	11.5922	11.4359	11.458	10.3997	10.5773	10.5494	10.4642	11.4966	11.5647	11.5985	11.4954	9.88577	10.1446	10.0257	10.078	9.45555	9.60871	9.41815	9.63473	2.14578	3.96667	3.02359	3.43599
ENSG00000052723	SIKE1	protein_coding	10.5186	10.4643	10.5384	10.4633	10.5802	10.8444	10.7701	10.6188	10.3728	10.7254	10.6861	10.2632	10.4762	10.6249	10.774	10.5139	10.0445	10.1933	10.1733	9.94353	9.82285	10.1747	10.126	10.059	9.65911	9.80474	9.85553	9.61106
ENSG00000052749	RRP12	protein_coding	10.7836	10.6178	10.7417	10.6869	9.15881	8.81429	8.90251	8.80039	9.65236	9.59852	9.78595	9.83392	9.14611	8.60664	8.58048	8.5436	12.1062	11.8143	12.1792	12.2392	11.9294	11.8779	11.9746	11.9517	13.3921	13.2733	13.2372	13.3697
ENSG00000052795	FNIP2	protein_coding	9.55557	9.74708	9.73214	9.51137	8.72452	8.85277	8.60078	8.60085	0	1.46038	0	0.424063	9.84594	9.80004	9.85082	9.65573	11.7664	11.9104	12.0439	11.8021	10.223	10.4257	10.3227	10.2484	4.62604	4.94852	4.60855	5.88489
ENSG00000052802	MSMO1	protein_coding	7.86072	8.00116	7.792	7.80285	7.6503	7.95504	8.19823	7.93509	8.0722	8.46331	8.36426	7.9346	8.95781	8.58291	9.03	8.56144	7.61065	7.65603	8.05465	7.57623	7.10106	7.07759	6.82146	6.58566	5.36145	5.05413	4.96093	5.56856
ENSG00000052841	TTC17	protein_coding	11.888	11.8832	11.7747	11.7614	11.7162	11.8143	11.7224	11.7624	12.1581	12.32	12.121	12.203	11.8007	11.853	11.8325	11.6813	12.0477	12.065	11.9876	12.0134	12.1196	12.2853	12.1649	12.1752	11.2957	11.2056	11.2113	11.0809
ENSG00000053254	FOXN3	protein_coding	12.1962	12.222	12.091	12.1267	12	12.1974	11.9772	11.9869	11.9414	12.0981	11.8942	11.8257	12.8686	12.8543	12.8132	12.7413	12.3143	12.4059	12.28	12.2404	12.3954	12.6025	12.3506	12.4176	13.0395	13.2116	13.3052	13.0642
ENSG00000053371	AKR7A2	protein_coding	8.68883	8.84405	8.85517	8.79374	8.65244	8.48766	8.64983	8.69535	8.87433	8.64119	8.75058	8.86461	9.14275	9.11779	8.89732	9.0724	9.1536	9.06595	9.16441	9.04528	9.35113	9.17591	9.08173	9.46326	4.96544	4.96667	5.87758	4.75503
ENSG00000053372	MRTO4	protein_coding	8.63946	8.61333	8.38058	8.46561	8.6468	8.71706	8.5655	8.48261	8.75966	8.69754	9.16109	8.75066	8.24914	8.39732	8.15127	8.14325	8.34453	8.18262	8.40974	8.43437	8.09198	7.78952	8.16267	8.41875	0	0	0	0
ENSG00000053438	NNAT	protein_coding	6.05934	6.57649	5.80025	6.47978	6.56447	6.32486	6.58551	6.35991	7.06751	6.95676	7.14239	7.10139	6.00291	5.99818	6.23824	5.99851	6.6288	6.14959	6.49609	6.6303	6.89545	6.93338	6.42977	6.58624	5.71894	4.83061	6.0524	5.97148
ENSG00000053501	USE1	protein_coding	8.36771	8.11953	8.14422	8.43922	8.42266	8.32038	8.38554	8.52889	8.9003	8.59583	8.81921	8.68715	7.9238	7.57617	7.81825	7.90576	7.74342	7.52911	7.97927	7.97433	7.91942	7.7975	8.10287	8.28147	5.31249	6.17143	5.44043	5.07522
ENSG00000053702	NRIP2	protein_coding	8.30193	8.19718	8.34322	8.24131	8.79514	8.61922	8.6908	8.90492	8.80071	8.3785	8.66367	8.51958	8.10219	8.07729	8.00141	8.02591	8.05259	8.24151	7.95263	8.25344	7.98288	7.64889	7.60309	8.04771	5.92083	5.66711	5.4989	5.19357
ENSG00000053770	AP5M1	protein_coding	10.1663	10.2188	10.2391	10.1239	10.0224	10.2006	10.2126	10.2698	10.1853	10.2682	10.3415	10.0439	10.354	10.3619	10.5234	10.213	9.99754	9.99373	10.135	9.79382	9.97619	10.2013	10.232	10.0911	10.2586	10.1768	10.3629	10.0983
ENSG00000053900	ANAPC4	protein_coding	11.0981	11.0774	10.9597	11.0075	11.1509	11.3563	11.088	11.0513	11.0521	11.2052	10.9948	10.9234	11.013	11.1552	11.1539	11.006	10.9862	11.1673	11.1077	11.0126	10.7256	10.9978	10.7263	10.7972	10.1478	10.4262	9.86606	9.80754
ENSG00000053918	KCNQ1	protein_coding	10.3767	10.411	10.4438	10.6636	9.64725	9.40802	9.74742	9.74683	10.3267	9.83742	9.89011	10.1428	6.49991	6.00065	5.55541	4.32065	10.529	10.3382	10.382	10.5934	11.7178	11.4958	11.5415	11.8819	11.0654	10.2723	11.3144	10.9532
ENSG00000054116	TRAPPC3	protein_coding	10.3274	10.2249	10.2358	10.265	10.1247	10.0373	10.0856	9.94479	10.0493	10.0546	10.2348	10.062	10.087	10.0426	10.0202	9.9918	10.5708	10.4959	10.6451	10.607	10.6561	10.5081	10.5212	10.6779	10.5677	10.1763	10.7641	10.2967
ENSG00000054118	THRAP3	protein_coding	12.1053	11.9063	12.1323	12.0241	11.9027	11.7708	12.0171	11.8636	12.2271	12.2277	12.4472	12.2033	12.1278	12.023	12.2273	12.1246	12.0764	12.0649	12.2048	12.0781	11.9012	11.8025	11.9899	11.9743	13.0944	12.9019	13.1947	13.0774
ENSG00000054148	PHPT1	protein_coding	9.6562	9.3845	9.49167	9.77886	8.93061	8.8285	9.09093	9.12864	8.96665	8.8165	9.15821	9.33545	11.098	10.7748	11.1165	11.2903	10.0257	9.80487	10.0555	10.244	10.1549	9.66615	9.91756	10.275	4.13491	0	4.34551	3.43599
ENSG00000054179	ENTPD2	protein_coding	2.63837	0	0.838737	0	0	0	0	0	0	0	0.914782	0	0	0	0	0	0.0356443	0	2.31558	2.53818	0	0	0	0	6.35912	6.29866	6.67722	7.61311
ENSG00000054219	LY75	protein_coding	12.0094	12.1481	11.9093	11.9144	12.1352	12.3596	12.0981	12.0223	11.9144	12.1009	11.9728	11.7498	12.1049	12.2597	12.1464	11.9612	11.5354	11.6177	11.3379	11.1874	11.9983	12.0785	11.6968	11.5515	13.2278	13.285	13.4631	13.0757
ENSG00000054267	ARID4B	protein_coding	11.9719	12.0015	11.9816	11.909	12.1173	12.343	12.1826	12.1328	11.9553	12.1217	12.0297	11.9279	12.0603	12.1757	12.1853	12.0862	11.7437	11.8561	11.8776	11.7954	11.5597	11.6664	11.5817	11.6022	13.3694	13.3947	13.4807	13.1979
ENSG00000054277	OPN3	protein_coding	8.95964	8.98906	8.97444	9.02379	7.79154	7.97903	7.80629	7.94664	10.4152	10.4028	10.4417	10.5489	7.83908	7.94984	7.81015	7.6617	9.94819	9.772	9.8158	10.0313	9.68332	9.79976	10.0004	9.95939	4.60521	4.96667	3.29087	2.63762
ENSG00000054282	SDCCAG8	protein_coding	9.33468	9.26915	9.2958	9.22846	8.89574	8.85381	9.06641	8.76626	9.19906	9.53547	9.30065	9.33602	8.18819	8.62222	8.52762	8.37019	9.66724	9.65137	9.6836	9.48744	9.68856	9.7917	9.82053	9.89659	7.99923	7.54379	8.32369	8.088
ENSG00000054392	HHAT	protein_coding	7.08291	6.74961	6.56448	6.92554	6.63844	7.05368	6.86824	7.32792	7.62113	7.47897	7.53771	7.37803	4.61044	4.89077	4.26721	4.02109	5.14333	5.18612	5.464	5.49091	6.14928	6.24058	6.25775	6.2812	0	0	0	0
ENSG00000054523	KIF1B	protein_coding	10.1436	10.0103	10.1022	9.99483	9.11933	9.48308	9.05056	9.38763	8.85195	8.80512	8.92159	8.65094	9.44985	9.36651	9.34555	9.18143	11.023	10.7967	10.8534	10.8803	11.0011	11.0439	11.06	11.0558	12.5062	12.3044	12.4623	12.291
ENSG00000054611	TBC1D22A	protein_coding	10.434	10.2199	10.3329	10.5344	9.98271	9.94822	10.1129	9.98779	11.3177	11.2392	11.3126	11.5251	10.1319	9.95504	10.2091	10.1126	11.5573	11.2964	11.5185	11.6474	10.8101	10.7239	10.8674	10.9923	11.5954	11.2397	11.7174	11.3503
ENSG00000054654	SYNE2	protein_coding	13.1304	13.1681	13.0707	13.1808	13.7225	13.8997	13.6437	13.7437	11.4348	11.4984	11.5569	11.3666	14.6756	14.7877	14.7517	14.6059	6.28015	6.5348	6.55855	7.79099	1.05251	2.51321	3.06871	5.75284	13.6184	13.5208	13.6399	13.6685
ENSG00000054793	ATP9A	protein_coding	6.97166	7.12307	7.51455	7.52089	6.25776	6.6204	6.03895	6.46496	4.43773	4.59131	4.61411	4.98807	10.6392	10.5538	10.8015	10.8551	5.35324	5.60501	5.88012	5.88885	1.05251	2.49871	2.48375	0.500367	7.78645	6.87356	7.2307	7.24076
ENSG00000054965	FAM168A	protein_coding	11.5989	11.5844	11.6481	11.5257	10.8829	10.866	11.005	10.8702	11.519	11.5001	11.447	11.4493	11.0702	11.1157	11.1343	10.9719	13.1287	12.9286	13.1888	12.9696	12.2416	12.2307	12.2196	12.3254	12.9372	12.9104	12.8522	12.9848
ENSG00000054967	RELT	protein_coding	11.9399	11.7461	11.4536	11.5995	9.24554	9.02175	9.35167	9.24898	12.0928	11.8757	11.8886	12.1144	9.71554	9.73591	9.4387	9.33579	14.0493	13.8813	13.9803	14.0486	13.0815	12.997	12.716	12.7603	14.4964	14.4603	13.9161	14.2722
ENSG00000054983	GALC	protein_coding	10.4537	10.4106	10.3863	10.4764	9.63378	9.73705	9.59072	9.54283	8.33174	8.59183	8.3285	8.0057	11.5587	11.665	11.7475	11.6835	10.7541	10.9578	11.1074	10.9955	11.1176	11.4247	11.1264	11.1695	11.2863	11.3387	11.2674	10.898
ENSG00000055044	NOP58	protein_coding	11.1117	11.3234	11.2413	11.1105	11.489	11.6998	11.6316	11.4724	11.2393	11.4627	11.3231	11.2206	10.739	10.9219	10.8041	10.6765	10.2276	10.5768	10.6244	10.361	10.247	10.2372	10.3445	10.3196	4.91555	5.76783	4.02359	2.69902
ENSG00000055070	SZRD1	protein_coding	11.9129	11.655	11.745	11.8684	11.7364	11.669	11.6192	11.6514	11.7666	11.6441	11.8182	11.7947	12.3037	12.2293	12.2745	12.2942	12.4238	12.2336	12.3153	12.326	12.2163	12.1388	12.0821	12.1307	12.1416	11.8795	12.0106	11.7958
ENSG00000055118	KCNH2	protein_coding	7.16419	6.82881	7.00679	6.99697	8.10693	7.49939	8.16164	8.13119	8.17962	7.5542	7.74628	8.21222	1.02547	0	0.273612	1.32065	0	0	0.558555	0	0	0	0	0.500367	0	2.96667	3.60855	0
ENSG00000055130	CUL1	protein_coding	11.4007	11.3882	11.1217	11.1771	11.3741	11.3423	11.3522	11.3749	11.0386	11.2331	11.0539	11.0993	11.5096	11.5466	11.5949	11.5225	11.4251	11.3986	11.2517	11.1751	11.6971	11.7505	11.0257	11.1481	7.56868	7.68311	8.14584	7.70127
ENSG00000055147	FAM114A2	protein_coding	9.15019	9.19534	9.0478	9.00009	9.03005	9.00925	8.88115	8.97771	8.82952	9.24397	9.06173	9.0509	9.00949	9.1795	9.34671	9.19075	9.04063	9.2186	9.33496	9.14839	9.00351	9.30899	9.00166	9.36698	8.3221	8.49898	8.62126	7.98381
ENSG00000055163	CYFIP2	protein_coding	13.3349	13.3325	13.411	13.4288	13.9875	13.9896	13.8846	13.8998	13.8929	13.8425	13.8193	13.8209	14.1782	14.1513	14.1074	14.1263	13.4222	13.254	13.4413	13.5201	10.8634	10.8878	10.9607	11.0133	13.532	13.3193	13.8737	13.5245
ENSG00000055208	TAB2	protein_coding	12.2684	12.3834	12.2391	12.2067	12.6456	12.9276	12.56	12.6026	11.8252	12.0317	11.8443	11.789	11.5249	11.6352	11.5841	11.4944	12.1391	12.2885	12.1687	12.0563	12.0384	12.281	12.1342	12.0596	13.8705	13.7913	14.0298	13.7071
ENSG00000055211	GINM1	protein_coding	9.31929	9.23225	9.08077	9.21374	8.51363	8.958	8.62743	8.75792	9.78197	9.901	9.77839	9.73783	8.48704	8.75296	8.63527	8.68066	9.74231	9.77656	9.71971	9.55957	10.0488	10.1492	9.9959	9.96174	10.327	10.5588	10.5728	10.1248
ENSG00000055332	EIF2AK2	protein_coding	10.9731	11.0555	10.6486	10.4875	10.5503	10.7288	10.4721	10.3014	10.6962	10.8384	10.704	10.3596	10.7558	11.0025	10.936	10.6836	10.8897	11.0426	10.8063	10.5415	11.328	11.4667	11.0663	10.9533	12.8268	13.0487	12.6061	12.3538
ENSG00000055483	USP36	protein_coding	11.6102	11.598	11.7517	11.7761	12.3366	12.1855	12.2622	12.2594	11.3489	11.3006	11.2769	11.374	11.6686	11.4256	11.5955	11.5789	10.8615	10.6493	10.9221	10.9155	10.5185	10.4178	10.6637	10.8005	4.95313	0	4.34551	5.60591
ENSG00000055609	MLL3	protein_coding	12.5405	12.7327	12.6779	12.5006	12.4823	12.6266	12.6456	12.5437	12.7137	12.8121	12.8224	12.5735	12.8584	12.9014	12.9918	12.8108	13.2578	13.2633	13.4024	13.3509	12.8106	12.8682	12.8797	12.827	14.1459	14.0055	14.2148	14.256
ENSG00000055917	PUM2	protein_coding	12.3996	12.4686	12.4091	12.3402	12.4709	12.6699	12.5091	12.3673	12.2453	12.4221	12.3339	12.1722	12.5294	12.7101	12.6466	12.5479	12.3613	12.3543	12.3347	12.2341	12.248	12.2846	12.3698	12.2515	13.4417	13.3712	13.5607	13.1936
ENSG00000055950	MRPL43	protein_coding	9.75802	9.87252	9.77215	9.96821	9.98051	9.73155	9.88611	9.99542	9.88306	9.66975	9.85015	9.9736	9.8267	9.73463	9.73457	9.78998	9.74949	9.4872	9.94166	9.84884	9.88808	9.85586	9.86004	10.1456	7.50206	7.35833	7.56765	7.40629
ENSG00000055955	ITIH4	protein_coding	8.99875	9.01181	9.04891	8.82411	9.24689	9.16357	8.93222	9.02665	8.4045	8.50113	8.55484	8.72059	8.77712	8.70631	8.5311	8.72271	9.28483	9.13314	9.44544	9.59331	9.08422	9.0512	8.99619	9.10904	7.95646	8.24264	7.77662	8.06708
ENSG00000056050	C4orf27	protein_coding	7.93263	8.03108	7.46011	7.73126	7.5088	7.81719	7.96364	7.77834	7.26171	6.98206	7.58919	7.00758	7.93693	8.21205	8.03051	7.44725	7.92621	7.8366	7.91619	7.88473	7.69102	7.94784	7.78552	7.86887	4.84177	5.28571	4.82474	5.43599
ENSG00000056097	ZFR	protein_coding	11.3056	11.3226	11.3195	11.2498	11.0316	11.2557	11.1686	11.1064	11.4633	11.4857	11.4768	11.3435	11.2215	11.3145	11.371	11.2717	11.9009	11.9342	11.9698	11.8447	11.4897	11.4213	11.5248	11.4998	10.4866	10.4035	10.7127	10.3977
ENSG00000056277	ZNF280C	protein_coding	7.11216	7.52144	6.59041	6.54425	7.49052	7.25403	7.77021	6.81311	7.67941	7.49513	7.63588	7.26375	7.5025	7.57233	7.53167	7.69238	7.39829	7.25784	7.18456	7.11518	6.65124	6.86335	6.4069	6.27172	3.71137	3.8774	4.21578	3.02095
ENSG00000056558	TRAF1	protein_coding	12.2616	12.2327	12.4618	12.5305	12.9957	12.9165	13.0039	13.15	10.4469	10.4171	10.4829	10.5748	12.0904	11.9567	12.2425	12.2624	11.0364	10.9041	11.1986	11.1747	10.3037	10.2637	10.2268	10.5179	6.6124	6.87356	6.66917	6.29297
ENSG00000056586	RC3H2	protein_coding	11.3216	11.4668	11.2824	11.1972	11.2559	11.5712	11.3803	11.3239	11.4725	11.6061	11.4557	11.307	11.4174	11.4976	11.5243	11.2164	11.6028	11.7467	11.6698	11.4529	11.2178	11.3654	11.0716	10.9854	11.2615	11.3362	11.5838	11.3062
ENSG00000056661	PCGF2	protein_coding	2.81888	4.18502	2.97463	3.56152	0	0	1.28354	1.59451	1.84237	0	1.09513	2.98836	2.71049	3.4669	3.42719	3.46377	5.56898	5.51358	6.12792	6.54387	4.50796	4.65413	5.59937	4.76718	2.31081	3.55163	0	1.31211
ENSG00000056736	IL17RB	protein_coding	7.63223	7.50656	7.62272	7.8123	7.68583	7.41055	7.59362	7.6635	7.64076	7.8084	8.02132	7.66724	7.74698	7.99267	8.18994	8.00729	7.23767	6.86684	7.53139	7.20793	7.14862	7.03206	7.42224	7.53687	5.15476	5.21155	5.95053	6.00402
ENSG00000056972	TRAF3IP2	protein_coding	8.6722	8.58669	8.55672	8.90318	9.21654	9.31048	9.2058	9.33108	9.21502	9.26588	9.4512	9.38064	8.35842	8.32506	8.37591	8.22192	5.1589	5.91375	5.53953	5.14456	7.56215	7.46252	7.49786	7.57553	8.23415	7.62415	7.8592	7.81308
ENSG00000057252	SOAT1	protein_coding	10.874	10.8164	10.7033	10.7002	10.4294	10.4517	10.4726	10.1335	9.345	9.52997	9.55383	9.23241	10.6774	10.7817	10.8675	10.5248	10.8008	10.8895	10.6228	10.4545	11.5892	11.6754	11.442	11.4846	10.9961	10.7746	11.1135	10.67
ENSG00000057294	PKP2	protein_coding	4.9603	4.69525	4.5757	4.78747	4.31759	3.93623	4.45028	4.24995	0	0	0.400209	0	2.61044	1.41569	1.6726	2.32065	5.49376	6.05391	5.3623	5.7746	5.62419	5.4201	5.78388	6.02393	0	0	0	0
ENSG00000057593	F7	protein_coding	2.90141	3.22132	2.25377	2.65458	3.12494	2.71383	3.56164	3.18675	1.26781	0	0	0	4.72591	4.79974	4.09006	4.26363	0	0	0	0	0	0	0	0	0	0	0	0
ENSG00000057608	GDI2	protein_coding	12.5044	12.4799	12.4086	12.3198	11.5722	11.8457	11.5869	11.4693	12.782	13.01	12.9183	12.8907	11.8178	11.8771	11.8053	11.7051	13.656	13.7633	13.6963	13.6665	13.0849	13.2533	13.0829	12.9892	12.6536	12.7087	12.7028	12.3811
ENSG00000057657	PRDM1	protein_coding	10.2234	10.0688	10.2665	10.2792	10.6302	10.5398	10.4128	10.4923	8.11643	8.11459	9.33592	8.6867	11.4235	11.3708	11.6666	11.5719	6.16699	6.51689	6.63921	6.49208	7.50455	7.08124	7.32949	7.0793	11.4504	11.3645	12.2932	11.7963
ENSG00000057663	ATG5	protein_coding	9.68572	9.64702	9.2428	9.48432	9.4762	9.74876	9.39536	9.47948	9.39271	9.68168	9.65746	9.51885	9.74565	9.98957	9.82896	9.74847	9.85055	9.95554	9.86919	9.78772	9.71806	9.78826	9.50473	9.68306	9.01367	8.79753	9.31848	8.63428
ENSG00000057704	TMCC3	protein_coding	8.77948	8.26202	8.28146	8.34714	4.2264	5.12887	3.45473	4.44259	9.15009	9.23951	9.51978	9.41727	10.1158	10.0574	9.84615	10.0541	9.868	9.78221	9.67204	9.71608	9.29025	9.35121	9.01988	9.27545	13.3144	13.1834	13.4192	13.2773
ENSG00000057757	PITHD1	protein_coding	10.1306	9.98621	10.0579	10.0091	10.0542	10.0398	10.2102	10.0946	9.96898	9.94609	10.1156	10.1493	10.2222	10.2006	10.2324	10.1609	10.0622	10.067	10.2119	10.1558	9.87556	9.59093	9.90855	9.97265	10.0016	9.83283	9.96399	9.90139
ENSG00000057935	MTA3	protein_coding	8.98554	9.01117	8.93051	9.24386	9.78715	9.95316	10.102	9.62439	8.77203	8.93684	8.88977	8.81092	8.82851	8.58632	8.58549	8.50016	6.45316	6.69281	7.01487	6.59407	6.65153	6.71876	7.00574	7.02205	3.14578	4.55163	3.60855	3.43599
ENSG00000058056	USP13	protein_coding	8.2935	8.38571	8.04363	8.02224	8.48038	8.64347	8.32794	8.54798	8.89301	8.98394	8.4784	8.43335	7.85684	7.50421	7.12464	7.52032	7.7492	8.23402	7.9295	8.01788	6.89524	7.14606	7.32799	7.14798	2.14578	0	0	2.43599
ENSG00000058063	ATP11B	protein_coding	12.0002	12.1225	11.9687	11.981	12.1156	12.4261	12.2706	12.1066	11.6511	11.8846	11.709	11.5987	12.4847	12.7109	12.6586	12.5466	11.685	11.8257	11.7584	11.7202	11.526	11.7569	11.5893	11.5517	13.014	12.9663	13.1597	12.9659
ENSG00000058091	CDK14	protein_coding	8.08628	7.81627	7.65209	7.68499	1.31759	3.80017	1.75429	2.44259	11.3113	11.444	11.4775	11.4217	4.02547	3.73762	2.09368	3.59566	8.40677	8.71596	8.76611	8.6325	7.60388	8.00233	7.76601	7.4903	10.7181	10.6028	10.7966	10.4342
ENSG00000058262	SEC61A1	protein_coding	12.5286	12.4601	12.6125	12.5899	12.2672	12.2669	12.2621	12.2592	11.9432	11.9378	12.3124	12.1286	12.7614	12.7103	12.736	12.7911	12.6153	12.4986	12.6754	12.558	12.9604	12.8535	12.998	13.0226	11.0434	10.8743	10.9366	10.9585
ENSG00000058272	PPP1R12A	protein_coding	11.823	11.825	11.6842	11.5986	11.4871	11.7157	11.5228	11.4273	11.3793	11.4931	11.5084	11.2954	12.3179	12.4517	12.3361	12.2151	11.9565	11.9754	12.0332	11.9617	11.8843	11.9617	11.9998	11.8916	13.3948	13.4809	13.7011	13.4191
ENSG00000058335	RASGRF1	protein_coding	3.34788	3.5497	3.70003	3.24728	0	0	0	0	6.88824	7.54208	7.23737	6.89254	2.02547	0	0.682251	1.75361	4.29851	5.25231	5.03447	4.64766	2.05251	2.5412	0	2.20944	0	2.96667	0	2.43599
ENSG00000058453	CROCC	protein_coding	11.1283	10.9317	11.1141	11.3533	11.6469	11.3946	11.6055	11.6747	10.6186	10.2994	10.5207	10.6046	11.3423	11.133	11.2993	11.3081	10.5905	10.3153	10.5216	10.7411	10.2011	9.94236	10.216	10.6112	7.58606	7.65373	7.81123	7.71434
ENSG00000058600	POLR3E	protein_coding	11.4705	11.6062	11.5957	11.6562	12.1213	12.0556	12.143	12.1658	11.7924	11.8023	11.7915	11.7098	11.3988	11.3968	11.3623	11.5105	10.6107	10.5738	10.6255	10.5092	10.4776	10.3637	10.5384	10.6642	5.05267	2.96667	4.02359	4.43599
ENSG00000058668	ATP2B4	protein_coding	12.405	12.2704	12.3909	12.427	12.4063	12.3646	12.4461	12.4911	9.95634	9.94121	10.0819	10.0056	14.0223	13.9686	14.0574	14.0507	11.5931	11.5485	11.6564	11.5853	11.9716	11.9114	12.0742	12.0617	12.9498	12.6547	13.089	13.1372
ENSG00000058673	ZC3H11A	protein_coding	12.3883	12.3333	12.4703	12.3347	12.4745	12.6693	12.6042	12.4497	12.5998	12.6284	12.7492	12.6072	12.2561	12.324	12.363	12.2983	11.7263	11.9344	11.9209	11.679	12.1096	12.2589	12.2922	12.1899	13.3784	13.4533	13.4966	13.4006
ENSG00000058729	RIOK2	protein_coding	9.37308	9.3522	9.42512	9.46295	9.26016	9.3656	9.5269	9.43757	9.17376	9.36102	9.34365	9.15467	9.03736	9.00829	9.04701	9.0277	9.24623	9.25899	9.29404	9.3859	9.30087	9.40681	9.56995	9.47397	6.63378	5.77402	7.1174	6.99425
ENSG00000058799	YIPF1	protein_coding	9.44096	9.25724	9.17918	9.16646	8.55561	8.59973	8.77282	8.24012	8.85967	8.77045	8.85442	9.04146	9.16763	9.20542	9.38052	9.29018	9.72452	9.75516	9.78612	9.60647	10.0202	10.1011	10.1707	10.0272	11.3804	11.1991	11.4496	11.0843
ENSG00000058804	TMEM48	protein_coding	9.39449	9.44418	9.36192	9.34002	9.3876	9.52385	9.49285	9.23792	9.25536	9.39331	9.57235	9.30476	9.09602	9.09672	9.28254	9.15966	9.37545	9.59633	9.5348	9.60471	8.77771	8.99186	8.96612	8.97273	2.14578	0	4.83094	0
ENSG00000058866	DGKG	protein_coding	8.25708	8.17665	8.12301	8.23463	1.31759	0	0	0	7.38986	7.16442	7.3897	7.72362	4.18575	4.86855	2.90258	2.38083	10.0677	9.90018	10.206	10.1439	9.79832	9.64573	10.0936	10.0666	8.48331	7.70327	9.45203	9.13101
ENSG00000059122	FLYWCH1	protein_coding	11.836	11.7009	11.8899	12.1167	12.3175	12.0865	12.3081	12.4407	11.7524	11.574	11.6712	11.8213	11.9903	11.702	12.0158	12.0235	11.2389	10.7717	11.1171	11.1881	11.2418	10.9961	11.2506	11.4653	6.4677	5.76783	6.9661	7.56114
ENSG00000059145	UNKL	protein_coding	10.8982	10.6834	10.9597	11.0918	11.1815	10.8431	11.0934	11.2779	11.348	11.1665	11.141	11.3504	10.7353	10.4273	10.677	10.8833	10.2727	9.84228	10.1076	10.0822	10.5012	10.3412	10.3845	10.7224	11.8614	11.3278	11.9459	11.9597
ENSG00000059377	TBXAS1	protein_coding	11.8277	11.705	11.7118	11.7684	7.28222	7.09049	7.14575	7.47425	8.46227	8.0912	8.49802	8.51773	10.4651	10.1382	10.2116	10.2013	13.4666	13.2611	13.3552	13.4099	13.2685	13.1687	13.229	13.245	14.1195	13.8822	14.2446	14.1733
ENSG00000059378	PARP12	protein_coding	11.7852	11.7855	11.5837	11.5149	11.6772	11.7163	11.4844	11.5827	12.2699	12.3443	12.1518	12.2034	11.4281	11.4241	11.375	11.4512	12.6015	12.4505	12.3522	12.2803	11.7231	11.704	11.3196	11.35	12.0704	12.2659	11.251	11.1323
ENSG00000059573	ALDH18A1	protein_coding	9.57545	9.54088	9.4662	9.55182	10.2177	10.0782	10.1956	10.0663	10.4445	10.5044	10.6158	10.5456	10.2003	10.152	10.1488	10.1816	7.90663	8.03463	7.96165	7.99079	6.69522	6.66458	6.86192	6.59122	0	0	0	0
ENSG00000059588	TARBP1	protein_coding	11.5558	11.7385	11.6495	11.6688	12.0049	12.0017	12.097	12.0577	12.1297	12.2605	12.2169	12.083	11.283	11.2627	11.3099	11.1479	10.9457	11.099	11.2024	11.0913	10.3095	10.5382	10.6354	10.6702	4.72833	4.55163	0	0
ENSG00000059691	PET112	protein_coding	8.17236	8.34127	8.47869	8.34876	8.30335	8.11538	8.38701	8.35452	8.51312	8.20326	8.52188	8.51168	7.47934	7.65482	7.58314	7.69359	9.30665	9.07711	9.26796	9.45077	8.55035	8.33691	8.72263	8.82086	2.14578	1.96667	0	0
ENSG00000059728	MXD1	protein_coding	12.1709	11.9404	11.6325	11.5591	10.1989	10.3449	10.6312	10.5154	10.0676	10.1794	10.3059	9.98281	10.9509	10.9311	10.9681	10.9704	11.7587	11.8373	11.6307	11.7551	12.8451	12.8975	12.4373	12.4931	16.8951	16.8826	16.8945	16.9075
ENSG00000059758	CDK17	protein_coding	10.415	10.5038	10.3369	10.3516	10.7116	10.8322	10.7021	10.6176	10.3559	10.2278	10.3445	10.3007	11.5653	11.7082	11.6818	11.5591	9.90462	9.96218	9.87447	9.94816	9.33833	9.30424	9.29477	9.16015	10.7249	10.9144	10.996	10.6787
ENSG00000059769	DNAJC25	protein_coding	8.47751	8.92596	8.52481	8.41059	8.05523	8.27235	8.42451	7.95849	7.92879	8.11391	8.3482	8.1888	8.23399	8.48576	8.43258	8.38953	8.76683	9.06921	9.09421	8.76325	9.07925	9.08539	8.93313	8.97299	10.8518	10.759	10.6392	10.5361
ENSG00000059804	SLC2A3	protein_coding	11.9221	11.9005	11.3928	11.4698	11.0152	11.1231	10.9198	10.7778	10.6701	10.7635	10.3517	10.5884	11.7545	11.9199	11.7117	11.6716	8.9771	9.68984	9.00692	9.10842	12.9985	13.1463	12.3751	12.393	15.6912	15.5283	15.4804	15.5702
ENSG00000059915	PSD	protein_coding	7.87583	7.75477	7.63654	7.90435	8.83923	8.29616	8.62609	8.48348	6.21968	5.72527	6.18657	6.20967	6.79643	6.08599	6.22176	6.73565	5.71867	5.22766	6.06473	6.74696	6.07448	5.36121	5.70228	6.19569	5.5415	5.90028	6.01772	5.93585
ENSG00000060069	CTDP1	protein_coding	10.6656	10.3883	10.53	10.7204	10.5183	10.398	10.5385	10.5087	10.2546	10.1275	10.2349	10.3161	10.7833	10.4914	10.6583	10.7728	11.0351	10.7537	10.9551	11.0382	10.8704	10.5516	10.6854	10.9262	11.8303	11.1193	11.7222	11.6217
ENSG00000060138	CSDA	protein_coding	10.887	10.936	10.7519	10.856	9.07121	9.19113	9.10071	8.85791	11.6558	11.7364	11.6908	11.7096	7.26216	7.22639	6.45906	6.80156	10.9436	11.1168	10.9518	10.9966	12.1088	12.2446	11.6914	12.0557	10.3083	10.1561	10.3558	10.5612
ENSG00000060140	STYK1	protein_coding	5.6162	5.40472	5.07242	5.89315	4.99341	4.05487	5.63986	5.7339	0	0	0	0	8.63724	8.52714	8.72493	8.72537	0	1.28308	0	0.869152	0	0	0	0	0	0	2.02359	0
ENSG00000060237	WNK1	protein_coding	13.1641	13.135	13.2397	13.2154	13.2319	13.3166	13.3702	13.3736	12.8089	12.8305	12.8256	12.8029	13.0581	12.9699	13.0882	12.953	13.5202	13.4191	13.5336	13.5099	13.323	13.2819	13.2745	13.3982	14.1495	14.1189	14.3814	14.1375
ENSG00000060303	RPS17P5	pseudogene	5.27064	5.69525	5.64609	5.41308	5.56552	5.71383	5.33925	5.83491	5.91167	5.70831	5.55864	5.61541	5.3474	4.00065	3.79773	4.78008	5.35757	4.60501	4.36591	4.86915	4.85987	4.68313	4.65368	4.67029	0	0	0	2.43599
ENSG00000060339	CCAR1	protein_coding	11.7183	11.8157	11.8151	11.711	11.8544	11.9284	11.9169	11.8838	11.6817	11.8813	11.7945	11.72	11.6854	11.8314	11.8508	11.7348	11.6583	11.7273	11.7874	11.6076	11.5253	11.6764	11.5965	11.6274	9.33135	9.36207	9.56747	9.30561
ENSG00000060491	OGFR	protein_coding	12.1106	11.8407	12.0664	12.1309	11.6915	11.3233	11.5771	11.6589	11.7518	11.3923	11.6477	11.9067	11.8105	11.4982	11.8361	11.8694	12.6486	12.3436	12.6028	12.6239	12.7933	12.3678	12.7595	12.783	13.3594	12.9092	13.0932	12.9548
ENSG00000060558	GNA15	protein_coding	9.76887	9.43752	9.66292	9.60718	6.15537	5.66617	5.99801	5.96995	4.57815	4.42015	4.37421	4.68941	6.74548	6.78306	6.06423	6.26878	10.113	9.99463	10.1671	10.2715	11.2384	11.0723	11.2276	11.3126	9.85822	9.65747	10.0309	9.70726
ENSG00000060642	PIGV	protein_coding	8.37064	8.19544	8.56484	8.65011	8.35618	7.95783	8.46578	8.05199	8.1931	7.89867	8.30435	8.38373	9.02762	8.83236	9.15485	8.97793	8.43678	8.4509	8.6653	8.46832	8.20155	8.05438	8.5507	8.35024	8.74673	8.15412	8.53312	8.49776
ENSG00000060688	SNRNP40	protein_coding	9.47109	9.40052	9.33816	9.33471	9.3036	9.44003	9.34312	9.3408	9.3382	9.35786	9.57124	9.21698	9.47532	9.63771	9.57884	9.51151	9.66544	9.46419	9.58853	9.68101	9.20845	8.9465	9.39688	9.47988	6.86167	6.53348	6.89986	6.66557
ENSG00000060749	QSER1	protein_coding	9.76941	9.9225	9.94925	9.5958	9.40351	9.47135	9.40193	9.35835	9.50641	9.38567	9.54195	9.22894	9.29034	9.53515	9.44076	9.1543	10.1299	10.3091	10.4304	10.1219	10.6275	10.6992	10.7184	10.4795	5.73074	6.66711	5.83094	5.42875
ENSG00000060762	MPC1	protein_coding	9.41811	9.00064	9.07918	9.22603	8.79818	8.95154	8.92316	8.56981	8.56894	8.50849	8.71303	8.56686	8.95485	9.07404	8.96858	8.9971	10.413	10.366	10.4047	10.3536	9.78383	9.88311	9.66451	9.75145	9.28492	9.26642	9.3419	9.06607
ENSG00000060971	ACAA1	protein_coding	11.5191	11.4029	11.5596	11.5025	11.0515	10.717	10.9502	10.8544	11.0281	11.0119	11.1365	11.1515	11.0988	10.9955	11.0483	11.1657	12.63	12.5715	12.6755	12.7667	12.1222	12.0355	12.1312	12.1762	12.7016	12.4446	13.0572	12.8823
ENSG00000060982	BCAT1	protein_coding	8.17772	8.35042	8.21053	7.94192	3.63952	3.4508	3.75429	3.44259	7.64632	7.99457	7.81553	7.82461	5.41573	5.89272	4.62085	3.90561	10.8065	10.9552	10.6109	10.5405	9.07012	8.97116	9.1058	9.04603	4.14578	4.96667	5.34551	4.43599
ENSG00000061273	HDAC7	protein_coding	12.6011	12.4779	12.7934	12.8424	13.0359	12.8436	13.0293	13.1135	11.866	11.7606	11.9378	12.0968	13.1977	13.0293	13.3938	13.2836	11.0972	11.0533	11.395	11.3071	12.2312	12.209	12.4766	12.4505	14.3744	14.1656	14.4838	14.5457
ENSG00000061676	NCKAP1	protein_coding	6.73345	6.25342	6.41001	6.3614	6.64456	6.62967	6.46386	6.64658	0	0	0	0	8.31078	8.47779	8.56884	8.33813	0	0	0.558555	1.86915	0	0	0	0	3.14578	2.96667	2.02359	0
ENSG00000061794	MRPS35	protein_coding	9.99635	9.98671	9.91063	9.82475	9.76591	9.9031	9.6316	9.65866	9.72708	9.77268	9.79553	9.57727	9.44796	9.6158	9.52362	9.395	10.8883	10.9621	10.9259	10.7965	10.0178	10.1073	10.0425	10.0973	0	2.96667	0	3.43599
ENSG00000061918	GUCY1B3	protein_coding	6.77703	6.54773	6.11176	5.85629	1.31759	1.12887	0	0	0	1.46038	1.90755	2.84256	7.39773	7.16683	7.62672	7.31047	10.1307	10.1057	9.99965	10.0202	4.1602	4.89449	3.06871	3.82229	0	0	0	0
ENSG00000061936	SFSWAP	protein_coding	11.7665	11.7254	11.8317	11.8633	12.0988	11.9132	12.1113	12.1086	11.9432	11.877	11.9181	11.9239	11.4984	11.384	11.614	11.488	11.5222	11.3918	11.5408	11.5908	11.4461	11.2887	11.4593	11.6441	11.0882	10.9152	11.1478	11.1263
ENSG00000061938	TNK2	protein_coding	13.2655	13.0095	13.2582	13.3595	13.2256	12.8305	13.1653	13.285	13.2669	12.9782	13.1468	13.2767	13.0181	12.7384	13.033	13.0119	13.6046	13.3194	13.6362	13.6534	13.5404	13.2514	13.4714	13.7175	13.753	13.5805	13.8881	13.9505
ENSG00000061987	MON2	protein_coding	11.5358	11.7049	11.5478	11.4773	11.5332	11.8408	11.6276	11.5581	11.3951	11.5645	11.5834	11.4027	11.6811	11.7672	11.7527	11.633	11.6317	11.6732	11.7773	11.5847	11.5787	11.6688	11.5688	11.5508	11.6326	11.5291	11.6353	11.5914
ENSG00000062194	GPBP1	protein_coding	11.6394	11.7217	11.6463	11.4977	11.6374	11.897	11.7359	11.6287	11.7059	11.8309	11.7626	11.6589	11.6965	11.7791	11.7583	11.7522	11.3705	11.3376	11.3345	11.2943	11.4027	11.415	11.3269	11.2426	12.9049	12.9353	12.8706	12.5399
ENSG00000062282	DGAT2	protein_coding	9.27657	8.57455	8.95685	8.87459	1.31759	3.12887	2.75429	4.44259	8.73734	8.50285	8.67474	8.81665	4.01824	3.86459	2.79105	3.32065	7.48935	7.38951	8.10584	7.87859	10.5719	10.3753	10.6046	10.6133	14.44	14.1018	14.4036	14.2017
ENSG00000062370	ZFP112	protein_coding	1.91809	2.07815	4.06113	4.11762	1.36649	1.16247	2.75429	0.881311	5.37505	5.74062	5.70907	4.87596	3.3474	3.73762	3.97164	3.66935	3.35757	3.28308	4.49496	2.86915	3.37444	3.50598	3.06871	4.22829	0	0	0	0
ENSG00000062485	CS	protein_coding	11.7294	11.6773	11.7871	11.7327	11.5634	11.6342	11.5685	11.4752	11.7989	11.8423	11.9467	11.9392	11.4839	11.4813	11.4136	11.3582	12.1363	12.1859	12.1954	12.1689	12.1226	12.1799	12.0601	12.1775	10.9548	10.9646	11.094	10.93
ENSG00000062524	LTK	protein_coding	9.28148	8.83975	9.16565	9.40809	9.52656	9.3039	9.36937	9.6083	10.6852	10.6093	10.7797	11.0548	7.63458	6.97793	7.44354	7.48193	5.28357	5.368	5.6298	5.94853	1.05251	2.51321	3.06871	3.37221	1.40881	0	0	0
ENSG00000062582	MRPS24	protein_coding	9.26379	9.19855	9.13317	9.20195	9.25087	9.01883	9.09369	9.08074	9.2977	8.92791	9.23905	9.38518	8.86814	8.89304	8.85701	8.74086	9.57065	9.67557	9.52693	9.79856	9.48627	8.99242	9.38974	9.56847	3.73074	2.96667	4.34551	3.43599
ENSG00000062598	ELMO2	protein_coding	11.4217	11.3687	11.4525	11.3735	11.1633	11.2072	11.3052	11.1735	10.2238	10.0863	10.3175	10.1737	12.0937	12.0537	12.2359	12.1822	12.4183	12.4	12.5141	12.4451	11.3982	11.5302	11.4173	11.2588	11.7323	11.4721	11.661	11.4515
ENSG00000062650	WAPAL	protein_coding	11.6411	11.5469	11.5695	11.4323	11.4139	11.6006	11.5208	11.3121	10.9898	11.1456	11.1071	10.9302	11.4829	11.471	11.4129	11.1991	11.8553	11.9932	11.9826	11.8478	11.7352	11.8405	11.7541	11.703	12.2808	12.2565	12.37	12.1024
ENSG00000062716	VMP1	protein_coding	12.588	12.4741	12.5799	12.3789	10.4103	10.3636	10.2065	10.113	9.76287	9.84714	9.91078	9.80074	10.1345	10.0874	10.1832	9.96873	13.1166	13.1793	12.9741	13.0214	13.7255	13.7942	13.9086	13.7664	15.5782	15.5935	15.6611	15.4979
ENSG00000062725	APPBP2	protein_coding	10.4971	10.5883	10.4454	10.4448	10.7328	10.7201	10.7224	10.4909	10.4008	10.3455	10.3538	10.3203	10.3129	10.4435	10.4824	10.3375	10.1309	10.2387	10.2885	10.245	10.2951	10.5806	10.3356	10.3758	10.755	10.7417	10.8936	10.5076
ENSG00000062822	POLD1	protein_coding	10.0695	9.69954	10.0143	10.1126	10.2953	9.87078	10.2875	10.2785	10.1266	9.88866	10.2205	10.258	10.1594	9.81379	10.0864	9.9245	9.82472	9.37938	9.80306	9.74358	9.72197	9.49928	9.71045	10.0167	6.63506	6.27555	6.49802	6.82418
ENSG00000063046	EIF4B	protein_coding	13.1865	13.2345	13.1845	13.1535	13.3932	13.5825	13.4179	13.3645	13.171	13.3229	13.2044	13.1537	12.6897	12.6919	12.6159	12.6648	13.0927	13.2076	13.1373	13.1194	13.0502	13.2112	13.0244	13.0572	11.0886	10.9597	11.001	10.9593
ENSG00000063127	SLC6A16	protein_coding	8.11628	8.20571	8.19182	8.20487	8.3933	8.11533	8.20123	8.37157	10.1381	10.207	10.0819	10.0777	9.16446	9.15509	9.46841	9.17252	8.0571	7.96097	8.25829	8.04655	6.24324	5.99735	6.66366	6.25161	7.70036	7.34092	7.6085	7.23352
ENSG00000063169	GLTSCR1	protein_coding	10.4817	10.2629	10.6692	10.7299	10.968	10.5545	10.8923	11.0024	10.2685	10.0038	10.2337	10.421	10.7899	10.3486	10.6913	10.8376	10.0957	9.72437	9.99166	10.2622	10.1676	9.59013	9.99843	10.3737	11.2114	10.6699	10.9741	11.1958
ENSG00000063176	SPHK2	protein_coding	9.01651	8.8459	8.91825	9.06896	8.86862	8.17131	8.81614	8.71981	9.04076	8.84198	8.95189	9.05722	9.64716	9.47428	9.6259	9.55794	9.36882	9.09063	9.38563	9.4716	9.48043	9.20645	9.4872	9.60534	7.37459	6.95138	7.38467	7.38141
ENSG00000063177	RPL18	protein_coding	13.2772	13.3802	13.4201	13.4362	13.755	13.7778	13.7217	13.8538	13.8424	13.8556	13.7463	13.9496	12.8515	12.8865	12.6653	12.8709	12.9472	12.921	12.9591	13.0492	13.0165	12.8341	12.9803	12.9869	10.1902	9.57101	10.334	10.3957
ENSG00000063180	CA11	protein_coding	7.82452	7.73684	7.61075	7.80746	8.48105	8.25253	8.24892	8.06071	8.39365	8.24219	8.35641	8.52857	7.58012	7.22701	7.97618	8.124	4.19591	4.50605	5.14977	3.98346	4.89719	3.08544	4.67649	5.11576	0	0	0	0
ENSG00000063241	ISOC2	protein_coding	7.78674	7.51998	7.4293	7.89774	7.52607	7.34668	7.58376	7.44799	8.18022	8.05418	8.33415	8.43281	8.07532	7.67966	7.71861	7.9564	8.96933	8.85945	9.07011	8.92226	7.98786	7.77191	7.85792	7.96626	0	0	3.02359	0
ENSG00000063244	U2AF2	protein_coding	12.7207	12.5553	12.8159	12.8605	12.8025	12.6139	12.8379	12.9425	13.0155	12.7751	12.9704	13.0563	12.951	12.779	12.9752	12.9585	12.9408	12.8184	13.037	13.091	12.8403	12.6279	12.8442	12.9194	13.1223	12.8421	13.1681	13.1603
ENSG00000063245	EPN1	protein_coding	11.0921	10.8781	11.1491	11.2767	10.3396	10.0686	10.3241	10.4417	11.1452	10.7406	11.0651	11.2318	10.7184	10.2463	10.6044	10.5857	12.4989	12.1137	12.345	12.4641	12.1202	11.7188	12.0011	12.1848	12.243	11.8504	12.3112	12.216
ENSG00000063322	MED29	protein_coding	10.5885	10.3338	10.6438	10.6681	10.6102	10.4898	10.715	10.6737	10.6822	10.5783	10.6808	10.7222	10.7637	10.6045	10.8563	10.8214	10.7861	10.7993	10.9777	11.0486	10.742	10.5705	10.532	10.6598	10.7805	10.5873	10.6011	10.5617
ENSG00000063438	AHRR	protein_coding	4.44389	4.12977	3.87331	4.39649	4.67059	4.24271	3.60412	4.64242	3.63012	4.08436	3.76006	2.99014	4.64668	5.29455	5.13186	4.81079	3.6777	4.5286	4.18867	4.37589	3.80227	2.55959	4.11495	4.24249	7.03137	6.67981	7.00151	7.07371
ENSG00000063587	ZNF275	protein_coding	10.5001	10.5462	10.5413	10.6839	11.0364	11.0664	11.0053	11.1031	10.9993	11.0755	11.0635	11.0173	10.7592	10.741	10.8728	10.8725	9.49204	9.69069	9.55302	9.4102	9.62081	9.58886	9.53425	9.65606	5.05267	3.81466	5.07496	5.75791
ENSG00000063601	MTMR1	protein_coding	11.1032	11.0994	11.0526	11.0045	11.3722	11.4171	11.3982	11.3755	11.8143	11.9563	11.9144	11.8807	11.3133	11.2315	11.3963	11.3134	10.8869	10.8444	10.9676	10.896	9.92916	9.99303	9.99981	9.92413	11.5674	11.4349	11.6381	11.5158
ENSG00000063761	ADCK1	protein_coding	8.40141	8.14204	8.14677	8.31354	8.19619	7.8068	7.98628	7.93893	8.45931	8.3242	8.22812	8.45992	8.07859	7.7862	8.09175	7.79427	9.22823	9.10588	9.05693	9.2318	8.77621	8.5961	8.77211	8.87927	2.13128	0	3.60855	2.42149
ENSG00000063854	HAGH	protein_coding	9.99436	9.77823	10.0795	10.2458	10.0007	9.7706	10.1083	10.2165	9.29162	9.21447	9.38633	9.63782	9.85976	9.52535	9.88266	9.89539	10.9553	10.6589	10.8361	11.0706	10.1421	9.86728	9.91005	10.1185	9.39484	9.253	9.85134	9.73507
ENSG00000063978	RNF4	protein_coding	11.033	10.9479	11.1487	11.0936	11.0835	11.1055	11.2008	11.0994	11.0948	10.9277	11.1409	11.1585	11.5206	11.4096	11.6337	11.5972	11.4136	11.3072	11.4562	11.3849	10.8403	10.9243	10.9747	10.9344	11.7128	11.466	11.7525	11.643
ENSG00000064012	CASP8	protein_coding	12.1194	12.1391	12.1337	12.0767	12.1231	12.2836	12.1419	12.2249	11.932	12.0124	11.9531	12.0319	12.8033	12.8922	12.9081	12.8698	11.9073	12.0732	11.9745	11.8384	11.9139	11.9953	11.8452	11.8568	14.2728	14.3022	14.2652	14.2592
ENSG00000064102	ASUN	protein_coding	9.36919	9.34666	9.59834	9.27921	9.7243	9.74082	9.62995	9.40184	9.12262	9.4144	9.54228	9.47119	9.51347	9.8167	9.80976	9.69312	8.60406	8.71946	8.66562	8.36101	8.71892	8.85786	8.98734	8.90069	6.43192	4.59427	4.70166	3.85283
ENSG00000064115	TM7SF3	protein_coding	10.1965	10.2862	10.2446	10.1331	9.74926	9.96546	9.81861	9.8796	9.99774	10.1621	10.1511	10.0733	10.555	10.6281	10.6756	10.6284	10.2886	10.3499	10.4724	10.4101	10.5437	10.6862	10.7068	10.6823	8.96667	8.01153	8.81941	9.01391
ENSG00000064201	TSPAN32	protein_coding	12.1537	11.9467	12.2658	12.4667	12.3348	12.149	12.255	12.3924	9.87576	9.62796	9.93504	10.0695	13.5234	13.2824	13.4455	13.515	12.1496	11.9494	12.0995	12.2183	11.8036	11.6163	11.8996	12.1797	10.1774	9.49633	10.0784	10.0506
ENSG00000064225	ST3GAL6	protein_coding	10.2137	10.2596	10.4496	9.93489	1.31759	2.45879	3.48408	2.85228	3.26781	0	3.08825	3.95244	7.17209	7.08071	6.24169	4.64258	10.6843	10.9883	11.1743	10.8873	11.5804	11.9569	12.0275	11.8216	12.6894	12.9268	13.2531	13.0331
ENSG00000064313	TAF2	protein_coding	10.0655	10.2472	10.109	10.014	9.85442	9.90346	10.1135	9.81546	10.0684	10.0707	10.1184	9.94014	10.2954	10.2713	10.3774	10.343	10.0917	9.90086	10.2008	9.87129	10.0141	10.2943	10.0503	9.90544	9.74569	9.47303	9.73687	9.43858
ENSG00000064393	HIPK2	protein_coding	11.5093	11.4975	11.5371	11.4339	11.2849	11.3016	11.3716	11.2957	11.0389	10.7988	11.1877	10.8953	13.4123	13.4016	13.4363	13.3188	11.9132	11.8463	11.9595	11.7598	11.5997	11.6252	11.5943	11.5793	10.3757	10.5032	10.6774	10.5468
ENSG00000064419	TNPO3	protein_coding	10.8795	10.6952	10.8636	10.7855	10.8134	10.7885	10.684	10.7678	10.8287	10.9435	10.8097	10.8203	10.7781	10.8787	10.9892	10.9519	11.1484	10.9652	11.0412	11.1309	11.0307	10.8289	10.9908	11.0463	11.4938	11.1519	11.7092	11.4449
ENSG00000064490	RFXANK	protein_coding	9.93678	9.6935	9.82811	9.79772	9.89522	9.59281	9.78259	9.82817	9.95542	9.82399	10.0386	10.1309	9.66782	9.62492	9.84085	9.76162	9.89327	9.83029	9.92887	10.0437	9.99618	9.79464	9.91199	10.0767	10.4754	9.83441	10.4797	10.3561
ENSG00000064545	TMEM161A	protein_coding	9.25688	8.72785	9.22042	9.27098	9.5122	9.28773	9.36454	9.39824	9.00691	9.04685	9.06407	9.38585	9.35827	9.13042	9.39133	9.48465	8.74224	8.5985	8.77064	8.945	8.79337	8.52912	8.81234	8.91243	2.14578	0	0	2.43599
ENSG00000064547	LPAR2	protein_coding	11.1698	10.7073	10.9175	10.897	10.8884	10.5422	10.8046	10.8781	9.23492	9.32147	9.22694	9.35389	10.3008	9.93725	10.3524	10.3675	12.4535	12.0434	12.2575	12.3794	11.1973	10.9466	11.0828	11.2413	14.7259	14.3567	14.6699	14.849
ENSG00000064601	CTSA	protein_coding	12.4669	12.2752	12.5975	12.5132	10.9579	10.9109	11.0042	11.0075	10.8814	10.8554	10.9248	10.9974	11.2322	10.9493	11.0167	11.1013	12.1823	12.0475	12.2247	12.1149	13.7553	13.532	13.7396	13.7165	13.0673	12.7305	12.7587	12.4771
ENSG00000064607	SUGP2	protein_coding	12.8345	12.8188	12.8752	12.9828	12.8979	12.8056	12.8495	12.9146	13.0198	12.9729	13.0136	13.0461	13.4505	13.3764	13.4769	13.4996	13.0496	12.9888	13.0674	13.1255	12.7135	12.7399	12.8456	12.9241	10.9768	10.7362	10.9392	11.2889
ENSG00000064651	SLC12A2	protein_coding	8.372	8.27539	8.19135	8.45117	8.24383	8.38418	8.62293	8.2685	9.07426	9.27724	9.35478	9.3801	8.98014	8.72939	9.23761	9.09577	7.95546	7.74742	7.95199	7.62096	7.24904	7.03426	7.33949	7.22543	3.14578	5.22368	5.00544	4.75791
ENSG00000064652	SNX24	protein_coding	7.05129	7.13461	6.73598	6.51965	5.48899	6.03768	6.18478	5.57928	5.60338	5.94194	5.97958	5.97806	6.47866	6.93643	6.56032	6.47243	8.6139	8.3631	8.65157	8.74972	7.40831	7.63153	7.72548	7.6439	2.24339	0	0	0
ENSG00000064666	CNN2	protein_coding	12.8545	12.698	12.9047	12.9826	13.1358	12.9436	13.1814	13.1826	13.0336	12.8701	13.1	13.1842	12.275	12.1527	12.3654	12.1898	12.8823	12.7343	12.8833	12.8536	12.702	12.6148	12.6644	12.7215	15.4717	15.2897	15.5392	15.4273
ENSG00000064687	ABCA7	protein_coding	13.0222	12.8405	13.1001	13.2882	13.3215	13.1149	13.405	13.5338	13.6962	13.4732	13.6236	13.8638	12.8039	12.4182	12.9273	12.9415	12.9311	12.5436	12.7916	12.9949	12.6185	12.3629	12.4646	12.82	15.3342	14.935	15.448	15.4923
ENSG00000064703	DDX20	protein_coding	9.3467	9.23379	9.56459	9.30837	9.45678	9.56131	9.81752	9.59491	9.43974	9.43989	9.61206	9.3592	9.10957	9.25319	9.3382	9.22605	8.7645	8.94453	8.93528	8.82439	8.76987	8.83365	9.09352	9.04488	8.00351	8.13654	8.57918	8.06596
ENSG00000064726	BTBD1	protein_coding	10.8911	11.0386	10.8583	10.8357	10.6614	10.941	10.6869	10.6231	10.9038	11.1587	10.9817	10.9754	11.0696	11.2721	11.2429	11.1366	11.3475	11.4623	11.4298	11.3856	11.1658	11.3962	11.2479	11.2533	9.52611	9.41755	9.602	9.29856
ENSG00000064763	FAR2	protein_coding	8.86055	8.86334	8.53763	8.76265	7.13002	7.28922	7.54828	7.35638	6.25321	6.40389	6.54896	6.27311	6.21016	6.42374	6.63501	6.52849	8.13459	8.04744	7.97897	8.18622	9.86211	9.78274	9.83211	9.90457	11.2306	11.428	11.4331	11.4885
ENSG00000064886	CHI3L2	protein_coding	8.11093	8.60859	8.53631	8.66662	9.04701	9.07882	9.2744	9.02793	8.86445	8.89726	9.13545	8.92153	8.70692	8.8868	9.14713	8.94087	3.44978	5.05708	4.61167	4.67548	6.18879	5.76568	5.76989	6.0525	3.73074	2.96667	3.60855	3.75791
ENSG00000064932	SBNO2	protein_coding	12.3486	11.9842	12.0964	12.2471	12.0831	11.6617	11.8983	11.8179	11.3145	11.0829	11.2166	11.3408	11.8604	11.5011	11.8144	11.7966	12.8061	12.4851	12.6465	12.7395	13.064	12.6565	12.8132	12.9458	15.5094	14.8658	15.2776	15.278
ENSG00000064933	PMS1	protein_coding	9.61744	9.66633	9.62302	9.61603	9.8186	9.95859	9.69711	9.69878	10.0645	10.4636	10.268	10.0192	10.2164	10.5206	10.3804	10.1392	8.97177	9.07977	9.15171	9.1891	8.86847	9.04139	9.03484	8.96879	4.87913	4.55163	5.01635	4.80894
ENSG00000064961	HMG20B	protein_coding	10.5952	10.5262	10.7394	10.818	10.55	10.3206	10.5309	10.652	10.5414	10.28	10.5707	10.7801	10.7761	10.4293	10.7664	10.7503	11.1195	10.8029	11.0173	11.1633	11.0948	10.8112	10.9676	11.2461	10.6191	10.3568	10.5243	10.4157
ENSG00000064989	CALCRL	protein_coding	6.23793	5.58745	6.05803	5.69908	3.12494	3.12887	3.33925	3.44259	2.46316	0	3.23671	2.95244	3.60562	4.87381	3.2624	2.90561	6.89288	7.34169	6.55381	6.93847	7.02865	7.30346	7.9399	6.9683	0	0	0	0
ENSG00000064995	TAF11	protein_coding	10.0815	10.2006	10.1152	10.1488	10.242	10.1594	10.1969	10.1692	10.2964	10.359	10.2739	10.2411	9.95004	9.97199	10.1001	10.0153	9.8996	9.96424	9.97488	9.79263	10.0223	10.0782	10.0179	10.0872	9.28045	9.14326	9.63325	9.50995
ENSG00000064999	ANKS1A	protein_coding	9.69368	9.68943	9.6259	9.72088	8.81831	8.71226	9.1644	9.14262	8.90313	8.81194	8.74108	8.86109	9.17349	8.87422	9.32078	9.09115	11.2605	11.0976	11.36	11.2158	10.3419	10.2576	10.4915	10.4245	11.0379	10.5745	10.8713	10.8928
ENSG00000065000	AP3D1	protein_coding	12.2424	12.1259	12.2816	12.3741	12.0962	11.9478	12.1465	12.137	12.0927	12.0447	12.0845	12.0982	12.6001	12.3945	12.5077	12.5465	12.5954	12.4333	12.5628	12.5722	12.7047	12.5036	12.709	12.7634	12.3834	12.0255	12.313	12.369
ENSG00000065029	ZNF76	protein_coding	11.1679	11.0276	11.2261	11.3917	11.685	11.5999	11.5948	11.824	11.7613	11.6905	11.7325	11.8782	11.4184	11.1736	11.3841	11.4088	10.8968	10.6528	10.8731	10.9596	10.4639	10.0221	10.3567	10.5333	8.51157	7.75587	8.21064	8.34696
ENSG00000065054	SLC9A3R2	protein_coding	5.73362	5.73846	6.35811	6.41254	6.09058	5.83982	5.89752	5.89677	3.89542	4.47474	4.18232	4.36748	6.98339	6.53836	6.81483	6.86847	5.33216	5.33358	5.3315	5.66149	6.33607	6.02354	6.50276	6.8329	0	0	0	0
ENSG00000065057	NTHL1	protein_coding	7.03418	7.12003	7.46998	7.55392	7.40888	7.37599	7.41332	7.2005	8.22743	8.16732	8.32682	8.52661	7.58479	7.42637	7.79757	7.87437	7.74913	7.69565	8.14776	8.10368	6.57075	6.50059	7.13515	7.16407	0	1.96667	0	0
ENSG00000065060	UHRF1BP1	protein_coding	10.3937	10.4573	10.2753	10.193	10.0632	10.1013	9.96479	9.94313	10.1873	10.0563	10.1152	9.92506	10.4342	10.5175	10.3793	10.3584	11.9353	11.8691	11.9012	11.9201	10.646	10.6497	10.5038	10.6085	6.9043	6.57813	7.21386	7.01525
ENSG00000065135	GNAI3	protein_coding	11.3206	11.2878	11.203	11.1044	10.6197	10.826	10.6455	10.5349	10.7888	10.8331	10.8387	10.7728	11.1013	11.2923	11.1959	11.1103	12.0291	12.1422	12.151	12.0676	11.8551	12.1025	11.8675	11.8388	13.1939	13.3391	13.153	12.8448
ENSG00000065150	IPO5	protein_coding	11.3338	11.3899	11.2767	11.2232	11.4014	11.5567	11.4213	11.3286	11.3209	11.499	11.5593	11.3115	11.1418	11.2942	11.0392	10.8693	11.6162	11.6661	11.6105	11.5124	11.1333	11.212	11.0131	11.1325	3.73074	3.96667	0	3.43599
ENSG00000065154	OAT	protein_coding	9.796	9.83936	9.85075	9.64912	9.41214	9.51495	9.60128	9.25226	8.58775	8.90084	9.0508	8.47726	9.36866	9.55969	9.50914	9.29484	9.96197	10.075	9.99884	10.0946	10.4014	10.5063	10.4749	10.3181	10.3516	10.1406	10.534	10.1622
ENSG00000065183	WDR3	protein_coding	9.53126	9.73055	9.76766	9.67659	9.86792	9.88569	9.97354	9.81557	9.50657	9.77445	9.70697	9.62882	9.22828	9.44597	9.28702	9.17811	9.3543	9.39099	9.44139	9.31186	9.05346	9.20903	9.50828	9.30844	5.4297	5.2886	4.69261	5.52684
ENSG00000065243	PKN2	protein_coding	11.579	11.6565	11.3018	11.3574	11.2014	11.4377	11.1855	11.1164	11.2283	11.3824	11.1847	11.1162	11.0625	11.3037	11.1871	11.0042	11.877	12.055	11.7978	11.8424	12.0193	12.2727	11.8415	11.9454	14.1576	14.4005	14.1478	14.2722
ENSG00000065268	WDR18	protein_coding	9.17281	9.05106	9.17383	9.24435	9.36597	9.25061	9.41354	9.35159	9.17049	9.2773	9.36261	9.41155	9.32519	8.95376	9.37815	9.35528	9.47888	9.26208	9.42156	9.46687	9.25586	9.02828	9.27276	9.46373	4.1814	2.96667	3.81436	3.06825
ENSG00000065308	TRAM2	protein_coding	10.1761	10.2714	10.4159	10.4426	10.09	10.046	10.1446	10.1553	10.6565	10.7233	11.2057	10.9287	11.2108	11.1841	11.2323	11.2586	10.8856	10.762	10.8917	10.8875	10.2933	10.3005	10.3813	10.4733	7.95904	7.56062	8.03078	7.88654
ENSG00000065357	DGKA	protein_coding	13.7469	13.7485	13.945	13.9175	14.6923	14.5809	14.72	14.7745	12.2379	12.1679	12.4528	12.3749	11.2936	11.0871	11.3631	11.2562	10.169	10.2519	10.3998	10.2563	11.0535	10.8917	11.1243	11.2194	11.1807	11.0953	11.6503	11.5908
ENSG00000065413	ANKRD44	protein_coding	11.9953	11.9223	11.8638	11.9055	11.8276	11.9804	11.9171	11.8473	11.8252	11.8585	11.8298	11.8604	12.2374	12.3573	12.2422	12.1785	12.3571	12.3386	12.2823	12.2559	11.8949	12.0527	11.9608	11.765	13.4135	13.4777	13.4202	13.4298
ENSG00000065427	KARS	protein_coding	11.8369	11.8247	11.7249	11.7084	11.8196	11.9381	11.737	11.7673	11.6237	11.6129	11.5673	11.7233	11.4682	11.5089	11.4766	11.4708	12.2927	12.1622	12.1285	12.1156	11.9828	11.916	11.7507	11.899	10.6054	10.495	9.85486	9.50507
ENSG00000065457	ADAT1	protein_coding	9.47012	9.4859	9.48763	9.45783	9.7186	9.67695	9.61155	9.86621	9.44812	9.51567	9.40571	9.41012	9.41009	9.3215	9.49212	9.2985	9.75037	9.50549	9.81335	9.5925	8.78227	9.00209	9.00614	9.06558	10.5314	10.2629	10.5748	10.463
ENSG00000065485	PDIA5	protein_coding	7.85142	7.97258	7.98526	8.09639	7.23574	6.94423	6.9104	6.89466	6.73692	7.22984	7.69291	7.92358	5.01164	5.1617	5.11045	5.38767	6.46814	7.04636	6.66457	7.19851	9.04435	8.81447	9.1829	9.33869	0	0	0	2.66553
ENSG00000065491	TBC1D22B	protein_coding	8.84505	8.86975	8.75631	9.08617	9.08084	9.16892	9.06667	9.09693	8.81291	9.01117	8.89039	8.91383	9.10921	9.13031	9.24141	9.2328	8.91499	9.05046	8.95738	8.91905	8.98646	8.83563	8.7781	8.94799	7.77134	7.05413	8.01817	7.59424
ENSG00000065518	NDUFB4	protein_coding	10.1187	10.0316	10.0176	10.0063	10.0978	10.068	10.1263	10.1447	9.74892	9.90059	9.95857	10.0792	9.80062	9.85352	9.7793	9.7777	10.181	10.1114	10.179	10.2627	10.1092	10.0773	9.99289	10.08	8.72199	8.46204	9.00155	8.46831
ENSG00000065526	SPEN	protein_coding	12.8185	12.7732	12.7457	12.7972	12.7598	12.6204	12.7104	12.7637	13.157	13.0594	13.0284	12.9765	13.0872	12.9839	13.0257	12.9304	13.2976	13.2262	13.2764	13.3309	13.1916	13.1762	13.038	13.1803	14.2638	14.2062	14.1559	14.4445
ENSG00000065548	ZC3H15	protein_coding	10.9847	10.9873	10.9706	10.8517	10.7373	11.037	10.8275	10.6205	10.6319	10.9953	10.8347	10.8395	10.796	10.9208	10.8688	10.7462	11.0819	11.3038	11.2945	11.1188	11.0354	11.2504	11.0988	11.0652	10.3519	10.3458	10.0136	9.82142
ENSG00000065559	MAP2K4	protein_coding	9.8654	9.83141	9.73307	9.72438	9.63518	9.68323	9.57159	9.49999	9.40377	9.64014	9.63855	9.45494	9.76465	9.90168	10.014	9.62703	9.87645	9.90766	9.9263	9.90475	10.0964	10.199	9.99736	10.0672	12.7756	12.7351	12.8467	12.6048
ENSG00000065600	TMEM206	protein_coding	8.75207	8.54237	8.65781	8.74161	8.03211	8.16086	8.14875	7.89133	8.87558	9.00974	8.80255	9.07636	8.43317	8.5635	8.55832	8.45405	9.34148	9.29313	9.29746	9.11665	9.39619	9.36957	9.21507	9.15904	2.14578	4.02325	1.46719	3.43599
ENSG00000065613	SLK	protein_coding	11.4918	11.5142	11.3475	11.3736	11.2912	11.4219	11.2378	11.2721	10.4655	10.4912	10.6561	10.3082	11.9448	12.1468	12.1497	11.8989	11.3516	11.5785	11.3718	11.2805	11.5803	11.7688	11.4796	11.5571	13.1603	13.1615	12.8345	12.5198
ENSG00000065615	CYB5R4	protein_coding	10.6783	10.6574	10.3838	10.3557	9.06927	9.42225	9.01728	8.82102	10.3894	10.4957	10.341	10.2373	9.50993	9.71299	9.50938	9.24196	11.309	11.3747	11.3186	11.1778	11.7072	11.8545	11.5582	11.5655	13.3427	13.2967	13.4019	12.8723
ENSG00000065665	SEC61A2	protein_coding	8.76303	8.73033	8.59168	8.92037	9.12294	8.94051	9.01975	9.21999	8.90065	8.949	9.0591	8.8562	9.22424	8.96068	9.19081	9.16194	7.74816	7.69113	7.88708	7.77817	6.94539	7.23849	6.84614	7.38694	10.5415	10.6051	10.6893	11.0213
ENSG00000065675	PRKCQ	protein_coding	10.3967	10.4218	10.6166	10.552	11.1943	11.2828	11.1715	11.2563	3.03758	2.46038	3.49974	2.95244	11.3576	11.2469	11.3686	11.2933	3.35757	3.28308	3.92313	4.51301	2.63748	3.51321	3.0048	4.50936	9.07391	8.64924	9.17526	9.40258
ENSG00000065717	TLE2	protein_coding	8.30819	7.94645	8.27958	8.46972	9.42161	9.18318	9.47155	9.65107	4.07517	5.15971	3.59736	4.0657	7.64092	6.78934	7.71575	7.44436	0	0	0.558555	0	0.052514	0	0	2.67029	2.14578	1.96667	1.02359	2.43599
ENSG00000065802	ASB1	protein_coding	10.8963	10.8231	11.094	11.0339	11.1996	11.0793	11.403	11.3013	10.9409	10.9278	10.9337	10.8902	11.4072	11.2977	11.6777	11.442	10.0963	10.1608	10.296	10.0156	10.0071	10.1147	10.5042	10.5159	7.94668	7.54802	8.41899	8.09277
ENSG00000065809	FAM107B	protein_coding	12.5797	12.6162	12.5571	12.5199	12.9036	13.093	12.8862	12.8251	12.8589	13.043	12.8974	12.9779	12.8882	12.9374	12.8278	12.867	12.0434	11.8983	11.8245	11.8441	11.6089	11.698	11.697	11.5283	12.4839	12.479	12.6034	12.2738
ENSG00000065833	ME1	protein_coding	5.15892	5.21409	5.82848	5.10312	4.39654	4.91233	4.39699	4.60448	0	0	0	0	1.6945	3.73762	2.90258	0.699161	3.843	2.86804	3.14352	3.19108	6.37408	5.92328	6.81682	6.48313	0	0	0	1.62502
ENSG00000065882	TBC1D1	protein_coding	11.4413	11.2871	11.258	11.2254	10.67	10.6958	10.6065	10.6116	11.7409	11.8686	11.9187	11.8329	11.1596	11.182	11.1248	11.0998	12.706	12.6049	12.6586	12.6423	11.9494	11.8449	11.9938	11.8706	13.7075	13.4255	13.763	13.5138
ENSG00000065883	CDK13	protein_coding	11.4799	11.4798	11.4669	11.4495	11.3944	11.4733	11.5095	11.4802	11.9501	12.1203	11.9642	11.8638	11.7904	11.7839	11.9428	11.8424	11.3274	11.2317	11.4054	11.3538	11.2493	11.3373	11.2938	11.2628	11.973	11.8065	11.977	11.8366
ENSG00000065911	MTHFD2	protein_coding	9.94266	10.1314	9.70682	9.58346	9.01604	9.17334	8.9231	8.34155	8.81995	9.30958	9.57856	8.96214	9.81874	9.92772	9.85388	9.66564	10.9852	11.0795	11.0831	10.7873	10.6933	10.7238	10.2643	10.3305	8.2979	8.35576	7.08947	6.97802
ENSG00000065923	SLC9A7	protein_coding	8.72707	8.67827	8.30384	8.38883	7.14693	7.23969	7.15226	7.03026	11.6716	11.9626	11.861	11.6926	6.39529	6.56137	6.24967	5.79833	9.24549	9.48364	9.36829	9.20289	7.45902	7.43588	7.54488	6.97107	8.51105	9.08789	8.24694	8.61808
ENSG00000065970	FOXJ2	protein_coding	10.7853	10.9029	10.9352	10.9452	10.8776	10.8314	10.9808	10.8809	10.4893	10.5267	10.527	10.5679	10.8386	10.7095	10.82	10.8583	11.0946	11.1169	11.0651	10.9567	10.9903	11.0273	10.9708	11.0468	11.6485	11.615	11.7222	11.6874
ENSG00000065978	YBX1	protein_coding	12.2424	12.1811	12.3042	12.3169	11.9446	11.8982	11.9744	11.996	12.2816	12.2592	12.3375	12.4037	11.8258	11.8077	11.6734	11.7914	13.2419	13.2633	13.2508	13.3485	12.7145	12.645	12.6544	12.7542	9.83045	9.76938	9.91257	9.95884
ENSG00000065989	PDE4A	protein_coding	9.26665	9.23255	9.29472	9.41227	7.51097	7.11505	7.30888	7.32792	6.01949	5.36727	6.00267	6.25305	11.6254	11.3791	11.6053	11.5592	11.0785	10.8312	10.9601	11.1759	10.1531	9.98858	9.93001	10.187	3.14578	2.96667	0	3.42875
ENSG00000066027	PPP2R5A	protein_coding	11.6511	11.6789	11.6064	11.7269	11.2738	11.4412	11.2138	11.2298	11.0728	11.194	11.0742	11.1544	12.3202	12.3787	12.2835	12.271	12.2998	12.3301	12.3367	12.272	12.1104	12.1951	12.1007	12.1608	13.3896	13.4045	13.6032	13.2498
ENSG00000066044	ELAVL1	protein_coding	10.5169	10.4112	10.5471	10.5049	10.3402	10.3539	10.4633	10.2817	10.4903	10.4113	10.6756	10.425	10.7559	10.7463	10.8008	10.7274	10.8686	10.6991	10.9047	10.8046	10.6441	10.537	10.7197	10.6081	9.00537	9.12331	9.27227	9.00736
ENSG00000066056	TIE1	protein_coding	4.90081	4.12007	4.73016	4.92047	2.75055	0	0	0	0.753237	0.0644535	0.914782	0	9.23848	9.13549	9.48518	9.37853	2.843	3.58467	4.11314	4.3902	2.37444	1.65071	1.92736	2.95717	0	0	2.02359	0.435986
ENSG00000066084	DIP2B	protein_coding	11.0742	11.0585	11.2178	11.0437	10.9875	11.1217	11.1591	11.0567	11.5497	11.5061	11.6113	11.4748	10.6386	10.4916	10.5707	10.4703	11.4714	11.3709	11.4904	11.381	11.287	11.2043	11.2913	11.1009	13.1048	13.0471	13.2375	13.0798
ENSG00000066117	SMARCD1	protein_coding	10.915	11.0537	11.1541	11.1556	11.3042	11.2863	11.3503	11.3376	11.7919	11.8432	11.8208	12.0206	11.4021	11.2114	11.4702	11.4772	10.7911	10.802	10.7678	10.866	10.6606	10.5372	10.4812	10.6071	10.6044	10.5796	10.6172	10.7168
ENSG00000066135	KDM4A	protein_coding	10.1868	10.0846	10.2173	10.2649	10.0158	9.91843	9.92594	10.0345	10.1108	10.1677	10.3404	10.3137	10.5636	10.517	10.7207	10.5916	10.5832	10.3711	10.5308	10.5346	10.574	10.2944	10.5576	10.5633	10.7134	10.3656	10.7976	10.4927
ENSG00000066136	NFYC	protein_coding	11.0995	11.0598	11.0386	11.0111	10.825	10.7969	10.8193	10.8019	11.4941	11.4566	11.4828	11.4939	10.9306	10.9148	11.0414	10.8688	11.4974	11.3161	11.4201	11.4572	11.4154	11.4277	11.3547	11.4412	12.7132	12.3811	12.8234	12.6815
ENSG00000066230	SLC9A3	protein_coding	8.58564	8.40968	8.64471	8.94987	9.25361	8.97084	9.28271	9.22864	8.26771	7.83757	8.08243	8.46596	8.37791	8.30637	8.45736	8.69146	6.08454	6.13956	6.20861	6.2529	7.61826	7.20526	7.58751	7.81983	2.58128	5.2886	2.64781	3.40684
ENSG00000066294	CD84	protein_coding	11.8613	11.9213	11.9561	11.8904	12.005	12.1183	12.0487	12.0549	12.0366	12.1301	11.9246	11.8811	8.53841	8.49208	8.5107	8.15695	10.5988	10.6567	10.3855	10.2685	12.0051	12.1193	12.1116	11.9506	9.81232	10.0671	9.87277	9.98311
ENSG00000066322	ELOVL1	protein_coding	10.7741	10.7854	10.7782	10.9465	10.0688	9.99337	10.196	10.0959	10.5194	10.4636	10.5132	10.76	11.1375	10.9845	11.0619	11.0698	11.6718	11.5202	11.6853	11.7282	11.5229	11.3749	11.5538	11.5676	11.4198	11.1604	11.6335	11.4136
ENSG00000066336	SPI1	protein_coding	13.0995	12.8793	13.0962	13.0786	2.90255	3.4508	3.56164	3.24995	11.7876	11.5474	11.6996	11.975	9.55623	9.21205	8.3666	7.86878	14.8261	14.6361	14.7934	14.8721	14.5305	14.2948	14.4482	14.5179	16.2031	15.9365	16.1912	16.2
ENSG00000066379	ZNRD1	protein_coding	8.77857	8.64461	8.45099	8.77698	8.77472	8.4988	8.93196	8.8222	8.18332	7.98571	8.41975	8.26188	8.58309	8.55198	8.86066	9.02984	8.28018	8.02319	8.4144	8.10946	8.48488	8.25552	8.47111	8.3247	8.59756	8.29205	8.83259	8.67536
ENSG00000066422	ZBTB11	protein_coding	10.9823	11.0311	11.1631	10.9238	10.7561	11.0412	11.0467	10.843	10.567	10.7677	10.8283	10.466	11.0078	11.1378	11.17	10.9855	11.5322	11.6986	11.6858	11.5906	10.7782	11.0941	11.0098	10.8725	10.5544	10.6126	10.7542	10.4429
ENSG00000066427	ATXN3	protein_coding	9.92957	10.1028	9.89395	9.67844	9.74465	9.92786	9.88236	9.62583	9.80914	9.78159	9.56393	9.41667	9.41195	9.40528	9.38315	9.20848	10.2551	10.5527	10.5399	10.3397	10.2431	10.4369	10.2775	10.2686	9.75662	9.54757	9.63225	9.46256
ENSG00000066455	GOLGA5	protein_coding	9.87739	9.98358	9.92606	9.91576	9.67989	9.83419	9.6236	9.70092	9.7737	9.8843	9.83927	9.70014	9.8049	9.89401	9.75835	9.87462	10.2863	10.304	10.2026	10.2558	10.3363	10.6064	10.2195	10.2702	10.0082	9.91	9.98417	9.87448
ENSG00000066557	LRRC40	protein_coding	8.70395	8.87349	8.73549	8.56556	8.37915	8.57397	8.48913	8.26647	8.51479	8.62217	8.65564	8.47517	8.66774	8.75055	9.04253	8.81451	8.52581	8.50419	8.9292	8.40521	8.58818	8.86061	8.89348	8.77024	5.12763	4.96667	4.00909	4.43599
ENSG00000066583	ISOC1	protein_coding	8.32061	8.54949	8.2872	8.55936	8.37005	8.32884	8.34308	8.43389	8.18285	8.24017	8.36253	8.05608	8.8638	8.76424	8.99559	8.795	8.24919	8.05958	7.8984	7.93664	8.60672	8.66072	8.27074	8.68157	9.35951	8.74645	9.63025	9.50046
ENSG00000066651	TRMT11	protein_coding	8.41947	8.48168	8.60277	8.52547	8.7291	8.89408	8.97278	9.03026	8.16988	8.50171	8.68369	8.41896	8.30662	8.14864	8.3722	8.3202	7.09158	7.22958	7.02486	6.73581	6.5237	6.75924	6.6056	6.67369	4.57873	5.12694	4.89346	1.43599
ENSG00000066654	THUMPD1	protein_coding	11.1328	11.0905	11.0098	11.0076	11.1248	11.3178	11.2972	11.1553	10.8967	11.1029	11.0008	10.9451	11.4659	11.6446	11.369	11.329	10.685	10.9557	10.7065	10.8133	10.9773	11.1132	10.7959	10.8183	10.7348	10.736	10.5237	10.7509
ENSG00000066697	MSANTD3	protein_coding	6.7726	6.69756	6.90798	7.00124	7.33373	7.48043	7.4633	7.51491	7.09943	7.1223	7.21362	7.32662	7.62999	7.63447	7.58674	7.88777	4.73608	4.78133	4.91117	5.11708	4.51195	5.09817	4.39064	5.30411	0	0	2.02359	0
ENSG00000066739	ATG2B	protein_coding	11.3308	11.5256	11.3916	11.4216	11.5875	11.7862	11.6489	11.726	11.1901	11.252	11.2678	11.0797	11.6458	11.6068	11.6901	11.6709	10.7828	10.8332	10.7085	10.8019	10.6913	10.7903	10.6983	10.7596	11.6792	11.7366	11.8351	11.966
ENSG00000066777	ARFGEF1	protein_coding	11.7407	11.82	11.796	11.7792	11.6534	11.8256	11.8232	11.7121	10.8751	11.0658	11.0445	10.8439	11.5873	11.6082	11.7734	11.6049	11.8968	11.9359	11.981	11.8725	11.9038	11.9596	12.0167	11.9437	12.1164	11.9345	12.2385	11.8055
ENSG00000066827	ZFAT	protein_coding	8.51725	8.48702	8.48519	8.60264	7.80832	7.68054	8.16079	7.81763	8.89228	8.78465	8.94534	9.002	8.31761	8.02287	8.34564	7.97829	8.88007	8.63296	8.93125	8.97658	8.33625	8.03033	8.47164	8.50627	8.82342	8.32246	9.02797	8.18873
ENSG00000066855	MTFR1	protein_coding	9.59853	9.81106	9.67169	9.49007	10.0779	10.2172	10.1559	10.0132	9.7731	9.77273	9.80573	9.58993	8.82493	8.98017	8.95978	8.7117	8.04529	8.2218	8.20775	8.05633	8.29659	8.23909	8.29531	8.33145	8.21149	8.23743	8.60929	8.15759
ENSG00000066923	STAG3	protein_coding	9.53572	8.88179	9.61691	9.9151	10.1714	9.90224	10.0799	10.2262	9.63987	9.19229	9.60598	9.69447	10.8014	10.7514	10.9981	11.1661	7.06078	6.86131	7.15238	7.03363	7.29978	6.57772	6.6725	7.15632	9.01816	8.21983	8.73408	9.31431
ENSG00000066926	FECH	protein_coding	8.89399	9.12307	8.90051	9.07802	8.49481	8.38899	8.85274	8.48414	7.72018	7.75316	7.9606	7.89386	9.62635	9.78951	9.72157	9.90843	9.41913	9.20997	9.09329	9.19468	9.21742	9.23157	9.01287	9.04425	3.14578	3.96667	3.02359	4.43599
ENSG00000066933	MYO9A	protein_coding	10.1533	10.129	10.2684	10.1349	10.1395	10.5429	10.388	10.4034	10.5019	10.5997	10.5026	10.3186	10.4238	10.5122	10.4915	10.2998	9.81018	9.82556	9.90557	9.69769	9.43704	9.51898	9.51287	9.52942	6.05267	5.96667	6.27075	5.60591
ENSG00000067048	DDX3Y	protein_coding	0.316446	0	0	0	0	0	0	0	0	0	0	0	0	0	0	0	0	0	0	0	0	0	0	0	0	0	0	0
ENSG00000067057	PFKP	protein_coding	10.6932	10.5843	10.6666	10.7356	11.2232	11.0767	11.1315	11.1925	11.1712	10.9874	11.0201	11.1392	10.6468	10.3641	10.5623	10.6163	8.56406	8.40188	8.57079	8.32784	9.40352	9.23102	9.21555	9.2167	3.18842	0	3.45119	2.05892
ENSG00000067064	IDI1	protein_coding	10.6142	10.5883	10.2188	10.3234	9.77883	9.92449	9.9534	9.73336	11.1288	11.2229	11.0562	10.9767	11.3888	11.4789	11.346	11.2337	11.1509	11.3679	11.1795	11.1965	10.7597	11.0301	10.528	10.5463	13.2684	13.225	12.862	12.908
ENSG00000067066	SP100	protein_coding	12.4534	12.4166	12.317	12.2638	12.3904	12.4668	12.3227	12.2826	13.2391	13.3899	13.3588	13.2762	12.6587	12.6884	12.5891	12.4472	12.2237	12.315	12.1666	12.1832	12.4249	12.4921	12.4198	12.3153	14.0289	14.0289	13.8678	13.6638
ENSG00000067082	KLF6	protein_coding	13.9363	14.056	13.4064	13.4785	12.9921	13.1509	12.9379	13.061	13.6552	13.8818	13.1939	13.6732	13.3845	13.6294	13.3894	13.26	14.8392	15.1756	14.8471	14.9386	14.9608	15.3324	14.5206	14.4139	15.7419	15.7756	16.0601	15.9084
ENSG00000067113	PPAP2A	protein_coding	7.13836	7.08188	7.01691	7.13806	7.52967	7.74257	7.75716	7.86957	7.36728	7.40633	7.29737	6.99965	6.41732	6.4426	6.1559	5.7863	6.18465	5.93485	5.79348	6.12452	6.13339	5.72238	5.47444	5.67397	5.34898	5.91154	5.18893	4.31569
ENSG00000067141	NEO1	protein_coding	8.08337	7.84047	7.88633	8.33167	8.80511	9.10638	8.65419	8.7461	6.72232	6.65179	6.39311	6.36477	9.89729	9.76274	9.93484	9.81102	1.03564	2.28308	2.55855	3.67651	3.05251	2.51321	4.48375	3.30772	5.84622	4.96667	5.60855	4.75791
ENSG00000067167	TRAM1	protein_coding	12.0588	12.2826	12.0019	11.9354	11.7979	12.2417	11.964	11.7527	11.6981	11.6315	11.799	11.6448	12.0158	12.3229	12.1547	11.9857	12.21	12.3143	12.3086	12.1364	12.3288	12.4992	12.254	12.1544	10.619	10.8359	10.8324	10.4681
ENSG00000067182	TNFRSF1A	protein_coding	11.8705	11.6016	11.8601	11.8003	10.1136	10.0393	10.2784	10.2692	2.26781	1.46038	1.46075	2.95244	11.4974	11.3797	11.7976	11.6901	12.1038	12.0026	12.2929	12.2251	13.0889	12.8594	13.0797	13.0765	14.9883	14.6242	15.0215	14.785
ENSG00000067191	CACNB1	protein_coding	9.27648	9.06893	9.29779	9.42684	9.35294	9.06283	9.4396	9.5533	6.38467	5.55968	6.6922	6.95994	10.1937	9.90038	10.2267	10.1973	8.7308	8.61633	8.93272	8.61573	9.30006	9.15201	9.02949	9.25712	3.0333	0	0	0.114058
ENSG00000067208	EVI5	protein_coding	8.49471	8.68664	8.58514	8.35481	3.63952	4.71383	4.56164	4.24995	7.98658	7.9487	8.08681	7.91345	6.134	6.17058	6.23315	5.40641	10.0672	10.2292	10.1271	9.91002	10.0675	10.1281	10.0561	9.99282	9.36823	9.3476	9.66939	9.83413
ENSG00000067221	STOML1	protein_coding	7.5852	7.13949	7.80375	7.54657	7.84366	7.57562	7.92642	7.73077	7.67346	7.38638	7.82107	7.9153	8.03379	7.92918	8.05549	8.15253	8.30009	8.31353	8.39877	8.30586	7.64093	7.17627	6.9666	7.56376	7.03476	6.93568	6.61155	5.9608
ENSG00000067225	PKM	protein_coding	13.845	13.6995	13.9662	13.9427	13.2393	13.1964	13.2138	13.2501	13.0304	12.9366	13.1656	13.1263	12.4537	12.3093	12.3004	12.2902	13.9378	13.8363	13.9593	13.9627	14.8097	14.7036	14.904	14.835	12.2042	11.2974	12.5955	12.0214
ENSG00000067248	DHX29	protein_coding	10.0535	10.0286	10.0318	9.98156	9.64835	10.0102	9.90213	9.80111	9.68924	9.76552	9.89062	9.59749	9.84454	9.96593	10.04	9.90155	10.3558	10.5134	10.5839	10.387	10.4821	10.5357	10.2833	10.3473	9.02657	9.0239	9.11349	9.00453
ENSG00000067334	DNTTIP2	protein_coding	10.6563	10.6954	10.625	10.514	10.4688	10.7491	10.6793	10.586	10.5644	10.7817	10.5248	10.3642	10.8025	10.9341	10.6125	10.6471	10.6982	10.8554	10.756	10.8289	10.7509	10.9301	10.4572	10.5169	10.5859	10.3708	10.2223	10.135
ENSG00000067365	METTL22	protein_coding	8.74907	8.50656	8.8148	8.75796	8.40929	8.37879	8.51836	8.65854	8.57123	8.59203	8.46768	8.47799	8.2974	8.23842	8.55684	8.36286	8.84203	8.86789	9.03987	9.17908	9.3057	9.12652	9.3375	9.37255	9.76129	8.68448	9.64608	9.78922
ENSG00000067369	TP53BP1	protein_coding	10.4194	10.3308	10.4251	10.472	10.7818	10.7212	10.7276	10.7484	10.984	11.1171	11.135	10.9918	10.3139	10.2425	10.3071	10.2477	9.97954	10.0122	10.041	9.90563	9.57929	9.28925	9.33506	9.59948	10.1058	10.2339	10.224	10.2788
ENSG00000067445	TRO	protein_coding	5.54911	5.14647	5.91256	5.48296	5.57686	5.92537	6.19988	6.21342	5.29195	5.00016	4.86898	5.17174	6.83257	5.55647	6.63536	6.60086	3.691	3.301	3.8616	3.79325	2.17021	3.29562	3.17081	2.31594	0	0	0.187084	0
ENSG00000067533	RRP15	protein_coding	9.23504	9.35645	9.01599	8.96384	9.48305	9.65756	9.58243	9.33036	9.37686	9.63885	9.55582	9.25914	8.82197	9.19219	8.95831	8.80479	8.40074	8.65516	8.68231	8.51055	8.01703	8.2291	8.09669	8.11677	0	0	0	0
ENSG00000067560	RHOA	protein_coding	13.7617	13.7791	13.7295	13.6489	12.9279	13.0568	12.9451	12.9042	13.3299	13.3991	13.3063	13.4978	13.6154	13.7662	13.559	13.6169	14.6352	14.6771	14.6223	14.6118	14.5506	14.682	14.5463	14.4213	15.0142	14.9043	15.1085	14.8732
ENSG00000067596	DHX8	protein_coding	11.2606	11.1794	11.197	11.1971	11.0375	10.8475	10.9404	10.9142	10.7995	10.8085	10.7709	10.7325	11.1728	11.0662	11.1019	11.1247	11.8407	11.6135	11.6913	11.6811	11.656	11.5386	11.5352	11.5514	12.4275	12.0955	12.2397	12.2997
ENSG00000067601	PMS2P4	pseudogene	4.4337	5.72138	4.93859	5.68494	5.0396	5.54082	4.85828	5.57275	5.7276	4.67618	5.67047	6.21855	5.8265	5.71665	5.96203	5.62502	4.01014	4.70688	5.15907	4.35694	2.55215	2.4115	4.06935	3.31386	3.32258	2.96667	0	3.0409
ENSG00000067606	PRKCZ	protein_coding	8.53778	8.14344	8.15203	8.78742	9.07304	8.94595	9.29976	9.34631	8.97887	8.84864	8.88728	8.93543	8.78137	8.59706	8.98251	8.78147	6.4063	5.83868	6.60811	6.22369	5.69528	5.92113	4.69209	5.92402	9.76369	9.17024	9.83954	9.87636
ENSG00000067646	ZFY	protein_coding	0	1.05139	2.25377	0.658188	0	0	0	1.44259	0	0	0	1.36748	3.02547	0	1.68225	2.32065	0	0	0	0	0	0	0	0	0	0	0	2.43599
ENSG00000067704	IARS2	protein_coding	11.3089	11.3329	11.3089	11.3026	11.2324	11.4002	11.2851	11.2743	11.0835	11.215	11.1849	11.1566	11.1389	11.2727	11.2028	11.1694	11.5364	11.4617	11.4943	11.4369	11.5194	11.6612	11.4596	11.6136	8.69898	8.97139	8.79203	8.49841
ENSG00000067715	SYT1	protein_coding	3.48637	3.63636	3.25377	2.24315	0	0	0	0	7.33196	7.06653	7.27585	7.41078	1.02547	0	0	0	0	0	0	0	2.63748	2.51321	4.06871	3.08533	0	0	0	0
ENSG00000067798	NAV3	protein_coding	2.31645	2.05139	2.23927	1.65819	0	0	0	0	0	1.46038	0	1.36748	0	0	0	0	3.62061	2.28308	1.55855	2.67651	2.63266	1.51321	0	2.43394	8.26472	7.919	8.16518	7.41829
ENSG00000067829	IDH3G	protein_coding	10.6579	10.5697	10.7163	10.7859	10.3252	10.3218	10.388	10.4862	10.3983	10.3425	10.3673	10.554	10.7633	10.6489	10.7268	10.7714	11.4645	11.2651	11.3601	11.3998	11.3235	11.0834	11.1423	11.3707	10.0463	9.76511	10.2112	10.0245
ENSG00000067836	ROGDI	protein_coding	10.4148	10.0609	10.3972	10.4499	8.83021	8.16163	8.83169	8.83808	8.38592	7.81723	8.36558	8.45939	7.63901	7.62222	7.43678	7.49498	11.2095	11.0526	11.067	11.2289	11.5953	11.2945	11.6675	11.8188	8.22707	7.01891	8.3064	8.4112
ENSG00000067840	PDZD4	protein_coding	10.4569	9.96234	10.4101	10.768	10.5065	10.4151	10.4751	10.7587	2.26781	3.04534	2.91478	3.36748	13.3802	12.9646	13.3585	13.4221	6.90527	6.66021	7.05025	7.52221	1.05251	1.51321	1.48375	3.74829	2.14578	0	3.02359	0
ENSG00000067900	ROCK1	protein_coding	12.2111	12.2012	12.1318	11.992	11.7728	12.0452	11.8946	11.8118	11.873	12.0146	11.9548	11.7356	12.3636	12.5085	12.4836	12.3187	12.3459	12.4751	12.4397	12.3146	12.6321	12.8916	12.7475	12.5878	13.7152	13.7325	13.7895	13.6885
ENSG00000067955	CBFB	protein_coding	10.9931	11.038	10.931	10.8523	11.0449	11.1324	11.0025	10.8324	10.8841	10.9214	10.9702	10.9037	11.3012	11.4674	11.5562	11.1911	11.142	11.3036	11.3471	11.0989	10.8044	11.0103	10.7243	10.7908	9.97334	10.1701	10.2681	9.7524
ENSG00000067992	PDK3	protein_coding	8.8071	8.93324	8.64669	8.69946	8.83699	8.86223	8.6265	8.56806	8.31045	8.48641	8.15548	8.08516	9.46481	9.41004	9.15888	9.23276	9.52565	9.40316	9.36081	9.2796	9.32412	9.45467	8.99479	9.06089	11.4798	11.3056	11.3279	11.1962
ENSG00000068001	HYAL2	protein_coding	7.59006	7.20694	7.50048	7.66707	5.66719	5.80706	6.14495	5.78812	6.57052	6.02503	6.40382	6.21721	6.52195	6.58983	6.78845	6.39663	8.71479	8.30383	8.67567	8.68204	8.72304	8.78217	8.5614	8.90626	8.73917	8.84259	9.35822	9.13651
ENSG00000068024	HDAC4	protein_coding	10.7038	10.4793	10.7298	10.569	10.3677	10.137	10.4643	10.3966	7.85662	7.48187	8.06307	7.78494	11.0463	10.7191	11.1185	10.9955	10.1593	10.0229	10.3047	10.4166	11.4329	11.2563	11.4407	11.3393	12.4584	11.9447	12.0054	12.3081
ENSG00000068028	RASSF1	protein_coding	12.0324	11.85	12.0075	12.2229	11.6215	11.3409	11.5239	11.6941	11.8841	11.8107	11.8292	12.0056	13.5418	13.4293	13.6288	13.7236	12.232	12.1308	12.3903	12.3879	12.0319	11.9484	12.2676	12.314	11.2038	11.0067	11.4219	11.351
ENSG00000068079	IFI35	protein_coding	10.1753	9.85711	9.56992	9.84269	9.48235	9.21299	8.9485	9.05539	9.5086	9.33081	9.52732	9.33101	10.3667	10.1418	10.1627	10.0519	10.8643	10.4048	10.4615	10.4013	11.1001	10.703	10.426	10.5306	11.843	11.6236	10.7082	10.2523
ENSG00000068097	HEATR6	protein_coding	9.18144	9.189	9.0765	9.19023	9.07947	8.9565	8.9191	8.92116	9.90197	10.206	9.99985	9.81311	9.07243	9.03349	9.01242	9.11546	10.0671	9.96344	10.0584	10.135	9.3481	9.24364	9.26426	9.44727	4.68927	3.91527	4.5989	4.67171
ENSG00000068120	COASY	protein_coding	11.0229	10.8158	11.0958	11.1272	10.8343	10.5869	10.8118	10.923	10.9556	10.8367	11.005	11.0844	11.162	10.9524	11.1779	11.179	11.1638	11.0248	11.0819	11.177	11.4415	11.1703	11.3818	11.5078	11.2837	10.9483	11.4793	11.269
ENSG00000068305	MEF2A	protein_coding	11.5065	11.5817	11.6445	11.3899	10.4714	10.6325	10.7863	10.543	12.5137	12.6331	12.6254	12.5362	10.4894	10.5823	10.7042	10.5213	12.2053	12.2472	12.3648	12.1163	12.2715	12.3672	12.3251	12.3269	11.6364	11.9137	11.6315	11.5982
ENSG00000068308	OTUD5	protein_coding	11.7917	11.515	11.7651	11.8139	12.092	11.8323	12.0013	12.0822	12.0002	11.8386	11.8676	12.0444	11.982	11.6495	11.9745	12.0081	11.578	11.2511	11.4156	11.5561	11.3997	11.0924	11.256	11.4211	13.246	12.9155	13.189	13.165
ENSG00000068323	TFE3	protein_coding	11.4952	11.2913	11.4487	11.4679	10.4682	10.2289	10.3115	10.4459	10.865	10.7083	10.7805	10.8382	10.5038	10.2165	10.5407	10.5221	12.2778	12.122	12.3251	12.3265	12.605	12.3801	12.508	12.5784	14.2339	13.9292	14.1887	14.175
ENSG00000068354	TBC1D25	protein_coding	9.71463	9.58585	9.65342	9.74387	9.75551	9.71173	9.92381	9.89582	9.79082	9.73567	9.80447	10.023	10.4486	10.3241	10.3932	10.488	9.51696	9.20165	9.03627	9.40614	9.4911	9.00145	9.29773	9.48703	10.4319	9.91188	10.0727	10.2028
ENSG00000068366	ACSL4	protein_coding	11.32	11.3407	11.1958	11.017	9.68378	9.96269	9.79715	9.82869	10.2353	10.4751	10.4949	10.2637	10.1929	10.3911	10.4127	10.0943	12.1783	12.2959	12.2025	12.087	12.2517	12.4223	12.3322	12.098	13.3419	13.3358	13.2089	13.0244
ENSG00000068383	INPP5A	protein_coding	9.27456	9.15955	9.05221	9.03192	8.74821	8.69409	8.72572	8.9093	9.17998	9.34033	9.1254	9.18779	8.27397	8.08046	8.12293	8.1505	9.84695	9.62449	9.70995	9.78649	9.46707	9.37479	9.3174	9.4025	11.647	11.5067	11.831	11.7786
ENSG00000068394	GPKOW	protein_coding	9.36141	9.02844	9.30678	9.28995	9.20931	9.13045	9.32865	9.22441	8.86594	8.74282	8.82851	9.05852	9.8372	9.65295	9.91264	9.78854	9.54669	9.39161	9.42317	9.55936	9.44796	8.87498	9.43031	9.45448	9.21949	8.78531	8.98208	8.75611
ENSG00000068400	GRIPAP1	protein_coding	12.02	11.9534	11.9056	11.9493	11.9485	11.7785	11.8373	11.8417	12.0893	12.0299	11.9866	12.0753	11.8513	11.6965	11.84	11.7787	12.0883	12.0405	12.1016	12.0741	12.289	12.1439	12.1053	12.2396	12.5975	12.4911	12.526	12.574
ENSG00000068438	FTSJ1	protein_coding	10.2686	10.1627	10.3246	10.4747	10.508	10.5018	10.5888	10.4784	10.2754	10.1337	10.357	10.4462	10.871	10.7616	10.7849	10.8249	9.95147	10.0087	10.0449	10.0471	9.92679	9.85817	10.0534	10.1466	5.5774	4.55163	5.89543	6.61231
ENSG00000068489	PRR11	protein_coding	7.24571	7.01831	6.95875	6.81793	4.61918	4.57645	4.65109	4.75584	5.41869	6.15847	7.19398	6.24494	6.24774	5.99945	6.42938	5.18177	9.50388	9.48364	9.36246	9.3911	8.21398	8.76491	8.07484	8.02775	7.87424	7.96255	7.27014	7.14307
ENSG00000068650	ATP11A	protein_coding	12.4174	12.3697	12.332	12.4011	11.2062	11.1656	11.2285	11.1486	11.6565	11.5663	11.7037	11.5879	10.9768	10.9685	10.88	10.8612	13.6653	13.5265	13.6352	13.7046	13.5398	13.4947	13.5361	13.5833	14.0906	13.8845	13.8821	14.0901
ENSG00000068654	POLR1A	protein_coding	10.5013	10.3543	10.4282	10.4889	10.6251	10.5469	10.6416	10.7389	10.5383	10.545	10.5752	10.3807	11.0342	10.9043	11.0074	10.9448	10.4041	10.317	10.6464	10.5555	10.0351	10.0769	10.2128	10.2689	2.14578	2.96667	2.02359	2.43599
ENSG00000068697	LAPTM4A	protein_coding	11.3698	11.3476	11.2685	11.2452	10.0961	10.1021	10.1856	10.063	10.799	10.8318	10.8152	10.7546	10.2285	10.5166	10.2378	10.3628	12.0805	12.1762	12.1008	12.1111	12.3219	12.5571	12.2801	12.3121	11.8562	11.8671	11.7968	11.5162
ENSG00000068724	TTC7A	protein_coding	11.9296	11.7951	11.7473	11.9449	10.2936	10.1791	10.3775	10.39	12.7328	12.6471	12.6957	12.8109	10.3858	10.2264	10.2249	10.1524	11.7721	11.876	11.7539	11.9166	13.1529	12.9928	12.8457	13.1521	8.73594	8.61979	8.6261	8.94847
ENSG00000068745	IP6K2	protein_coding	10.7686	10.7239	10.7379	10.7713	10.851	10.7796	10.8774	10.8697	10.7842	10.9047	10.8335	10.9623	10.7497	10.6345	10.9081	10.8903	10.6247	10.6229	10.6241	10.688	10.3958	10.2706	10.5008	10.5308	11.5125	11.3854	11.5046	11.4034
ENSG00000068784	SRBD1	protein_coding	9.10751	9.07232	8.70226	8.74475	8.75555	8.80884	8.48886	8.40641	8.57049	8.82662	8.86979	8.57156	9.12887	9.14136	9.08102	8.94168	10.2372	10.3973	10.1051	10.105	9.2661	9.29562	8.8506	8.99262	10.1409	10.2417	9.70356	9.27279
ENSG00000068793	CYFIP1	protein_coding	11.0377	11.0095	11.1126	11.0786	7.37759	7.30339	7.6202	7.80149	7.72019	7.77803	8.02066	8.05658	8.27523	7.99779	7.9946	7.88009	11.6192	11.7083	11.6255	11.6791	12.556	12.5842	12.5941	12.6593	2.94829	0	4.13798	0
ENSG00000068796	KIF2A	protein_coding	11.5913	11.7191	11.514	11.5679	12.0203	12.3501	12.0551	12.0191	10.9243	11.0196	10.9041	10.8342	11.7195	11.8096	11.7948	11.612	10.5319	10.5719	10.5957	10.5736	10.1288	10.1364	10.2327	10.2676	9.49866	9.59966	9.63616	9.24835
ENSG00000068831	RASGRP2	protein_coding	14.383	14.1833	14.3586	14.5087	14.9575	14.6866	14.9447	15.0384	14.8478	14.652	14.7239	14.9969	14.0256	13.6932	14.0186	14.1216	13.9081	13.6088	13.8287	13.9269	12.8487	12.5789	12.6945	12.9062	14.0913	13.7507	14.1514	14.1191
ENSG00000068878	PSME4	protein_coding	11.4338	11.4357	11.3757	11.2825	11.3608	11.4339	11.4435	11.3368	12.0202	12.2208	12.2361	11.9585	11.9643	12.0643	11.9904	11.9056	11.3063	11.2841	11.3808	11.2028	11.0334	11.3073	11.0981	11.077	11.8527	11.9216	11.9467	12.0291
ENSG00000068885	IFT80	protein_coding	10.228	10.3108	10.0918	10.1455	10.5747	10.78	10.6256	10.6879	10.7771	10.8838	10.7919	10.6684	9.91192	10.1932	10.0344	9.81748	9.06258	9.0477	9.14466	8.85958	8.19293	8.51741	8.20999	8.32424	8.02226	8.82033	8.40973	8.06457
ENSG00000068903	SIRT2	protein_coding	10.8298	10.8037	10.8335	11.0382	10.5877	10.2633	10.421	10.4847	10.5616	10.5872	10.6955	10.8451	12.0421	11.8696	12.1339	12.0615	11.3008	11.1574	11.2818	11.3204	11.3233	11.2584	11.1949	11.3531	11.4262	11.2185	11.243	11.3999
ENSG00000068912	ERLEC1	protein_coding	9.9711	10.0266	9.93996	9.81235	9.84737	10.1469	9.77987	9.85943	9.93545	9.93522	10.1951	10.0007	10.325	10.4252	10.4182	10.1911	9.95778	10.0038	9.92894	10.0153	9.9542	10.1258	9.8055	9.9706	8.36765	8.50054	8.42822	7.82073
ENSG00000068971	PPP2R5B	protein_coding	9.75611	9.56103	9.52869	9.65568	9.24786	8.98499	9.17454	9.28595	10.3827	10.2701	10.3653	10.6587	9.8461	9.66831	9.89032	9.96667	10.2996	9.8433	10.3223	10.1986	10.5358	10.0753	10.1158	10.2326	9.59624	8.93568	8.82189	8.18606
ENSG00000068976	PYGM	protein_coding	8.22454	8.28549	8.5914	8.51069	9.03451	8.59574	9.06281	9.06318	8.89811	8.45394	8.57841	8.51071	8.51227	8.31438	8.76088	8.45867	6.81464	6.20813	6.51252	6.6594	6.44243	6.33441	6.29676	6.54476	10.8355	10.5368	10.7162	10.9659
ENSG00000069020	MAST4	protein_coding	9.45587	9.33026	9.48969	9.56619	10.2923	10.2607	10.2969	10.298	8.35262	8.10842	8.00902	8.01292	9.38047	9.28266	9.12705	9.11591	5.31586	5.54912	5.30594	5.34034	3.63748	3.51321	4.73016	3.97155	7.41144	6.66711	7.85648	8.52324
ENSG00000069188	SDK2	protein_coding	7.73809	7.87705	7.89922	8.32146	8.68496	8.50747	8.84979	8.82206	10.4294	10.1036	10.2547	10.1397	2.02547	3.00065	3.26721	3.64258	5.98937	6.03583	6.09616	5.91048	3.05251	2.51321	1.48375	2.82229	0	0	0	0
ENSG00000069248	NUP133	protein_coding	10.4689	10.4158	10.5685	10.3564	10.2605	10.4891	10.3233	10.2902	10.182	10.4368	10.3588	10.1471	10.4302	10.5055	10.5185	10.5088	10.5594	10.5953	10.5874	10.5089	10.4025	10.5315	10.1795	10.4235	8.2643	8.22217	8.6324	8.70127
ENSG00000069275	NUCKS1	protein_coding	11.7389	11.7675	11.6536	11.7442	11.9526	12.093	12.0002	11.92	11.8821	11.9715	11.8807	11.7911	12.2637	12.4111	12.3233	12.1476	11.3466	11.5654	11.59	11.5009	10.997	11.0917	11.1583	11.1145	7.14442	7.61052	7.20985	7.07638
ENSG00000069329	VPS35	protein_coding	11.7246	11.7462	11.7104	11.6092	11.0985	11.161	11.0899	10.9486	11.4541	11.4517	11.5987	11.4078	10.8967	10.9019	10.8206	10.7566	13.1633	13.0982	13.1593	13.1146	12.3635	12.4762	12.3227	12.3285	11.3848	11.3019	11.5427	11.4072
ENSG00000069345	DNAJA2	protein_coding	10.8261	10.8737	10.824	10.7529	10.6587	10.7177	10.7866	10.613	10.4601	10.4293	10.6045	10.3351	10.5883	10.7088	10.754	10.607	11.0401	11.0368	11.0071	10.8875	11.0271	11.163	10.9645	11.0177	10.9388	10.622	10.9324	10.5398
ENSG00000069399	BCL3	protein_coding	10.2706	9.98461	9.89355	9.92265	9.22328	8.72782	8.88393	8.52974	9.4308	9.22751	9.12857	9.57166	9.55319	8.91976	9.05233	9.52762	10.1545	9.98085	9.82433	10.0844	11.6036	11.0928	10.9443	11.3304	14.3345	13.8204	13.7377	13.927
ENSG00000069424	KCNAB2	protein_coding	13.1019	12.9653	13.1401	13.2977	13.1069	12.8707	12.982	13.1266	12.0305	11.9189	12.0264	12.1498	14.0178	13.7891	13.9827	14.0481	13.723	13.4328	13.4649	13.6441	13.3932	13.2466	13.4219	13.5231	13.0867	12.5204	13.2926	13.2187
ENSG00000069493	CLEC2D	protein_coding	11.9579	12.1862	12.0986	12.0677	12.529	12.6676	12.6762	12.6011	12.5372	12.7381	12.7301	12.6447	12.1752	12.3149	12.4183	12.3842	9.16405	9.49805	9.89045	9.66524	9.67305	9.99448	9.71989	9.85411	9.27322	9.06846	9.44004	9.04521
ENSG00000069509	FUNDC1	protein_coding	7.59657	7.52502	7.3558	7.41401	7.96433	8.05297	7.82682	7.46007	7.4143	7.44566	7.51826	7.97599	7.48047	7.58962	7.72409	7.2587	6.55292	7.25784	6.87832	6.39114	7.13466	7.25252	6.60932	7.23913	6.66494	7.05243	7.47644	6.67401
ENSG00000069667	RORA	protein_coding	12.245	12.3887	12.1466	12.1405	12.9303	13.2518	12.9749	12.9102	8.54562	8.6904	8.46849	8.19878	13.1707	13.3644	13.1286	13.0563	4.64014	5.07533	6.40938	7.04383	2.50064	2.0191	3.48375	5.81527	0	0	2.02359	2.43599
ENSG00000069702	TGFBR3	protein_coding	10.5054	10.1266	10.1578	10.4947	10.4185	10.6747	10.2474	10.5277	0	1.46038	1.91478	0	13.404	13.4291	13.2002	13.3107	3.03564	2.86804	5.68536	6.40334	1.05251	0	0	2.14191	0	2.96667	0	0
ENSG00000069712	KIAA1107	protein_coding	7.03837	7.15111	7.35601	6.99804	7.80784	7.64015	7.66442	7.58276	5.07517	5.07745	5.20018	4.82691	7.40468	7.34003	7.41199	7.53555	6.1935	6.11597	5.70911	5.91004	6.44483	6.98407	7.00512	6.18911	6.41256	6.45724	6.72014	6.45213
ENSG00000069849	ATP1B3	protein_coding	10.6457	10.6435	10.4147	10.3766	9.60696	9.72461	9.66388	9.49157	9.41867	9.54093	9.65118	9.5035	10.5619	10.8177	10.6348	10.5448	12.1594	12.1546	12.0882	12.1359	11.5093	11.4964	11.0648	11.1781	7.40768	7.45788	6.72403	5.88621
ENSG00000069869	NEDD4	protein_coding	7.14096	7.22052	6.96334	7.33767	6.90705	6.70176	6.91779	6.8012	1.26781	0	0	1.36748	7.27036	7.47011	7.36838	7.15151	8.12289	7.92593	8.43654	8.41535	7.65243	7.30918	7.25511	7.58326	6.95725	6.99789	7.41796	6.7543
ENSG00000069943	PIGB	protein_coding	8.909	8.99993	8.77891	8.79097	8.66013	8.98756	8.74992	8.79046	9.16914	9.28826	9.232	9.16172	8.89907	8.86105	9.17403	8.77353	9.02323	9.1735	9.23571	8.92262	8.89379	9.06391	8.67454	9.06202	12.3843	12.6785	12.4595	12.4879
ENSG00000069956	MAPK6	protein_coding	9.506	9.6503	9.44122	9.43311	9.45274	9.77294	9.49734	9.47227	8.64597	9.07472	9.14523	8.97673	9.0639	9.37012	9.03116	9.08047	9.38074	9.65656	9.339	9.20217	9.88011	10.2606	9.77571	9.68351	6.71198	7.6621	7.29037	6.92784
ENSG00000069966	GNB5	protein_coding	9.32673	9.42766	9.25628	9.47067	9.93854	9.90381	9.87573	9.87741	11.0036	11.1324	10.822	10.9615	8.61047	8.68926	8.68741	8.64254	6.85594	6.96597	6.83538	6.46471	6.31555	6.65293	6.38968	6.53697	2.14578	3.96667	2.39096	3.43599
ENSG00000069974	RAB27A	protein_coding	11.739	11.707	11.7324	11.7304	10.8339	11.0625	10.9251	10.7958	9.13873	9.3754	9.38963	9.11049	12.0485	12.1919	12.171	11.9748	10.6847	10.7573	10.7854	10.6631	12.533	12.6068	12.6659	12.5777	13.3381	13.0662	13.3692	13.0423
ENSG00000069998	CECR5	protein_coding	10.7254	10.6685	10.6329	10.8508	10.5873	10.4915	10.5269	10.5462	10.1344	10.0979	10.1261	10.2473	10.0505	9.97369	9.99959	9.82153	10.4403	10.3121	10.6308	10.6571	11.3414	11.1504	11.5052	11.6198	7.5319	6.87067	7.80966	7.45702
ENSG00000070010	UFD1L	protein_coding	10.6497	10.6528	10.7023	10.6753	10.8338	10.9235	10.867	10.72	10.4618	10.5853	10.5762	10.6324	10.8696	11.0207	10.8912	10.8873	10.4254	10.4904	10.4968	10.4735	10.4207	10.5308	10.5482	10.6064	11.8704	11.8836	11.9837	12.0647
ENSG00000070018	LRP6	protein_coding	7.32387	7.26843	7.35706	7.31354	8.1261	8.13045	8.17357	8.20281	4.95487	4.88262	4.92108	4.07456	4.35316	2.62982	3.38417	3.15657	3.35757	2.36033	3.6134	3.73507	3.04165	4.16627	3.0639	4.06352	6.28982	6.36721	7.11274	7.20523
ENSG00000070019	GUCY2C	protein_coding	4.06631	4.27845	5.17294	4.48369	0	0	0	0	5.40039	5.70907	5.07263	5.76039	2.02547	1.41569	0.273612	1.32065	3.80016	4.39718	3.85198	3.27412	6.16263	5.8373	6.22337	5.9222	6.72059	6.48137	6.60938	6.69667
ENSG00000070031	SCT	protein_coding	3.28361	3.56993	2.21725	3.78086	1.2587	0	2.06463	2.45695	1.26781	0	0	0	3.38162	2.41569	2.58786	0	2.28661	1.28308	2.65953	2.12616	2.21601	0	0	0	0	0	1.93432	1.43599
ENSG00000070047	PHRF1	protein_coding	11.0901	11.0008	11.185	11.2863	11.288	11.1075	11.4872	11.3472	11.2418	10.9963	11.2156	11.167	11.3403	11.1469	11.4608	11.4053	11.3261	10.9451	11.4693	11.5124	10.9272	10.5437	11.0818	11.066	10.7842	10.5761	10.9842	10.9908
ENSG00000070061	IKBKAP	protein_coding	11.4442	11.3465	11.42	11.4994	11.6511	11.7237	11.7606	11.6931	11.2363	11.3473	11.3597	11.3436	11.3495	11.3379	11.4328	11.3192	10.9163	10.8175	10.9798	10.9951	10.5945	10.32	10.6467	10.6784	8.19192	8.02715	8.50788	8.85097
ENSG00000070081	NUCB2	protein_coding	10.6994	10.8824	10.7911	10.7728	11.3051	11.5349	11.3468	11.203	7.22897	7.39395	8.519	8.18318	10.9446	11.1327	11.0913	10.963	8.02739	8.20433	8.3113	8.43231	9.14786	9.32429	9.24237	9.2668	8.22771	8.13218	8.5939	7.7886
ENSG00000070087	PFN2	protein_coding	7.29879	7.35742	7.51003	7.46687	8.44976	8.33618	8.46966	8.12909	6.22201	6.20345	6.08161	6.01652	6.66328	6.54991	6.93086	6.25799	1.03564	2.86804	3.80648	2.7947	4.45105	3.44911	2.80568	3.28905	6.13945	6.2146	4.92995	6.0833
ENSG00000070182	SPTB	protein_coding	7.94454	7.25567	7.46989	7.72097	7.16225	7.04943	6.84405	6.97952	0	1.46038	0	0	10.4943	10.1492	10.4597	10.5712	4.21167	3.86804	4.81141	5.04998	6.56657	6.78449	5.5757	6.5646	11.9388	11.8588	11.9676	12.3451
ENSG00000070190	DAPP1	protein_coding	11.5637	11.4982	11.3776	11.2312	9.53976	9.65212	9.49895	9.49048	12.8382	12.9821	12.8522	12.9189	8.36095	8.43517	7.9438	7.92353	12.1298	12.2462	12.113	11.9506	12.4291	12.5517	12.3884	12.2879	13.7421	13.8856	13.9007	13.3983
ENSG00000070214	SLC44A1	protein_coding	10.1764	10.3227	10.0592	10.092	9.2733	9.54723	9.16556	9.15151	9.18709	9.4327	10.1748	9.68084	9.67985	9.90184	9.90675	9.77753	9.54622	9.78129	9.77992	9.58432	10.9516	10.9899	10.876	10.9366	8.79338	8.73379	9.15343	8.33661
ENSG00000070269	C14orf101	protein_coding	9.79295	9.6851	9.51963	9.60869	9.55987	9.94758	9.68723	9.64243	9.95591	10.0638	9.85879	9.96905	9.68285	9.80787	9.88812	9.73099	9.77382	9.77583	9.87999	9.79096	9.73435	9.68057	9.59781	9.72764	10.8365	10.4097	10.6581	10.3812
ENSG00000070366	SMG6	protein_coding	10.3249	10.3092	10.4371	10.5366	10.6663	10.7308	10.8411	10.8922	9.90989	9.73123	9.87082	9.86975	10.6591	10.6629	10.7938	10.6486	9.92663	9.71559	10.0461	10.145	9.91427	9.46182	9.6886	10.0078	8.40112	8.1947	8.6102	8.93312
ENSG00000070367	EXOC5	protein_coding	10.2976	10.3773	10.0251	9.90078	9.97572	10.2613	10.1695	9.79632	10.147	10.3466	10.2853	10.1198	10.2338	10.4686	10.4847	10.2118	10.0778	10.3398	10.3619	10.1785	10.3105	10.6662	10.3964	10.2725	9.37459	9.55313	9.64665	9.31496
ENSG00000070371	CLTCL1	protein_coding	8.17778	7.83851	7.98997	8.36001	4.61331	2.71383	4.27785	3.76163	4.78886	5.04535	4.66967	5.17483	4.3788	4.1981	4.35203	3.55024	4.96354	5.08321	4.90905	5.59598	9.75479	9.24317	9.91127	10.0202	9.12489	9.22387	9.69438	9.37603
ENSG00000070404	FSTL3	protein_coding	8.21102	8.07065	8.3781	8.55258	6.65601	6.74858	6.94845	6.69923	6.46944	6.2953	6.02707	6.37736	6.34812	6.03569	6.34503	6.67433	8.34498	8.1516	8.7214	8.85129	9.45489	8.76568	9.44555	9.80973	2.44443	0	1.10765	3.14086
ENSG00000070413	DGCR2	protein_coding	11.5484	11.3561	11.5592	11.6878	11.3882	11.2869	11.4714	11.4521	11.0048	10.6825	10.7899	10.8083	11.3144	10.9305	11.2651	11.3102	10.9955	10.6746	11.0434	11.0327	12.0958	11.7707	12.1248	12.2578	13.8469	13.419	13.9815	13.752
ENSG00000070423	RNF126	protein_coding	11.1665	10.9134	11.1043	11.401	11.513	11.1907	11.4253	11.5624	11.3289	11.0132	11.2022	11.452	11.818	11.5411	11.8069	11.9461	11.1848	10.6774	11.1326	11.1877	10.5816	10.2215	10.5395	10.7067	9.27372	8.87524	9.44329	9.29123
ENSG00000070444	MNT	protein_coding	10.8752	10.6631	10.9099	11.0156	10.6948	10.4378	10.7068	10.6464	10.5516	10.1958	10.3858	10.5654	10.3989	10.1275	10.1859	10.2352	11.7675	11.4962	11.634	11.7074	11.5873	11.2626	11.4686	11.6501	12.3602	12.0779	12.2194	12.3898
ENSG00000070476	ZXDC	protein_coding	12.1012	12.1378	12.1529	12.0619	12.1459	12.0182	12.139	12.1955	12.1003	12.0323	11.872	11.905	11.9375	11.8176	11.9542	11.9245	12.4172	12.2263	12.3994	12.3631	12.3423	12.2064	12.4843	12.5047	13.1431	12.9431	13.1011	13.4654
ENSG00000070495	JMJD6	protein_coding	9.92182	9.99997	9.78815	9.82774	9.41035	9.68978	9.82697	9.66471	9.32206	9.28585	9.40431	9.32412	9.9737	10.034	10.0084	10.0027	10.2482	10.3331	10.4283	10.2031	10.2634	10.4691	9.91069	9.92504	12.7498	12.6014	11.9102	12.3032
ENSG00000070501	POLB	protein_coding	9.93558	9.93395	9.56248	9.39368	9.35123	9.4036	9.36051	9.23389	9.35352	9.53281	9.3078	9.19174	9.83399	9.69637	9.84059	9.62137	10.1461	10.2701	9.97641	9.99245	10.2091	10.2804	9.67688	9.52869	12.4738	12.7117	12.1198	11.819
ENSG00000070526	ST6GALNAC1	protein_coding	6.7204	6.88378	6.79169	7.06282	7.9181	7.51154	8.04707	7.90661	0	0	0	0	0	0	0	0	0	0	0	0	0	0	0	1.50037	3.14578	2.93752	1.35701	0.650111
ENSG00000070540	WIPI1	protein_coding	9.40917	9.31655	9.29894	9.42388	8.48104	8.6905	8.63848	8.72758	7.86989	7.22872	8.29887	7.67863	10.71	10.6465	10.8168	10.6359	9.95744	9.89067	9.75188	9.89486	10.0793	9.69508	9.95201	9.96967	11.1656	11.0518	11.4474	11.2578
ENSG00000070610	GBA2	protein_coding	11.6266	11.4971	11.5653	11.6852	11.0181	10.904	11.0699	11.0827	11.9879	11.8999	11.9802	12.1087	12.1991	12.0025	12.288	12.2116	12.3063	12.2104	12.3932	12.3894	12.106	12.0386	12.0919	12.2187	12.7674	12.5998	12.8568	12.8355
ENSG00000070614	NDST1	protein_coding	10.8585	10.6369	10.9595	10.9203	3.58062	4.93623	4.61227	4.99718	10.11	10.0053	9.9624	10.1424	7.85431	7.66039	7.38924	6.80833	11.3504	11.1541	11.4405	11.312	12.4051	12.2084	12.4628	12.5644	12.8391	12.214	13.0301	12.5829
ENSG00000070669	ASNS	protein_coding	10.2822	10.2225	10.2166	10.1572	10.8445	10.8458	10.8984	10.6874	10.6448	10.8267	10.7601	10.6643	10.3295	10.1483	10.3392	10.2745	7.49524	7.8718	7.65911	7.79977	6.23878	6.04303	6.87641	6.7174	7.11709	6.65932	6.89789	7.28848
ENSG00000070718	AP3M2	protein_coding	9.7957	10.1148	9.93501	9.9365	10.7273	10.838	10.6384	10.7047	8.93137	8.97127	8.84256	9.06034	9.07581	9.2017	9.11407	9.26011	8.25627	8.08979	8.23381	8.22274	7.35117	7.28324	7.83248	7.95972	6.18667	6.13659	6.6732	6.33902
ENSG00000070731	ST6GALNAC2	protein_coding	8.78651	8.31605	8.49954	8.27071	5.12717	3.87154	4.45089	5.86115	5.41783	5.17222	5.26548	6.45019	4.06372	4.73858	2.9461	3.08497	7.97235	8.16651	7.78854	7.70591	10.0603	10.0246	9.62356	10.1298	13.315	13.0004	13.3645	13.3593
ENSG00000070756	PABPC1	protein_coding	14.7857	14.869	14.9497	14.8986	14.9112	14.9426	14.9425	14.9715	14.6688	14.7373	14.6681	14.7017	14.0354	14.0589	13.9472	14.0911	15.217	15.3122	15.2193	15.2832	15.141	15.3511	15.2549	15.1942	13.4817	13.512	13.7585	13.4972
ENSG00000070759	TESK2	protein_coding	8.66276	8.42649	8.20732	8.47155	7.90471	8.04587	7.95835	7.94425	9.82858	9.94935	9.84044	9.95398	7.80867	7.88914	7.83907	7.79242	8.89581	8.88989	8.89249	8.85589	8.91226	8.83731	8.96641	8.88557	11.0325	10.9535	10.8447	10.95
ENSG00000070761	C16orf80	protein_coding	8.79823	8.54122	8.85611	8.83623	8.75959	8.84218	9.0567	9.10649	8.78487	8.64096	8.77988	8.57398	8.91686	8.9843	9.24002	9.40724	8.67414	8.70727	8.65697	8.84671	8.64057	8.53493	8.5764	8.63186	8.4232	8.21199	8.39724	8.1954
ENSG00000070770	CSNK2A2	protein_coding	10.9243	10.9709	10.8494	10.7881	10.8942	11.04	10.8941	10.7858	11.0219	11.098	11.0429	11.0387	11.0447	11.068	11.1045	10.9782	10.8368	10.898	10.878	10.7363	11.0219	10.9813	11.0183	10.9989	8.72592	8.78352	8.65236	8.42717
ENSG00000070785	EIF2B3	protein_coding	8.26425	8.02558	7.81311	8.19525	7.88075	8.35923	8.02416	7.7013	7.87957	7.51653	8.44749	8.04879	8.3639	8.21607	8.29372	8.17215	8.91216	8.76835	9.00333	8.88869	8.32258	8.37752	8.23248	8.45857	1.30927	0	0	0
ENSG00000070814	TCOF1	protein_coding	11.1409	10.9867	11.1439	11.1966	11.5275	11.3639	11.4296	11.4646	11.4298	11.2499	11.3949	11.4538	11.5107	11.3099	11.5232	11.463	10.8764	10.658	10.812	10.9075	10.7796	10.6929	10.8251	10.8549	8.11017	7.77557	8.05877	8.23792
ENSG00000070831	CDC42	protein_coding	12.6724	12.6884	12.4806	12.4494	12.1724	12.2778	12.1846	12.0574	12.2654	12.2538	12.1853	12.2323	12.693	12.8104	12.661	12.7009	13.2677	13.3907	13.2621	13.2172	13.1041	13.2168	12.9755	12.9212	13.6807	13.7402	13.7128	13.3842
ENSG00000070882	OSBPL3	protein_coding	11.0431	11.042	10.9731	10.9939	11.0278	11.1861	11.1673	11.1513	11.2609	11.271	11.3529	11.2561	12.2493	12.3278	12.3581	12.1335	9.5977	9.98612	9.8693	9.88169	9.8346	10.1054	9.74128	9.8921	0	0	0	0
ENSG00000070950	RAD18	protein_coding	8.80798	8.95853	8.9174	8.74724	9.10882	9.30958	9.22535	9.08695	9.21284	9.39967	9.13666	9.20265	9.01711	9.43372	9.18843	9.0812	8.51462	8.28432	8.28355	8.1764	7.7004	7.90432	8.2453	8.15808	5.84622	6.35898	6.818	5.60591
ENSG00000070961	ATP2B1	protein_coding	11.7774	11.8757	11.5842	11.6115	11.0309	11.1603	11.0611	11.0337	12.5462	12.6501	12.5614	12.5654	11.0357	11.1938	11.107	10.8475	12.8808	12.9764	12.9513	12.942	12.292	12.475	12.0801	12.1375	13.4856	13.4822	13.3992	13.4177
ENSG00000071051	NCK2	protein_coding	11.053	11.016	11.09	11.1949	11.7347	11.7562	11.803	11.8638	10.9867	11.1327	10.9825	11.0813	10.366	10.1397	10.3674	10.28	8.84416	8.83356	8.8174	9.00276	8.95187	8.8951	8.88495	9.38105	11.2723	10.8338	11.4828	11.2486
ENSG00000071054	MAP4K4	protein_coding	12.2071	12.2079	12.2368	12.21	12.036	12.1593	12.1398	12.076	12.4156	12.4251	12.4718	12.4559	11.0549	11.0942	11.0604	11.0038	12.2387	12.3759	12.3959	12.3177	12.6487	12.648	12.8382	12.7781	14.2364	13.9427	14.4886	14.2862
ENSG00000071073	MGAT4A	protein_coding	11.8473	11.9772	11.9595	11.8985	12.5306	12.8135	12.669	12.5419	8.25012	8.76206	8.50918	8.35673	12.4294	12.4251	12.4474	12.3901	7.42538	7.83767	7.8638	7.97128	9.87151	9.91673	9.98057	9.89301	10.71	10.8009	11.0389	10.9415
ENSG00000071082	RPL31	protein_coding	12.4241	12.7301	12.6511	12.5436	12.9109	13.0878	12.8953	12.9804	12.7069	12.8331	12.618	12.7548	11.8141	12.0677	11.6213	11.8609	12.3897	12.5364	12.4412	12.3881	12.2401	12.396	12.3028	12.2652	8.61582	8.62659	9.12509	8.79424
ENSG00000071127	WDR1	protein_coding	13.3036	13.22	13.3295	13.3756	13.2638	13.1666	13.3027	13.3523	12.5297	12.4661	12.5649	12.6405	13.7139	13.6451	13.7117	13.6979	14.1632	13.9949	14.1902	14.2209	13.5099	13.3959	13.5093	13.4996	14.4052	14.1606	14.4397	14.3229
ENSG00000071189	SNX13	protein_coding	10.3881	10.3499	10.1744	10.1549	9.78434	10.1617	9.84916	9.74509	10.0538	10.2388	10.1238	10.0269	10.207	10.317	10.2684	10.0893	10.8356	11.0666	10.9233	10.8275	10.8834	11.1254	10.8934	10.7652	12.1787	12.1731	12.2092	12.0538
ENSG00000071205	ARHGAP10	protein_coding	7.60139	7.26668	7.29247	7.4216	7.96188	7.67391	7.48357	8.01972	1.26781	0	0	0	8.61995	8.87283	8.83734	8.85779	6.00742	6.32266	6.31451	6.05818	7.59709	7.51906	7.32723	7.87462	0	0	0	2.43599
ENSG00000071242	RPS6KA2	protein_coding	10.2735	10.3322	10.4903	10.509	11.2195	10.9803	11.3402	11.5574	8.77346	8.68444	8.796	8.65559	8.40576	8.45472	8.60595	8.56924	9.94724	9.64117	9.82767	10.1281	7.9124	8.01849	8.30485	8.41157	8.71919	8.54168	9.09907	8.91158
ENSG00000071243	ING3	protein_coding	9.57885	9.75827	9.63946	9.70823	9.278	9.63067	9.53309	9.33892	9.61023	9.90216	9.7412	9.68954	9.72742	10.0094	9.86911	9.70163	9.93243	10.1396	9.88242	10.0401	10.0634	10.0109	9.77984	9.90906	10.4756	10.5923	10.6461	10.2832
ENSG00000071246	VASH1	protein_coding	11.1489	10.8687	11.0669	11.2043	9.33761	9.31717	9.34648	9.29717	7.74578	7.3452	7.71493	7.90809	10.2151	10.0604	10.1225	10.0518	13.0108	12.8975	13.194	13.1891	11.9841	11.8968	12.1426	12.208	2.57517	4.96667	2.89805	0
ENSG00000071462	WBSCR22	protein_coding	10.5523	10.4459	10.5466	10.715	10.8413	10.6607	10.8033	10.8592	10.7639	10.8028	10.8319	10.9258	10.8998	10.8149	11.0079	10.9201	10.4556	10.3706	10.5345	10.5023	10.4128	10.3192	10.1931	10.3474	6.51245	6.72156	6.66829	6.71546
ENSG00000071537	SEL1L	protein_coding	11.772	11.9259	11.7896	11.6215	10.9163	11.0117	11.0077	10.8463	10.9506	10.9879	11.3155	11.018	11.8282	11.9838	11.816	11.5901	12.2967	12.3875	12.2535	12.1834	12.5423	12.769	12.566	12.5319	13.3738	13.3503	13.4947	13.1524
ENSG00000071539	TRIP13	protein_coding	3.46538	4.22118	4.0908	4.28988	3.73169	4.48613	4.30649	3.08479	4.64425	5.3605	7.12032	4.86954	5.03398	5.16316	5.14205	4.64984	3.917	3.34337	3.61016	2.76501	2.11342	3.13331	3.12479	3.35613	0	0	0	0
ENSG00000071553	ATP6AP1	protein_coding	11.9142	11.7171	11.9538	12.0642	11.2906	11.1322	11.2438	11.3836	11.0544	11.0072	11.1231	11.3129	11.8005	11.602	11.7324	11.7907	12.5935	12.4464	12.5825	12.6972	12.7445	12.6309	12.7053	12.873	13.0066	12.6997	13.1998	13.0548
ENSG00000071564	TCF3	protein_coding	11.534	11.4686	11.5739	11.7608	11.8549	11.4133	11.7998	11.9007	13.7295	13.5467	13.6777	13.8212	11.5396	11.2781	11.5426	11.3877	10.8783	10.802	10.8498	10.9252	10.1857	9.92844	10.1596	10.4205	4.60783	3.96667	4.02359	4.43599
ENSG00000071575	TRIB2	protein_coding	12.4408	12.3533	12.6212	12.618	13.1723	13.0665	13.3154	13.3117	12.8315	12.6927	12.8546	13.0007	12.3806	12.2573	12.5933	12.4884	8.07818	7.80664	8.19808	8.43124	5.75295	5.59897	4.48375	6.45433	5.4677	6.55163	6.11105	4.75791
ENSG00000071626	DAZAP1	protein_coding	12.7319	12.5741	12.7538	12.8235	12.8931	12.6777	12.9427	12.9534	12.4196	12.3048	12.4504	12.4656	13.052	12.8159	13.1059	13.0452	12.6765	12.5374	12.8116	12.6954	12.503	12.3571	12.5723	12.6239	10.2249	9.72089	10.2145	10.3738
ENSG00000071655	MBD3	protein_coding	10.9563	10.7762	11.0124	11.0453	10.8983	10.5936	10.8717	10.8262	10.8604	10.6441	10.8911	10.9758	11.1571	10.766	11.1277	11.1811	10.9365	10.6782	11.1547	11.0965	10.9763	10.745	10.9645	11.1733	6.4553	5.85404	7.15287	6.98674
ENSG00000071794	HLTF	protein_coding	9.04317	9.15913	8.91134	9.23013	9.46256	9.52809	9.61006	9.28789	9.26318	9.50182	9.57285	9.14746	9.37633	9.54569	9.50835	9.29873	7.68928	7.80633	8.1019	7.83251	7.03025	6.88163	7.47856	7.29608	3.73074	3.93014	3.02359	2.43599
ENSG00000071859	FAM50A	protein_coding	10.6386	10.3848	10.6338	10.592	10.323	10.1879	10.3255	10.3548	10.2903	10.1617	10.1204	10.3392	10.5775	10.4372	10.5792	10.5909	11.0269	10.9497	11.0695	11.1646	11.0042	10.7779	11.0108	11.1615	9.67497	9.0628	9.82183	9.62716
ENSG00000071889	FAM3A	protein_coding	10.0864	9.94369	10.1192	10.1894	10.4911	10.1856	10.2517	10.4033	10.0423	9.74555	9.88077	10.0734	10.0565	9.72398	10.0333	10.1651	9.8501	9.62836	9.87594	9.88874	9.65202	9.37429	9.44595	9.66894	8.71381	7.96306	8.49656	8.60431
ENSG00000071894	CPSF1	protein_coding	12.3384	12.1811	12.3407	12.5661	12.6076	12.3729	12.6172	12.657	12.6074	12.354	12.4746	12.5947	12.5696	12.2402	12.5087	12.6146	12.2713	11.9286	12.1736	12.3217	12.096	11.8266	12.1765	12.2956	9.64578	9.01652	9.56631	10.0442
ENSG00000071967	CYBRD1	protein_coding	9.64721	9.60863	9.47715	9.47117	4.12495	3.4508	4.21634	3.93059	1.26781	3.46038	3.24821	0	10.5834	10.5519	10.5723	10.667	10.961	11.0816	10.8829	10.8457	11.0011	11.2565	11.0778	11.0943	9.86961	9.62873	10.211	10.2454
ENSG00000071994	PDCD2	protein_coding	10.739	10.8619	10.9136	10.8185	10.8409	11.0229	10.935	10.8326	11.0155	11.0091	10.9416	10.9955	10.9711	11.0337	10.9607	10.9248	10.7717	10.7884	10.7091	10.7199	10.5439	10.5776	10.53	10.7558	9.12145	8.84662	9.23829	9.11758
ENSG00000072042	RDH11	protein_coding	10.6849	10.6765	10.7647	10.6338	10.5782	10.6841	10.7094	10.5365	10.0421	10.1182	10.2335	10.0057	10.485	10.4549	10.6253	10.5583	10.6098	10.4844	10.3932	10.4111	10.8333	10.7303	10.7317	10.6685	6.14578	4.96667	6.72347	5.8283
ENSG00000072062	PRKACA	protein_coding	12.0717	11.9695	12.1228	12.1368	10.8668	10.7369	10.7716	10.8945	10.6014	10.5476	10.6563	10.7448	11.1203	10.9152	11.0655	10.9357	13.4245	13.2405	13.4117	13.4139	13.3833	13.2064	13.3405	13.3566	13.7752	13.454	13.8471	13.7216
ENSG00000072071	LPHN1	protein_coding	10.3942	10.2766	10.4781	10.6204	10.8731	10.7481	10.8655	11.0346	8.69151	8.21425	8.45538	8.37535	11.6318	11.2164	11.6313	11.649	10.095	9.85088	10.2026	10.2609	9.77146	9.71062	9.90394	10.0974	8.63584	7.86046	7.96794	8.79184
ENSG00000072110	ACTN1	protein_coding	12.4061	12.4028	12.5663	12.622	12.7733	12.7868	12.9193	12.918	3.26058	3.46038	4.61522	3.59707	8.68319	8.73509	8.69791	8.50374	9.88827	10.1045	10.2835	10.0001	12.609	12.5358	12.7274	12.7968	15.6095	15.4354	15.7494	15.6303
ENSG00000072121	ZFYVE26	protein_coding	10.7424	10.6407	10.7632	10.7488	10.5248	10.3999	10.4829	10.4737	10.6528	10.6899	10.7698	10.6448	10.5753	10.3863	10.5483	10.5402	10.6642	10.531	10.689	10.5676	11.1282	11.0018	11.0863	11.1413	9.17905	9.15293	9.32517	8.91496
ENSG00000072134	EPN2	protein_coding	7.0748	6.96452	7.23608	7.26847	7.56647	7.54959	7.5325	7.67544	9.15844	8.98817	8.80699	8.84127	7.05846	6.83826	6.97405	7.10489	5.35757	5.01644	5.36591	5.34553	5.79667	6.4201	6.50345	6.40196	7.18008	7.01106	7.89198	7.6675
ENSG00000072135	PTPN18	protein_coding	12.5882	12.3978	12.6045	12.5425	11.2901	11.2324	11.323	11.2731	12.2456	12.1921	12.2436	12.4504	13.0894	12.9382	13.1485	13.1174	13.9944	13.8274	13.9471	13.981	13.3082	13.2275	13.3159	13.387	11.4156	11.2183	11.7105	11.5769
ENSG00000072163	LIMS2	protein_coding	7.09781	6.75183	7.12414	7.09065	8.28303	7.53826	8.13782	8.0123	8.71597	8.68859	8.77716	8.86605	2.02547	0	1.68225	0	3.843	3.28308	1.88048	3.56959	1.05251	3.51321	3.77947	3.08533	5.9166	6.22002	5.78574	5.9882
ENSG00000072195	SPEG	protein_coding	8.9918	8.93269	8.7425	9.48362	10.212	9.85989	10.0189	10.1531	3.09969	2.26774	2.73853	2.63051	3.07162	4.5808	3.59682	4.30615	3.30767	4.04862	3.01799	4.33774	4.23838	2.83514	3.76471	3.86494	2.8148	2.96667	0	0
ENSG00000072210	ALDH3A2	protein_coding	10.6934	10.7595	10.7359	10.7805	10.425	10.4136	10.601	10.4833	9.53281	9.55826	9.63116	9.71744	10.2512	10.1753	10.22	10.1381	10.8128	10.9171	10.886	10.8711	11.3204	11.3634	11.3832	11.4259	4.13128	3.96667	4.72403	4.0113
ENSG00000072274	TFRC	protein_coding	10.8488	11.072	10.6653	10.7965	10.6395	10.9774	10.7717	10.7016	11.5561	11.7443	11.6631	11.5366	10.0437	10.1919	10.0364	9.92805	11.7544	11.9157	11.6552	11.6642	10.856	11.0828	10.5	10.7592	9.30907	9.4159	8.35379	8.44855
ENSG00000072310	SREBF1	protein_coding	11.6276	11.2277	11.6787	11.7049	12.186	11.7925	12.1708	12.1751	10.2582	9.8451	10.0844	10.1119	10.9929	10.1365	10.7715	10.9146	10.8059	10.1474	10.7438	10.869	11.2607	10.8999	10.967	11.2917	11.8883	11.4904	11.9613	11.8952
ENSG00000072364	AFF4	protein_coding	11.6662	11.8048	11.5487	11.5779	11.7154	11.9427	11.7294	11.6799	11.9643	12.0575	11.8792	11.6882	11.8966	12.0442	11.945	11.8336	11.7627	11.864	11.7409	11.6786	11.6003	11.7728	11.6291	11.5446	12.0221	12.1204	11.8844	12.1393
ENSG00000072401	UBE2D1	protein_coding	10.1243	10.0446	9.68025	9.74313	8.41119	8.51266	8.31584	7.89759	8.47629	8.38946	8.58791	8.48143	8.5101	8.56595	8.50736	8.48767	10.0228	10.134	10.0693	9.86839	11.2873	11.3328	11.0459	11.0023	12.5418	12.5544	12.6424	12.165
ENSG00000072415	MPP5	protein_coding	8.40497	8.58799	8.43378	8.49052	8.52314	8.79584	8.71458	8.70853	8.49509	8.67528	8.32086	8.34636	7.89102	8.05347	7.97914	8.1729	7.80608	8.34324	8.1093	8.27336	8.16678	8.20516	7.67634	8.19539	7.83926	8.05964	7.56088	8.04035
ENSG00000072501	SMC1A	protein_coding	12.2901	12.2482	12.3172	12.2491	12.1876	12.1632	12.3132	12.1483	12.062	12.0839	12.206	11.9698	12.6058	12.6428	12.6702	12.5087	12.686	12.6087	12.6768	12.647	12.5624	12.5424	12.5131	12.6006	10.9981	10.9828	11.0629	11.0683
ENSG00000072506	HSD17B10	protein_coding	9.83655	9.54445	9.70494	9.82929	9.35409	9.25211	9.37047	9.52341	9.72034	9.46106	9.68677	9.72819	9.96805	9.82741	9.81519	9.7731	10.3482	10.2312	10.3792	10.397	10.2545	10.1385	10.1984	10.3309	6.00773	5.54922	6.07496	5.43599
ENSG00000072518	MARK2	protein_coding	11.8081	11.686	11.6873	11.8327	11.6146	11.4078	11.5131	11.6532	11.6851	11.5162	11.6585	11.6857	12.2245	11.9903	12.1613	12.1736	12.4108	12.2291	12.2874	12.3659	12.3167	12.0838	12.1384	12.2517	14.0294	13.7675	14.0619	14.019
ENSG00000072571	HMMR	protein_coding	4.26061	4.50601	5.0552	2.65819	3.85613	4.01882	4.74615	3.0514	4.96492	5.09381	6.97794	4.58936	5.82715	5.06531	5.80776	4.98968	4.02297	4.00773	4.98213	3.44688	2.05325	0.328783	0	3.08533	2.14578	0	2.02359	2.43599
ENSG00000072609	CHFR	protein_coding	11.4938	11.357	11.4113	11.5333	11.2185	11.2645	11.2076	11.2335	11.1465	11.1012	11.1032	11.3278	11.939	11.7781	11.9436	11.9211	11.8558	11.7433	11.7913	11.8889	11.7118	11.5788	11.6822	11.7281	12.5212	12.2935	12.5485	12.4838
ENSG00000072682	P4HA2	protein_coding	7.29315	7.39267	6.6454	6.73842	1.31759	1.12887	1.75429	1.44259	1.26781	1.46038	0.914782	2.36748	4.22397	3.87512	3.45061	2.90561	5.43823	6.22137	5.5174	5.72713	8.66501	8.36508	8.2457	8.55792	11.2708	11.0039	10.971	11.0855
ENSG00000072694	FCGR2B	protein_coding	8.98709	9.0152	8.63021	8.63872	3.77702	0	2.75429	4.44259	12.5857	12.697	12.7475	12.7158	7.13477	6.96403	6.86573	6.67973	8.79543	8.79032	8.70567	8.30277	7.00199	7.37062	6.23596	6.61895	11.022	11.0293	11.129	11.1165
ENSG00000072736	NFATC3	protein_coding	12.0787	12.0904	12.084	12.1626	12.342	12.4657	12.3867	12.3566	11.8508	11.8982	11.7635	11.7132	13.1706	13.1145	13.149	13.1699	11.741	11.6336	11.6189	11.6864	11.3757	11.4906	11.2792	11.3736	11.8782	11.8414	12.1735	11.7999
ENSG00000072756	TRNT1	protein_coding	9.56179	9.85875	9.78941	9.71514	9.55504	9.96396	9.89847	9.60525	9.78876	9.85889	9.99725	9.73059	9.35309	9.49255	9.69313	9.47708	9.02716	9.34298	9.18238	8.98467	8.97065	9.06868	9.41127	9.42348	8.11311	7.96674	8.38802	8.16367
ENSG00000072778	ACADVL	protein_coding	13.0237	13.0395	13.0731	13.1188	12.559	12.6812	12.5985	12.688	12.7164	12.928	12.9085	13.0106	13.1983	13.1787	13.1954	13.2511	12.8112	13.0166	12.9553	12.8568	13.5514	13.6701	13.6471	13.7012	12.6796	12.4893	12.8706	12.9158
ENSG00000072786	STK10	protein_coding	13.6097	13.4366	13.574	13.6731	13.5028	13.3972	13.5245	13.5855	12.85	12.7047	12.7827	12.8929	14.4992	14.3707	14.523	14.5463	14.5464	14.3128	14.5225	14.5818	13.6548	13.5144	13.6659	13.7112	15.4274	15.2601	15.515	15.4778
ENSG00000072803	FBXW11	protein_coding	10.3164	10.3293	10.1683	10.278	9.76099	10.0111	9.89443	9.83345	10.8137	10.9142	10.9333	10.7982	10.5412	10.6387	10.7112	10.4985	10.508	10.5589	10.732	10.4999	10.5926	10.7439	10.6386	10.6194	10.345	10.1363	10.5652	10.0433
ENSG00000072818	ACAP1	protein_coding	13.4316	13.2623	13.5217	13.5767	14.0942	13.8447	14.0546	14.1103	13.5498	13.3945	13.5273	13.7001	13.7963	13.6641	13.883	13.853	10.1456	10.1358	10.3084	10.433	11.7604	11.48	11.7046	11.8126	13.826	13.3316	13.9439	13.9799
ENSG00000072849	DERL2	protein_coding	10.1373	10.1716	10.2173	10.2691	9.97357	10.0742	10.1808	10.0552	10.0228	9.94523	10.2216	10.0278	10.3894	10.3924	10.4937	10.4072	9.99972	10.0399	10.1488	10.1657	10.1723	10.1741	10.185	10.1717	10.9702	10.9305	11.0539	10.7231
ENSG00000072858	SIDT1	protein_coding	10.7872	10.7108	10.7674	10.8722	11.4563	11.4462	11.3586	11.4407	11.3359	11.4117	11.3188	11.2546	12.1088	11.9532	12.0856	12.0803	6.22902	6.72071	6.67042	7.12068	5.97851	6.23403	5.65368	6.56452	4.50473	5.4261	5.05921	5.67783
ENSG00000072864	NDE1	protein_coding	10.3284	10.1933	10.2402	10.1961	10.1021	10.1416	10.3258	10.2338	10.3265	10.1012	10.3183	10.233	10.1018	10.0618	10.3206	10.052	10.371	10.3686	10.238	10.3834	10.9313	10.7627	10.5956	10.7259	13.1156	12.9754	13.079	13.0672
ENSG00000072952	MRVI1	protein_coding	8.5634	8.25759	8.18817	7.98895	0	0	0	0	7.41854	7.53618	7.12566	7.29933	3.3474	3.00065	1.90464	1.32065	10.661	10.5201	10.8247	10.6102	9.75444	9.54966	9.56601	9.60464	13.5409	13.2242	13.3931	13.3804
ENSG00000072954	TMEM38A	protein_coding	5.63078	5.80254	6.05648	5.85393	2.69054	2.49064	1.90485	2.76452	6.2061	6.07096	6.25214	6.38005	1.02547	2.65448	3.68945	3.78793	5.53708	5.12707	4.95156	5.46489	6.9678	7.15735	7.57545	7.84883	4.64147	3.96667	4.60373	4.60591
ENSG00000072958	AP1M1	protein_coding	11.4054	11.1671	11.5027	11.6188	11.3554	11.1732	11.3248	11.3567	11.2916	11.1455	11.2873	11.4567	11.4339	11.248	11.4347	11.4569	12.3323	12.0437	12.2337	12.3725	11.8956	11.632	11.828	11.996	11.7719	11.2828	11.8763	11.6009
ENSG00000073008	PVR	protein_coding	9.25034	9.29469	9.29345	9.39895	6.4813	6.03701	6.58245	6.36986	1.26781	0	0	1.36748	8.98387	8.92208	8.82229	8.68087	10.2778	10.0395	10.516	10.5834	10.7887	10.7456	10.8265	10.9902	8.28543	7.67596	8.48517	8.48794
ENSG00000073009	IKBKG	protein_coding	9.47879	9.42069	9.47522	9.53074	9.30922	9.12408	9.31301	9.33652	9.47899	9.21524	9.38096	9.07924	10.0612	9.76613	10.2416	10.0333	9.72805	9.85344	9.97385	9.94722	9.69236	9.63476	9.55126	9.99498	10.8174	10.5677	10.8013	10.8611
ENSG00000073050	XRCC1	protein_coding	9.88973	9.83587	10.1198	10.156	10.0441	9.89484	10.0518	10.2108	10.0066	9.73772	9.89954	10.0907	9.91962	9.7866	10.125	10.0762	9.90558	9.67467	9.81886	9.8607	10.327	10.0164	10.3092	10.375	9.94305	9.43639	10.3719	10.0308
ENSG00000073060	SCARB1	protein_coding	8.89214	8.80012	9.01679	9.22001	6.33373	6.39303	6.87634	6.72466	10.0036	9.87261	10.0324	10.2493	6.31789	5.72385	5.85538	5.88198	8.55016	8.52549	8.77506	8.44288	10.3182	10.114	10.2882	10.5456	7.05267	6.87163	6.9661	7.21735
ENSG00000073111	MCM2	protein_coding	8.26411	7.91261	8.27814	8.40349	8.19231	8.14813	8.57874	8.13747	9.6184	9.35998	9.93975	9.842	9.78383	9.53432	9.6311	9.30256	7.5717	6.87972	7.1974	7.69925	4.95266	4.68153	5.18419	5.4963	3.73074	4.55163	3.60855	3.43599
ENSG00000073150	PANX2	protein_coding	7.08437	6.29932	6.63436	6.72428	0	0	0.754289	0	0	0	0	1.36748	2.61044	2.00065	1.09729	0	3.21197	3.60501	3.36591	3.86915	8.18025	8.02733	8.5288	8.34861	12.6911	12.1294	12.7548	12.892
ENSG00000073169	RP3-402G11.5	protein_coding	10.6354	10.4854	10.641	10.7096	10.5201	10.276	10.6122	10.6423	10.1914	10.051	10.1855	10.3362	10.6375	10.4666	10.6567	10.7355	10.761	10.3701	10.6816	10.8801	11.0391	10.8007	11.0014	11.1439	10.9688	10.0487	10.8997	11.0386
ENSG00000073282	TP63	protein_coding	4.22334	4.44371	3.83874	3.82811	3.31759	2.71383	0	0	5.72724	5.66984	6.75902	5.68941	0	1.41569	0.0972889	0	3.62061	4.00117	3.41454	3.1853	1.05251	3.83514	2.48375	0.47122	0	0	0	0
ENSG00000073331	ALPK1	protein_coding	10.8705	10.7122	10.3566	10.2736	9.56192	9.58962	9.51404	9.17069	9.89734	9.87336	9.68868	9.57302	6.51498	7.01274	5.85062	5.61472	11.3831	11.5024	11.3793	11.2222	11.5741	11.6657	11.4777	11.4477	14.925	14.885	14.7216	14.8153
ENSG00000073350	LLGL2	protein_coding	10.7908	10.3831	10.7727	10.9802	11.0667	10.7562	10.9949	11.2424	10.3035	9.93238	10.104	10.3328	13.3352	13.1067	13.3805	13.3191	8.22438	7.83383	8.12871	8.54772	8.02693	7.88424	7.95087	8.1014	5.60521	6.72689	5.12456	6.13198
ENSG00000073417	PDE8A	protein_coding	10.5546	10.5039	10.433	10.3227	10.3162	10.4836	10.4509	10.4523	10.7862	10.8964	10.7299	10.664	10.0978	10.0459	10.0236	9.9082	11.7987	11.7011	11.7642	11.8314	10.4698	10.4907	10.2065	10.5192	6.64976	7.24614	6.41522	6.87893
ENSG00000073464	CLCN4	protein_coding	6.88463	6.37908	6.44478	5.90231	0	0	0	0	10.0062	10.0672	9.86857	9.75984	2.61044	2.41569	3.09729	2.90561	5.27977	5.67403	5.30863	5.2267	7.26158	6.74049	6.68969	6.40605	10.2991	10.1525	10.3433	9.72959
ENSG00000073536	NLE1	protein_coding	9.13827	9.16112	9.42571	9.42649	10.0648	9.8365	10.1162	9.93641	8.89487	8.72518	8.91762	8.97081	8.41936	8.78817	8.8494	8.67403	7.99565	7.58759	8.05129	7.68872	7.57526	7.18157	7.59817	7.8046	0	0	0	0
ENSG00000073578	SDHA	protein_coding	11.2804	11.1351	11.1532	11.2972	11.3597	11.2885	11.3558	11.3636	11.285	11.2072	11.2716	11.3098	11.4362	11.3285	11.4134	11.4024	11.1722	11.004	11.0565	11.1328	11.3018	11.0411	11.2639	11.3409	8.73853	8.45563	9.07973	8.5908
ENSG00000073584	SMARCE1	protein_coding	11.0859	11.1401	11.0481	11.0209	11.0345	11.2872	11.1014	10.9677	11.5164	11.5415	11.5589	11.5063	11.3973	11.491	11.5662	11.4797	11.0645	11.2161	11.062	11.09	11.0285	11.0862	11.0595	11.0955	9.64897	9.73048	9.62625	9.28724
ENSG00000073605	GSDMB	protein_coding	10.3923	10.4167	10.4865	10.4201	11.1034	10.8292	10.9887	10.9839	10.2579	10.2143	10.3081	10.2482	10.4185	10.4148	10.7384	10.4386	8.72829	8.70218	8.68414	8.80523	8.50069	8.87783	8.62508	8.91714	8.37009	8.73704	8.65395	8.48126
ENSG00000073614	KDM5A	protein_coding	11.9198	12.0068	11.8768	11.8165	11.8793	12.0381	11.8893	11.8935	11.8147	11.9831	11.8398	11.8029	12.5065	12.5511	12.5617	12.455	12.2452	12.2827	12.2219	12.2482	11.9218	11.9825	11.9284	11.8762	13.103	13.0203	13.0512	12.9482
ENSG00000073737	DHRS9	protein_coding	8.09853	7.99403	7.83829	7.01222	1.31759	0	0	0	6.88252	6.93579	7.06412	7.68941	2.02547	1.41569	1.90464	1.335	9.0279	9.44754	9.20569	8.52529	8.93815	9.31624	9.08686	8.41463	12.3668	12.4948	11.8327	11.6506
ENSG00000073756	PTGS2	protein_coding	11.7252	11.2468	7.98169	7.65819	0	2.12887	0	0	0	1.46038	0	0	5.48491	6.66362	4.09729	4.128	9.63183	10.5199	9.59956	9.20637	12.343	12.7639	9.75054	9.4473	16.6484	16.9291	15.8626	16.0677
ENSG00000073792	IGF2BP2	protein_coding	7.84251	7.45176	7.73355	7.50756	0	0	0	0	0	0	0	0	6.09156	6.42019	5.98286	5.96104	9.20727	9.54038	9.39163	9.16767	8.9651	9.05856	8.92387	8.97541	0	3.96667	2.02359	2.43599
ENSG00000073803	MAP3K13	protein_coding	8.71867	8.56185	8.46017	8.59617	8.59621	8.70303	8.48401	8.64093	8.76867	8.60267	8.48152	8.65683	8.41886	8.4162	8.2119	8.175	8.41055	8.55045	8.58181	8.23515	8.86643	8.81476	8.6143	8.65789	8.62408	8.77206	8.04485	7.86973
ENSG00000073849	ST6GAL1	protein_coding	12.6524	12.6716	12.6911	12.7	13.0151	13.05	13.0948	13.0177	13.6274	13.6225	13.7225	13.6478	12.5978	12.4931	12.6117	12.6921	12.5148	12.3995	12.5014	12.4847	11.0034	11.0997	11.1697	11.0308	8.90733	9.19298	8.93743	8.62482
ENSG00000073861	TBX21	protein_coding	10.8429	10.4177	10.7546	10.9574	10.3335	10.1046	10.1244	10.2927	10.3285	10.0322	10.015	10.5461	14.0345	13.7879	14.1147	14.1531	4.99356	4.28308	6.98482	8.03908	1.05251	1.51321	0	2.08533	0	0	0	0
ENSG00000073905	VDAC1P1	pseudogene	8.16745	8.11684	8.17989	8.13351	7.95349	7.70645	7.68491	7.4791	8.06067	7.78807	8.12453	8.2034	8.36336	8.11862	8.21093	8.13751	9.17084	9.16951	9.07843	9.08347	8.63296	8.82908	8.79264	8.66472	4.4677	4.55163	4.60855	5.02095
ENSG00000073910	FRY	protein_coding	10.7782	10.5823	10.5445	10.6317	9.00721	9.20983	9.12632	9.19441	7.369	7.42062	7.56296	7.65768	9.07374	8.7646	9.35385	9.18502	11.7278	11.5998	11.6452	11.7734	11.7793	11.6616	11.7657	11.8276	13.6929	13.6852	13.8256	13.7928
ENSG00000073921	PICALM	protein_coding	12.8362	12.7568	12.6913	12.6039	11.0643	11.2504	11.1156	11.1556	11.0978	11.3717	11.3984	11.2083	12.2425	12.3684	12.3353	12.1931	13.5072	13.5684	13.4586	13.4431	13.8842	14.1075	13.8111	13.7273	15.5561	15.5514	15.6428	15.3595
ENSG00000073969	NSF	protein_coding	10.186	10.2414	10.3191	10.1697	9.48069	9.72648	9.58208	9.49923	9.66206	9.96003	9.98297	9.78094	9.75408	9.71238	9.67836	9.60318	10.5432	10.624	10.6667	10.4159	10.9905	11.0382	11.0104	10.9443	9.96736	9.98726	9.83954	9.4891
ENSG00000074054	CLASP1	protein_coding	10.9522	10.8221	10.9902	11.0407	11.0183	10.972	11.0011	11.0269	10.7834	10.9078	10.8292	10.8092	12.2805	12.193	12.3655	12.3984	10.4474	10.5637	10.4239	10.5077	10.5698	10.6316	10.5818	10.6956	11.5687	11.4732	11.6735	11.5504
ENSG00000074071	MRPS34	protein_coding	9.90937	9.71733	9.95421	10.0745	9.86336	9.7518	10.0185	9.93489	9.95746	9.82548	10.0605	10.1736	9.93194	9.84861	9.94135	9.92101	10.1355	9.9503	10.1564	10.2222	10.2385	9.66356	10.1731	10.3702	7.59335	6.55163	8.05348	7.88555
ENSG00000074181	NOTCH3	protein_coding	3.9603	3.84217	3.5757	4.82811	0	0	0	0	1.26781	0	0	0	0	0	0	0	7.60444	6.77526	7.40241	8.04148	5.00671	4.21365	5.48285	4.81724	2.14578	0	0	2.43599
ENSG00000074201	CLNS1A	protein_coding	10.8912	11.0011	11.0086	10.8997	10.9192	11.108	10.9655	10.8414	10.7483	10.9232	10.8858	10.7778	10.2934	10.2837	10.1266	10.2684	11.1596	11.199	11.2342	11.0988	11.2619	11.2704	11.2051	11.1388	1.02548	4.2886	3.17415	0
ENSG00000074219	TEAD2	protein_coding	7.65794	7.81761	7.55382	7.54518	7.7479	7.69921	7.54866	7.51745	10.5704	10.4973	10.3574	10.4234	7.2706	7.07578	7.43426	7.41081	4.99281	4.55981	5.53146	5.25336	3.91055	4.72275	4.51275	4.24255	5.78856	5.93413	5.74624	5.89818
ENSG00000074266	EED	protein_coding	9.42703	9.49972	9.30292	9.17472	9.66888	9.50552	9.52792	9.43457	9.93293	10.1567	10.0962	9.97351	9.12692	9.39726	9.28526	9.17009	9.39148	9.71613	9.71911	9.54754	9.0383	9.46787	8.80252	8.93207	7.2543	7.66489	7.82862	6.89411
ENSG00000074276	CDHR2	protein_coding	6.18273	6.51778	6.70693	6.90989	6.84699	6.52667	7.01852	6.9277	5.55577	5.22075	5.22945	5.03412	6.7778	6.88662	7.36209	7.07078	6.06466	6.01405	6.20529	6.31796	5.5778	5.16856	5.65528	5.68147	4.63596	5.05413	5.42714	5.73964
ENSG00000074319	TSG101	protein_coding	9.8166	9.92494	10.0693	9.87926	9.17856	9.22398	9.42994	9.41998	9.47367	9.82089	9.90798	9.86012	9.73999	9.67569	9.8303	9.71031	10.7981	10.7364	10.8164	10.7849	10.5272	10.422	10.4269	10.573	11.4557	11.4184	11.4516	11.232
ENSG00000074356	C17orf85	protein_coding	10.9566	10.929	10.8792	10.926	10.6111	10.7204	10.6306	10.5958	10.9391	10.8778	10.9243	10.8596	11.1882	11.219	11.103	11.1092	11.1348	11.1606	11.1026	11.1144	11.3543	11.4218	11.2842	11.4172	11.5394	11.5573	11.5103	11.5062
ENSG00000074370	ATP2A3	protein_coding	13.6193	13.466	13.5662	13.7883	14.0132	13.754	13.9414	14.0799	15.2024	14.995	15.0906	15.2991	14.1105	13.8394	14.1401	14.1904	10.6609	10.3283	10.5269	10.8998	11.4865	11.2899	11.622	11.7484	14.7489	14.2639	14.9232	14.8093
ENSG00000074416	MGLL	protein_coding	8.10272	8.15258	7.77592	7.66044	2.31759	3.12887	0	2.44259	6.58757	6.26774	7.04324	7.00642	5.67681	5.93925	5.77761	5.5301	10.6048	10.3649	10.5634	10.4017	8.47273	8.22401	8.37213	8.42042	3.4677	3.55163	4.02359	2.43599
ENSG00000074582	BCS1L	protein_coding	9.78805	9.67141	9.9378	9.90568	10.1666	10.0276	10.2263	10.3161	10.3808	10.0653	10.4189	10.3753	9.71178	9.7521	9.74803	9.53247	7.91153	7.54809	7.98344	7.9552	8.98655	8.82648	9.20074	9.22528	6.16146	5.40762	6.26237	6.39012
ENSG00000074590	NUAK1	protein_coding	3.78893	3.37332	2.83874	4.65819	3.63952	3.4508	0.754289	4.24995	0	0	0	0	7.7853	7.71031	7.59082	7.58237	0	1.28308	1.55855	1.86915	0	0	0	0.500367	0	0	3.02359	0
ENSG00000074603	DPP8	protein_coding	11.245	11.3266	11.2959	11.1294	11.1227	11.4081	11.2475	11.117	11.1082	11.0984	11.1312	10.9359	11.4091	11.6684	11.6067	11.3838	11.4615	11.5677	11.5934	11.4936	11.4066	11.4154	11.4687	11.4332	11.6912	11.6435	11.8108	11.6007
ENSG00000074621	SLC24A1	protein_coding	8.71132	8.75763	8.84396	8.75922	8.80987	8.96955	8.91937	9.13446	9.56655	9.55835	9.45882	9.35544	9.04155	9.08724	9.22393	8.82624	8.45328	8.32304	8.27954	8.58974	8.29299	8.38919	8.573	8.78955	6.01858	6.78708	6.43174	6.0717
ENSG00000074657	ZNF532	protein_coding	9.21133	9.26041	9.0124	9.20106	8.42109	8.3353	8.2217	8.3544	11.4101	11.5606	11.3955	11.4726	9.2931	9.18811	9.10148	8.98527	8.92609	9.23565	8.95182	9.20731	9.43695	9.60215	9.20506	9.6663	0	0	0	0
ENSG00000074660	SCARF1	protein_coding	9.54824	9.12677	9.34378	9.29184	4.86726	4.82931	4.56164	5.02755	5.62254	6.0363	5.9631	6.1897	6.83257	6.61418	6.28157	6.25139	8.4343	8.28015	8.45337	8.4499	11.0647	10.7706	10.8797	10.9274	13.5764	13.5866	13.0985	12.772
ENSG00000074695	LMAN1	protein_coding	11.0785	11.2625	11.0491	11.0081	11.2567	11.5162	11.3349	11.1064	10.9898	11.1052	11.5198	11.0869	11.4302	11.663	11.5684	11.3566	10.0807	10.1622	10.1007	9.87174	10.3636	10.3982	10.2191	10.3633	0	3.96667	2.02359	0
ENSG00000074696	PTPLAD1	protein_coding	9.19771	9.23825	9.27464	9.28368	9.50722	9.76684	9.8609	9.52952	9.00218	9.14169	9.38958	9.05531	9.43444	9.50533	9.57126	9.48435	8.51097	8.75516	8.68681	8.70974	7.93614	8.23854	7.83	8.13902	0	0	2.02359	0
ENSG00000074706	IPCEF1	protein_coding	11.5124	11.5556	11.7607	11.4728	12.1657	12.367	12.2783	12.1304	3.58974	2.46038	4.37421	2.36748	11.5525	11.4781	11.5066	11.3065	9.95743	9.99911	10.3152	10.003	10.7328	10.5135	10.9696	10.7866	11.9438	11.8181	12.1639	11.9424
ENSG00000074755	ZZEF1	protein_coding	12.7091	12.6862	12.5952	12.8257	12.878	12.7855	12.8165	12.9664	12.5493	12.5026	12.5222	12.5549	13.0612	12.8933	13.0288	13.0637	12.9396	12.8455	12.9339	13.024	12.7059	12.6852	12.6582	12.7729	13.9673	13.8474	13.8432	14.039
ENSG00000074800	ENO1	protein_coding	13.3215	13.2291	13.4514	13.4421	12.9556	12.8619	12.8898	12.8521	12.605	12.5617	12.7601	12.7596	13.0104	13.0116	12.8737	12.9084	13.9048	13.8557	13.8836	13.9037	14.1448	14.0255	14.2419	14.1085	12.3249	11.4817	12.4035	12.2368
ENSG00000074803	SLC12A1	protein_coding	7.19735	6.15783	6.32502	5.74432	1.90255	2.12887	0.86532	2.30653	2.58974	3.58471	3.72214	3.53419	0.591072	3.34548	3.18475	2.90561	3.94253	4.09044	5.0271	4.10947	7.48096	7.09576	7.69982	7.72996	13.9217	14.019	13.9471	14.2385
ENSG00000074842	C19orf10	protein_coding	10.1751	9.90402	9.94744	10.2618	9.47458	9.22811	9.41411	9.35787	9.35872	9.22751	10.0198	10.0008	10.3458	10.3323	10.2336	10.3006	10.502	10.3768	10.6603	10.6718	10.6678	10.4906	10.5696	10.804	2.14578	0	3.60855	3.43599
ENSG00000074855	ANO8	protein_coding	10.6472	10.3671	10.7666	10.9621	11.0776	10.8555	11.1225	11.2435	8.75785	7.99156	8.53403	8.93332	10.7484	10.3882	10.7781	10.8228	10.4398	10.3079	10.5695	10.5926	10.5589	10.2072	10.541	10.8984	0	1.97326	2.03132	2.43881
ENSG00000074935	TUBE1	protein_coding	8.68737	8.63732	8.6411	8.71399	9.23737	9.3979	9.26424	9.16157	8.63929	8.54271	8.4764	8.31692	8.18613	8.24797	8.38381	8.22252	7.38077	7.2167	7.32263	7.51647	7.20814	7.06994	6.56654	6.70313	2.11663	1.18079	0.839161	0
ENSG00000074964	ARHGEF10L	protein_coding	10.9239	10.7289	10.9975	10.902	0	2.12887	0	0.442592	5.57524	5.04535	5.79596	4.5374	7.05072	6.91298	5.50668	4.46633	10.8762	10.921	11.2744	10.912	12.5631	12.346	12.4338	12.6734	0	0	0	0
ENSG00000074966	TXK	protein_coding	12.1949	12.4734	12.585	12.2937	12.8989	13.2025	13.1642	12.9662	7.00414	6.88194	6.98603	7.26157	14.319	14.432	14.4148	14.3616	5.48982	6.24563	6.8061	7.56515	6.22003	6.39095	5.9666	6.76547	5.38609	4.92272	5.34551	5.55035
ENSG00000075089	ACTR6	protein_coding	9.33064	9.29823	9.15367	9.22424	9.1699	9.72394	9.45992	9.47254	9.16994	9.33586	9.17137	9.18107	9.39289	9.28987	9.29267	9.11297	8.78149	8.96073	8.68117	8.48585	8.68964	8.88964	8.15985	8.46048	6.49415	6.919	6.79124	6.00645
ENSG00000075131	TIPIN	protein_coding	6.9859	6.89462	7.31879	6.8243	7.54159	7.41594	7.62798	7.23909	6.92459	7.19861	7.33331	7.27845	6.81755	7.00155	6.866	6.88625	6.44741	7.23051	6.78641	6.58559	6.22043	6.2258	5.56526	5.81868	0	0	0	0
ENSG00000075142	SRI	protein_coding	10.1614	10.1723	10.0573	10.1724	9.98576	10.2608	10.074	10.0441	10.2066	10.1641	10.1276	10.0744	10.3655	10.3968	10.4429	10.3365	10.5449	10.6961	10.6743	10.7253	10.2601	10.2416	10.0493	10.1168	9.54869	9.22971	9.95092	9.28289
ENSG00000075151	EIF4G3	protein_coding	11.2818	11.1885	11.0506	11.104	10.3263	10.2368	10.2699	10.2879	11.8249	11.7949	11.8167	11.7995	11.9318	11.7839	11.9515	11.8205	11.052	10.974	11.0463	11.0164	11.9684	11.9191	11.9881	11.9208	11.8925	11.8646	11.7296	11.3853
ENSG00000075188	NUP37	protein_coding	8.16884	8.28974	8.11485	8.08646	8.15109	8.36805	8.03317	7.75298	8.01752	8.61061	8.43209	8.37464	8.09748	8.2941	8.29086	7.99004	8.72365	8.60241	8.66584	8.48924	8.2223	8.27861	8.19758	8.25639	4.32444	5.25355	5.54715	4.70238
ENSG00000075218	GTSE1	protein_coding	4.70464	5.00559	4.58577	2.87852	4.12495	3.4508	5.10761	1.44259	4.58974	4.63031	6.62518	5.07235	6.4467	6.15013	7.11555	6.10411	2.61579	0	2.79122	3.34942	2.50142	0	0	0	3.45029	4.55163	5.47776	5.95452
ENSG00000075223	SEMA3C	protein_coding	7.86673	7.63816	8.08172	7.91199	0	0	0.754289	0	0	0	0	0	3.2612	5.12388	4.20079	4.66973	8.18904	8.46349	8.16003	8.21531	9.49956	9.24765	9.3488	9.29757	8.3183	8.60532	8.65716	8.95169
ENSG00000075234	TTC38	protein_coding	9.88499	9.53182	10.0249	10.2412	8.28095	8.34066	8.23746	8.65545	7.72872	7.89834	7.90222	8.32226	13.3563	13.1431	13.4392	13.4803	9.36938	8.90433	9.2373	9.42278	9.4991	9.31113	9.41023	9.69439	7.92713	7.03963	7.66253	7.21682
ENSG00000075239	ACAT1	protein_coding	9.23602	9.40741	9.16259	9.01917	9.16465	9.24593	8.9956	8.9375	9.3251	9.39806	9.56177	9.43174	8.11133	8.40619	8.48281	8.37517	9.66711	9.6817	9.62451	9.44352	9.40958	9.18062	8.82271	9.10855	5.70159	6.00581	3.43501	5.02095
ENSG00000075240	GRAMD4	protein_coding	10.583	10.2711	10.3911	10.6522	8.5926	8.45323	8.94673	9.05229	10.433	10.3407	10.4868	10.5552	11.4063	11.0838	11.3406	11.3278	10.287	10.0913	10.2479	10.2817	11.5383	11.4287	11.6031	11.8292	7.89799	7.28715	8.83416	8.19381
ENSG00000075275	CELSR1	protein_coding	8.56014	8.31752	8.20692	8.51536	8.17967	7.92212	7.52472	7.86902	11.9675	11.8001	11.8024	11.8393	9.25559	8.78969	9.19113	9.04673	5.07566	4.23542	5.4926	5.24905	5.09341	5.04053	3.90329	4.51115	0	1.41027	2.4021	3.37709
ENSG00000075292	ZNF638	protein_coding	12.175	12.1732	12.1846	11.9715	12.1431	12.2921	12.256	12.1775	11.9908	12.1762	12.1628	12.0185	11.821	11.9293	11.9913	11.8252	11.9077	12.0468	12.0345	11.9301	11.9097	12.0608	12.0112	11.948	12.8184	12.8125	12.7612	12.6603
ENSG00000075303	SLC25A40	protein_coding	10.3229	10.3689	10.5378	10.303	9.45889	9.70242	9.71427	9.38298	9.64396	9.69891	9.8739	9.70822	9.68553	9.93449	9.81119	9.68516	10.8937	11.0519	11.213	10.9784	11.1288	11.276	11.3582	11.0742	9.18419	8.89981	9.84438	9.3155
ENSG00000075336	TIMM21	protein_coding	8.79404	8.78725	8.82196	8.65429	8.89283	9.00225	9.1402	9.01427	8.88399	9.05291	9.08736	8.79282	8.73387	8.87635	8.74093	8.80479	8.77096	8.59624	8.82192	8.9464	8.30329	8.7911	8.46241	8.70327	0	0	2.02359	2.43599
ENSG00000075340	ADD2	protein_coding	8.02587	7.96452	7.81556	8.01107	8.20986	7.93931	8.00032	8.25188	10.3901	10.3725	10.407	10.184	1.02547	2.41569	0.682251	0	10.8067	10.5728	10.6507	10.5642	3.37444	4.51321	4.94318	3.79168	0	0	0	0
ENSG00000075399	C16orf7	protein_coding	10.8878	10.5494	10.8239	10.8754	11.0103	10.6728	10.8035	10.8855	9.82897	9.43361	9.76805	9.95364	11.2193	10.9526	11.1664	11.0711	10.0765	9.76783	10.0734	9.9554	11.1708	10.6714	10.9293	10.8556	13.0377	12.6373	12.3702	12.4732
ENSG00000075407	ZNF37A	protein_coding	9.9232	10.0737	9.99938	9.83506	10.2789	10.3629	10.3217	10.2202	10.3206	10.6271	10.6468	10.3341	10.0474	10.1142	10.1563	9.96786	9.12226	9.44824	9.49846	9.15201	9.31569	9.59732	9.32251	9.34977	5.73074	6.13659	6.30899	6.13643
ENSG00000075413	MARK3	protein_coding	11.476	11.3854	11.4297	11.3422	11.3481	11.3036	11.311	11.3069	11.2736	11.3597	11.381	11.3026	11.4144	11.474	11.483	11.4692	11.551	11.5324	11.5825	11.6068	11.6313	11.7049	11.6636	11.6943	12.5393	12.418	12.5121	12.3229
ENSG00000075415	SLC25A3	protein_coding	12.7836	12.8636	12.6933	12.7478	12.6087	12.6235	12.4848	12.4904	12.5822	12.6906	12.5548	12.6551	12.7276	12.8555	12.4812	12.5618	13.4919	13.5459	13.3858	13.4719	13.2241	13.3072	13.1229	13.1665	12.8378	12.8994	12.6377	12.765
ENSG00000075420	FNDC3B	protein_coding	10.4094	10.423	10.3591	10.2116	9.20682	9.16285	8.87297	8.82405	6.65117	6.89901	7.9317	7.37714	11.7263	11.7708	11.691	11.4591	9.74948	9.74869	9.70563	9.61133	11.6838	11.5074	11.4198	11.3005	13.2585	13.1706	13.239	13.0323
ENSG00000075426	FOSL2	protein_coding	12.5534	12.2834	12.3568	12.4118	10.512	10.2723	9.65754	10.217	2.95038	3.46038	4.37421	4.17483	13.9224	13.6725	13.4604	13.7473	12.6667	12.6222	12.4334	12.7252	13.8002	13.6959	13.6929	13.73	15.0792	14.758	14.968	15.0862
ENSG00000075539	FRYL	protein_coding	11.7561	11.8224	11.7831	11.7081	11.8404	12.0912	11.9544	11.9625	11.5693	11.6665	11.697	11.4627	12.2961	12.3023	12.3767	12.232	11.6119	11.6683	11.6214	11.5535	11.3848	11.5058	11.2665	11.2889	11.7625	11.6801	11.7099	11.6327
ENSG00000075568	TMEM131	protein_coding	11.8725	11.9001	11.9269	11.8052	11.3962	11.3961	11.5255	11.4648	12.4725	12.5051	12.5954	12.4857	11.8293	11.9391	11.9144	11.8069	12.4905	12.4029	12.4655	12.2516	12.3117	12.3001	12.1579	12.2438	11.5327	11.2355	11.3871	11.3841
ENSG00000075618	FSCN1	protein_coding	6.88311	6.88403	7.02487	7.32906	3.35321	4.13607	3.30273	3.44259	3.58974	4.63671	3.88195	4.17483	5.57822	5.72603	5.42785	4.73614	7.6363	7.94058	8.17069	8.44605	7.82717	8.021	8.60124	8.73437	7.48563	6.87356	8.22169	7.42649
ENSG00000075624	ACTB	protein_coding	15.9913	16.0198	16.1944	15.9959	15.5013	15.3199	15.4383	15.4464	15.5158	15.4374	15.5095	15.5624	16.0193	16.1483	15.8505	16.0292	16.8554	16.9448	16.807	16.7936	16.7	16.8508	16.8087	16.477	17.5663	17.6251	17.5531	17.4706
ENSG00000075651	PLD1	protein_coding	7.6306	7.4795	7.98455	7.65796	3.31759	4.93003	3.3296	3.61252	1.26781	3.78231	2.88564	1.23142	7.66123	7.95625	7.92993	7.91609	6.13872	5.94244	6.01995	6.2991	8.87227	8.41576	8.97777	9.19371	8.25325	7.91012	8.78154	8.07984
ENSG00000075702	WDR62	protein_coding	6.55332	6.82987	6.68673	6.43218	6.6089	5.67546	6.25827	6.4769	6.90124	6.83924	7.18494	6.67782	7.43266	7.24883	7.7305	7.46061	8.89921	8.41936	8.77903	8.90274	4.83911	4.12438	4.39064	5.38203	2.85947	3.55163	3.81852	2.43599
ENSG00000075711	DLG1	protein_coding	10.7742	10.7916	10.5088	10.5355	10.6853	11.1081	10.9427	10.7693	10.7186	10.8294	10.8047	10.6618	10.784	10.9003	10.9563	10.8084	10.3872	10.495	10.3711	10.2995	10.3054	10.5011	10.2023	10.3298	8.03938	8.39662	8.09312	7.9875
ENSG00000075785	RAB7A	protein_coding	12.5858	12.4718	12.5601	12.5382	11.8529	11.923	11.9166	11.8345	11.6994	11.7706	11.8028	11.7978	12.5911	12.4404	12.519	12.5853	13.2641	13.2954	13.2811	13.3054	13.3747	13.3342	13.324	13.3519	14.5183	14.3051	14.6114	14.3997
ENSG00000075790	BCAP29	protein_coding	9.73744	9.89587	9.60472	9.58588	9.20749	9.38684	9.13861	8.98253	10.0881	10.1933	10.1599	10.0083	9.81873	10.0637	10.0176	9.64441	10.7535	10.8998	10.5843	10.4977	10.203	10.3863	10.0312	10.1651	7.51212	7.62773	7.3434	7.33101
ENSG00000075826	SEC31B	protein_coding	11.9583	11.9682	12.0112	12.0576	12.5982	12.46	12.3818	12.4314	11.3062	11.3156	11.3602	11.4841	11.3243	11.122	11.3461	11.3519	11.1351	11.1099	11.2081	11.2243	11.2432	11.0271	11.2981	11.4497	8.11347	7.44714	7.83319	7.87589
ENSG00000075856	SART3	protein_coding	11.023	10.9523	11.117	11.1548	11.1675	11.0265	11.2205	11.1206	11.1168	11.129	11.1676	11.0137	11.1197	11.0543	11.1725	11.1356	11.038	10.9895	11.1174	11.0627	10.7716	10.5942	10.9032	10.7284	9.59344	9.23419	9.87381	9.49539
ENSG00000075884	ARHGAP15	protein_coding	11.1694	11.266	11.147	11.0993	11.5309	11.7297	11.5868	11.5129	11.1604	11.3741	11.2477	11.2549	10.7249	10.9652	10.8036	10.7789	10.317	10.4088	10.3769	10.3639	9.93182	10.0929	10.0318	9.97978	12.9714	12.7988	12.9328	12.6876
ENSG00000075886	TUBA3D	protein_coding	4.01133	4.69063	4.83151	4.58987	4.98775	5.39191	5.3912	5.32034	5.41918	4.90266	5.02331	4.79509	4.84616	4.37175	4.95328	4.69081	3.07478	3.31871	2.27225	3.82149	2.83072	2.16397	3.32774	3.15343	2.30927	2.49274	1.78912	0
ENSG00000075914	EXOSC7	protein_coding	9.143	9.12499	8.97964	9.13703	9.30585	9.06786	9.32038	9.21534	9.08732	9.22662	9.30949	9.04963	9.25511	9.16991	9.35732	9.25676	8.6782	8.69273	8.90578	8.82695	8.83758	8.63121	8.68136	9.02189	3.14578	1.96667	0	2.43599
ENSG00000075945	KIFAP3	protein_coding	8.65447	8.63425	8.52794	8.75722	8.65691	8.70955	8.88522	8.84927	8.11768	8.39396	8.52905	8.33787	10.023	10.2007	10.2339	9.99691	9.08772	9.09796	8.99606	8.91666	7.07799	7.51253	7.02694	6.91332	5.51454	5.98637	5.03794	3.43599
ENSG00000075975	MKRN2	protein_coding	10.1823	10.1399	10.0978	10.1558	10.3328	10.3292	10.332	10.3132	10.1265	10.1381	10.1645	10.0965	10.3136	10.2533	10.3286	10.2149	10.1126	10.1449	10.0873	10.1045	9.98886	10.1493	10.087	10.2154	10.5096	10.5054	10.5958	10.6583
ENSG00000076003	MCM6	protein_coding	9.25467	9.36401	9.58988	9.27496	9.74603	9.60805	9.88699	9.86015	8.30541	8.23108	9.58851	8.47966	9.88022	9.89588	9.84731	9.55091	8.46476	8.2209	8.3217	8.55011	7.14738	6.75771	7.18141	6.7313	5.29471	2.96667	5.71512	5.08905
ENSG00000076043	REXO2	protein_coding	9.94706	10.1354	10.0013	10.0849	10.6855	10.7592	10.712	10.5223	9.49576	9.51512	9.6731	9.36025	9.51959	9.7736	9.66514	9.6367	8.98564	8.93586	9.04039	8.94369	8.13796	8.23649	8.65718	8.56758	5.24339	5.65973	5.20151	5.95955
ENSG00000076053	RBM7	protein_coding	8.64873	8.48222	8.42604	8.46489	8.29041	8.54088	8.43758	8.06926	8.55644	8.75629	7.73477	8.10272	8.97458	9.38824	8.87314	8.88958	8.94817	8.98331	8.65908	8.90638	9.02637	9.26965	8.84992	8.78357	9.97848	9.83489	9.88235	9.4421
ENSG00000076067	RBMS2	protein_coding	7.44624	7.67944	7.70959	7.45273	6.09632	5.81425	5.73523	6.00514	4.09156	3.37877	3.39505	3.95244	6.97244	6.95237	7.01901	6.58556	6.12098	6.19956	6.12141	6.57347	9.0511	9.00354	9.11558	9.21166	7.25179	6.53713	6.89494	5.07984
ENSG00000076108	BAZ2A	protein_coding	13.2385	13.1664	13.2224	13.2247	13.2301	13.1697	13.2313	13.2916	13.5236	13.4304	13.4486	13.3782	13.4572	13.2467	13.3548	13.3448	13.4866	13.3465	13.411	13.4036	13.4796	13.3037	13.1639	13.3171	14.9233	14.7465	14.7106	14.744
ENSG00000076201	PTPN23	protein_coding	11.2763	11.151	11.447	11.5038	11.4072	11.1707	11.4011	11.4407	11.5902	11.426	11.6074	11.6922	11.6992	11.4372	11.6204	11.5801	11.7641	11.3619	11.7779	11.7263	11.4914	11.2759	11.4627	11.6367	10.3279	9.84368	10.3832	10.6943
ENSG00000076242	MLH1	protein_coding	9.7733	9.55715	9.68778	9.79004	9.46515	9.65278	9.45214	9.37233	9.84671	9.85409	9.91661	9.89679	9.64086	9.86769	9.82448	9.68858	10.6507	10.3086	10.5152	10.5958	9.81304	9.74598	9.73942	9.93532	6.8017	6.99661	7.29191	6.93936
ENSG00000076248	UNG	protein_coding	8.41464	8.28904	8.70688	8.15524	8.8329	8.88616	9.0924	8.9214	8.69777	8.60698	8.94947	8.88994	9.09774	9.43928	9.34322	9.26422	7.61579	7.69179	7.66875	7.78168	6.60341	6.03551	5.85112	6.3581	2.14578	0	0	0
ENSG00000076258	FMO4	protein_coding	6.61858	6.71331	6.91977	6.34048	7.04115	7.00662	6.76126	6.56527	7.38924	7.29757	6.65706	7.04865	6.97967	6.8924	6.89806	6.70643	6.43208	6.29073	6.88229	6.74837	6.35117	6.27502	6.66763	6.22992	0	2.96667	3.02359	2.43599
ENSG00000076321	KLHL20	protein_coding	9.16851	9.32668	9.00177	9.17967	9.44852	9.55551	9.56643	9.4995	8.91822	9.12102	8.89057	8.83525	9.21401	9.27268	9.31525	9.327	8.73893	8.88664	8.93923	8.91087	8.68616	8.79221	8.74425	8.66919	6.19454	6.861	6.7084	7.05892
ENSG00000076351	SLC46A1	protein_coding	8.53757	8.70093	8.45016	8.5676	8.20316	7.82418	7.9505	7.53044	7.41496	8.00983	8.03568	7.87434	7.95125	7.66449	7.95731	8.215	10.1665	10.2156	10.3249	10.0663	8.45791	9.12672	8.98468	9.14064	0	0	0	0
ENSG00000076356	PLXNA2	protein_coding	7.32667	6.84112	6.93241	7.04603	3.90255	4.71383	3.06753	4.61252	6.14703	4.6383	5.12424	5.22347	5.56587	5.58642	5.34598	5.933	9.14506	8.66938	8.80335	9.09011	8.27246	8.18478	8.39388	8.56074	9.08876	8.39896	8.83865	9.41132
ENSG00000076382	SPAG5	protein_coding	7.24532	7.21983	7.16743	7.21017	7.3813	7.32396	7.27441	7.27026	7.11412	7.3775	8.42125	7.33071	7.61482	7.32785	7.6612	7.34759	7.12864	7.14744	7.30407	7.60216	6.51636	6.69118	6.38269	6.4727	4.59616	2.96667	4.89784	3.13092
ENSG00000076513	ANKRD13A	protein_coding	12.2572	12.2712	12.0655	12.0479	11.7463	11.9501	11.8176	11.8622	13.1667	13.2181	13.1139	13.1966	11.976	11.9849	11.9374	11.9474	12.9287	12.788	12.6545	12.6239	12.6341	12.741	12.3919	12.4507	14.9905	14.9736	14.977	14.8168
ENSG00000076554	TPD52	protein_coding	10.3064	10.4381	9.97003	10.2696	10.2693	10.6102	10.2493	10.2591	12.9426	13.0896	12.9524	12.8636	11.3006	11.5548	11.5502	11.169	6.18608	6.92896	6.05403	6.30701	2.75794	2.56749	1.85056	2.88636	0	0	0	2.43599
ENSG00000076555	ACACB	protein_coding	8.92107	8.81978	9.02407	9.18684	9.81536	9.68196	9.85408	9.8218	8.4299	8.22539	7.98485	8.38239	7.12203	6.34548	6.85764	7.14771	7.98389	7.86262	7.93958	8.04547	7.60802	7.06718	7.51607	7.95512	6.46842	5.4261	5.69488	6.07058
ENSG00000076604	TRAF4	protein_coding	9.18394	9.1535	9.0155	9.1839	8.69454	8.07943	8.5975	8.68971	11.9519	11.8415	11.84	11.8299	8.9803	8.73675	8.52538	8.88031	9.08376	8.92064	8.97182	9.1421	7.29869	6.87005	6.26511	6.89971	5.69626	4.96667	5.01635	5.88489
ENSG00000076641	PAG1	protein_coding	11.9556	12.0868	12.0229	11.9384	12.579	12.662	12.5034	12.4584	10.2537	10.22	10.2886	10.1099	11.0092	11.0959	11.0651	10.9276	13.0389	13.0362	13.1816	13.029	10.628	10.7352	11.016	10.6275	11.4508	11.4867	11.4136	11.3822
ENSG00000076650	GPATCH1	protein_coding	8.96933	9.16248	8.94168	9.10655	9.29229	9.35932	9.17075	9.34948	9.12896	8.89334	8.92953	9.18842	8.66789	8.8924	8.96815	8.77474	8.83447	8.84464	8.87796	8.95879	8.71115	8.311	8.90657	8.86848	8.60406	8.54561	8.84848	9.10912
ENSG00000076662	ICAM3	protein_coding	12.9193	12.5847	12.8789	12.9805	12.6438	12.4667	12.6769	12.7452	12.5561	12.2165	12.4708	12.7529	12.7881	12.562	12.7792	12.9034	13.2151	12.9006	13.1456	13.3253	13.3286	13.0769	13.3087	13.458	16.2453	15.9249	16.2855	16.2418
ENSG00000076685	NT5C2	protein_coding	11.5126	11.3933	11.307	11.2914	10.6371	10.7865	10.5953	10.6742	11.0089	11.0698	11.1192	11.1081	11.4931	11.5161	11.4629	11.3581	11.9931	11.9899	11.8486	11.8557	12.2444	12.2372	11.9933	12.0261	13.991	13.867	13.8527	13.7653
ENSG00000076770	MBNL3	protein_coding	10.9876	11.1167	10.903	10.6898	10.71	10.9886	10.7733	10.5728	11.9858	12.1333	11.9997	11.7077	11.4154	11.6176	11.5599	11.3298	11.1386	11.4486	11.3318	11.1118	10.6275	10.8313	10.752	10.6346	3.58938	2.96667	2.47776	1.14968
ENSG00000076924	XAB2	protein_coding	10.9947	10.7862	10.9915	11.2225	11.1938	10.913	11.1509	11.3192	11.0309	10.843	11.0444	11.1504	11.0843	10.7986	11.0882	11.1877	10.8383	10.5529	10.7381	10.8967	10.9324	10.6669	10.8636	11.0394	10.971	10.6102	10.7896	10.8921
ENSG00000076928	ARHGEF1	protein_coding	14.7543	14.6143	14.8656	15.0028	15.2335	14.9705	15.199	15.3499	14.5445	14.4005	14.4377	14.6909	15.1274	14.8958	15.0653	15.2336	14.7401	14.4441	14.6394	14.8046	14.2398	13.9862	14.2327	14.3409	15.1212	14.789	15.1261	15.2069
ENSG00000076944	STXBP2	protein_coding	12.4026	12.1932	12.4275	12.4603	11.2612	11.0519	11.1374	11.2065	11.4026	11.3045	11.3513	11.4873	11.8574	11.6247	11.7553	11.8035	13.5805	13.3102	13.5282	13.6341	13.4554	13.2625	13.4851	13.5593	14.2377	13.8513	14.2211	14.2336
ENSG00000076984	MAP2K7	protein_coding	11.3396	11.0767	11.2359	11.4047	11.2845	11.0613	11.2688	11.3622	11.2649	10.996	11.1987	11.378	11.6385	11.3413	11.5393	11.5644	11.3829	11.1958	11.4067	11.4569	11.4967	11.3875	11.3748	11.6303	12.1079	11.7768	12.0722	12.1634
ENSG00000077044	DGKD	protein_coding	12.9759	12.8556	13.0357	13.1719	13.1188	13.0155	13.176	13.2716	13.9881	13.9274	13.9577	14.0502	13.8027	13.553	13.7377	13.8237	11.617	11.4889	11.627	11.7891	12.503	12.3842	12.5522	12.7434	12.2607	11.9615	12.5212	12.6645
ENSG00000077097	TOP2B	protein_coding	12.6351	12.7445	12.6712	12.5533	12.6944	12.9024	12.8364	12.5903	12.6241	12.8143	12.7933	12.5674	12.9888	13.0629	13.024	12.9475	12.5773	12.6555	12.6294	12.5232	12.4432	12.6137	12.4265	12.3611	11.7533	11.8969	11.7873	11.4063
ENSG00000077147	TM9SF3	protein_coding	12.0526	12.1905	12.0393	11.9393	11.8654	12.0964	11.9151	11.7241	11.42	11.3829	11.5489	11.3017	12.1167	12.3302	12.3055	12.0567	12.0071	12.2286	12.1681	11.9176	12.3364	12.5576	12.357	12.3125	11.7461	11.855	11.9028	11.6034
ENSG00000077150	NFKB2	protein_coding	11.8309	11.6178	11.5397	11.664	11.2771	11.0073	11.227	11.267	12.7567	12.4515	12.6139	12.5704	10.7671	10.5076	10.5108	10.6397	11.5563	11.4309	11.5841	11.599	12.4741	12.2731	12.1441	12.413	13.7235	13.5377	13.6362	13.7723
ENSG00000077152	UBE2T	protein_coding	5.73024	5.29856	5.6078	5.42849	5.36198	5.46158	6.10514	6.03654	6.37759	6.15136	7.17988	6.80644	5.57453	5.66286	5.65096	5.46958	6.16286	5.73726	5.84507	6.05621	3.63266	3.32056	1.48375	2.08533	0	0	2.02359	0
ENSG00000077157	PPP1R12B	protein_coding	10.0552	10.0433	9.94097	10.0522	10.0529	10.0949	10.2004	10.0406	9.75738	9.88933	9.88077	9.69485	10.2656	10.1868	10.2878	10.3062	9.8534	9.8428	9.91648	9.81851	10.0325	9.66858	10.045	10.1855	13.6444	13.4764	13.925	13.9869
ENSG00000077232	DNAJC10	protein_coding	11.9137	11.9254	11.8642	11.7987	11.0924	11.1673	11.067	10.8762	13.1746	13.3117	13.3073	13.1691	11.3551	11.5633	11.5107	11.4089	11.6591	11.8235	11.8854	11.7278	12.5034	12.7298	12.5892	12.5836	8.77134	8.88458	9.04728	8.75122
ENSG00000077235	GTF3C1	protein_coding	11.3168	11.1127	11.3063	11.4486	11.3831	11.251	11.3055	11.2584	10.8012	10.7063	10.8629	10.8712	12.8587	12.5362	12.7437	12.8037	11.0457	11.0161	11.1563	11.1609	11.2267	10.989	11.2113	11.25	10.5603	10.1402	10.5722	10.6914
ENSG00000077238	IL4R	protein_coding	12.6126	12.5703	12.6041	12.599	12.5295	12.3537	12.4471	12.43	14.6416	14.6133	14.7522	14.7237	11.4369	11.2834	11.4734	11.4234	10.999	10.8804	11.2219	11.0672	12.3127	12.1271	12.2863	12.3569	14.8019	14.3572	14.9247	14.7341
ENSG00000077254	USP33	protein_coding	11.3251	11.4784	11.4016	11.2005	11.1768	11.525	11.3753	11.164	10.853	10.8853	10.9425	10.769	11.5489	11.6223	11.6115	11.4908	11.5042	11.6922	11.5869	11.5189	11.4519	11.6449	11.4493	11.3718	11.7307	11.5677	11.6016	11.3778
ENSG00000077312	SNRPA	protein_coding	10.6296	10.5787	10.7652	10.7908	10.8239	10.7442	10.8363	10.741	11.0121	10.8756	11.0339	11.1005	10.3249	10.2798	10.3001	10.3644	10.6944	10.4367	10.4365	10.4312	10.695	10.5293	10.7598	10.8868	7.18842	7.48331	6.84478	6.97638
ENSG00000077348	EXOSC5	protein_coding	8.64933	8.69446	8.63523	8.82505	8.84733	8.679	8.74309	8.63902	8.82807	8.96833	9.03066	8.9193	8.31245	8.07804	7.72978	8.05183	8.47651	8.58969	8.79901	8.88713	8.76896	8.61786	9.00825	9.04707	3.61566	0.130166	4.03794	2.56031
ENSG00000077380	DYNC1I2	protein_coding	9.14471	8.84249	8.89351	8.91407	8.38852	8.67762	8.51504	8.51738	8.5043	8.49524	8.75782	8.48881	8.82922	8.85565	8.87135	8.95952	9.73972	9.62929	9.67633	9.595	9.60814	9.72685	9.52935	9.57156	4.4677	2.96667	4.28662	4.02095
ENSG00000077420	APBB1IP	protein_coding	12.2322	12.0907	12.2844	12.2928	11.9359	11.9232	12.0775	12.1397	12.2546	12.2144	12.3796	12.4539	12.3237	12.2508	12.3822	12.3186	12.8727	12.7625	12.8707	12.8402	12.7612	12.6498	12.8525	12.6989	14.9667	14.6596	15.0448	14.8331
ENSG00000077454	LRCH4	protein_coding	13.9473	13.7267	14.0321	14.1937	14.2687	13.9102	14.2392	14.3624	13.6098	13.3657	13.5331	13.7193	13.4003	13.1072	13.422	13.5074	13.981	13.7073	13.9548	14.0923	13.9672	13.6557	13.8973	14.1701	15.6888	15.2948	15.6803	15.8513
ENSG00000077458	FAM76B	protein_coding	10.5815	10.6794	10.5693	10.6254	10.4324	10.7308	10.6531	10.5982	10.7933	10.927	10.8226	10.7015	10.2771	10.4288	10.5213	10.2619	10.4343	10.6405	10.552	10.5615	10.705	10.7953	10.5362	10.7278	11.069	11.177	11.38	11.4271
ENSG00000077463	SIRT6	protein_coding	9.02312	8.89776	9.09436	9.23452	8.91378	8.49003	8.88161	8.89562	9.21676	9.03683	9.379	9.58868	9.02733	8.81024	9.12412	9.20305	9.56492	9.44179	9.61936	9.65532	9.54629	9.13775	9.24318	9.71454	10.3283	9.89053	9.95757	10.1863
ENSG00000077514	POLD3	protein_coding	9.42032	9.49338	9.28204	9.36702	8.6938	8.71985	8.84997	8.51853	8.5583	8.62757	8.57188	8.50135	8.79077	8.84451	8.80422	8.61681	10.2053	9.96984	9.9357	10.046	10.3462	10.0645	10.0972	10.2571	9.82631	9.77441	9.65944	9.77557
ENSG00000077549	CAPZB	protein_coding	12.8532	12.762	12.8717	12.85	12.643	12.6771	12.7074	12.7256	12.4345	12.3598	12.5272	12.6227	12.8734	12.8682	12.7841	12.9091	13.754	13.6539	13.7135	13.8138	13.1965	13.1023	13.2228	13.1922	14.0297	13.743	14.1734	13.901
ENSG00000077585	GPR137B	protein_coding	9.36171	9.43164	9.16247	9.16832	8.35288	8.792	8.57153	8.36193	7.86891	8.2226	7.59651	8.07567	8.75053	8.55319	8.48121	8.50711	11.8018	11.7208	11.7503	11.7546	9.85328	10.0257	9.56707	9.82132	6.05267	5.13659	6.32298	6.29397
ENSG00000077616	NAALAD2	protein_coding	10.2719	10.374	10.1581	10.0189	10.6587	11.0244	10.7046	10.4049	10.4736	10.4634	10.4041	10.1842	10.0661	10.2289	10.2324	9.97507	10.0513	10.0585	10.0594	9.81222	8.91899	9.19487	8.99273	8.95434	7.83059	8.24836	7.77178	7.8413
ENSG00000077684	PHF17	protein_coding	10.8415	10.794	10.6882	10.7883	10.9324	11.1291	10.9035	11.037	10.5793	10.7308	10.5199	10.3731	11.6669	11.713	11.6768	11.6523	10.8536	10.8561	11.0844	11.0251	10.2724	10.3968	10.2931	10.4578	11.925	11.977	12.0754	12.1366
ENSG00000077713	SLC25A43	protein_coding	7.97151	7.91	8.0205	8.18605	7.23502	6.42202	6.7771	6.91052	9.09874	9.16394	8.96131	8.86157	8.75237	8.76521	8.85694	8.60476	8.76295	8.80766	9.04704	8.83736	8.46538	8.69868	8.60425	8.92927	0	0	0	0
ENSG00000077721	UBE2A	protein_coding	10.5689	10.5722	10.5762	10.4168	9.89029	9.96293	9.96228	9.92516	10.6694	10.7154	10.8771	10.7695	10.6511	10.7609	10.6866	10.6288	11.3279	11.4084	11.435	11.3363	11.1378	11.2064	11.0278	10.9451	11.6364	11.6604	11.658	11.3878
ENSG00000077782	FGFR1	protein_coding	8.72463	8.0628	8.70754	8.88675	9.38655	8.96331	9.25141	9.46882	6.11179	5.98269	6.24804	5.88392	9.40469	8.68761	9.44572	9.4751	5.30692	4.86805	3.88048	4.8476	7.53647	7.30259	7.51854	7.76531	7.08876	7.20851	7.40763	7.22154
ENSG00000077809	GTF2I	protein_coding	10.7157	10.8137	11.0282	10.8503	10.8434	10.8658	10.8202	10.9699	11.5666	11.5947	11.63	11.402	10.9837	11.082	11.2096	11.1661	10.3769	10.4758	10.3952	10.5904	10.5317	10.7951	10.9165	10.9666	9.2764	8.86027	11.4124	9.4748
ENSG00000077984	CST7	protein_coding	10.6067	10.115	10.4547	10.879	10.4483	10.3419	10.3782	10.5725	4.80013	2.19157	3.59285	3.5816	13.5925	13.472	13.4387	13.7251	7.22349	6.57329	7.1316	8.04448	4.51195	2.97788	5.29111	4.10918	13.2954	12.6184	13.2833	13.0829
ENSG00000078043	PIAS2	protein_coding	9.0569	9.54549	9.27828	9.13789	9.53497	9.56242	9.48727	9.29359	9.47877	9.64253	9.66656	9.48606	9.78673	10.0517	10.0211	9.80953	8.52405	8.71102	8.8115	8.59455	8.96732	9.13306	8.76971	8.9087	7.88616	7.86439	7.62261	7.72176
ENSG00000078053	AMPH	protein_coding	6.30104	5.30463	6.07395	6.13878	6.60336	6.63413	6.30519	6.51212	3.05441	4.03085	4.00394	3.76528	7.67048	7.63428	7.94741	7.66512	0.946377	3.92925	2.82459	2.57844	4.85884	5.38702	6.45046	5.64808	0	0	0	2.43599
ENSG00000078061	ARAF	protein_coding	11.5439	11.3711	11.5413	11.7377	11.634	11.4393	11.5673	11.6908	11.4801	11.2996	11.4789	11.592	11.8851	11.5171	11.8064	11.9655	11.8803	11.7291	11.855	11.9643	11.8607	11.5863	11.6419	11.771	12.0952	11.8097	12.0354	12.1531
ENSG00000078070	MCCC1	protein_coding	9.86634	10.0459	9.70792	9.85989	9.82429	10.0209	9.86068	9.95683	10.1876	10.3721	10.2385	10.1503	9.61993	9.62679	9.7233	9.63935	10.1514	10.1525	10.1582	10.0996	9.63818	9.92925	9.90835	9.92994	6.48462	6.41689	6.29636	5.95829
ENSG00000078081	LAMP3	protein_coding	5.95944	5.80628	5.25197	5.04913	7.21701	6.48255	5.92181	5.70488	2.26781	1.46038	2.49974	1.36748	2.61044	3.41569	2.9711	0	4.12311	3.28308	4.47216	4.98851	1.05251	0	0	0.500367	7.60258	8.05413	6.72291	6.13864
ENSG00000078124	ACER3	protein_coding	10.5213	10.6569	10.5742	10.2794	8.37103	8.62265	8.3249	8.36146	8.58939	8.95408	8.88845	8.52432	9.36879	9.44542	9.343	9.02994	11.5467	11.7466	11.7884	11.5704	11.8058	11.992	11.9507	11.7406	8.65167	9.22349	8.79306	8.80091
ENSG00000078140	UBE2K	protein_coding	11.0316	11.0917	10.9731	10.9256	10.7275	10.934	10.6963	10.6431	10.8165	11.026	10.8979	10.7949	10.7669	10.8968	10.9483	10.7749	11.128	11.3275	11.334	11.0762	11.2625	11.5052	11.4004	11.2705	10.3753	10.6642	10.6523	10.0716
ENSG00000078142	PIK3C3	protein_coding	10.7889	10.926	10.7145	10.7511	10.929	10.9967	10.926	10.7129	10.499	10.672	10.5132	10.4343	10.6552	10.6682	10.7108	10.6133	10.9739	10.9737	10.8985	10.7786	10.798	10.8676	10.7814	10.8282	11.3262	11.0581	11.3115	11.2602
ENSG00000078177	N4BP2	protein_coding	10.3748	10.5681	10.3597	10.2489	10.8255	11.0189	10.8248	10.7387	9.20621	9.31935	9.19464	9.1158	10.3745	10.5576	10.6379	10.3082	9.84868	9.95191	9.9433	9.79012	9.38159	9.90911	9.52637	9.55815	4.4677	5.2886	4.60855	5.24334
ENSG00000078237	C12orf5	protein_coding	8.19094	8.38428	8.41878	8.22652	7.36177	7.34862	7.41136	7.50933	8.05388	8.32618	8.42012	8.08515	7.81325	7.97595	7.91766	7.87693	9.52176	9.4735	9.44648	9.45222	9.02383	8.98837	9.0873	8.82192	7.87994	7.21003	7.91783	7.51622
ENSG00000078246	TULP3	protein_coding	8.12708	7.72833	7.79214	7.53831	8.44297	7.99835	8.40222	8.2898	8.0991	8.04449	8.40417	8.26668	8.76872	8.49649	8.59103	8.79932	7.01552	7.08462	7.21299	6.96722	7.27559	7.33378	7.31533	7.64984	4.14578	2.96667	5.0268	4.75503
ENSG00000078269	SYNJ2	protein_coding	10.0021	9.94102	10.046	10.0791	10.7427	10.715	10.795	10.6636	9.89615	9.94057	9.93887	10.0164	11.2138	11.1662	11.2333	11.0774	5.50097	6.25899	5.87687	6.226	6.58577	6.0229	6.54207	6.79921	7.46373	6.05921	7.88231	7.05364
ENSG00000078304	PPP2R5C	protein_coding	12.5064	12.479	12.4434	12.4808	12.7291	12.8704	12.7698	12.713	11.8606	12.0131	11.8283	11.7735	13.4788	13.5243	13.4225	13.4518	11.9742	12.0199	11.8546	11.846	11.8484	11.963	11.6686	11.7119	13.0864	13.1329	13.1388	12.8179
ENSG00000078319	PMS2P1	pseudogene	7.71175	7.78137	7.7289	7.67495	8.04706	8.09229	7.97077	7.94267	8.60963	8.47524	8.49873	8.63364	8.1722	8.19818	8.1561	8.47694	7.1192	7.09932	7.38621	7.34368	6.90428	6.82968	6.24718	6.94241	0	3.02378	4.51361	0
ENSG00000078369	GNB1	protein_coding	13.3368	13.3149	13.3888	13.4054	12.9356	12.9687	12.9331	12.9218	13.1881	13.149	13.1453	13.2481	13.4993	13.4315	13.406	13.44	14.1172	14.0704	14.0902	14.1329	13.9209	13.9291	13.9776	13.9278	14.4895	14.2916	14.6422	14.3431
ENSG00000078399	HOXA9	protein_coding	5.19768	4.99625	4.89349	5.98847	4.12495	4.16274	3.33925	4.10023	0	0	0	0	5.94826	5.81349	6.6236	5.82255	5.16493	5.23635	5.95019	5.26147	3.63748	4.09817	4.48375	4.74601	4.14578	3.96667	4.93048	3.43599
ENSG00000078401	EDN1	protein_coding	5.64521	5.37116	5.58074	5.4609	6.09895	5.77676	5.7466	6.08587	6.01412	6.10193	6.28913	6.02569	4.66933	5.21478	4.34218	4.70608	6.2361	6.29431	6.60251	6.36357	1.05251	4.08124	3.48375	2.88165	6.0107	6.2886	6.18467	6.29098
ENSG00000078403	MLLT10	protein_coding	10.7528	10.8351	10.7026	10.8209	10.9583	11.1318	10.9332	10.8138	10.5835	10.7266	10.5776	10.6229	10.5088	10.4474	10.4646	10.3895	10.84	10.8669	10.808	10.8513	10.8445	10.8029	10.8443	10.841	9.15846	8.57843	9.15266	9.09505
ENSG00000078487	ZCWPW1	protein_coding	9.09826	9.29967	8.95091	8.88775	8.34192	7.97449	8.18494	8.06883	9.17638	9.30184	8.97245	9.14341	7.91836	8.054	8.08682	7.87965	9.90313	9.85614	9.78338	9.81759	10.1122	10.367	9.83712	10.0287	11.2078	11.0928	10.5723	10.7949
ENSG00000078589	P2RY10	protein_coding	10.045	10.0874	10.0604	10.0551	10.1401	10.5122	10.4775	10.2089	11.8784	12.0969	12.204	11.9049	8.50776	8.23191	8.79769	8.47476	9.7373	9.30961	9.51928	9.8087	0	2.51321	1.48375	3.08533	10.9567	10.8406	11.6192	11.1647
ENSG00000078596	ITM2A	protein_coding	10.8477	10.8693	10.8048	10.8797	11.6797	11.8526	11.7982	11.6954	7.81239	7.90465	8.17697	7.90307	10.3474	10.6421	10.5335	10.5818	2.45248	2.60501	4.30164	3.86915	2.05251	2.51321	0	4.45456	0	3.96667	2.02359	2.43599
ENSG00000078618	NRD1	protein_coding	12.4432	12.4105	12.3616	12.3579	11.9743	12.1544	11.9813	11.9731	12.3312	12.4051	12.359	12.38	12.4585	12.444	12.4266	12.3863	12.6086	12.6417	12.5843	12.5609	12.9032	12.9667	12.8242	12.8407	14.5991	14.4386	14.5688	14.5104
ENSG00000078668	VDAC3	protein_coding	10.9291	11.0039	11.0479	10.9926	10.9698	11.1231	10.9403	11.0132	10.5091	10.6464	10.7525	10.6439	10.8105	10.9956	10.9749	11.0178	11.0202	11.0752	11.1373	11.0896	10.9165	10.8861	11.0377	11.068	10.5349	10.3454	10.8145	10.4452
ENSG00000078674	PCM1	protein_coding	11.9084	12.0242	11.9715	11.8612	12.01	12.1935	12.1753	12.0552	12.1048	12.2239	12.1364	12.0893	11.8779	11.9979	12.0176	11.9264	11.7555	11.7988	11.8338	11.7747	11.5472	11.689	11.6674	11.6418	11.1103	10.9557	11.2385	11.2325
ENSG00000078687	TNRC6C	protein_coding	10.9506	10.9217	11.1069	11.0947	11.7115	11.6653	11.8222	11.7921	10.1346	9.9047	9.93288	10.008	11.557	11.3378	11.5936	11.5055	6.75693	6.61853	6.74241	7.30202	7.63755	7.4286	7.72433	8.06328	9.37522	9.17676	9.88981	9.74975
ENSG00000078699	CBFA2T2	protein_coding	10.8582	10.8561	10.9432	10.9324	11.2648	11.1547	11.23	11.2591	11.0241	11.054	10.9624	10.8584	10.748	10.6123	10.8391	10.8011	10.7731	10.6753	10.8816	10.8538	10.1963	10.2748	10.0909	10.4713	9.53138	9.89053	9.80081	9.67773
ENSG00000078747	ITCH	protein_coding	11.5465	11.4916	11.3578	11.3888	11.0508	11.2302	11.0942	11.0373	11.5188	11.5587	11.6118	11.3185	12.6286	12.6903	12.7379	12.6025	11.6892	11.7089	11.7173	11.6459	11.5913	11.7683	11.4881	11.5406	12.859	12.7868	12.9082	12.5793
ENSG00000078804	TP53INP2	protein_coding	8.14763	7.71003	6.80775	7.2581	6.67514	6.93623	7.04707	6.93445	8.87055	9.02765	8.7036	9.07959	7.33618	7.25515	6.86785	6.90561	7.4535	7.51938	6.48194	7.55789	8.88078	9.0608	7.337	7.53258	13.0761	12.8628	12.4642	12.8909
ENSG00000078808	SDF4	protein_coding	11.9556	11.7704	11.9817	12.1509	11.835	11.5736	11.8141	11.9107	11.8435	11.7161	11.9278	12.0301	12.9102	12.6678	12.8908	12.9586	11.8656	11.648	11.8169	11.978	12.2765	11.9817	12.2242	12.3243	12.45	12.0873	12.4353	12.4438
ENSG00000078814	MYH7B	protein_coding	6.96273	6.93453	6.9467	7.24044	7.41676	7.29774	7.40951	7.7725	7.64463	7.62675	7.2984	7.45485	6.5773	5.91291	6.41535	6.63606	6.52541	5.71712	6.25852	6.51287	6.3574	5.94567	5.84584	6.11411	7.11185	6.70273	7.35412	7.5934
ENSG00000078900	TP73	protein_coding	4.46146	4.40574	3.85769	5.13178	3.92942	3.16505	4.0999	2.45813	7.39877	7.25859	7.85859	7.64992	3.94463	4.02355	3.57666	4.59093	2.36902	3.29314	2.90024	3.20892	3.71063	3.8523	2.1061	4.37094	3.14578	2.96667	3.60855	0
ENSG00000078902	TOLLIP	protein_coding	10.5438	10.3603	10.7055	10.684	9.50761	9.55354	9.77696	9.66645	10.1673	9.9253	10.2157	10.3323	10.302	9.94285	10.2829	10.239	11.503	11.2928	11.6636	11.5609	11.4545	11.308	11.6479	11.6459	11.3539	10.9031	11.8197	11.58
ENSG00000078967	UBE2D4	protein_coding	7.25257	7.04602	6.92472	7.14478	7.29031	7.3422	6.95384	7.32486	7.0498	6.57186	6.59191	7.27919	6.40856	6.11038	6.51375	6.8156	7.78177	7.79437	7.67726	7.87144	6.75475	6.86633	7.20313	6.76258	2.38231	3.04373	0	3.08267
ENSG00000079134	THOC1	protein_coding	10.8556	10.9044	10.8053	10.7601	11.1744	11.2205	11.0871	11.1413	10.9867	11.0036	10.9778	10.8182	10.5983	10.7425	10.6516	10.4868	10.3212	10.59	10.4613	10.3321	10.2467	10.3864	10.3371	10.481	5.56045	5.52104	6.1827	5.67477
ENSG00000079215	SLC1A3	protein_coding	5.50903	5.91236	6.51455	5.74777	0	0	0	0	1.26781	1.43124	0.914782	0	1.77394	3.95174	1.48686	1.84672	4.49508	4.29386	4.8638	4.78944	6.67895	6.98699	7.63086	7.04201	2.14578	0	2.02359	2.23507
ENSG00000079246	XRCC5	protein_coding	12.9516	12.9476	12.9804	12.8954	12.8182	12.9806	12.8045	12.7229	12.5747	12.701	12.7777	12.5868	12.9208	13.0499	12.9098	12.8439	13.208	13.2657	13.2268	13.2049	13.1331	13.2318	13.2404	13.1346	13.6315	13.5647	13.7186	13.4362
ENSG00000079257	LXN	protein_coding	6.92487	6.83961	6.71864	6.73857	6.92468	6.66391	6.77988	6.36206	6.41725	5.61687	6.31243	6.29894	6.11542	6.37255	6.54	6.1174	6.30765	6.03752	5.56757	5.24656	6.13439	5.63122	6.17991	6.2705	9.04519	9.27391	9.351	9.10301
ENSG00000079263	SP140	protein_coding	10.5212	10.5403	10.3843	10.443	10.4441	10.5166	10.4278	10.3991	12.9184	12.9984	12.9839	12.952	10.6818	10.7658	10.6934	10.7864	9.46695	9.51004	9.25636	9.1929	8.60511	8.01275	7.99461	7.95716	11.0999	11.1351	10.5395	10.0058
ENSG00000079277	MKNK1	protein_coding	11.252	11.0409	11.1561	11.1048	10.7658	10.5715	10.6466	10.8221	10.2777	10.3669	10.4599	10.5522	11.1888	11.0336	11.1721	11.1187	11.0891	11.0461	11.1688	11.0394	11.6892	11.6842	11.8041	11.7704	13.6758	13.3794	13.837	13.9286
ENSG00000079313	REXO1	protein_coding	11.2535	11.0383	11.2604	11.4238	11.5043	11.1952	11.4664	11.5704	11.5364	11.2744	11.3111	11.5743	11.6925	11.3958	11.6345	11.7049	11.3929	11.0689	11.3064	11.4658	11.2455	10.9229	10.9074	11.2413	11.764	11.3347	11.5488	11.6402
ENSG00000079332	SAR1A	protein_coding	11.0634	11.0438	10.9879	10.8445	10.8322	10.9945	10.9645	10.7305	10.1735	10.385	10.3381	10.1841	11.6575	11.8656	11.8288	11.7227	10.6648	10.9261	10.8007	10.5499	10.9714	11.1156	10.778	10.7178	11.9471	12.0516	11.6902	11.6753
ENSG00000079335	CDC14A	protein_coding	10.9156	11.0953	10.9644	11.0217	11.6938	11.834	11.6155	11.5653	9.52607	9.54483	9.55806	9.44627	10.0672	10.3509	10.3186	10.0914	8.90262	8.89227	8.84894	9.03759	9.46189	9.47524	9.0767	9.41953	9.35308	9.36813	9.93689	9.4772
ENSG00000079337	RAPGEF3	protein_coding	6.55518	6.11641	6.10517	6.43287	4.99752	5.8958	4.98394	5.39117	7.14165	7.29338	7.58471	7.50181	6.14317	6.56255	6.40059	6.20384	6.81409	6.52876	6.87742	6.25757	7.52427	7.11792	7.47655	7.54412	8.7443	8.62161	8.60067	8.67451
ENSG00000079385	CEACAM1	protein_coding	7.90067	7.96472	7.38801	7.73837	7.44035	7.4174	6.76869	7.34297	8.70699	8.71045	8.75304	8.72577	3.08754	2.71715	3.50075	2.68978	7.96704	7.85401	7.99488	7.9639	4.01414	4.01656	3.17529	2.66064	12.5886	12.4745	11.935	11.6333
ENSG00000079387	SENP1	protein_coding	9.07186	9.32811	9.32705	9.17647	9.4186	9.4179	9.26604	9.35303	9.32175	9.45321	9.41821	9.25566	9.75573	9.70422	9.73935	9.7323	9.08885	9.1905	9.21277	9.09775	8.73062	8.99074	8.86674	9.06107	8.93089	8.9857	9.14142	8.70104
ENSG00000079432	CIC	protein_coding	12.4661	12.3097	12.5646	12.6597	12.7403	12.3306	12.6333	12.7056	12.7595	12.4323	12.662	12.8548	12.3786	12.0374	12.4593	12.3719	13.1277	12.835	13.1082	13.2169	12.6552	12.3687	12.5848	12.7768	13.7568	13.2901	13.7038	13.8247
ENSG00000079435	LIPE	protein_coding	7.78609	7.38678	7.50984	7.90839	8.54891	8.07864	8.51544	8.42718	9.55201	9.17772	9.56537	9.6065	8.08725	7.76636	8.12431	7.91475	5.21595	4.30811	5.51647	5.89905	4.46258	4.42394	5.56014	5.46615	5.66683	4.96667	6.22129	5.50121
ENSG00000079459	FDFT1	protein_coding	11.0506	10.9661	10.7108	11.0052	10.8882	10.806	10.7305	10.7998	11.8225	11.7699	11.8191	11.8221	11.5889	11.4492	11.4094	11.4275	11.0458	10.9619	10.8673	10.975	11.1555	11.0579	10.8505	10.9525	11.301	11.1804	11.4327	10.9997
ENSG00000079462	PAFAH1B3	protein_coding	7.68276	7.59344	7.93847	7.80405	8.15006	8.38512	8.41185	8.29134	7.73302	7.60297	8.0379	8.22376	7.00253	7.00035	6.76586	6.87515	7.3536	6.45616	6.98073	6.90251	7.02367	7.11165	7.18604	7.46424	3.71932	1.96667	4.7699	3.02095
ENSG00000079616	KIF22	protein_coding	10.885	10.7085	10.8497	10.9869	11.3009	11.2726	11.4091	11.4287	10.4536	10.3154	10.4854	10.5306	10.8695	10.7527	10.8127	10.778	10.2587	10.0449	10.1941	10.22	9.76322	9.3409	9.45828	9.79195	8.00002	7.66711	7.97732	8.46367
ENSG00000079691	LRRC16A	protein_coding	6.72074	6.80975	6.87348	6.73286	7.0354	6.90524	7.45139	6.96427	7.41491	7.04805	7.44757	7.38005	3.07859	2.41569	2.62336	2.32065	8.10033	8.17984	7.8529	7.94586	6.68856	6.81918	6.70756	6.08413	0	0	0	0
ENSG00000079739	PGM1	protein_coding	9.46884	9.35714	9.33341	9.57715	9.05152	9.09224	9.07532	9.06109	8.83794	8.61779	9.16471	8.99246	10.2739	10.364	10.3459	10.2599	8.97158	8.90375	8.82476	9.11107	9.98374	9.79983	9.94396	9.93553	10.3086	9.60112	10.5575	10.1021
ENSG00000079785	DDX1	protein_coding	10.6005	10.5847	10.6252	10.5785	10.4047	10.6113	10.6713	10.5014	10.272	10.4285	10.5653	10.3676	10.4042	10.5044	10.4773	10.4968	10.7596	10.8042	10.8384	10.7584	10.5872	10.5915	10.6003	10.5257	4.71624	3.96667	5.76775	5.43599
ENSG00000079805	DNM2	protein_coding	13.2733	13.0288	13.2388	13.3794	13.0348	12.8391	13.0309	13.1332	13.0753	12.9149	13.1442	13.201	13.7223	13.5584	13.7467	13.8508	13.6303	13.3799	13.718	13.794	13.5646	13.3721	13.6158	13.7288	14.5429	14.151	14.646	14.6231
ENSG00000079819	EPB41L2	protein_coding	9.35506	9.36709	9.18806	8.98857	8.13509	8.15501	8.30934	8.27092	10.791	10.8522	10.8614	10.5748	7.52149	7.50018	7.31965	6.83161	10.6533	10.736	10.8015	10.6203	9.83141	9.79133	9.41656	9.47355	0	0	0	0
ENSG00000079931	MOXD1	protein_coding	3.90141	3.22452	2.25377	3.74565	0	2.12887	1.75429	0	7.58974	7.51913	7.78896	7.76545	0	0	0.0972889	1.32065	0	0	0	0	0	0	0	0	0	0	0	0
ENSG00000079950	STX7	protein_coding	11.661	11.6597	11.4156	11.3927	9.17427	9.57003	9.4105	9.28915	12.9355	13.1691	13.0976	12.9792	10.7932	11.0984	10.9343	10.8303	12.4853	12.6088	12.5679	12.4997	12.3729	12.6401	12.3423	12.3332	13.1383	13.2387	13.3835	13.1656
ENSG00000079974	RABL2B	protein_coding	9.59161	9.59297	9.6831	9.81714	10.1233	9.9193	9.92387	10.0689	9.74997	9.89391	9.81272	9.85182	9.99099	9.72453	10.0217	9.93981	9.4826	9.45858	9.28627	9.49798	9.03059	9.00427	8.89038	9.00798	6.96378	7.54709	7.0589	7.37923
ENSG00000079999	KEAP1	protein_coding	9.86043	9.62269	10.0018	10.0896	9.62133	9.48193	9.71854	9.78021	9.34703	8.89083	9.4686	9.42303	10.4741	10.3417	10.6269	10.5248	10.0578	9.69908	10.1315	9.92508	10.3135	9.93754	10.4748	10.3651	8.53947	8.22481	8.55497	8.02005
ENSG00000080007	DDX43	protein_coding	5.04485	4.64234	4.4271	4.31745	4.64081	4.92502	4.08054	4.94262	5.86592	5.54342	5.68271	5.59808	5.67262	5.6213	5.93955	6.26411	4.25211	5.21907	4.57001	4.43748	4.24224	4.22633	4.93821	4.82575	3.17762	4.2886	3.35229	3.75791
ENSG00000080189	SLC35C2	protein_coding	11.2528	11.0898	11.2002	11.3844	11.5582	11.377	11.5313	11.6591	11.2002	10.9273	11.017	11.2408	11.1962	10.9497	11.085	11.055	10.887	10.7265	10.8147	11.0038	10.9224	10.6865	10.814	10.9821	10.8099	10.4947	10.8763	10.7293
ENSG00000080200	CRYBG3	protein_coding	9.18514	9.26083	9.41646	9.1358	8.06181	8.55592	8.2332	8.1318	8.16502	8.45757	8.46815	8.1151	7.72885	7.76797	7.3764	7.20657	9.92324	10.2375	10.0474	9.99824	10.3033	10.2952	10.3274	10.2427	0	2.96667	3.92186	2.43599
ENSG00000080298	RFX3	protein_coding	9.42677	9.524	9.28973	9.11791	9.60184	9.62197	9.70991	9.47921	9.85581	9.97762	9.80705	9.89761	8.90408	9.15074	9.31668	9.02497	8.92335	9.07431	8.88093	8.68761	8.88793	8.8047	8.68783	8.978	9.1045	9.1229	9.17221	9.26113
ENSG00000080345	RIF1	protein_coding	11.1106	11.2151	11.1021	10.9231	11.1899	11.4831	11.407	11.1754	10.7411	11.0007	10.8005	10.5851	11.1752	11.2458	11.2428	10.9835	10.7298	10.8109	10.8683	10.6567	10.7647	10.9432	10.7966	10.7372	10.5941	10.533	10.482	10.4771
ENSG00000080371	RAB21	protein_coding	10.4834	10.547	10.3331	10.182	10.0418	10.1268	10.0507	9.85067	10.0275	10.1406	10.0287	9.95649	10.3428	10.3151	10.4572	10.186	10.7264	10.7617	10.7618	10.7433	10.7446	10.9704	10.8337	10.8276	11.8622	11.8237	12.0232	11.7744
ENSG00000080493	SLC4A4	protein_coding	6.55886	6.30463	5.89069	6.22744	6.77144	6.92251	6.69257	6.54567	0	0	0	0	9.3861	9.66362	9.7253	9.29776	2.03564	2.28308	3.07709	3.95151	0	1.51321	0	0.500367	0	0	0	0
ENSG00000080503	SMARCA2	protein_coding	12.2454	12.1812	12.2273	12.235	12.4712	12.5018	12.4853	12.4456	11.8994	11.9827	12.003	11.9827	12.6154	12.4815	12.5804	12.5802	12.3759	12.315	12.3467	12.4344	11.7823	11.7368	11.8898	11.8872	12.1636	11.9792	12.4098	12.3132
ENSG00000080546	SESN1	protein_coding	10.9015	10.978	10.9994	10.993	11.3352	11.5012	11.529	11.4774	11.2642	11.5507	11.5804	11.3782	11.1974	11.2655	11.2762	11.122	10.2918	10.4287	10.3161	10.3714	9.06491	9.4122	9.31671	9.23145	9.30756	8.77376	9.91458	9.83763
ENSG00000080561	MID2	protein_coding	6.73312	6.89513	7.22325	7.2581	8.09882	8.28298	8.35932	8.35068	5.07104	3.78231	4.72111	5.36658	4.1938	4.41569	4.43785	4.32065	0	0	0	0	0	0	0	0	0	0	0	0
ENSG00000080573	COL5A3	protein_coding	7.90607	7.3771	8.22497	8.43948	8.82396	8.63198	8.8478	9.04176	0	0	0	0	3.12305	3.40846	4.93069	4.6339	0	0	0	0.869152	0	0	1.48375	2.08533	0	0	0	0
ENSG00000080603	SRCAP	protein_coding	13.0449	12.9827	13.2169	13.2666	13.3494	13.1562	13.378	13.3469	13.1179	12.8648	13.111	13.0466	13.2724	13.0104	13.301	13.2038	13.1752	12.9461	13.1738	13.1919	13.1756	12.9856	13.1455	13.3067	13.2133	12.9288	13.1989	13.3628
ENSG00000080608	KIAA0020	protein_coding	9.59873	9.63512	9.52004	9.43817	9.70449	9.78712	9.71011	9.58112	9.63609	9.84102	9.76174	9.5672	9.62602	9.79944	9.52425	9.30968	9.39161	9.61364	9.80975	9.56952	9.13056	9.19655	9.25847	9.26033	0	4.54198	2.89543	0
ENSG00000080802	CNOT4	protein_coding	9.64474	9.53016	9.70206	9.52744	9.63319	9.61768	9.76755	9.66529	9.49552	9.76471	9.70226	9.56965	9.87432	9.99659	10.0066	9.87938	9.73424	9.80566	9.85196	9.76464	9.5662	9.69396	9.66987	9.64958	9.09414	9.23158	9.54589	8.96143
ENSG00000080815	PSEN1	protein_coding	11.6531	11.5006	11.6107	11.5075	10.3295	10.4679	10.4476	10.4627	10.9168	10.9667	10.9336	10.93	11.1091	11.1284	11.1827	11.2283	12.7005	12.7184	12.7644	12.7191	12.4842	12.3989	12.5116	12.504	13.1817	13.1298	13.2504	13.0124
ENSG00000080819	CPOX	protein_coding	10.0969	10.1898	10.2632	10.2939	10.1384	10.2458	10.3187	10.2206	9.48963	9.39105	9.76994	9.4359	9.89946	9.78604	9.94225	9.88944	9.17901	9.41787	9.46024	9.44992	10.0804	10.0188	10.2682	10.176	5.00146	2.69785	5.75999	4.57584
ENSG00000080822	CLDND1	protein_coding	11.9322	12.0074	11.9022	11.9246	12.1897	12.4918	12.3072	12.2968	11.0505	11.2594	11.1603	11.0298	12.3805	12.5546	12.3419	12.2657	10.692	10.9409	10.8036	10.8011	11.1198	11.3871	11.1729	11.1813	10.8709	10.7654	10.8076	10.9628
ENSG00000080824	HSP90AA1	protein_coding	13.1633	13.1331	13.0898	12.9768	13.0956	13.3104	13.0507	12.9598	12.6656	12.8194	12.7538	12.5551	13.3523	13.5973	13.3113	13.2446	13.5269	13.6499	13.624	13.4463	13.1184	13.3041	13.0317	12.8857	12.9897	12.7849	12.6979	12.6111
ENSG00000080839	RBL1	protein_coding	9.06588	9.20236	9.07714	8.99112	9.53337	9.86845	9.82923	9.69478	9.06755	9.01374	9.29429	9.22583	9.21885	9.60359	9.68482	9.07507	8.47626	8.27211	8.21969	8.19324	7.24076	7.51838	7.39808	7.11625	2.14578	2.96667	2.60855	2.43599
ENSG00000080845	DLGAP4	protein_coding	11.1657	11.0608	11.1654	11.3231	11.1064	10.7362	10.9756	10.9858	11.7983	11.5778	11.7051	11.8311	11.7747	11.5761	11.8651	11.8307	11.1369	10.9304	10.947	11.1181	11.488	11.2273	11.3203	11.5163	11.865	11.6469	11.9474	11.8605
ENSG00000080854	IGSF9B	protein_coding	8.18928	8.23677	8.34769	8.49057	9.3384	9.06516	9.35197	9.53709	4.07517	3.04534	2.91478	3.68941	4.48491	4.92665	4.70255	4.36679	0	0	0	0	0	0	0	1.50037	0	0	0	0
ENSG00000080947	CROCCP3	pseudogene	9.16003	9.16829	9.34073	9.07292	9.48057	9.44485	9.54975	9.75399	9.38012	9.0165	9.01871	9.23582	9.62832	9.58031	9.9071	9.66343	8.83333	8.68895	9.10694	9.13618	7.73548	8.0644	8.11148	8.37463	7.17289	7.19712	7.412	7.57874
ENSG00000080986	NDC80	protein_coding	6.21029	6.38267	6.60992	6.23501	7.0802	7.24053	7.13886	6.67026	6.46276	6.2475	7.09549	6.72644	6.92392	6.57354	6.70698	6.59043	3.65623	0.68362	2.50341	2.49676	0	0	0	0	7.4677	7.4566	7.84121	7.06825
ENSG00000081014	AP4E1	protein_coding	9.72286	9.85846	9.63787	9.59662	9.42496	9.66512	9.44002	9.43542	9.39513	9.6812	9.69578	9.41776	9.9505	10.0319	10.0642	9.67785	9.87491	10.0112	10.0233	9.87649	9.90592	10.1795	9.94707	10.0237	7.87043	8.32211	8.45805	8.11349
ENSG00000081019	RSBN1	protein_coding	10.5402	10.7005	10.5131	10.5215	10.897	11.1036	10.8454	10.8592	10.4791	10.3954	10.2961	10.2763	10.6388	10.705	10.6916	10.5531	10.0081	10.0791	9.97746	9.91576	9.73695	9.73068	9.95192	9.76166	10.6004	10.3613	10.4308	10.2488
ENSG00000081026	MAGI3	protein_coding	6.92791	7.03005	7.20564	7.06826	7.10523	7.29519	7.63252	7.52474	6.35315	5.89783	6.26775	6.40486	6.73752	7.21685	6.8125	6.9268	6.57325	6.53934	6.57803	6.56709	6.49413	6.54399	6.31614	6.5984	6.70159	6.59311	6.07583	6.68011
ENSG00000081041	CXCL2	protein_coding	4.52824	3.3762	3.5757	3.63638	0	0	0	0	0	0	0	0	1.02547	0.41569	0.0972889	1.32065	5.83835	5.96678	6.59154	6.77724	6.01089	6.01465	5.56952	5.2201	3.73074	0	4.37691	4.3274
ENSG00000081052	COL4A4	protein_coding	7.05899	6.96333	6.39251	7.06248	4.12495	4.21633	4.35955	3.47188	11.3901	11.4127	11.3057	11.5254	7.24774	6.92981	7.24632	6.94153	4.48982	3.82658	4.01536	5.03908	2.63748	3.24873	3.48375	3.02142	2.58938	0	0	0
ENSG00000081059	TCF7	protein_coding	14.5919	14.6964	14.7807	14.8286	15.8209	15.7031	15.7649	15.8329	10.0189	10.0922	9.93784	9.99982	12.9102	12.8595	12.718	12.945	7.35016	7.53063	7.13991	8.01493	7.14717	7.10596	6.95948	8.55331	7.47095	8.19086	7.57817	7.67095
ENSG00000081087	OSTM1	protein_coding	10.4672	10.4918	10.3324	10.1766	9.73565	10.0459	9.90198	9.66476	9.5946	9.60305	9.74935	9.53966	10.5493	10.8897	10.7912	10.5633	11.184	11.3155	11.2804	11.2351	11.0186	11.2433	10.8885	10.7755	11.1516	11.1993	11.3901	10.9915
ENSG00000081154	PCNP	protein_coding	11.2237	11.3171	10.9882	11.0219	11.1276	11.5124	11.292	11.1279	11.229	11.3213	11.3151	11.1072	10.9102	11.143	11.1296	10.9416	10.9173	11.1451	11.1241	10.964	10.9333	11.3132	10.9124	10.94	10.3857	10.5464	10.4749	10.3038
ENSG00000081177	EXD2	protein_coding	8.11508	8.07587	8.29313	8.26574	8.15612	8.46077	8.32366	8.38805	7.5043	7.73806	7.61799	7.42254	7.3614	7.89434	7.59098	7.54175	7.85365	7.76108	7.8747	7.7824	7.5193	7.65664	8.04003	8.04811	2.14578	2.96667	2.02359	4.71099
ENSG00000081181	ARG2	protein_coding	5.86606	5.79651	5.41846	5.80129	5.64041	5.21515	5.49398	5.59402	6.04018	5.92276	6.17608	5.57895	4.63691	5.65826	5.30602	6.014	6.13454	5.86494	5.41356	5.67234	5.64653	5.93276	4.98186	5.79887	5.60747	0	4.74818	3.27976
ENSG00000081189	MEF2C	protein_coding	11.1764	11.1946	10.7779	10.8501	2.31759	2.4508	0.754289	2.44259	12.873	13.0063	12.979	12.8692	8.5113	8.3342	7.68027	7.26129	12.3266	12.4441	12.3588	12.2817	12.2823	12.3299	12.0962	12.1517	10.5408	10.6069	10.8471	10.6715
ENSG00000081237	PTPRC	protein_coding	15.5012	15.5939	15.5321	15.4318	15.4194	15.6034	15.4624	15.4335	15.0138	15.1713	15.061	15.0048	15.6997	15.8678	15.6661	15.717	16.1039	16.2215	16.1658	16.1169	15.7414	16.0071	15.7545	15.6096	17.2931	17.5001	17.383	17.2719
ENSG00000081307	UBA5	protein_coding	10.3334	10.3901	10.37	10.3654	10.5891	10.6964	10.5207	10.6446	10.3861	10.5403	10.5961	10.3953	10.6372	10.7945	10.8166	10.7292	9.9977	10.1646	10.1973	10.0223	9.67803	9.73644	9.66495	9.7266	5.02156	4.77402	4.2806	4.09134
ENSG00000081320	STK17B	protein_coding	13.2723	13.4412	13.0172	13.0309	13.1972	13.4096	13.2036	13.039	12.6657	12.74	12.6687	12.5615	12.292	12.4467	12.403	12.3484	13.4924	13.6586	13.4773	13.6492	13.6548	14.18	13.2687	13.3651	14.6748	14.8746	14.4967	14.4834
ENSG00000081377	CDC14B	protein_coding	7.98656	8.04983	8.52189	8.30964	8.74047	8.92785	8.77829	8.95551	7.79725	8.12698	7.84338	7.61409	6.85253	6.33072	6.43286	6.97266	2.72275	2.50524	1.72961	0	2.79347	1.90213	1.77055	1.96247	4.73074	5.60219	4.60855	5.24128
ENSG00000081386	ZNF510	protein_coding	9.15392	9.21625	8.9974	9.2197	9.62342	9.84264	9.76165	9.57728	9.48465	9.55383	9.50702	9.46783	9.47796	9.51877	9.64302	9.5021	7.68425	8.32748	8.06333	8.0132	7.85303	8.10462	7.77008	8.01354	3.73074	6.13659	4.60855	4.02095
ENSG00000081665	ZNF506	protein_coding	9.62092	9.79617	9.87415	9.46995	9.88256	10.1753	10.3132	10.0333	10.2931	10.4302	10.389	10.1485	9.56581	9.80291	9.94662	9.69539	8.70958	8.76867	9.02061	8.67883	8.27605	8.21204	8.57108	8.68944	8.8543	8.91877	9.14193	8.94216
ENSG00000081692	JMJD4	protein_coding	7.53984	7.18424	7.39614	7.78541	7.8052	8.00722	7.56128	7.72984	7.97908	7.79818	7.56502	7.88455	8.00316	7.48981	7.85878	7.95341	7.29318	6.27257	7.32885	7.26053	7.68884	7.58479	7.34673	7.40567	0	4.26308	2.49169	3.1586
ENSG00000081721	DUSP12	protein_coding	8.95647	9.03199	9.06216	8.93701	8.94549	9.24999	8.81585	8.95561	8.89964	8.9446	9.07868	9.1051	9.50917	9.46614	9.44648	9.24855	9.0813	9.19765	9.0437	9.14769	8.79034	8.96368	8.87727	9.04576	7.39294	5.55163	7.29299	7.24951
ENSG00000081760	AACS	protein_coding	8.78589	8.59234	8.66028	8.80748	9.11031	8.99132	8.98017	8.84526	8.29682	8.12529	8.47847	8.48922	9.65126	9.39697	9.54023	9.56278	7.63198	7.15172	7.07677	7.51243	8.30773	8.47945	8.30533	8.63222	6.09997	6.4261	5.82681	6.89345
ENSG00000081791	KIAA0141	protein_coding	11.709	11.673	11.7802	11.8367	11.4214	11.4409	11.4217	11.5009	11.8552	11.7847	11.8027	11.8128	11.631	11.5967	11.676	11.6477	12.7434	12.6458	12.7727	12.7972	12.1765	12.1495	12.2127	12.3116	10.9252	10.6074	10.8518	10.846
ENSG00000081870	HSPB11	protein_coding	9.95266	9.91067	9.82982	9.83476	9.926	10.2259	10.1284	10.0477	10.1009	10.1034	10.1262	9.97401	10.4667	10.6659	10.5877	10.5745	9.80278	10.0673	9.76703	9.79106	9.36106	9.48203	9.15648	9.20063	8.1226	7.83209	8.19743	8.34624
ENSG00000081913	PHLPP1	protein_coding	7.39187	7.58993	7.29992	7.62316	7.62082	7.10501	6.9346	7.04072	7.82562	7.66984	7.58707	7.86748	7.9404	7.98053	8.26496	8.06468	8.58754	8.58284	8.46827	8.63939	7.22124	7.36521	7.21521	7.55245	10.1169	9.71968	10.3087	9.82461
ENSG00000081923	ATP8B1	protein_coding	6.75502	7.2515	6.51123	6.51542	6.32125	6.8453	6.26954	6.48089	8.27405	8.44261	8.1295	8.0444	6.80389	6.46319	6.48924	6.52996	6.53772	6.60993	6.57602	6.34064	6.96539	6.78908	6.98745	7.15282	4.26786	0	2.88569	2.98195
ENSG00000081985	IL12RB2	protein_coding	8.2532	8.1816	8.21713	8.53661	8.58831	8.75122	8.39309	8.66331	4.94024	5.14856	5.35108	5.09758	11.1301	11.1373	11.1677	11.1137	3.62061	3.09044	4.96455	6.15344	3.37444	5.01146	3.33175	4.23805	3.14578	2.74908	2.02359	3.75791
ENSG00000082014	SMARCD3	protein_coding	11.0055	10.8634	10.943	11.0271	9.36933	9.24238	9.24318	9.2064	7.69	7.32364	7.58562	7.55026	8.25377	8.10177	8.27574	8.07994	9.23034	9.13208	9.28425	9.25822	12.4675	12.143	12.2619	12.4691	10.0004	9.543	9.4656	9.49847
ENSG00000082068	WDR70	protein_coding	9.73069	9.74206	9.5299	9.47274	9.27811	9.57405	9.54522	9.39498	9.57246	9.93741	9.52688	9.63342	9.40407	9.45806	9.49731	9.43975	10.4468	10.484	10.3169	10.3154	9.83695	10.1718	9.63345	9.95965	7.35172	7.35003	7.08709	7.22988
ENSG00000082074	FYB	protein_coding	14.123	14.2651	14.0753	13.9355	14.2147	14.4323	14.4005	14.2103	5.96825	5.98394	5.82167	5.65288	13.2095	13.379	13.3398	13.2129	14.0366	14.145	14.0517	13.8257	14.4941	14.6671	14.2178	14.1188	16.3264	16.4703	16.1941	15.9925
ENSG00000082146	STRADB	protein_coding	8.66088	8.79102	8.76293	8.58606	8.92068	8.852	8.7904	8.7073	9.4087	9.6323	9.50884	9.61595	8.48974	8.68115	8.90098	8.82632	8.45002	8.64014	8.45993	8.22302	8.19668	8.3506	8.09718	8.4138	5.50857	3.98997	5.25788	5.66814
ENSG00000082153	BZW1	protein_coding	10.329	10.252	10.2839	10.1032	9.78766	9.92005	10.0137	9.90999	9.55931	9.62956	9.83729	9.56376	10.825	11.0153	10.8873	10.8631	10.2903	10.4817	10.5051	10.3825	10.6199	10.7376	10.5652	10.4339	10.7553	10.6489	10.7431	10.6057
ENSG00000082196	C1QTNF3	protein_coding	8.30899	8.18792	8.22562	8.24332	8.38626	8.48828	8.56625	8.46665	8.66567	8.94444	8.85739	8.41607	9.0665	9.07781	9.25693	8.95597	7.55778	7.15765	7.29936	7.3001	7.04312	6.87334	7.26287	6.7898	5.97844	6.35412	5.75034	5.13029
ENSG00000082212	ME2	protein_coding	10.9074	10.9198	10.7544	10.6102	10.1299	10.2627	10.1509	10.115	10.4239	10.51	10.5229	10.3532	10.7152	10.9271	10.7941	10.539	11.8721	11.898	11.8292	11.7343	11.5276	11.6789	11.5657	11.4123	11.4967	11.361	11.7689	11.0663
ENSG00000082213	C5orf22	protein_coding	9.35166	9.39031	9.39547	9.25944	9.46734	9.32412	9.17787	9.20627	8.92037	9.02142	9.1609	8.97902	9.24241	9.4092	9.64179	9.3021	9.51894	9.47567	9.63529	9.45847	9.52894	9.4607	9.47437	9.46419	7.96697	8.23308	8.1319	7.8776
ENSG00000082258	CCNT2	protein_coding	11.7451	11.8695	11.6584	11.6567	11.6929	11.932	11.6842	11.632	11.9433	12.0461	11.8793	11.874	11.6523	11.9404	11.783	11.6841	11.8241	11.9956	12.0638	11.8691	11.5702	11.7049	11.7735	11.7962	12.0808	12.1069	12.0977	12.046
ENSG00000082269	FAM135A	protein_coding	8.80533	8.92009	8.74947	8.76723	7.67444	8.22173	8.34258	7.98593	9.3087	9.28031	9.18633	9.15714	7.47965	7.65333	7.67237	7.40195	9.42493	9.59003	9.50847	9.32707	9.77294	9.74563	9.51377	9.577	5.66305	4.96306	4.34551	5.02095
ENSG00000082293	COL19A1	protein_coding	8.37601	8.46036	8.11746	7.81483	2.31759	1.12887	2.33925	1.44259	12.4962	12.7191	12.6341	12.337	0	1.41569	0	0	0	0	0.558555	0	0	0	0	0	0	0	0	0
ENSG00000082397	EPB41L3	protein_coding	10.8734	10.8192	10.5902	10.3664	7.7904	7.91338	8.08503	7.96474	0	0	0.914782	0	6.59138	6.52254	4.95278	4.64258	12.5951	12.6043	12.6816	12.4798	12.2131	12.2686	12.0558	11.9705	0	0	2.02359	2.43599
ENSG00000082438	COBLL1	protein_coding	8.34369	8.44714	7.86495	8.06307	1.31759	0	0.754289	0	12.2021	12.3674	12.3773	12.1365	4.64136	4.73618	4.21166	3.78008	2.02114	1.28308	3.14352	1.86915	2.63748	3.51321	1.48375	2.48951	0	0	0	1.52005
ENSG00000082458	DLG3	protein_coding	8.13837	8.2492	8.061	8.19812	8.91304	8.86295	8.68891	8.81385	6.56059	6.78303	7.02226	6.76083	9.58814	9.41811	9.51178	9.6393	3.03564	3.28308	3.72848	3.16487	0	0	0	1.50037	0	0	0	0
ENSG00000082512	TRAF5	protein_coding	12.2055	12.2946	12.1537	12.2019	12.6396	12.6706	12.6407	12.6788	13.8509	14.0113	13.8379	13.779	12.6511	12.7764	12.8138	12.6719	8.78699	8.85521	8.84641	8.58785	7.85974	8.12792	7.69282	7.95421	2.10183	3.96667	3.02359	4.75791
ENSG00000082515	MRPL22	protein_coding	8.40274	8.22002	8.3262	8.19183	8.3007	8.42202	8.37194	8.05273	8.03414	8.36547	8.5853	8.33222	8.25862	8.49848	8.39058	8.36821	8.38579	8.63755	8.65711	8.66675	8.32388	8.28892	8.08782	8.39549	5.84288	6.28281	6.30751	6.23507
ENSG00000082516	GEMIN5	protein_coding	8.90212	8.96297	9.12962	9.14265	9.22502	9.01432	9.31325	9.05111	9.02276	9.01742	8.9642	8.9802	8.78183	8.65782	9.12307	8.88014	9.19955	8.41915	9.03983	9.07548	8.67207	8.32249	8.47788	8.54934	3.47346	3.96667	3.94197	4.60591
ENSG00000082641	NFE2L1	protein_coding	11.4587	11.4013	11.553	11.5412	11.1474	10.9966	11.216	11.2543	11.5026	11.3253	11.524	11.6236	11.5546	11.3754	11.5186	11.5565	12.7393	12.5414	12.756	12.8009	11.9489	11.8975	12.064	12.0925	11.7085	11.2445	11.8686	11.5615
ENSG00000082701	GSK3B	protein_coding	11.2412	11.1929	11.2508	11.1627	10.9218	11.1221	10.9735	10.8762	10.5437	10.6125	10.6428	10.4026	11.6544	11.6509	11.6856	11.532	11.3196	11.3263	11.3776	11.2772	11.4253	11.5558	11.5794	11.5299	12.7353	12.6554	12.9673	12.6431
ENSG00000082805	ERC1	protein_coding	9.88468	9.95642	9.8639	9.87603	9.8607	9.97509	9.7957	9.91277	9.6844	9.61434	9.70504	9.50293	9.31029	9.44299	9.47137	9.18168	9.88892	9.72482	9.86045	9.75689	10.3102	10.3298	10.2073	10.2432	7.22941	7.05328	7.75477	7.21944
ENSG00000082898	XPO1	protein_coding	12.9481	12.973	12.8146	12.7921	12.9507	13.0697	12.8217	12.8693	12.9237	13.0818	12.8785	12.9108	12.8499	12.9756	12.8102	12.8363	13.0403	13.1333	12.9967	13.0365	12.7099	12.839	12.6696	12.7531	12.4814	12.3886	12.373	12.4282
ENSG00000082996	RNF13	protein_coding	10.8504	10.8151	10.6694	10.5502	9.41119	9.61079	9.43628	9.30665	9.8048	9.99934	9.94539	9.77458	9.9815	10.0274	9.97549	9.8518	11.8932	12.0325	11.8068	11.9042	11.6945	11.9018	11.539	11.5583	13.6362	13.7196	13.659	13.2631
ENSG00000083093	PALB2	protein_coding	8.64035	8.57052	8.74057	8.63018	8.70677	8.7862	8.67774	8.44453	8.51334	8.67385	8.55019	8.54917	8.90852	8.82507	8.71011	8.55091	8.80642	8.85861	8.94019	8.80401	8.55124	8.6959	8.54572	8.8222	0	1.96667	0	2.43599
ENSG00000083097	DOPEY1	protein_coding	10.8882	11.0592	10.837	10.8146	10.9322	11.127	11.0629	11.0278	11.0711	11.2294	11.0968	11.0181	10.9077	11.059	11.0343	10.9609	11.1087	11.1763	10.9971	11.0799	10.6261	10.8005	10.8034	10.7859	8.19804	7.24639	7.75546	8.05911
ENSG00000083099	LYRM2	protein_coding	9.39671	9.57423	9.37611	9.45883	9.26367	9.51085	9.30706	9.24981	9.48052	9.37311	9.39716	9.39444	9.38625	9.77262	9.55624	9.39721	9.55205	9.6286	9.7296	9.64522	9.52508	9.74452	9.52717	9.5102	7.05197	7.66936	7.62041	7.82385
ENSG00000083123	BCKDHB	protein_coding	7.94697	7.96572	8.03723	8.19214	8.63247	8.65243	8.56222	8.46074	8.19949	8.27416	8.40077	8.35298	8.33363	8.49443	8.23674	8.06508	7.25791	7.6174	7.25788	7.46951	6.58981	6.39389	6.44491	6.60219	0	0	0	0
ENSG00000083168	KAT6A	protein_coding	12.1985	12.2417	12.1433	12.1371	12.5269	12.6272	12.5462	12.5869	12.0955	12.0602	12.0174	11.8526	12.3971	12.4068	12.3467	12.2249	11.8898	11.8483	11.7902	11.7729	11.5998	11.5747	11.4447	11.4422	13.9719	13.8375	13.8852	13.9992
ENSG00000083223	ZCCHC6	protein_coding	11.6873	11.6961	11.5631	11.409	10.7919	10.95	10.844	10.8256	11.2332	11.388	11.4105	11.3256	11.6187	11.6422	11.6721	11.4997	12.824	12.8688	12.7452	12.7133	12.3701	12.5897	12.244	12.1379	15.0467	15.0622	15.0356	14.934
ENSG00000083290	ULK2	protein_coding	10.2224	10.0943	10.1254	10.0548	9.3732	9.42923	9.35572	9.48846	5.90936	6.24122	6.0625	6.5358	9.72109	9.71229	9.76908	9.60323	12.2152	12.1206	12.2684	12.2054	10.7885	11.0257	10.9759	10.9076	0	0	3.00178	3.43599
ENSG00000083312	TNPO1	protein_coding	11.195	11.3969	11.2878	11.0523	11.0704	11.4612	11.2561	11.1021	10.9913	11.189	11.0824	10.9536	11.3654	11.6127	11.5514	11.2529	11.0887	11.3407	11.3289	11.1295	11.0685	11.3551	11.2892	11.1185	11.6291	11.7227	11.8153	11.6646
ENSG00000083444	PLOD1	protein_coding	10.2921	10.0891	10.4267	10.5079	6.92817	7.02005	7.14213	7.20945	8.22978	7.8167	8.40624	8.57576	11.6855	11.6707	11.7652	11.7811	11.0697	10.8831	11.0555	11.1146	11.7512	11.3904	11.6384	11.8783	10.8628	10.4622	10.9774	10.807
ENSG00000083454	P2RX5	protein_coding	11.0081	10.8429	10.5027	10.6846	9.87749	9.68692	9.73867	9.766	14.5183	14.4309	14.429	14.5636	6.70217	5.70928	6.59752	6.63339	6.3788	6.56677	6.75679	6.64023	6.5666	6.7636	6.79796	7.11488	4.45359	3.36679	4.79406	4.41329
ENSG00000083457	ITGAE	protein_coding	9.44411	9.39259	9.5688	9.48913	9.06815	8.8619	9.28462	9.19	10.2203	10.3368	10.3864	10.4223	8.9393	8.86211	9.10846	8.924	8.86289	8.84764	8.76553	8.68874	9.62252	9.27755	9.80811	9.86402	7.50649	7.39829	8.22404	7.79001
ENSG00000083520	DIS3	protein_coding	10.7958	10.867	10.9652	10.7855	10.7592	10.8876	10.7468	10.7914	10.8757	11.0679	11.0825	10.9271	10.6469	10.7034	10.8466	10.7592	10.7944	10.8364	10.8993	10.7449	10.5062	10.8397	10.6089	10.6599	10.0922	9.98169	9.79953	9.65798
ENSG00000083535	PIBF1	protein_coding	8.98838	8.69943	8.73137	8.76074	9.11674	9.40323	9.12963	9.16895	8.74864	9.00365	8.66237	8.62468	8.94635	8.82001	8.91951	8.77474	8.46199	8.4802	8.56086	8.7234	8.45426	8.46577	8.44954	8.49132	7.09951	7.4215	7.09526	6.48736
ENSG00000083544	TDRD3	protein_coding	8.9718	8.79232	8.83738	8.72562	8.75013	9.13539	9.07301	9.09515	8.61716	8.80805	8.81794	8.81374	8.78869	8.73383	8.92088	8.90621	8.91872	8.82022	8.9815	8.96191	8.43769	8.56697	8.50978	8.33104	2.34741	0	2.02359	2.43599
ENSG00000083635	NUFIP1	protein_coding	6.48256	6.15992	6.52243	6.376	6.80656	6.95593	6.9344	6.52666	6.502	6.79309	6.91816	6.86987	6.43419	5.95112	6.63163	6.09728	6.33869	6.10019	6.46544	6.33153	5.74906	5.72578	6.15505	6.30617	0	2.60821	0	0
ENSG00000083642	PDS5B	protein_coding	10.362	10.3622	10.4743	10.2001	10.0408	10.1248	10.1693	9.90399	10.2653	10.3134	10.334	9.99753	10.5822	10.7238	10.6666	10.4838	10.5173	10.6422	10.6831	10.6387	10.4912	10.6386	10.6378	10.5741	11.016	10.9562	11.2763	11.1038
ENSG00000083720	OXCT1	protein_coding	9.9393	9.9964	9.86583	9.85076	10.593	10.6303	10.5341	10.4767	10.4292	10.5703	10.6155	10.5434	10.0129	10.0689	9.9924	10.0237	8.03226	8.22053	7.89481	8.1282	7.18688	6.95417	6.67199	7.58741	2.14578	2.96667	0	0
ENSG00000083750	RRAGB	protein_coding	8.96301	8.80086	8.78477	8.75527	8.72622	9.00892	8.65365	8.92874	9.51991	9.70108	9.23147	9.44755	8.7058	8.75616	8.86362	8.70167	8.72906	8.93162	8.90352	8.91824	8.92041	9.03457	8.68421	9.00499	6.76107	5.53226	6.59283	6.89673
ENSG00000083799	CYLD	protein_coding	13.3462	13.4747	13.2436	13.2748	13.8681	14.1007	13.8151	13.8054	12.5937	12.7368	12.5425	12.4073	12.7334	12.8815	12.7291	12.7196	12.5304	12.5955	12.3727	12.3576	12.2776	12.4362	12.0561	12.075	14.0618	14.091	13.9087	13.7349
ENSG00000083807	SLC27A5	protein_coding	5.96376	5.84841	6.02302	5.87231	6.73881	5.84915	6.09485	6.77602	5.98645	5.06089	6.34908	6.00439	5.92368	5.06875	5.48651	6.52346	4.6194	4.36033	4.82534	4.85465	2.56853	0	3.36737	4.05004	2.05651	0	0	1.43599
ENSG00000083812	ZNF324	protein_coding	8.3091	7.88378	8.17252	8.46406	8.6545	8.42257	8.44191	8.36503	8.2608	7.71645	7.89057	8.36658	8.68097	8.56909	8.69322	8.80406	7.95498	7.70901	7.86142	8.1167	7.82691	7.80046	7.34596	7.88916	8.66494	8.57193	8.3785	8.33444
ENSG00000083814	ZNF671	protein_coding	9.11145	9.11295	9.22796	9.20666	9.33005	9.33232	9.56293	9.53366	9.61632	9.75886	9.93117	9.90038	9.35832	9.22363	9.68131	9.52874	8.34006	8.37637	8.63098	8.61909	8.22304	8.07835	8.43748	8.37989	8.21014	7.64699	8.54338	8.03143
ENSG00000083817	ZNF416	protein_coding	6.85871	6.43406	6.74563	6.96689	7.10706	6.77791	7.03932	7.05199	6.97406	6.67606	7.17462	7.28563	6.91544	6.68248	7.18814	7.01609	5.79	5.45301	5.62292	5.4219	5.84901	5.50869	6.12761	5.67988	2.14578	4.89267	3.02359	0
ENSG00000083828	ZNF586	protein_coding	9.31667	9.44513	9.44305	9.37645	9.36177	9.59664	9.68712	9.59878	9.37707	9.59198	9.71225	9.51412	8.7461	8.95547	9.05175	9.09623	8.9598	8.87584	8.87107	8.86203	8.84953	8.88224	9.26005	9.02651	11.0041	10.7879	11.0351	10.8329
ENSG00000083838	ZNF446	protein_coding	9.24473	9.05438	9.07044	9.31146	9.67598	9.63781	9.57995	9.73266	9.0899	9.10157	9.1647	9.30382	9.53331	9.29086	9.52634	9.57483	8.93428	8.69111	8.95888	9.10196	8.77218	8.39512	8.59791	8.69793	8.89973	8.82862	8.96175	9.09634
ENSG00000083842	ZNF8	protein_coding	7.07526	6.80993	7.14443	7.03862	7.60357	7.24483	7.28632	7.03554	7.54654	7.19223	7.13561	7.61872	7.20232	7.32558	7.53214	7.12983	6.67661	6.81055	7.04031	6.17963	6.86569	6.35492	6.56051	7.07548	6.97981	7.08701	7.29662	7.28121
ENSG00000083844	ZNF264	protein_coding	10.0928	10.0747	10.0468	9.98572	10.0848	10.015	10.1815	10.072	10.2462	10.0593	10.0892	9.97873	10.3925	10.3457	10.6398	10.4342	10.4553	10.3054	10.5065	10.3412	9.87234	9.94332	10.0291	10.0061	10.2234	10.1501	10.0144	10.19
ENSG00000083845	RPS5	protein_coding	12.5553	12.7106	12.6203	12.6882	13.1455	13.1672	13.1265	13.1741	13.2863	13.1888	13.1889	13.3594	11.8348	11.7077	11.6048	11.7858	11.9768	12.0318	12.0098	12.1306	11.6961	11.5384	11.6611	11.8017	7.37228	7.1769	7.39828	7.39715
ENSG00000083896	YTHDC1	protein_coding	12.2748	12.3117	12.2797	12.2068	12.4236	12.6042	12.6116	12.5101	12.1863	12.3133	12.3043	12.124	12.2957	12.464	12.4094	12.3035	11.8286	11.9779	11.9516	11.8823	11.9058	12.0119	11.9304	11.9058	13.2259	13.0918	13.2191	13.1359
ENSG00000083937	CHMP2B	protein_coding	9.94913	10.0774	9.72805	9.62812	9.25081	9.71646	9.48652	9.30349	9.73097	9.94262	9.99499	9.75932	9.37177	9.76879	9.69616	9.45302	10.6587	10.7365	10.6682	10.4773	10.4279	10.7587	10.3755	10.3396	11.2667	11.2134	11.2078	10.7415
ENSG00000084070	SMAP2	protein_coding	13.6757	13.6969	13.7737	13.6791	13.3081	13.3464	13.4356	13.4322	13.7573	13.8575	14.0034	13.9017	12.5877	12.4841	12.6388	12.7202	14.3586	14.266	14.2297	14.3593	14.3415	14.3995	14.2668	14.2503	16.6367	16.5976	16.6861	16.7477
ENSG00000084072	PPIE	protein_coding	10.2054	10.2243	10.2159	10.3117	10.4668	10.5606	10.4535	10.5114	10.1715	10.0589	10.2655	10.32	10.4942	10.569	10.7333	10.6798	9.98013	9.96283	9.99923	10.177	9.88226	9.60081	9.79666	10.0268	4.4677	3.96667	4.60855	4.75791
ENSG00000084073	ZMPSTE24	protein_coding	9.86034	9.8301	9.88461	9.71672	8.93832	9.01316	9.15791	8.8487	9.1007	9.15206	9.33626	9.06535	9.99675	10.144	10.1645	9.92601	10.4168	10.5139	10.5616	10.2643	10.4067	10.7234	10.3627	10.355	11.2404	11.0737	11.4742	11.0033
ENSG00000084090	STARD7	protein_coding	11.9423	11.9134	11.9581	11.8239	11.4324	11.4476	11.4862	11.3386	12.2427	12.1815	12.3566	12.182	12.0232	12.0354	11.9323	11.9175	12.3209	12.2881	12.2062	12.1557	12.34	12.4376	12.3007	12.3914	8.52844	8.61283	7.97286	7.78025
ENSG00000084092	NOA1	protein_coding	9.94761	9.95198	10.0399	10.0184	9.92002	9.96925	10.0011	9.98487	9.97485	9.95306	10.0734	9.88012	9.44141	9.4175	9.54291	9.49954	10.0384	9.7721	9.93259	9.9335	10.108	10.1479	10.3077	10.3573	8.15364	8.14099	8.46337	8.73006
ENSG00000084093	REST	protein_coding	10.5933	10.6478	10.5663	10.6036	10.6963	10.9638	10.8512	10.6421	10.374	10.4713	10.3121	10.2879	10.6484	10.8359	10.8513	10.5441	10.796	10.8433	10.8992	10.8028	10.3094	10.2927	10.2918	10.2887	10.578	10.6249	10.6533	10.5016
ENSG00000084110	HAL	protein_coding	9.96014	9.5251	9.7807	9.58851	4.64958	4.52119	5.20912	4.76452	6.06327	6.48364	6.32349	6.33095	4.96093	5.72821	5.43286	5.42582	10.9659	10.7551	10.8103	10.8925	11.1697	11.1388	11.37	11.3586	13.9369	13.7429	14.0831	14.1417
ENSG00000084112	SSH1	protein_coding	11.1324	11.1131	11.0944	11.1987	10.5863	10.6577	10.6231	10.7013	11.1563	11.0358	11.0677	10.9853	12.2736	12.2067	12.2303	12.23	11.98	11.9305	12.1345	12.0763	11.6171	11.6384	11.5181	11.635	12.4145	12.136	12.654	12.593
ENSG00000084207	GSTP1	protein_coding	11.6731	11.5626	11.707	11.8389	9.79632	9.68875	9.82717	9.71205	10.4783	10.2874	10.5794	10.5449	11.8878	11.7735	11.6761	11.803	12.6038	12.4452	12.5545	12.7066	12.9138	12.6911	12.8666	12.9777	6.08124	5.55163	6.63712	6.88092
ENSG00000084234	APLP2	protein_coding	14.0471	13.9241	14.057	14.0372	10.6303	10.5779	10.5851	10.7053	12.4386	12.4472	12.3534	12.2026	12.4117	12.5084	12.3432	12.289	14.1109	14.1074	14.0994	14.0629	15.5319	15.5757	15.5954	15.517	14.4782	14.0466	14.7442	14.447
ENSG00000084444	KIAA1467	protein_coding	7.12946	6.84112	7.18782	6.87522	7.06846	7.15744	6.91153	6.75874	7.68448	7.48917	7.62352	7.51743	7.29001	6.99855	6.75664	6.85234	7.38313	7.48765	7.49531	7.38375	6.81619	7.10177	6.54553	6.93149	2.14578	0	2.02359	2.63762
ENSG00000084463	WBP11	protein_coding	11.1677	11.0792	11.2793	11.2089	11.2093	11.215	11.1978	11.2771	10.9683	11.1086	11.137	11.0972	11.3344	11.2484	11.2246	11.2412	11.2792	11.3395	11.3256	11.3824	11.3538	11.4271	11.1579	11.2753	10.5227	10.4767	10.305	10.2817
ENSG00000084623	EIF3I	protein_coding	10.9483	10.8916	10.7216	10.9016	10.8081	10.8379	10.7922	10.7301	10.8306	10.7332	10.8002	10.9382	10.748	10.7673	10.6862	10.7671	11.0376	10.9268	11.0046	11.0065	11.2046	11.0356	11.0009	11.2059	9.38871	9.2588	8.41043	8.8287
ENSG00000084652	TXLNA	protein_coding	11.2224	11.1206	11.2489	11.1954	11.1961	11.0466	11.2912	11.1579	11.2155	11.1955	11.4271	11.3167	11.3092	11.2679	11.4898	11.3678	11.1563	10.9998	11.2371	11.1239	11.1057	11.0232	11.1848	11.1397	9.12706	8.88123	9.07876	8.8867
ENSG00000084676	NCOA1	protein_coding	11.7777	11.6874	11.7296	11.5762	11.2863	11.474	11.2653	11.334	10.6897	10.8421	10.7948	10.7056	12.8299	12.9589	12.9087	12.8366	11.973	12.0195	12.0311	12.018	12.2741	12.3185	12.1413	12.1774	14.4573	14.4066	14.5263	14.3948
ENSG00000084693	AGBL5	protein_coding	9.51233	9.59648	9.80746	9.9092	10.1093	10.0452	10.0442	10.1448	9.91054	9.96444	9.80983	9.90368	9.42529	9.36182	9.61105	9.45704	8.75017	8.75631	8.75957	8.90519	8.64535	8.69003	9.03759	9.1035	7.79038	7.9372	7.20874	7.89282
ENSG00000084731	KIF3C	protein_coding	7.39262	7.07287	6.86258	7.39763	6.76781	6.7273	7.33338	7.16942	6.17374	5.74504	5.55864	6.142	7.49503	7.32186	7.2768	7.85172	4.6194	4.60501	4.64517	4.86735	6.8755	7.0678	7.15533	7.5406	9.87063	9.56732	10.3362	10.1389
ENSG00000084733	RAB10	protein_coding	12.0135	12.0143	11.956	11.836	10.8286	11.0178	11.044	10.8234	10.9671	11.0175	11.2073	11.0558	11.2417	11.3461	11.4126	11.2056	13.1822	13.2147	13.3437	13.1998	12.8253	12.9053	12.789	12.7684	12.8299	12.7675	13.1384	12.7052
ENSG00000084754	HADHA	protein_coding	11.9225	11.9228	11.9708	11.96	11.3744	11.601	11.4879	11.4903	11.4951	11.6186	11.535	11.656	11.2854	11.2769	11.3165	11.1839	12.5576	12.5296	12.5472	12.5274	12.6322	12.662	12.6716	12.6441	10.7676	10.3889	10.8297	10.734
ENSG00000084764	MAPRE3	protein_coding	8.10383	7.91198	8.28929	8.20686	7.83502	7.26535	7.54857	7.64951	7.99041	7.76654	7.90176	7.59051	7.80066	7.69275	7.76504	7.56953	8.75702	8.27868	8.6431	8.79734	8.95272	8.4978	8.98152	9.10158	9.82046	9.55133	10.1173	10.2086
ENSG00000084774	CAD	protein_coding	10.8092	10.7189	10.8724	11.0102	11.4636	11.2658	11.405	11.4376	11.2367	11.1929	11.255	11.2724	10.9248	10.841	10.7906	10.6961	10.3705	10.112	10.2278	10.4249	9.65762	9.43153	9.63223	9.92701	7.24001	7.46938	7.09054	7.45924
ENSG00000085063	CD59	protein_coding	9.54255	9.48661	9.67108	9.62001	9.93722	10.2508	10.1255	9.84833	8.47551	8.79952	9.22185	8.69911	9.09742	9.19193	9.11749	9.05312	8.0958	8.07737	7.86188	7.9882	6.72494	6.97198	7.03773	6.92361	12.483	12.2647	11.9126	11.7925
ENSG00000085117	CD82	protein_coding	10.5175	10.2999	10.3072	10.4682	9.88551	9.75688	9.86929	10.0291	12.6754	12.5534	12.5864	12.8953	7.00138	6.38792	6.91491	6.65836	8.77164	8.66315	8.68262	8.6374	10.7434	10.5035	10.6286	10.683	13.5223	13.1151	13.6822	13.4584
ENSG00000085185	BCORL1	protein_coding	8.77729	8.64609	8.8933	8.77946	8.40452	8.18643	8.49198	8.9422	8.66081	8.34315	8.6182	8.75066	8.7662	8.5809	9.05868	8.86004	8.82355	8.61516	8.91958	9.01085	9.314	9.05918	9.22838	9.36706	10.5713	10.3744	10.8332	10.8083
ENSG00000085224	ATRX	protein_coding	11.8307	12.0012	11.8578	11.6666	11.8598	12.1162	12.015	11.808	11.999	12.0656	12.0367	11.7577	11.998	12.1598	12.1661	11.9205	11.5441	11.7473	11.7086	11.4969	11.514	11.6602	11.7108	11.5333	12.2044	12.3795	12.2869	12.06
ENSG00000085231	TAF9	protein_coding	10.3363	10.4099	10.2749	10.226	10.1652	10.5351	10.3104	10.1479	10.3587	10.46	10.4835	10.5107	9.91182	10.169	9.97358	10.0256	10.3963	10.2811	10.3726	10.2315	10.3854	10.4789	10.3535	10.3687	8.26554	8.26755	8.69028	8.08743
ENSG00000085265	FCN1	protein_coding	14.9657	14.8719	15.0595	15.03	4.5286	5.07467	4.87696	5.79733	0	4.7007	2.91478	2.82691	11.2921	11.1892	9.91323	8.99696	14.8722	14.9613	14.9465	14.9236	16.3261	16.333	16.4175	16.2065	13.249	12.3288	13.1027	12.6803
ENSG00000085274	MYNN	protein_coding	9.57223	9.78634	9.5097	9.508	9.49959	9.93478	9.75158	9.74075	9.88722	9.9568	10.0098	9.64616	9.91282	10.0386	10.0916	9.95735	9.54269	9.57995	9.5418	9.5969	9.31623	9.3409	9.10184	9.38279	9.7084	9.97038	9.67944	9.66143
ENSG00000085365	SCAMP1	processed_transcript	9.50985	9.76869	9.20681	9.32626	8.76227	9.20932	8.90434	8.64706	8.97496	8.96381	8.69811	8.5159	9.32262	9.45203	9.55785	9.13071	10.3028	10.3892	10.4508	10.239	9.98903	10.3942	10.0416	9.9796	9.02817	9.42183	9.47537	8.68353
ENSG00000085377	PREP	protein_coding	10.4021	10.3663	10.4185	10.3613	10.1793	10.2964	10.2891	10.1658	9.58748	9.36988	9.69581	9.47782	10.8453	10.7068	10.8153	10.7322	10.9227	10.8962	10.8862	10.9464	10.8961	10.8927	10.8423	10.8959	4.72592	2.96667	4.01997	2.43599
ENSG00000085382	HACE1	protein_coding	8.20135	8.18674	8.44666	8.45889	8.3466	8.751	8.68633	8.3976	8.40777	8.43617	8.36451	8.59582	8.42464	8.58251	8.72033	8.64744	7.53533	7.70161	7.77161	8.00235	8.07355	7.946	8.12761	8.0099	2.73074	3.96667	2.02359	3.9918
ENSG00000085415	SEH1L	protein_coding	9.58824	9.58255	9.47778	9.41855	9.38697	9.578	9.61111	9.43896	9.78272	10.0255	9.84343	9.67841	9.24223	9.25761	9.19537	8.90245	9.90237	9.91347	10.0139	9.80926	9.44146	9.71011	9.55205	9.39349	3.14578	5.2886	3.83094	3.56692
ENSG00000085433	WDR47	protein_coding	8.89731	8.85984	9.08806	8.82169	8.46825	8.58338	8.38772	8.63024	8.63396	8.52873	8.63061	8.3598	9.03575	8.92483	8.99092	8.9862	9.55893	9.53849	9.62653	9.60152	9.32328	9.5648	9.45265	9.40801	9.91436	9.81517	9.90751	9.76672
ENSG00000085449	WDFY1	protein_coding	11.0914	11.1061	10.8507	10.9854	10.198	10.4576	10.2475	10.4405	11.1093	11.0863	11.0197	10.9071	11.5721	11.6769	11.6197	11.448	11.7836	11.8625	11.7021	11.6766	11.8034	11.774	11.591	11.5773	11.7659	11.9595	11.1847	11.0756
ENSG00000085465	OVGP1	protein_coding	7.97237	8.05646	8.30995	7.84207	8.82404	8.41492	8.62163	8.8623	8.12952	8.26503	8.21664	8.50344	6.4641	6.59759	6.27839	6.128	5.6272	5.2176	6.3475	5.58669	5.3888	5.26809	5.97368	5.9529	0	4.54198	4.90916	0
ENSG00000085491	SLC25A24	protein_coding	10.1283	10.1979	10.1102	9.94215	8.60547	8.97313	8.53079	8.79746	9.99736	10.1931	10.2397	10.1218	8.54252	8.92	8.75187	8.31175	10.9898	11.1562	11.2105	11.067	11.1395	11.3497	11.2031	11.007	7.41144	7.55163	7.55338	7.47994
ENSG00000085511	MAP3K4	protein_coding	10.4833	10.4012	10.4854	10.5635	10.6426	10.7134	10.8098	10.8207	10.3886	10.3247	10.5158	10.3754	10.2314	10.3162	10.4661	10.3973	10.0977	10.1478	10.175	10.2808	9.96067	10.0463	10.1521	10.1821	3.14578	3.96667	4.34551	4.14968
ENSG00000085514	PILRA	protein_coding	11.5843	11.4334	11.4436	11.5279	8.89651	8.75288	8.32374	8.64744	8.50343	8.71279	8.48816	8.68001	9.77456	9.68971	9.60054	9.64577	13.0056	12.8268	12.838	12.9765	12.9626	12.821	12.7725	12.8633	14.3979	14.2091	14.3371	14.2024
ENSG00000085563	ABCB1	protein_coding	9.41461	9.39347	9.30954	9.54736	9.56248	9.83533	9.62468	9.63083	8.21337	8.24633	8.0833	8.18446	11.6575	11.6605	11.6859	11.6715	0	1.28308	4.16025	4.54045	0	0	0	1.50037	0	0	0	0
ENSG00000085644	ZNF213	protein_coding	8.79966	8.54765	8.86007	9.11651	8.60908	7.72759	8.64619	8.63883	8.47278	8.40383	8.27075	8.36262	8.84891	8.32426	8.92209	8.69864	9.86755	9.46969	9.84839	9.92443	9.36825	9.14307	9.54174	9.60339	10.3405	9.87356	10.4073	10.4261
ENSG00000085662	AKR1B1	protein_coding	9.92293	10.0386	10.0928	10.1179	10.3505	10.3971	10.4569	10.5315	10.2407	10.1977	10.35	10.4375	10.4666	10.4443	10.4808	10.4492	8.92317	9.1503	9.15735	8.92557	9.38661	9.15403	9.35165	9.69236	0	0	0	0
ENSG00000085719	CPNE3	protein_coding	11.2525	11.3046	11.2091	11.157	10.7321	10.9675	10.9024	10.7045	10.6875	10.8662	10.8104	10.5906	11.324	11.4148	11.462	11.3006	11.6768	11.7716	11.7891	11.7257	11.4947	11.7187	11.5577	11.4374	11.1186	11.2392	11.2589	10.8152
ENSG00000085721	RRN3	protein_coding	10.0282	10.1922	9.99595	10.0249	10.2786	10.4406	10.1675	10.0611	9.96283	10.0665	10.0656	9.84313	10.2094	10.4135	10.288	10.0976	9.95048	9.88087	9.96302	9.74355	9.64288	9.82032	9.42802	9.52534	5.99076	5.66266	6.10765	5.95955
ENSG00000085760	MTIF2	protein_coding	9.80121	10.0258	9.92984	9.81821	9.59906	9.83129	9.7677	9.6996	9.96898	10.134	9.91565	9.9795	9.58137	9.88158	9.83398	9.6232	10.0843	10.175	10.2244	10.1427	9.79297	10.0087	9.85426	10.0243	7.83926	7.68968	7.46819	6.93933
ENSG00000085788	DDHD2	protein_coding	11.8122	11.8511	11.8376	11.7059	12.1485	12.3435	12.1587	12.048	12.4733	12.6123	12.511	12.3831	11.8502	11.9506	11.9499	11.7783	10.4439	10.7184	10.6975	10.5242	10.718	10.9299	10.9136	10.8367	10.765	10.8444	11.0455	11.1227
ENSG00000085832	EPS15	protein_coding	11.5957	11.6289	11.4507	11.4683	11.0492	11.2728	11.1927	11.0608	11.8842	12.0914	12.0269	11.8129	11.3342	11.4017	11.288	11.1408	11.8287	11.9283	11.8354	11.7158	11.8257	12.0739	11.7608	11.7479	11.7104	11.7002	11.7784	11.4634
ENSG00000085840	ORC1	protein_coding	4.40221	4.84425	6.00492	4.89697	4.86603	4.83374	5.55286	4.99595	5.06897	5.52561	6.82935	4.94037	6.17156	6.13816	6.35562	5.7449	4.84917	4.09661	4.03494	4.45411	2.69868	0	1.48375	3.08051	2.14578	2.96667	2.00909	1.43599
ENSG00000085871	MGST2	protein_coding	9.5541	9.52971	9.52871	9.5718	6.00261	6.18724	6.15147	5.68367	5.37279	4.93676	5.63753	5.01479	8.70727	8.67583	8.52842	8.34299	10.1192	10.1265	9.94712	10.1799	11.051	10.9171	11.0192	11.0357	10.8627	10.5997	10.9195	10.67
ENSG00000085872	CHERP	protein_coding	11.0079	10.6778	11.0002	11.147	11.0365	10.7458	11.1794	11.3162	11.485	11.1284	11.381	11.4963	10.987	10.7204	11.1171	11.038	11.0207	10.5674	11.031	11.0629	11.0183	10.8119	11.0223	11.1073	11.9343	11.7579	11.9018	12.0612
ENSG00000085978	ATG16L1	protein_coding	11.0385	11.0025	11.1198	11.0334	11.4504	11.482	11.3055	11.4239	10.6129	10.6624	10.5632	10.7039	11.4672	11.4374	11.4713	11.4969	10.3178	10.1403	10.287	10.236	10.1431	10.0339	10.0658	10.2633	10.0855	9.95649	10.3139	10.167
ENSG00000085982	USP40	protein_coding	9.64438	9.67948	9.48998	9.62941	9.66897	9.56779	9.5385	9.56506	10.1366	10.049	10.0438	10.2225	9.77253	9.53904	9.7034	9.56111	10.0415	9.88162	10.1316	10.0983	9.10693	9.45976	9.27126	9.27166	4.65674	4.93384	4.53455	5.48038
ENSG00000085998	POMGNT1	protein_coding	10.0383	9.93181	10.0108	10.2124	10.5326	10.3405	10.4505	10.3973	10.319	10.269	10.1942	10.2678	10.5478	10.4521	10.5355	10.6021	9.96366	9.77229	9.80929	9.8514	9.15407	9.01242	8.99851	9.43878	2.14578	0	3.02359	3.62415
ENSG00000085999	RAD54L	protein_coding	4.35863	3.89111	4.15162	4.66506	3.35658	3.58538	4.72672	3.7131	4.52922	4.50307	6.33077	5.07857	6.44225	6.11648	6.20829	5.50163	3.13558	3.44401	3.19577	4.38592	1.2372	2.32489	3.91274	3.13042	0	0	0	0
ENSG00000086015	MAST2	protein_coding	8.95839	8.62882	8.61001	9.03149	8.0694	7.85461	7.86271	7.99565	8.82982	8.83246	8.79075	8.91437	10.1166	9.84258	10.2074	10.0698	9.8863	9.7761	9.97252	9.97634	9.42751	9.13701	9.3543	9.70071	7.07367	6.13659	7.60283	7.01432
ENSG00000086061	DNAJA1	protein_coding	11.5099	11.5129	11.3929	11.1829	10.8296	10.9603	11.0156	10.7864	10.8611	11.016	11.0428	10.7574	10.9112	11.0893	11.0168	10.8576	12.0332	12.0257	12.0126	11.8174	11.9828	12.0604	11.8631	11.5987	13.2496	13.2912	12.8851	12.7755
ENSG00000086062	B4GALT1	protein_coding	12.0707	11.9002	11.9559	12.117	11.6761	11.6638	11.6653	11.6086	13.0563	13.0996	13.129	13.2247	12.7116	12.5537	12.5124	12.6496	11.4808	11.5162	11.3976	11.3494	12.3826	12.3947	12.2604	12.3014	13.1855	13.086	13.3605	13.2161
ENSG00000086065	CHMP5	protein_coding	9.83893	9.70219	9.51031	9.59976	9.33356	9.2422	9.25561	9.18372	9.23907	9.22419	9.32879	9.50994	9.25222	9.42574	9.48121	9.44182	10.1878	10.2388	10.199	10.0284	9.98647	10.3251	9.93055	10.0746	11.3803	11.4707	11.3823	11.0458
ENSG00000086102	NFX1	protein_coding	10.9025	10.9614	11.0494	11.0242	11.1507	11.1854	11.239	11.1037	11.765	11.765	11.8188	11.713	10.9001	10.7342	10.8226	10.7952	10.8036	10.6276	10.8628	10.8152	10.3341	10.403	10.5489	10.5367	9.10636	8.95285	9.12456	9.31912
ENSG00000086189	DIMT1	protein_coding	10.437	10.5642	10.4334	10.3557	10.6436	11.0659	10.8432	10.776	10.2017	10.2776	10.2069	9.83431	10.2288	10.4518	10.3356	10.07	9.89434	9.83388	9.94808	9.78161	9.45868	9.5594	9.34055	9.42853	7.64403	6.76195	7.74802	6.50121
ENSG00000086200	IPO11	protein_coding	8.18471	7.758	8.00227	7.86909	7.83995	8.12453	8.15469	8.18057	7.77647	8.0077	7.81987	7.61531	8.76733	9.15072	8.89692	8.72115	8.18571	8.29611	8.14661	7.92542	7.83206	7.50816	7.89931	7.46441	7.67164	8.35555	8.10944	7.63115
ENSG00000086232	EIF2AK1	protein_coding	11.6915	11.693	11.7052	11.714	11.4577	11.6227	11.5449	11.6297	11.6844	11.849	11.8942	11.9039	12.0184	12.0321	12.1025	12.103	11.7216	11.6602	11.5968	11.7186	11.7208	11.7933	11.7589	11.7983	10.6435	10.3827	10.8706	10.2405
ENSG00000086288	NME8	protein_coding	7.43955	7.23087	7.44651	7.43904	1.31759	0	1.31989	0.353325	0	1.46038	0	1.36748	9.40154	9.31188	9.38046	9.46369	5.56671	5.20566	4.57175	5.38132	8.50922	8.98062	8.56301	8.71353	8.4731	8.07352	8.26623	8.56733
ENSG00000086289	EPDR1	protein_coding	5.01369	4.94003	5.06321	5.13218	3.7291	3.55599	3.13911	3.44259	2.26781	0	1.91478	1.36748	6.67253	7.33962	6.74954	6.76362	3.79661	4.43915	3.79135	3.48724	4.50606	5.55021	5.40952	5.1977	3.59995	0	3.04248	4.28691
ENSG00000086300	SNX10	protein_coding	11.2148	11.2617	10.889	10.6723	7.8614	8.03612	8.06781	7.91882	10.9921	11.2846	11.1478	11.0204	9.83744	10.1046	9.90909	9.668	12.3022	12.3007	12.1712	11.9644	12.443	12.6985	12.1457	12.0834	13.7728	13.9491	13.8085	13.3619
ENSG00000086475	SEPHS1	protein_coding	9.44005	9.49475	9.27242	9.45941	9.62388	9.73494	9.5321	9.48102	9.30013	9.14113	9.30375	9.20624	9.57661	9.52855	9.73509	9.59385	8.99054	9.05094	8.94498	9.08036	8.98455	9.08435	9.05224	9.10118	2.14578	3.96667	4.02359	0
ENSG00000086504	MRPL28	protein_coding	9.80346	9.61775	9.67437	9.86474	9.30252	9.30005	9.35178	9.40051	9.64255	9.39849	9.76912	9.87484	9.8736	9.61968	10.0388	10.0056	10.0266	9.87513	9.97127	10.1521	10.3093	10.1246	10.0487	10.3677	10.3459	10.1433	10.463	10.0644
ENSG00000086506	HBQ1	protein_coding	0.967211	2.149	2.83874	2.65819	0	0.551105	2.07622	1.80996	2.11581	0	0	0.530978	5.28324	4.95795	5.6111	5.6775	0.976751	0	0	0	0	0	0	0	0	0	0	0
ENSG00000086544	ITPKC	protein_coding	8.74397	8.249	8.4256	8.70231	8.20548	7.92537	8.1373	8.07457	8.61424	8.37147	8.64902	8.68842	8.6495	8.46107	8.74038	8.88853	8.67104	8.52292	8.7409	9.03314	9.19916	8.58985	9.39142	9.44154	8.95184	8.8993	8.97172	9.0889
ENSG00000086548	CEACAM6	protein_coding	6.14908	6.15908	6.11374	6.5927	0	0	0	0	0	0	0	0	0	0	0	0	0	1.28308	0	0	0	1.51321	0	0	5.90919	5.01281	4.97778	5.3448
ENSG00000086589	RBM22	protein_coding	11.1987	11.1943	11.1803	11.1237	11.0478	11.0486	11.0264	10.9446	11.2613	11.3612	11.3389	11.2655	11.3605	11.4265	11.3048	11.4173	11.4931	11.4015	11.3365	11.4415	11.4103	11.4163	11.2458	11.2733	12.3537	12.0903	12.4759	12.3833
ENSG00000086598	TMED2	protein_coding	11.6332	11.6712	11.6166	11.4864	11.0651	11.406	11.2925	11.207	11.2022	11.3376	11.5103	11.3031	11.8956	12.1037	11.8876	11.8304	11.7247	11.8158	11.8142	11.6196	12.0611	12.1595	12.071	12.0261	11.8723	11.8587	11.9431	11.6781
ENSG00000086619	ERO1LB	protein_coding	9.55578	9.562	9.28085	9.54181	9.59376	9.86036	9.67402	9.47502	9.84995	9.74865	9.69545	9.48938	9.45467	9.62772	9.49505	9.54229	9.13447	9.45616	9.27822	9.29491	9.3435	9.50914	8.99527	9.21643	10.0127	10.0338	10.0733	9.79828
ENSG00000086666	ZFAND6	protein_coding	10.5859	10.6811	10.4884	10.4397	10.1212	10.3435	10.2463	10.0519	11.1772	11.2162	11.2658	11.1473	10.7518	10.9077	10.8768	10.7403	11.1207	11.1953	11.3131	11.1087	10.6959	10.9199	10.6472	10.7083	11.7025	11.7204	11.843	11.5122
ENSG00000086712	TXLNG	protein_coding	10.4203	10.504	10.585	10.4307	11.0173	11.122	10.9045	10.9208	10.7111	10.7552	10.7463	10.6736	10.0586	10.2197	10.0759	10.1141	9.40946	9.43377	9.57873	9.39478	9.43984	9.60245	9.60366	9.74044	7.00326	6.56413	6.21262	6.83995
ENSG00000086730	LAT2	protein_coding	11.7631	11.6531	11.7507	11.7635	5.87402	5.58961	6.30427	5.43082	12.7843	12.6487	12.768	12.8922	12.323	12.2634	12.3447	12.3303	11.7995	11.887	12.0735	11.9392	12.974	12.8865	13.0447	13.0492	14.2001	13.9413	14.1586	14.0916
ENSG00000086758	HUWE1	protein_coding	13.0591	13.0799	13.1446	13.2057	13.3388	13.3598	13.4158	13.4913	13.2622	13.2166	13.3487	13.207	13.6592	13.54	13.6544	13.5678	12.8902	12.7846	12.8976	12.8302	12.6448	12.5908	12.7138	12.7202	12.1537	11.8058	12.0568	12.0625
ENSG00000086827	ZW10	protein_coding	8.7039	8.71125	9.00029	8.77214	8.69688	8.9199	8.66202	8.34346	8.81709	8.9087	8.78138	8.61208	8.80919	8.73057	8.78358	8.8602	9.25829	9.24557	9.28899	9.02816	8.96421	8.94433	8.87616	8.96659	5.3157	4.96667	5.18386	5.72877
ENSG00000086848	ALG9	protein_coding	8.65237	8.81912	8.66545	8.90654	9.25328	9.35808	9.19715	9.07159	8.56123	8.93019	8.70939	8.50529	8.75639	8.67919	9.03525	8.68566	8.42624	8.79752	8.60175	8.68332	7.81752	7.61838	7.92021	7.66397	0	0	1.02359	0
ENSG00000087008	ACOX3	protein_coding	8.25461	8.32575	8.38656	8.59471	8.03677	7.91259	8.32551	8.3484	8.31537	8.56241	8.4755	8.74295	8.02885	7.98114	8.35435	8.13443	9.04463	8.66774	9.04495	9.02159	8.88458	8.72743	8.71065	9.07916	6.77397	6.51387	6.68977	6.58573
ENSG00000087053	MTMR2	protein_coding	8.56395	8.60767	8.56865	8.28382	8.71257	8.73916	8.73614	8.77843	8.72691	9.07229	9.04082	8.72617	9.66308	9.65691	9.75362	9.65434	8.05768	7.98297	7.96701	7.98705	7.85406	7.62924	7.69301	7.88329	4.87696	4.59894	5.22051	4.43599
ENSG00000087074	PPP1R15A	protein_coding	11.8882	11.821	10.7035	11.0512	9.93292	10.1652	9.72695	9.79768	11.5811	11.5333	11.0088	11.6627	12.0423	12.4338	11.5393	11.5363	12.5194	13.0889	12.6363	13.1758	13.4585	13.6437	12.8191	12.7729	14.9261	14.7719	14.7674	14.7524
ENSG00000087077	TRIP6	protein_coding	7.65286	7.40842	7.46829	7.7414	7.69002	7.64977	7.67434	7.29783	7.50105	7.15359	7.22857	7.69678	5.134	4.67722	5.42318	4.98286	7.76397	7.22325	8.07717	7.99957	7.84745	7.54376	7.45299	7.81301	9.36013	8.43492	9.23635	9.57574
ENSG00000087086	FTL	protein_coding	14.104	14.1359	14.2836	14.1387	12.7549	12.6839	12.722	12.9036	13.1845	13.1477	13.1408	13.3564	12.5437	12.4887	12.2409	12.5754	15.2282	15.2644	15.1206	15.2605	15.0935	15.1635	15.2463	14.963	16.0639	16.0357	16.1569	16.0778
ENSG00000087087	SRRT	protein_coding	12.221	12.0507	12.2589	12.2772	12.5218	12.3983	12.5113	12.5979	12.3666	12.1858	12.3602	12.3699	12.2303	12.0227	12.132	12.1576	12.0762	11.9531	12.2021	12.2309	11.7869	11.6597	11.7174	11.9349	12.1016	11.9131	12.0747	12.1704
ENSG00000087088	BAX	protein_coding	10.7876	10.5375	10.6051	10.8406	10.4336	10.3375	10.4665	10.5933	10.8845	10.659	10.8539	11.1019	10.8999	10.686	11.0111	11.0613	11.2608	11.1413	11.3909	11.3667	11.1388	10.816	11.0004	11.2094	10.8537	10.3995	11.0221	10.9473
ENSG00000087095	NLK	protein_coding	9.47058	9.58118	9.41999	9.41894	9.22922	9.29509	9.32593	9.38082	9.74143	9.66515	9.69974	9.6416	9.42328	9.45148	9.61897	9.33081	9.51506	9.5472	9.43467	9.32333	9.49488	9.5092	9.42545	9.39491	8.13082	7.98904	7.91379	7.86359
ENSG00000087111	PIGS	protein_coding	10.9997	10.8554	10.9794	11.0991	10.4975	10.4685	10.603	10.6298	10.6691	10.5737	10.7345	10.7163	11.1859	11.1254	11.2038	11.2732	11.3616	11.2402	11.2824	11.3216	11.6197	11.5297	11.5063	11.679	10.8708	10.7134	11.0357	10.8775
ENSG00000087152	ATXN7L3	protein_coding	11.9105	11.8199	11.8978	11.9985	11.9193	11.8008	11.9558	11.8976	11.7019	11.5961	11.6972	11.7638	11.4657	11.3997	11.6239	11.6164	12.0568	11.9479	12.0703	12.1056	12.2848	12.1583	12.1965	12.2809	13.201	12.9893	12.9783	12.9778
ENSG00000087157	PGS1	protein_coding	11.0718	10.8984	11.1027	11.15	10.9422	10.8742	11.0916	11.0715	10.6553	10.6094	10.7284	10.8504	10.5225	10.4329	10.717	10.6159	10.9454	10.8379	11.03	10.8683	11.3801	11.1567	11.6092	11.4942	13.409	12.7341	13.4003	13.298
ENSG00000087191	PSMC5	protein_coding	11.3887	11.299	11.4192	11.4091	11.536	11.5116	11.5853	11.5474	11.1608	11.2275	11.2546	11.346	11.5122	11.4533	11.4308	11.4467	11.5102	11.4898	11.6032	11.6688	11.311	11.1955	11.3891	11.3504	9.45989	9.32192	9.41627	9.29718
ENSG00000087206	UIMC1	protein_coding	10.2645	10.3213	10.3682	10.2004	10.1008	10.1352	10.1327	9.99088	10.5242	10.5102	10.5742	10.6351	9.97958	10.2056	10.2152	10.0421	9.48405	9.59732	9.67801	9.47807	10.4388	10.4848	10.5576	10.6666	12.5752	12.4979	12.9343	12.7047
ENSG00000087237	CETP	protein_coding	8.01112	7.73818	7.88298	7.3371	8.33751	7.83664	8.01601	7.64246	7.92302	7.72792	7.74856	7.22621	6.36853	5.75696	6.02779	5.6433	7.08919	6.37901	6.54792	6.23302	7.19513	6.44678	6.61468	6.60365	8.77397	8.41788	7.37444	7.63369
ENSG00000087253	LPCAT2	protein_coding	10.726	10.7366	10.3421	10.2999	1.31759	2.12887	1.75429	0	3.23866	1.46038	2.49974	1.36748	6.29824	6.72785	5.31529	4.90561	12.4798	12.6356	12.524	12.3185	11.9847	12.2034	11.9464	11.6813	14.0056	14.0355	13.8078	13.4342
ENSG00000087263	OGFOD1	protein_coding	9.34769	9.56068	9.53005	9.46733	9.5556	9.76953	9.81027	9.66635	9.1623	9.3625	9.44547	9.18327	9.38101	9.47867	9.38988	9.05226	9.12695	9.13933	9.36013	9.30809	8.73084	8.54312	8.87985	8.80708	6.44364	6.44701	6.97742	6.50536
ENSG00000087266	SH3BP2	protein_coding	13.4976	13.3429	13.4413	13.4308	11.614	11.3535	11.5727	11.5566	12.4199	12.2977	12.4783	12.4054	13.7558	13.5446	13.8397	13.7247	15.3663	15.2328	15.457	15.3698	14.5412	14.4461	14.4462	14.5052	15.2235	15.0574	15.1077	15.248
ENSG00000087269	NOP14	protein_coding	10.5575	10.5675	10.6713	10.6639	10.909	10.8858	10.9365	10.8575	10.6107	10.5982	10.6314	10.5164	10.3425	10.4743	10.4429	10.4101	10.216	10.1886	10.3438	10.2888	10.1777	10.2505	10.2879	10.2391	5.30051	5.31331	5.30536	5.6825
ENSG00000087274	ADD1	protein_coding	13.0054	12.9102	13.016	13.0272	12.9832	12.9121	12.9833	12.9714	13.8052	13.7853	13.7855	13.8581	13.8811	13.7294	13.8362	13.8825	13.1344	13.0104	13.1548	13.1961	12.9156	12.8109	12.8765	12.945	13.5409	13.35	13.6287	13.5982
ENSG00000087299	L2HGDH	protein_coding	5.90441	5.74824	5.82281	6.26426	6.21685	6.59645	6.69128	6.61415	5.82157	6.0613	6.1713	6.1312	6.80503	6.59184	6.71483	6.59752	4.4794	4.90594	4.90362	5.69761	4.13394	4.15386	3.90311	3.10906	0	0	0	0
ENSG00000087301	TXNDC16	protein_coding	8.6765	8.70675	8.64875	8.59794	7.86726	8.29348	8.27762	7.94387	6.85037	6.93968	7.20922	6.97895	8.45325	8.83143	8.48943	8.35429	9.29812	9.35615	9.2861	9.22155	9.26163	9.61959	9.06992	9.19465	7.96621	8.66322	8.45303	8.55845
ENSG00000087302	C14orf166	protein_coding	10.131	10.1722	10.1438	10.0207	10.0976	10.1708	10.0487	10.0197	9.85003	10.0946	10.1569	10.1141	9.50692	9.74504	9.62643	9.474	10.3393	10.5366	10.4405	10.4559	10.414	10.5148	10.372	10.3974	7.46915	7.45595	7.83531	7.22519
ENSG00000087303	NID2	protein_coding	6.53445	7.26357	6.89763	6.81786	7.81057	7.65212	7.7449	7.4249	7.48252	7.40055	7.33651	7.42601	6.67509	6.8433	6.98177	6.7827	6.07829	5.87345	6.21648	6.42558	5.82914	5.00634	5.9871	5.98322	4.51873	5.2327	4.83094	6.01009
ENSG00000087338	GMCL1	protein_coding	9.59038	9.68195	9.53957	9.60091	9.55207	9.65776	9.93385	9.62126	9.6868	9.6986	9.77149	9.59577	10.1478	10.2761	10.3496	10.0806	9.13948	9.38059	9.29499	9.20472	8.93778	9.31184	9.25438	9.41302	10.8478	10.8564	11.004	10.8921
ENSG00000087365	SF3B2	protein_coding	12.4309	12.3255	12.4614	12.4957	12.4217	12.3469	12.4515	12.4916	12.4613	12.3827	12.5212	12.4947	12.567	12.5539	12.5955	12.5579	12.7059	12.6027	12.6741	12.7332	12.682	12.5643	12.6741	12.7377	12.9398	12.7618	13.0088	12.8703
ENSG00000087448	KLHDC5	protein_coding	10.0189	10.0853	10.0658	10.0268	10.3185	10.4111	10.3266	10.3203	9.70731	9.9188	9.75713	9.74703	10.0565	9.93257	10.19	9.96335	10.1748	10.0489	10.1968	10.0921	9.63177	9.85848	9.68083	9.88343	4.73074	4.55163	4.34551	5.02095
ENSG00000087460	GNAS	protein_coding	13.7804	13.8749	13.9263	13.9301	13.8343	13.8047	13.8011	13.8109	14.0857	14.1163	14.1534	14.2592	13.6447	13.6169	13.5757	13.6876	14.3425	14.2953	14.2967	14.3938	13.9773	13.9849	14.0225	14.0645	14.3371	14.0451	14.5017	14.3709
ENSG00000087470	DNM1L	protein_coding	11.1819	11.328	11.1634	11.0947	11.0342	11.2361	11.0806	10.9229	11.1055	11.2293	11.1389	11.006	11.1811	11.2243	11.2008	10.9805	11.6751	11.8654	11.8196	11.7436	11.394	11.5129	11.4041	11.4885	5.53809	6.32703	5.54464	6.22988
ENSG00000087502	ERGIC2	protein_coding	9.3739	9.55293	9.28845	9.20728	9.27013	9.51997	9.6353	9.42181	8.92016	9.07506	9.40387	9.11036	8.943	9.43041	9.36979	8.77771	9.02105	9.35121	9.51174	8.93811	9.31694	9.35084	9.24501	9.10694	10.7927	10.766	11.0527	10.4166
ENSG00000087586	AURKA	protein_coding	5.79736	4.84425	5.6454	5.40611	4.9718	4.52941	4.74887	4.98609	5.26781	5.30034	6.7459	5.57225	5.56153	5.65371	5.58529	5.44746	6.73025	6.56737	6.70301	6.72614	5.49347	5.74893	5.22576	6.10888	4.73074	2.96667	5.02178	3.57349
ENSG00000087589	CASS4	protein_coding	8.46396	8.33161	8.51483	8.53231	8.66215	8.80243	8.71499	8.51201	5.35187	4.26774	4.79743	5.06792	8.32184	8.18863	8.46841	8.44756	7.24471	6.98574	7.61229	7.07079	7.95483	8.05066	8.39076	8.50042	12.6962	12.6306	13.0238	12.8476
ENSG00000087884	C11orf67	protein_coding	4.89875	5.49438	5.26587	5.6299	5.37088	5.79004	5.60122	5.68817	4.62896	4.44583	4.63518	5.52508	5.52301	5.5682	5.32804	5.44545	4.87945	4.56713	5.63011	5.29884	6.14938	6.29652	5.99958	6.0018	5.56394	5.47476	4.16154	4.66405
ENSG00000087903	RFX2	protein_coding	7.6424	7.35903	7.08185	7.45507	7.05989	6.83859	6.99339	7.17947	6.44399	6.41221	6.36894	6.48713	5.86372	6.25042	5.85928	6.0783	6.9576	7.01824	7.01828	7.15045	8.37533	8.46425	8.31322	8.64376	12.0353	11.7917	12.2112	12.2419
ENSG00000087995	METTL2A	protein_coding	7.47379	7.29932	6.97241	7.32849	7.44996	7.62632	7.65032	7.23701	7.32439	7.45519	7.65948	7.54779	7.5932	7.28012	7.58553	7.30227	7.16575	6.67643	7.21577	7.20597	6.46428	6.46787	6.84902	6.87974	0	0	0.772046	2.43599
ENSG00000088035	ALG6	protein_coding	9.61991	9.71559	9.70754	9.57544	9.6703	9.90307	9.82051	9.56485	9.49596	9.65218	9.72394	9.32673	9.67002	9.87209	9.90517	9.65107	9.11918	9.36262	9.39609	9.2384	9.45804	9.53818	9.47624	9.5058	8.73134	8.84073	8.79694	8.44766
ENSG00000088038	CNOT3	protein_coding	11.2173	10.9748	11.1579	11.3361	11.5403	11.2182	11.2782	11.4629	11.3931	11.2236	11.2966	11.355	11.3538	11.0263	11.3962	11.3557	11.2218	10.918	11.2145	11.2567	11.3542	11.004	11.3062	11.4281	12.5683	12.1252	12.6493	12.7405
ENSG00000088179	PTPN4	protein_coding	11.3231	11.3631	11.2898	11.3559	11.5843	11.893	11.7496	11.6106	9.31967	9.33081	9.47863	9.1146	13.171	13.2197	13.2041	13.1542	8.47161	8.38343	8.70627	8.79598	8.04505	8.17385	8.71219	8.52457	7.26638	7.4261	7.89887	7.48038
ENSG00000088205	DDX18	protein_coding	11.3725	11.3962	11.4003	11.3245	11.488	11.7389	11.6479	11.4141	11.1701	11.3041	11.2424	11.1479	11.1432	11.2554	11.218	11.193	11.3539	11.5076	11.4986	11.3145	11.0962	11.3746	11.0804	11.1301	8.85355	8.76912	8.60388	8.64349
ENSG00000088247	KHSRP	protein_coding	11.9014	11.7817	12.0228	12.0844	11.9816	11.7314	11.9604	11.9839	12.0545	11.8576	12.0922	12.0617	11.9397	11.7023	11.8934	11.8671	12.1742	11.9781	12.1783	12.1487	12.1075	11.9871	12.0904	12.2525	11.2454	10.9623	11.2513	11.2406
ENSG00000088256	GNA11	protein_coding	7.60858	7.46908	7.74354	7.92937	7.82507	7.12842	8.01723	7.33741	7.78351	7.50805	7.93103	7.76836	3.83283	3.73762	3.62085	2.90561	7.42504	7.05602	7.32462	7.20508	8.03437	8.01226	8.17025	8.11095	4.4677	2.96667	4.72403	3.43599
ENSG00000088298	EDEM2	protein_coding	10.2777	9.97058	10.0534	10.1963	9.66816	9.44764	9.36049	9.4736	9.96294	9.75665	10.0898	10.2622	9.99468	9.8077	9.90543	10.0213	10.5684	10.4023	10.4173	10.6532	10.9915	10.76	10.8089	10.9103	11.4951	11.0588	11.3867	11.0655
ENSG00000088325	TPX2	protein_coding	5.44243	5.44302	6.4679	5.60679	4.77702	4.12887	6.03858	5.15409	5.45209	6.0973	7.365	6.31701	7.20439	7.52045	7.84286	7.05969	3.35468	3.28308	4.14352	4.56069	0	0	0	0	0	0	0	3.43599
ENSG00000088356	PDRG1	protein_coding	8.26111	8.07026	8.12439	8.38873	8.12095	8.4289	8.43862	8.33146	8.48077	8.5564	8.78367	8.6886	8.73848	8.4886	8.6627	8.49258	8.74216	8.59201	8.88825	8.92416	8.04168	8.07377	7.71584	8.17463	7.30927	5.66711	7.65963	7.05128
ENSG00000088387	DOCK9	protein_coding	11.2925	11.4124	11.4235	11.4786	12.2389	12.4101	12.2651	12.2462	9.54528	9.65164	9.48011	9.3864	11.1877	11.1938	11.1612	11.1409	6.52525	6.24146	6.04591	5.93265	5.7695	5.59812	4.69632	5.77872	5.83954	5.55163	6.72291	5.68391
ENSG00000088448	ANKRD10	protein_coding	11.7009	11.6943	11.5729	11.5494	11.6096	11.6612	11.6162	11.5886	12.4967	12.5574	12.4704	12.3579	12.1011	12.2216	12.1999	12.1008	11.4795	11.62	11.5582	11.4471	11.382	11.5286	11.3939	11.4135	10.9365	10.9998	11.1388	11.2098
ENSG00000088451	TGDS	protein_coding	8.76159	8.72007	8.4292	8.71775	8.74352	8.99052	8.89981	8.77073	8.56738	8.61023	8.66546	8.65768	8.89288	8.91593	8.92367	8.58847	8.30571	8.4499	8.52076	8.40342	8.07288	7.87322	8.04981	8.07991	4.94693	4.95944	6.34407	6.03173
ENSG00000088538	DOCK3	protein_coding	6.7255	6.96309	7.11051	6.83929	7.72732	7.52256	7.80468	7.28054	2.63518	3.36342	3.13511	4.36206	7.64386	7.70755	7.54817	7.59193	3.62061	0	2.54406	2.86915	0	2.51321	3.06871	2.82229	0	0	3.02359	2.43599
ENSG00000088543	C3orf18	protein_coding	8.75069	8.5263	8.50402	8.62601	9.53801	9.44621	9.20848	9.39068	9.03529	8.79525	8.82743	8.87683	9.00917	8.82078	8.99261	9.08372	5.53707	5.01889	5.64493	5.18014	4.97686	5.519	5.8822	6.04289	4.14578	0	2.21827	3.43599
ENSG00000088682	COQ9	protein_coding	9.80038	10.0088	10.2125	10.1063	9.93583	9.89967	10.1168	10.146	9.7279	9.91407	9.89452	9.99196	9.70113	9.63418	9.85613	9.9758	10.352	10.1789	10.3988	10.3461	9.96516	9.89308	10.0488	10.1707	9.07624	8.88362	8.63682	9.06767
ENSG00000088766	CRLS1	protein_coding	9.55517	9.54621	9.56059	9.62186	9.38303	9.17804	9.37821	9.25233	8.85727	9.07067	9.15395	9.07787	9.37884	9.37523	9.38075	9.31206	9.14631	9.10577	9.34731	9.13771	9.98945	9.9131	10.1126	10.0321	4.14216	0	2.02359	0
ENSG00000088808	PPP1R13B	protein_coding	8.90898	8.92435	9.2229	9.26459	9.69879	9.44062	9.66876	9.77905	9.55372	9.30913	9.51785	9.47239	10.2516	9.83313	10.2751	10.25	7.06333	6.76335	6.74204	7.28751	6.53213	5.89033	6.11194	6.4749	5.85065	6.15728	5.40625	5.77512
ENSG00000088812	ATRN	protein_coding	10.6474	10.4805	10.7044	10.5947	10.0913	10.1247	10.0945	10.152	9.88704	9.72196	9.81236	9.82474	10.4785	10.3961	10.5472	10.5136	10.8008	10.8663	10.8846	10.8707	11.4784	11.4639	11.4201	11.5694	3.14578	4.96667	4.60132	5.2163
ENSG00000088826	SMOX	protein_coding	7.15452	7.51786	6.8676	6.66044	0	1.12887	1.75429	2.44259	2.26781	0	4.13975	2.95244	5.48425	4.41569	4.82466	5.22272	6.47027	6.56292	6.3749	6.74665	6.58981	6.54222	6.95299	7.17773	0	0	2.02359	0
ENSG00000088827	SIGLEC1	protein_coding	10.1682	10.1556	9.69128	9.5778	0	0	0	0	0	0	0	0	7.07989	5.86657	6.50005	6.0502	8.94482	9.04503	8.82754	8.5716	11.9729	11.9745	11.3488	11.4364	3.73074	2.96667	4.02359	0
ENSG00000088832	FKBP1A	protein_coding	12.2776	12.1802	12.2973	12.0969	10.9968	11.1105	11.0221	10.9521	11.0947	11.2088	11.2844	11.2909	11.0654	11.011	10.9123	10.8618	13.2597	13.2781	13.292	13.1994	13.245	13.2453	13.1807	13.1573	13.6008	13.4683	13.717	13.3782
ENSG00000088833	NSFL1C	protein_coding	11.1079	10.8794	10.8761	11.0773	10.0442	10.0801	9.90251	9.98678	10.5855	10.5314	10.5828	10.6955	10.0219	10.0855	9.81012	9.93576	11.3404	11.19	11.3407	11.4006	12.0537	11.8016	11.9529	12.2009	13.313	13.147	13.4824	13.4261
ENSG00000088854	C20orf194	protein_coding	9.55095	9.58102	9.87117	9.59365	8.46	8.70902	8.61295	8.65497	8.28918	8.4428	8.32883	8.25513	8.94476	8.93218	8.71553	8.85872	9.90838	9.89001	10.153	10.1273	10.5962	10.6882	10.6881	10.8161	5.73074	3.96667	5.4159	3.43599
ENSG00000088876	ZNF343	protein_coding	8.6453	8.78081	8.53871	8.58904	8.53133	8.8572	8.83137	8.84892	9.13645	9.14982	9.21957	9.25847	8.37367	8.09447	8.4287	8.5303	8.3818	8.21701	8.5648	8.34188	8.11397	8.17925	7.9376	8.33585	4.4677	3.96667	4.28361	4.02095
ENSG00000088881	EBF4	protein_coding	6.67944	6.17241	6.93803	7.14522	6.5247	7.08957	7.07928	7.3837	4.49123	4.70375	4.30021	5.17483	9.67059	9.49517	9.82905	10.0009	2.03564	2.18612	3.55855	3.19108	0	1.51321	0	0.500367	0	0	0	0
ENSG00000088882	CPXM1	protein_coding	4.34236	4.74961	4.66249	5.23108	4.31759	1.12887	2.21372	3.39865	4.4505	4.62388	4.74057	5.27244	6.87822	6.58642	6.93246	6.55446	1.03564	2.28308	3.25232	4.02943	0	0	0	0	0	0	0	0
ENSG00000088888	MAVS	protein_coding	10.8618	10.8833	11.1003	10.9934	10.979	10.8789	11.1178	11.1433	10.729	10.5434	10.6324	10.5975	10.7389	10.5801	10.7909	10.5821	10.7197	10.4929	10.7531	10.6684	11.2005	11.03	11.3314	11.3463	10.3068	10.3663	10.4766	10.6316
ENSG00000088899	RP5-1187M17.10	protein_coding	7.65994	7.77304	7.75998	8.01574	8.62475	8.21049	8.64467	8.6084	5.90124	5.98394	5.86898	5.92207	4.48491	4.11613	4.7167	4.49057	5.843	4.60501	5.14352	5.45411	4.22244	4.68313	4.48375	4.94927	0	2.96667	3.02359	0
ENSG00000088930	XRN2	protein_coding	12.0874	12.1216	12.0774	12.0307	11.6124	11.8004	11.7409	11.6234	11.3063	11.38	11.3608	11.2458	11.6036	11.6269	11.5085	11.5597	12.2328	12.3306	12.3019	12.2966	12.7762	12.8526	12.7949	12.7601	13.119	12.9196	13.3129	13.0318
ENSG00000088970	PLK1S1	lincRNA	9.83459	9.90111	9.69084	9.90161	10.0793	10.0847	10.0909	10.1919	10.2523	10.3204	10.15	10.2573	9.95534	9.86595	9.93009	9.97849	9.32502	9.46676	9.41676	9.55755	9.00703	9.2177	9.12806	9.25933	10.3237	10.297	10.4872	10.4252
ENSG00000088986	DYNLL1	protein_coding	10.2354	10.3367	10.3818	10.1338	9.59623	9.55711	9.7063	9.54369	10.2983	10.3004	10.5098	10.4935	10.5588	10.6212	10.6526	10.493	10.9045	10.8476	11.074	10.995	10.8794	10.8342	10.9697	10.8082	7.71076	7.35898	8.04418	7.28948
ENSG00000088992	TESC	protein_coding	9.11938	8.86991	9.09247	9.15947	5.58737	5.53758	5.85106	6.21922	6.65772	6.78843	7.28215	7.36658	8.68226	8.56452	8.79946	8.73165	11.3005	10.9699	11.3794	11.5133	10.2519	10.1007	10.2678	10.5786	7.45648	5.76368	8.16006	6.60431
ENSG00000089006	SNX5	protein_coding	11.1611	11.2552	11.1689	11.0943	10.6807	10.759	10.7654	10.654	11.8509	11.9482	11.9162	11.8212	11.1327	11.1705	11.2941	11.1171	12.2677	12.2934	12.2286	12.2295	11.3275	11.4846	11.4839	11.3881	8.53552	8.98499	8.31208	8.18484
ENSG00000089009	RPL6	protein_coding	12.0486	12.1123	12.241	12.0309	12.3959	12.5258	12.3157	12.3928	12.2282	12.369	12.2032	12.4399	11.7066	11.7996	11.4781	11.6872	11.836	11.9837	11.8496	11.9471	11.8629	12.0193	11.9906	11.9068	8.43727	8.25207	8.78474	8.49755
ENSG00000089012	SIRPG	protein_coding	10.1485	10.3397	10.3245	10.4087	11.2734	11.2252	11.2874	11.2926	0	1.46038	0	0	6.1683	6.02627	6.44619	6.68487	3.97863	3.79657	3.03623	2.8065	4.72946	4.09576	2.19745	3.93999	3.59468	3.30009	4.79336	6.33129
ENSG00000089022	MAPKAPK5	protein_coding	9.97025	10.0659	9.84143	9.97127	10.2161	10.3028	10.0977	10.1375	10.2363	9.99928	9.81442	9.95458	10.0801	10.1147	9.98302	9.90803	10.1536	10.1059	10.0633	10.1304	10.2496	10.4369	10.0819	10.3487	8.47975	8.51834	8.36703	8.44506
ENSG00000089041	P2RX7	protein_coding	10.3469	10.2232	10.333	10.1354	8.58531	8.6143	8.56576	8.66804	8.33508	8.40735	8.38002	8.68715	9.76404	9.72721	9.80732	9.72153	11.2448	11.1856	11.3577	10.8412	11.6174	11.6867	11.5758	11.4451	2.14578	0	0	0
ENSG00000089048	ESF1	protein_coding	8.85227	9.00052	8.95053	8.50662	8.95921	9.11739	9.0961	8.52442	8.98295	9.42646	9.08571	8.7267	8.43181	8.65896	8.51987	8.37126	8.63504	8.90396	9.0811	8.70324	8.65005	8.66346	8.39844	8.46101	3.72109	4.55163	2.02359	2.43599
ENSG00000089050	RBBP9	protein_coding	8.47808	8.25548	8.4643	8.59824	8.70034	8.74358	8.71678	8.57743	8.65514	9.02415	8.7044	8.90081	8.75101	8.65027	8.74003	8.66281	8.19723	8.35454	8.47974	8.15381	8.29082	8.49049	8.41921	8.39203	4.46192	2.96667	4.34551	0
ENSG00000089053	ANAPC5	protein_coding	12.4549	12.5084	12.4993	12.5006	12.5506	12.6329	12.5979	12.6161	12.6014	12.6625	12.6143	12.6245	12.7017	12.7182	12.6872	12.7339	12.3845	12.3653	12.3365	12.3944	12.3296	12.3584	12.2832	12.4431	10.8513	10.9392	11.074	11.1543
ENSG00000089057	SLC23A2	protein_coding	11.0259	11.0341	11.0534	11.1028	10.7895	10.8568	10.8813	10.7995	11.6286	11.6608	11.6844	11.6688	10.5898	10.7088	10.6866	10.6288	11.0624	10.9849	11.1111	11.0686	11.3326	11.3807	11.4155	11.5137	11.8209	11.6884	11.8662	11.8798
ENSG00000089060	SLC24A6	protein_coding	11.1406	11.0621	11.2653	11.3111	11.426	11.3887	11.6093	11.4665	9.39358	9.1087	9.26713	9.54146	9.39533	9.09299	9.41689	9.31206	11.6074	11.3496	11.6421	11.6977	11.2139	11.086	11.2584	11.3578	11.6581	11.295	11.9857	11.8847
ENSG00000089063	TMEM230	protein_coding	10.8816	10.8458	10.7285	10.8022	10.7513	10.9101	10.7514	10.5683	10.683	10.8789	10.7988	10.7508	10.7879	10.9556	10.7557	10.7624	11.1115	11.1749	11.1607	11.0923	11.0945	11.2754	11.0778	11.0171	9.7173	9.60908	9.55192	9.1757
ENSG00000089094	KDM2B	protein_coding	11.0359	10.9939	11.0608	11.0637	10.898	10.8456	10.7986	11.0186	11.7988	11.5712	11.6434	11.7741	11.2064	10.9372	10.9664	11.1071	11.5734	11.4175	11.5404	11.5872	11.2416	11.0897	11.1933	11.305	7.26168	7.92177	7.74396	7.67542
ENSG00000089123	TASP1	protein_coding	7.50261	7.59813	7.49866	7.59223	7.93598	7.97699	7.96608	7.56733	7.54319	7.53077	7.97623	7.30577	7.63281	7.63117	7.67147	7.54465	7.22764	7.79008	7.73538	7.83078	6.90151	6.56849	6.68656	6.88924	4.45902	1.71513	4.34551	4.01613
ENSG00000089127	OAS1	protein_coding	11.4524	11.2831	11.0901	11.0237	8.84444	9.02905	8.78711	8.61266	11.3752	11.4826	11.4742	11.6499	9.14916	9.11922	9.0788	8.92442	13.365	13.1058	13.0226	13.0083	12.4796	12.3549	12.2088	12.1234	9.36759	10.3577	8.53091	6.94821
ENSG00000089154	GCN1L1	protein_coding	12.2039	12.1445	12.1876	12.3118	12.482	12.3939	12.5608	12.557	12.3788	12.1761	12.385	12.3348	12.3267	12.1041	12.257	12.2739	11.6615	11.3866	11.687	11.6551	11.6473	11.4862	11.6922	11.8192	7.59435	7.00931	7.19151	7.66172
ENSG00000089157	RPLP0	protein_coding	12.6282	12.7363	12.6788	12.6854	13.0403	13.0954	12.9633	12.9967	13.1164	13.1666	13.0862	13.1485	11.9489	12.1235	11.7288	11.8599	12.0703	12.2913	12.2065	12.1352	12.1518	12.1798	12.1366	12.1979	6.60258	6.10581	5.93048	6.52345
ENSG00000089159	PXN	protein_coding	13.3856	13.15	13.4456	13.5146	13.2688	13.0241	13.2003	13.3217	7.89949	7.73769	8.29452	8.10189	14.7657	14.5747	14.7367	14.8017	10.3641	10.5854	10.7684	10.6194	13.8772	13.6631	13.8542	13.937	15.9936	15.811	15.9948	16.1142
ENSG00000089163	SIRT4	protein_coding	4.66553	5.10711	5.86081	4.78747	5.45181	4.87411	5.41763	5.37617	4.26781	4.06208	4.82167	4.16864	5.71589	5.22305	5.276	5.83477	1.62061	2.28308	0	0.869152	3.60095	4.10057	3.65368	3.30772	0	0	0.509012	0
ENSG00000089169	RPH3A	protein_coding	6.76996	6.75183	7.59184	7.48079	0	0	0	1.44259	0	0	0	0	2.02547	2.41569	0.0972889	1.32065	8.35631	8.38532	8.36126	8.55102	8.75794	8.66944	9.09942	9.33151	3.73074	2.96667	2.02359	4.02095
ENSG00000089177	KIF16B	protein_coding	8.8904	8.77071	8.51812	8.75496	8.99841	9.03366	8.78589	8.80208	8.67864	8.66779	8.70059	8.44622	8.23902	8.04446	8.18008	7.88228	8.85838	8.94201	9.14521	8.80597	9.08814	9.13042	8.99218	8.97249	5.3157	4.77402	4.60373	5.33323
ENSG00000089195	TRMT6	protein_coding	9.48218	9.44143	9.57912	9.3499	9.16126	9.20857	9.36269	9.31166	9.23255	9.15059	9.29269	9.47647	9.58569	9.70939	9.90948	9.7698	9.57635	9.6769	9.66676	9.75482	9.6175	9.85639	9.59369	9.62565	3.14578	4.55163	3.60855	2.92141
ENSG00000089220	PEBP1	protein_coding	11.1502	11.0031	11.0699	11.0696	11.5847	11.5853	11.4241	11.5753	11.5542	11.5278	11.578	11.6164	10.3216	10.4188	10.175	10.4134	10.4369	10.5278	10.4993	10.4024	9.80238	9.70279	9.6936	9.85386	3.14578	1.84637	3.80599	0
ENSG00000089234	BRAP	protein_coding	9.74947	9.69088	9.82647	9.69966	9.5428	9.65608	9.55693	9.34726	9.52402	9.59275	9.668	9.52058	9.87403	9.82066	9.84322	9.6227	9.95927	9.78245	9.96884	10.1013	9.77074	9.87283	10.079	10.0284	10.6313	10.5333	10.7583	10.6985
ENSG00000089248	ERP29	protein_coding	12.0595	11.9788	11.9832	12.0397	11.9109	11.9423	11.9073	11.9008	12.4721	12.4953	12.508	12.6258	10.885	10.7512	10.8024	10.8496	11.9532	11.9189	11.8919	11.9792	12.2995	12.1568	12.2954	12.3294	9.20171	8.97005	9.05061	8.58533
ENSG00000089280	FUS	protein_coding	13.9376	13.866	14.0223	13.9416	14.1197	14.0785	14.2037	14.2251	13.8996	13.8994	13.9921	13.9173	13.8674	13.9591	13.9807	13.9523	13.4662	13.5317	13.7789	13.6191	13.51	13.5264	13.5594	13.4603	14.1327	14.0123	14.1566	14.2496
ENSG00000089289	IGBP1	protein_coding	10.2401	10.284	10.1177	10.3356	10.0841	10.3742	10.1378	10.146	10.1586	10.2794	10.1563	10.1712	9.74472	9.75461	9.7107	9.65573	10.4093	10.3911	10.3792	10.3949	10.3506	10.5189	10.5101	10.6016	9.85619	9.62404	9.96207	9.5668
ENSG00000089327	FXYD5	protein_coding	12.5428	12.4568	12.6503	12.7014	12.7765	12.5898	12.655	12.8124	12.6141	12.5367	12.5788	12.7874	12.3603	12.2279	12.2673	12.4616	12.7756	12.6871	12.9056	12.9722	12.7717	12.7145	12.8436	12.9033	10.6028	10.1264	10.8659	10.6599
ENSG00000089335	ZNF302	protein_coding	10.4495	10.4766	10.6824	10.507	10.8662	10.9129	10.9326	10.8377	10.7231	10.8689	10.8275	10.7039	10.4415	10.6523	10.7846	10.6107	9.40607	9.49351	9.61335	9.35876	9.46097	9.72981	9.97227	9.80488	6.26679	5.96667	6.60192	5.13643
ENSG00000089351	GRAMD1A	protein_coding	11.756	11.6959	11.9532	12.091	12.2867	12.1245	12.3748	12.4123	10.8594	10.7081	10.8079	11.0226	10.5199	10.2856	10.681	10.66	12.7417	12.3758	12.6254	12.8053	11.5614	11.3862	11.4511	11.6765	13.6193	13.1656	13.7601	13.6227
ENSG00000089486	C16orf5	protein_coding	9.92755	9.77222	10.0002	10.1775	10.1269	9.95386	9.99768	10.1288	9.93499	9.91554	9.88561	10.1923	11.0409	10.6887	10.9509	11.052	11.1092	10.7744	11.1647	11.2654	9.73852	9.53502	9.52163	9.82677	9.10497	8.82837	8.86191	9.22441
ENSG00000089505	CMTM1	protein_coding	6.51013	5.86023	6.68335	6.66394	5.94121	5.03493	5.55755	4.91828	4.45368	3.95277	4.51607	3.35671	7.3709	6.83147	7.33541	7.04744	6.3298	5.9469	6.16534	6.54315	7.31026	6.78188	7.15581	7.6048	9.64577	9.16704	9.86423	9.51835
ENSG00000089597	GANAB	protein_coding	13.0155	12.9272	13.0173	13.1296	13.1464	13.0464	13.1335	13.1875	12.8092	12.7949	12.8788	12.8135	13.5869	13.5109	13.4862	13.5736	12.893	12.809	12.8906	12.9425	13.112	13.0797	13.001	13.0781	12.1853	11.9223	12.0241	12.0102
ENSG00000089639	GMIP	protein_coding	12.6654	12.4744	12.6606	12.7167	12.2944	12.0313	12.2847	12.396	12.3444	12.1329	12.2501	12.4703	12.6967	12.3885	12.7523	12.7638	13.8747	13.554	13.7814	13.9009	13.2263	12.9763	13.1305	13.2696	15.5497	15.2542	15.5093	15.6786
ENSG00000089682	RBM41	protein_coding	9.7162	10.0465	9.90114	9.60726	9.87352	10.0585	9.98805	9.72792	10.0713	10.2828	10.2329	9.88018	9.83358	9.85086	9.91863	9.68964	9.47227	9.69191	9.5809	9.30011	9.50591	9.87918	9.9005	9.66957	5.41929	6.24316	6.34262	5.43599
ENSG00000089685	BIRC5	protein_coding	5.12174	4.37332	5.64609	4.82811	3.90255	2.71383	5.84175	3.02274	4.85277	5.04535	7.58083	4.63352	6.27264	6.32066	6.48961	5.90561	3.62061	4.28308	3.88048	4.03908	2.05251	1.51321	1.48375	1.50037	2.14578	2.27701	0	0
ENSG00000089692	LAG3	protein_coding	8.25814	7.90676	8.2698	8.4827	9.31483	8.99905	8.89665	9.21342	0	0	0.914782	0	3.02547	3.00065	3.36482	2.90561	1.03564	2.28308	1.55855	0.869152	0	0	0	2.46384	3.14578	2.96667	4.34551	1.14968
ENSG00000089693	MLF2	protein_coding	11.2747	11.0728	11.1878	11.2164	10.981	10.8609	10.9116	11.0347	11.2695	11.1186	11.184	11.3918	11.1323	11.0466	11.0763	11.0825	11.4203	11.3612	11.3694	11.4911	11.7713	11.53	11.5839	11.7454	13.8188	13.5604	13.6646	13.6998
ENSG00000089737	DDX24	protein_coding	12.2456	12.2688	12.2771	12.3213	12.5444	12.5889	12.6417	12.5921	12.3837	12.4295	12.3353	12.41	12.0374	11.9705	11.9634	12.0116	12.0803	12.1433	12.081	12.1236	11.6018	11.5373	11.446	11.5665	10.0082	9.35847	9.70777	9.79705
ENSG00000089775	ZBTB25	protein_coding	10.742	10.9917	10.8843	10.7965	11.587	11.6823	11.4902	11.4763	10.6135	10.9086	10.6405	10.5818	11.0138	10.9892	10.9997	10.8686	8.96694	9.06887	8.90934	8.94817	8.88885	8.8015	8.98576	9.20786	5.41006	5.80092	6.01309	6.46681
ENSG00000089818	NECAP1	protein_coding	11.0432	11.1146	10.7089	10.8547	10.8265	11.0238	10.8247	10.7519	10.3769	10.4663	10.5505	10.432	10.8272	10.943	10.7446	10.7723	10.9702	11.0857	10.8062	10.8209	11.6048	11.8316	11.0127	11.131	12.6649	12.6766	12.1866	12.3147
ENSG00000089820	ARHGAP4	protein_coding	14.0759	13.8242	14.0128	14.1717	14.2115	13.9008	14.1653	14.2318	14.0229	13.7545	13.9436	14.1533	14.0316	13.7247	13.9768	14.0307	14.5566	14.2478	14.5588	14.6523	13.9325	13.6825	13.9745	14.1273	14.3925	13.8958	14.4824	14.4073
ENSG00000089847	ANKRD24	protein_coding	6.31464	6.14647	5.20704	6.05154	6.50147	6.81313	6.96822	6.98051	6.1976	5.92962	5.53654	5.20845	5.13984	4.41389	5.02044	5.82844	5.98518	5.97629	5.74363	6.07665	5.33421	4.9069	4.77063	5.69177	2.14578	2.96667	3.02359	4.02095
ENSG00000089876	DHX32	protein_coding	8.11165	7.98729	8.34141	8.15444	7.23385	7.40325	7.31213	7.03101	7.84476	7.71074	7.91175	7.94998	8.25371	8.45726	8.39676	8.42724	8.41825	8.64868	8.52828	8.29794	8.93533	9.06672	9.10259	9.15378	0	3.38762	2.02359	0
ENSG00000089902	RCOR1	protein_coding	11.0648	10.9674	11.092	10.9917	9.92684	9.88403	9.78796	9.75933	10.133	10.172	10.3709	10.2632	9.95636	9.88203	9.87981	9.73267	11.9176	11.9452	11.9139	11.8951	11.9589	11.9775	12.1261	12.1124	13.003	13.0122	13.1833	13.062
ENSG00000089916	C14orf118	protein_coding	11.7113	11.8782	11.7423	11.7068	11.6905	11.8965	11.7999	11.7085	11.4801	11.5232	11.4779	11.308	11.6392	11.7415	11.6865	11.4163	11.7792	11.9112	11.9135	11.8096	11.9597	12.0659	11.9754	12.051	11.8704	11.9068	11.892	11.9571
ENSG00000090006	LTBP4	protein_coding	10.8659	10.5673	10.9757	11.2045	11.7118	11.2822	11.6381	11.8224	10.851	10.619	10.7353	11.1103	11.1227	10.8423	11.0985	11.2891	8.53238	8.29621	8.68603	8.69525	8.51408	8.09666	8.23971	8.8047	6.60061	6.65597	6.85546	6.77797
ENSG00000090013	BLVRB	protein_coding	10.0807	10.0216	10.1339	10.2303	7.06659	6.43557	6.79737	6.84518	7.38343	7.12998	6.71904	7.60607	7.49226	7.50908	7.35005	6.99647	9.85413	9.83121	10.0324	10.0163	11.6374	11.3129	11.6767	11.747	8.14307	7.12856	8.28135	8.50466
ENSG00000090020	SLC9A1	protein_coding	10.1108	9.88137	10.1786	10.3909	9.86008	9.75681	9.88471	10.0038	9.1636	8.99519	9.1519	9.21102	10.3324	10.1119	10.3333	10.3703	10.5722	10.4081	10.5848	10.5142	10.8558	10.6506	10.9333	11.0206	12.0406	11.9309	12.3477	12.1905
ENSG00000090054	SPTLC1	protein_coding	10.5391	10.737	10.5281	10.4924	10.1229	10.3777	10.2364	10.0198	9.8659	10.1857	9.92727	9.89937	10.2394	10.2782	10.3191	10.058	10.8162	11.0463	10.9646	10.8901	11.1352	11.2405	11.1304	11.0452	11.1132	11.0396	11.2772	10.8724
ENSG00000090060	PAPOLA	protein_coding	12.8298	12.9378	12.8036	12.7325	12.6189	12.8804	12.6793	12.5782	12.9941	13.1483	13.117	12.9383	12.6743	12.8582	12.7698	12.6708	12.9687	13.0797	13.086	12.9913	13.053	13.2415	13.1069	12.9973	13.9558	13.9322	14.021	13.772
ENSG00000090061	CCNK	protein_coding	11.1227	10.9923	11.1911	11.2005	11.1702	10.9725	11.1889	11.1304	11.0806	11.0988	11.1214	11.0474	11.5469	11.4558	11.5059	11.5265	11.4065	11.4694	11.4371	11.4336	11.3537	11.1702	11.1921	11.2469	12.1329	12.0272	11.9697	11.9386
ENSG00000090097	PCBP4	protein_coding	8.55072	8.38003	8.46145	8.84009	9.39991	9.15809	9.31883	9.29045	9.05445	9.02827	9.03872	9.15318	9.52043	9.40449	9.64538	9.5778	4.71328	4.61922	4.27092	4.93068	4.40943	4.71184	4.88327	5.31851	0	0	0	2.43599
ENSG00000090104	RGS1	protein_coding	7.4092	7.57354	5.4237	6.05016	8.46591	9.13909	6.82038	7.27548	6.94024	7.01497	5.08471	6.65288	10.109	10.8469	10.0371	9.28626	8.33742	10.0574	9.6883	9.84294	2.20307	4.09817	5.87607	3.69729	5.60521	5.4261	5.58674	6.11744
ENSG00000090238	YPEL3	protein_coding	12.0044	11.7966	12.1391	12.2131	12.032	11.8219	12.1269	12.1955	12.3435	12.237	12.3723	12.5931	12.3066	11.9433	12.1248	12.3716	11.1778	10.843	10.9987	11.1838	12.1426	11.9065	12.083	12.302	15.3512	15.0081	15.5071	15.4918
ENSG00000090263	MRPS33	protein_coding	8.51155	8.54757	8.52	8.23486	8.89086	9.04296	8.84292	8.78164	8.24406	8.35071	8.42835	8.32144	7.73545	7.9712	8.00832	8.10122	8.27624	8.35465	8.52826	8.2865	8.0587	8.08988	7.90935	8.06085	2.14578	2.96667	1.68351	2.43599
ENSG00000090266	NDUFB2	protein_coding	10.293	10.2855	10.3116	10.4573	10.4096	10.353	10.3748	10.297	10.1219	10.1895	10.3455	10.3618	10.9066	10.9249	10.949	10.861	10.5528	10.4975	10.6845	10.6803	10.4387	10.1953	10.3358	10.5136	8.89182	9.02417	9.15163	9.16853
ENSG00000090273	NUDC	protein_coding	9.8795	9.72003	9.75148	9.84732	10.0193	9.74094	9.871	9.87333	9.90941	9.92963	9.98918	10.1282	9.84619	9.95933	9.91555	9.93976	9.90324	9.88803	9.95178	9.95888	10.0058	9.7601	9.82036	10.1029	9.07301	9.08187	9.23424	9.27835
ENSG00000090316	MAEA	protein_coding	11.607	11.4326	11.5258	11.6996	11.8154	11.5758	11.7542	11.8257	11.477	11.3715	11.4528	11.4342	11.8349	11.4708	11.7886	11.8075	11.5767	11.2925	11.5686	11.6155	11.315	11.1069	11.413	11.4693	13.6333	13.3888	13.6866	13.8281
ENSG00000090339	ICAM1	protein_coding	10.6832	10.4095	10.0483	10.1013	7.9003	7.7922	7.89752	7.35044	7.6581	7.48232	7.89566	8.11507	9.7981	9.7501	9.95913	9.85365	11.0903	10.9636	10.8721	10.8986	12.0696	11.9669	11.3794	11.6184	13.5973	13.4932	12.5193	12.7708
ENSG00000090372	STRN4	protein_coding	11.6575	11.5084	11.5645	11.6748	11.0777	10.8502	10.9145	11.0771	11.1486	10.9522	11.146	11.1887	11.1815	11.0829	11.3141	11.24	12.5177	12.2933	12.402	12.5302	12.4823	12.2976	12.377	12.5667	13.5922	13.2746	13.741	13.8078
ENSG00000090376	IRAK3	protein_coding	13.1872	13.1631	13.1102	12.9436	6.09106	6.84147	6.68975	6.48699	10.226	10.4311	10.5012	9.99132	9.53186	9.60141	9.10378	8.70786	14.3565	14.4485	14.407	14.381	14.6241	14.7009	14.6149	14.6554	13.9011	13.8502	14.0926	14.2662
ENSG00000090382	LYZ	protein_coding	15.5337	15.8479	15.8711	15.6401	6.1306	7.01054	7.11114	7.5048	3.26058	5.84443	4.52122	5.88538	12.8131	13.0792	11.8346	11.0264	14.7741	15.2049	14.8785	14.7965	16.6504	17.1171	16.9703	16.4572	14.198	14.3336	14.3169	13.9205
ENSG00000090432	MUL1	protein_coding	8.93802	8.9499	9.13483	9.29231	8.68767	8.54656	8.74683	8.98144	8.7115	8.61409	8.73343	9.04703	9.30225	9.23619	9.35125	9.39179	9.71146	9.30972	9.59599	9.77336	9.4856	9.2878	9.26897	9.56306	9.85313	9.68571	10.0253	9.98612
ENSG00000090447	TFAP4	protein_coding	9.38006	9.24221	9.38712	9.52206	9.73245	9.4503	9.76906	9.5619	9.32499	9.0403	9.38063	9.35962	8.72896	8.08698	8.44562	8.50919	9.40454	9.08411	9.46593	9.39444	9.14384	9.02567	9.08916	9.29618	3.4677	3.96667	3.02359	3.43599
ENSG00000090470	PDCD7	protein_coding	9.53794	9.45671	9.68079	9.75076	9.86949	9.72529	9.98513	9.8973	9.61999	9.64253	9.82351	9.75872	9.89226	9.72762	10.0945	10.0139	9.60341	9.55062	9.57054	9.64703	8.94272	8.75905	9.14823	9.34344	4.4677	4.55163	4.00178	4.02095
ENSG00000090487	SPG21	protein_coding	11.5401	11.4841	11.6128	11.4548	10.6317	10.4516	10.4507	10.3545	10.9261	11.0636	10.9577	10.9365	10.3754	10.336	10.2818	10.238	11.9559	12.0426	12.0021	11.9663	12.5538	12.6001	12.5104	12.5254	12.9086	12.8131	13.1512	12.8186
ENSG00000090520	DNAJB11	protein_coding	10.9518	11.0297	10.8017	10.8502	10.2783	10.4558	10.3638	10.2919	10.7628	10.8019	11.196	10.8159	11.382	11.564	11.4032	11.366	11.0426	11.239	11.0822	11.0152	11.4621	11.488	11.2591	11.2451	10.8538	11.0074	10.447	10.1919
ENSG00000090554	FLT3LG	protein_coding	11.0978	11.0181	11.1227	11.1854	12.141	11.9045	11.8648	12.0067	9.05467	9.02163	8.80005	9.07256	9.586	9.4924	9.54753	9.68964	9.88041	9.34151	9.3643	9.3586	8.19155	8.03017	7.00008	7.87532	6.71198	7.20775	6.45521	6.55866
ENSG00000090565	RAB11FIP3	protein_coding	11.088	10.8159	11.0219	11.1882	11.3711	11.25	11.5697	11.6487	11.2339	10.8998	11.1507	11.193	11.775	11.4926	11.8488	11.7365	9.89943	9.69975	9.94116	10.0211	9.80914	9.66868	9.7868	10.0485	4.60521	5.22669	4.02359	5.60591
ENSG00000090581	GNPTG	protein_coding	10.8518	10.7833	10.9649	11.0384	10.5962	10.2655	10.5756	10.7317	10.8236	10.7148	10.8558	10.9424	10.8596	10.5804	10.7721	10.9219	11.0889	10.9666	11.1332	11.1319	11.5319	11.4423	11.5409	11.6856	10.6515	10.3779	10.8819	10.569
ENSG00000090612	ZNF268	protein_coding	8.80515	8.6899	8.59441	8.49309	9.34775	9.19135	9.07736	9.03347	9.0835	9.04773	9.01901	8.98916	8.94812	8.89392	8.85197	8.79073	8.05362	7.82799	7.96856	7.90955	8.13859	8.39632	7.9676	8.01674	6.08834	5.2886	5.13429	5.43237
ENSG00000090615	GOLGA3	protein_coding	11.4065	11.3273	11.4011	11.342	11.6718	11.5381	11.668	11.7185	11.9336	11.7622	11.8059	11.863	11.8138	11.4283	11.8072	11.5664	11.264	10.9924	11.2488	11.279	11.1813	11.0164	11.2652	11.2858	10.5922	10.2899	10.5806	10.7442
ENSG00000090621	PABPC4	protein_coding	12.1951	12.2136	12.204	12.331	12.3769	12.292	12.3244	12.2763	12.3203	12.2723	12.3746	12.3943	11.2743	11.3007	11.1807	11.1231	13.135	13.1012	12.9942	13.1798	12.3166	12.3831	12.298	12.4538	7.39749	6.7322	7.15149	7.34624
ENSG00000090659	CD209	protein_coding	5.21755	5.13546	5.6652	5.30204	3.90255	3.71383	4.33925	2.44259	3.85277	4.78231	3.49974	4.5374	3.16952	4.41569	4.26721	2.90561	5.09396	5.98352	6.19692	5.32399	7.38594	7.021	7.03558	6.90227	0	2.96667	2.02359	2.43599
ENSG00000090661	CERS4	protein_coding	9.00899	8.89751	9.05823	9.3612	9.01421	8.87297	8.79079	9.11077	10.3551	10.2692	10.3404	10.4995	10.7317	10.4562	10.7323	10.8032	7.72648	7.19932	7.78391	7.92606	8.15234	7.89933	8.29201	8.94984	9.68834	9.43509	10.009	9.86334
ENSG00000090674	MCOLN1	protein_coding	9.84826	9.72017	9.80974	9.84591	7.97509	7.9677	7.81682	8.12531	7.65996	7.61277	7.87733	8.05678	8.83707	8.44768	8.79724	8.95662	11.5983	11.212	11.4501	11.5146	11.0173	10.8035	10.8662	11.0085	10.5891	10.2392	10.4938	10.6534
ENSG00000090686	USP48	protein_coding	11.9575	12.0844	12.006	11.9912	11.7701	11.9069	11.7746	11.7052	12.3138	12.4607	12.31	12.3113	11.7923	11.8539	11.8513	11.6586	11.5714	11.7602	11.7482	11.5609	12.2371	12.3678	12.325	12.2755	12.0934	11.8946	12.1483	12.2802
ENSG00000090776	EFNB1	protein_coding	8.30081	7.98803	8.19617	8.31204	7.27179	7.25857	7.38335	7.44372	6.47726	6.45993	6.12307	6.61541	8.23454	7.91522	8.06975	8.06104	10.1128	9.9164	10.1627	10.1924	8.7517	8.40511	8.64352	8.70063	5.14578	3.96667	3.60855	5.02095
ENSG00000090857	PDPR	protein_coding	11.6839	11.6952	11.8375	11.8298	11.8118	11.8682	11.8208	11.8229	11.8335	11.7166	11.8269	11.7848	12.1422	12.0878	12.0948	12.08	11.6774	11.7108	11.7019	11.7353	11.6528	11.6411	11.6211	11.7482	10.5085	10.6666	10.6	10.958
ENSG00000090861	AARS	protein_coding	10.4131	10.4226	10.4032	10.596	10.8047	10.6494	10.7212	10.6988	10.8131	10.6022	11.0252	10.7994	10.7376	10.4225	10.5809	10.4745	10.4994	10.2775	10.6937	10.405	10.2599	10.0268	10.0501	10.0871	3.14578	2.96667	5.02359	5.00888
ENSG00000090863	GLG1	protein_coding	12.6581	12.6811	12.59	12.7149	12.8606	12.8471	12.8079	12.8167	11.9495	11.9337	11.9131	11.8386	13.0004	12.9491	12.9212	12.7506	12.4891	12.4066	12.4059	12.4376	12.7956	12.8848	12.7741	12.7869	12.2671	11.88	12.2999	12.2676
ENSG00000090905	TNRC6A	protein_coding	11.5926	11.6125	11.7299	11.7156	11.9309	11.9364	12.0127	11.9549	11.632	11.6715	11.7941	11.6142	11.5484	11.4164	11.6005	11.5322	11.3109	11.2488	11.4851	11.4264	11.3568	11.4571	11.4147	11.3926	9.76335	9.59179	9.67191	9.73464
ENSG00000090920	FCGBP	protein_coding	9.46358	9.45675	9.59763	9.93733	10.3085	10.462	10.5243	10.5386	8.47639	7.74856	8.35357	8.27064	9.63985	9.28488	9.54782	9.72093	6.94398	6.6487	7.31358	7.47663	3.63748	3.09817	3.06871	4.20081	0	0	2.02359	0
ENSG00000090924	PLEKHG2	protein_coding	10.7302	10.5522	10.8282	10.8192	11.1388	10.7822	11.2992	11.2331	11.4277	11.3304	11.6174	11.5635	10.8454	10.6733	11.1085	10.9805	9.25622	9.44013	9.6857	9.51344	10.21	10.5616	9.61066	9.86802	9.51437	10.2565	7.97289	9.21669
ENSG00000090971	NAT14	protein_coding	6.3676	6.17655	6.48413	6.71021	6.50623	6.38362	6.49198	6.39353	7.5892	7.08974	7.58211	7.51682	6.38197	6.35304	6.31336	6.71297	6.94446	6.10275	6.40028	6.76081	6.0412	5.68313	6.02353	6.32055	6.51803	5.98459	5.48302	6.34288
ENSG00000090975	PITPNM2	protein_coding	10.7788	10.8176	10.8483	11.1371	11.5044	11.3809	11.5384	11.6643	10.75	10.6004	10.6784	10.7368	12.8556	12.6049	12.8792	12.9168	8.55489	8.10122	8.7214	8.69436	5.66722	6.12792	6.12588	6.67289	2.14578	0	2.70166	0
ENSG00000090989	EXOC1	protein_coding	10.8718	10.8213	10.7815	10.7184	10.2725	10.5294	10.3208	10.5278	10.306	10.4808	10.3564	10.2841	10.24	10.4001	10.377	10.2911	11.3425	11.4719	11.4298	11.3573	11.1157	11.3334	11.259	11.193	11.711	11.6662	11.6868	11.7512
ENSG00000091009	RBM27	protein_coding	10.5443	10.5064	10.4923	10.4514	10.5781	10.7878	10.5555	10.2048	10.4911	10.5017	10.5503	10.2767	10.5678	10.699	10.5288	10.3101	10.4878	10.5112	10.7183	10.4923	10.3191	10.4017	10.3385	10.2324	10.2674	10.3928	10.4481	10.3872
ENSG00000091039	OSBPL8	protein_coding	12.2558	12.3973	12.2019	12.0562	11.7411	12.0999	11.9346	11.7807	11.4245	11.4139	11.4782	11.161	11.932	12.1314	12.095	11.8873	12.4609	12.7085	12.6196	12.4042	12.7048	13.0944	12.8374	12.6469	14.3701	14.4712	14.5853	14.2494
ENSG00000091073	DTX2	protein_coding	8.70049	8.69676	8.71607	9.06789	8.16007	8.03119	8.58968	8.36048	8.90836	8.48574	8.64447	8.92896	8.66832	8.48511	8.6567	8.39097	9.56112	9.24418	9.62156	9.65113	9.40553	9.08253	9.30336	9.43652	10.8216	10.4626	10.8344	10.8355
ENSG00000091106	NLRC4	protein_coding	10.3603	10.32	10.2298	10.1946	5.00129	3.44791	4.80653	5.55362	6.79074	7.22114	6.65733	6.42146	5.59836	6.01084	5.09729	4.88503	11.3889	11.3421	11.2419	11.2247	11.7027	11.6772	11.5668	11.5934	11.6198	11.6045	11.6392	11.1222
ENSG00000091127	PUS7	protein_coding	7.47702	7.57918	7.35517	7.0863	7.2935	7.44411	7.70394	7.30206	7.32288	7.89734	7.88045	7.47579	7.28437	7.85032	7.55565	7.44104	7.21257	7.13233	7.5196	6.68856	7.01991	7.23922	7.43189	6.99158	5.22131	6.2146	6.47315	5.87161
ENSG00000091129	NRCAM	protein_coding	7.90786	8.0879	7.8748	7.90924	8.85613	8.99726	9.10585	9.04666	6.78319	6.85236	6.78243	6.31701	0	0	0	0	0	0	0	0.869152	0	0	0	0.500367	0	2.96667	0	0
ENSG00000091140	DLD	protein_coding	10.4907	10.6624	10.4171	10.3173	10.0219	10.2073	10.0182	9.98605	9.86967	9.95773	9.9079	9.73952	10.3658	10.3558	10.3601	10.2302	11.2861	11.4586	11.2582	11.2591	10.9756	11.1166	10.9286	10.8928	10.2323	10.2032	10.1633	9.92691
ENSG00000091157	WDR7	protein_coding	10.1828	10.1562	10.277	10.0788	10.0342	10.2729	10.2712	10.1585	9.17192	9.03627	9.3453	8.93179	10.5941	10.6112	10.6033	10.572	10.3703	10.4246	10.4795	10.2618	10.2397	10.4008	10.2822	10.2699	8.95192	8.89693	8.88198	8.55979
ENSG00000091164	TXNL1	protein_coding	10.1631	10.1902	10.0623	9.99886	9.83708	10.1592	9.93522	9.91196	10.1285	10.2657	10.1985	10.0145	9.8708	10.068	10.0557	9.87749	10.4909	10.5241	10.4409	10.364	10.4012	10.3677	10.4824	10.4533	10.0908	9.75183	9.96262	9.67272
ENSG00000091181	IL5RA	protein_coding	6.05899	5.50557	5.07446	6.09814	0	2.70902	0	2.75293	5.0227	4.17628	3.9021	4.38183	2.33581	0	1.16768	1.89596	0	0	1.55855	0	0	0	0	0	5.59732	7.08353	6.58124	6.00888
ENSG00000091262	ABCC6	protein_coding	7.26505	6.97953	7.68004	7.71347	3.63952	3.40686	3.54088	1.44259	4.97157	2.55124	3.90028	3.29348	2.29451	4.41569	2.66775	2.07767	3.53899	3.47528	3.92593	3.18819	9.23684	9.05314	9.55596	9.60594	9.04664	8.92505	9.43679	9.07522
ENSG00000091317	CMTM6	protein_coding	12.3197	12.2865	12.0961	11.9996	10.5412	10.8389	10.6739	10.4636	11.6428	11.834	11.8408	11.7254	11.6688	11.7314	11.7425	11.5391	13.7894	13.8254	13.749	13.734	13.0867	13.3461	13.0444	12.9489	14.6612	14.6723	14.764	14.3463
ENSG00000091409	ITGA6	protein_coding	12.2682	12.4254	12.2856	12.2648	13.1989	13.3363	13.1738	13.0231	6.6356	6.21186	6.46047	6.50715	12.3169	12.3438	12.2846	12.2054	5.14309	5.00555	4.83785	4.89571	4.81841	5.25063	5.80246	6.56333	7.22278	7.84798	7.67634	7.42308
ENSG00000091436	AC013461.1	protein_coding	9.37425	9.20807	9.04724	9.08264	2.90255	4.44791	4.07477	3.76452	7.31956	7.18516	7.19388	7.02512	6.79551	7.22804	6.0742	5.66832	10.4727	10.6312	10.4674	10.3944	10.8549	10.9218	10.9757	10.8205	8.72317	8.15302	8.45147	8.80178
ENSG00000091483	FH	protein_coding	9.46604	9.32994	9.53366	9.48731	9.27684	9.37038	9.15645	9.30356	9.76018	9.83185	9.89281	9.86856	9.08579	8.9161	9.09337	9.13296	10.3088	10.1827	10.17	10.1447	9.58112	9.71357	9.73935	9.7053	4.14578	3.96667	3.60855	2.43599
ENSG00000091490	SEL1L3	protein_coding	11.2867	11.3064	11.2288	11.3615	11.137	11.3582	11.1418	11.2335	13.8337	13.8954	13.9459	13.961	10.8463	10.8177	10.8714	10.7719	9.04687	8.50322	8.47932	8.82637	7.24963	7.25225	7.27348	7.21722	5.84622	5.55163	5.72403	6.23092
ENSG00000091527	CDV3	protein_coding	12.6274	12.723	12.6773	12.5716	12.3386	12.4755	12.4477	12.2822	12.5038	12.5804	12.7413	12.6183	12.3902	12.4896	12.4413	12.3415	12.9386	12.9876	12.8123	12.7937	13.1468	13.2734	13.1028	13.0173	13.0884	13.1116	12.9528	12.8131
ENSG00000091542	ALKBH5	protein_coding	10.9983	10.8303	10.8756	11.0488	10.8305	10.8538	11.0088	10.7819	10.8896	11.008	11.1829	10.9616	10.8388	10.7152	10.8483	10.9003	10.8001	10.9343	10.9518	10.8382	11.0306	11.1101	10.9923	11.1343	10.9525	10.7939	10.976	10.9671
ENSG00000091592	NLRP1	protein_coding	14.3353	14.2552	14.3626	14.4227	14.2696	14.1362	14.3079	14.4098	13.4885	13.4308	13.5228	13.6999	13.8459	13.6678	13.8813	13.9599	14.2653	14.2614	14.1686	14.3185	14.6909	14.6942	14.7291	14.8008	15.6801	15.5153	15.7572	16.037
ENSG00000091640	SPAG7	protein_coding	10.2465	10.013	10.1144	10.1674	9.79332	9.67465	9.86239	9.84867	9.92488	9.64867	9.72837	9.92846	10.0548	10.1012	10.1016	10.0394	10.5741	10.4645	10.5664	10.6143	10.8622	10.6095	10.6337	10.8138	9.27506	9.02628	9.38772	8.91964
ENSG00000091651	ORC6	protein_coding	6.31667	6.0181	5.80221	6.44191	6.25493	6.23321	5.36073	5.80436	7.53871	7.86535	8.34406	7.81919	6.69365	7.33288	6.60967	5.34302	7.10066	7.43466	7.13493	7.26336	5.28517	5.12674	5.39064	5.92462	2.14578	0	3.60855	3.27595
ENSG00000091732	ZC3HC1	protein_coding	8.13161	8.21358	8.18678	8.18269	8.1973	8.44931	8.3427	8.17825	8.17746	8.10741	8.27883	8.58209	7.9261	7.82983	8.15609	7.96804	8.00914	8.23227	8.37816	8.10626	7.98183	7.45619	8.08678	7.94044	2.14578	0	0	3.43599
ENSG00000091831	ESR1	protein_coding	7.54247	8.13322	7.69123	7.4406	8.38701	8.35278	8.12393	8.28934	7.44353	7.68862	7.41542	7.6307	8.37994	8.70946	8.42919	8.40365	5.80911	6.03797	5.66708	5.51301	5.75295	6.15706	5.69632	5.9748	5.78963	5.2886	4.83094	4.43599
ENSG00000091844	RGS17	protein_coding	2.31645	2.10102	0	3.24315	1.31759	1.12887	2.33925	2.02755	0	1.46038	2.49974	3.36748	3.33581	4.45833	4.4841	4.32065	0	0	0.558555	0	0	0.226903	0	0.500367	0	0	0	0
ENSG00000091947	TMEM101	protein_coding	9.14623	8.9945	8.98699	9.28426	8.71983	8.87229	8.95852	8.8596	8.7191	8.54615	8.80863	8.76955	8.88345	8.76813	8.79231	9.05468	9.2363	9.13539	9.23765	9.37568	9.37115	9.28628	9.43235	9.54643	7.3352	6.96667	7.89814	7.56321
ENSG00000091972	CD200	protein_coding	7.72269	7.82209	7.52617	7.51915	6.83424	6.8232	6.83281	6.97833	11.1998	11.3878	11.5336	11.2577	2.02547	1.41569	1.68225	1.90561	2.62061	2.86804	3.46159	3.02943	0	1.51321	0	0	6.21186	4.96667	6.4159	6.42422
ENSG00000092010	PSME1	protein_coding	12.6201	12.5916	12.2928	12.3417	12.3911	12.4359	12.1005	12.1398	12.3542	12.4011	12.2082	12.2278	12.7525	12.8215	12.5469	12.674	12.9728	12.9996	12.7512	12.7587	13.067	13.0005	12.5346	12.5888	14.0905	14.0545	13.7336	13.2983
ENSG00000092020	PPP2R3C	protein_coding	10.085	10.1324	9.9144	9.90886	9.38835	9.75228	9.47061	9.44284	9.5424	9.76147	9.5522	9.56378	9.91537	9.84491	10.0922	9.92075	10.1876	10.3225	10.3459	10.2772	10.5349	10.7409	10.5378	10.5748	12.1049	12.0632	12.253	11.7967
ENSG00000092036	HAUS4	protein_coding	10.261	10.1156	10.1059	10.1808	9.60239	9.55693	9.54657	9.57702	9.64323	9.50894	9.51668	9.51356	9.31136	9.29522	9.13785	9.1182	10.0788	9.74072	10.0723	10.1639	11.0376	11.0667	11.0632	11.0785	12.7743	12.5053	12.9051	12.7589
ENSG00000092051	JPH4	protein_coding	5.55713	5.40821	5.6461	4.61337	1.31802	3.12957	2.75485	0	0	3.04625	0	1.36784	3.37139	2.76119	2.77407	2.3221	4.98737	5.14464	5.07593	5.37472	7.23356	6.88854	7.12803	7.55748	0	0	0	0
ENSG00000092067	CEBPE	protein_coding	5.98462	6.02133	6.72951	6.56074	4.77702	4.2988	4.70195	4.86886	3.26781	4.04535	4.37421	3.68941	1.02547	0	2.09729	0	3.07127	2.28308	3.25899	2.45411	7.09581	6.09817	7.10698	7.0778	5.76519	6.43134	6.75096	5.75791
ENSG00000092068	SLC7A8	protein_coding	6.69963	6.39658	6.56011	6.79343	7.19607	6.76347	7.06971	7.47602	5.07207	3.82215	4.82167	4.61541	3.02547	0	1.09729	1.32065	2.62061	3.28308	3.64602	2.86915	3.63748	1.51321	1.87332	3.57419	0	3.96667	3.02359	2.43599
ENSG00000092094	OSGEP	protein_coding	11.0335	11.0594	11.0594	10.9742	11.0614	10.9849	11.0505	11.0223	11.6103	11.7392	11.6729	11.6323	10.7979	10.8	10.8435	10.8344	10.7455	10.7499	10.9291	10.8171	10.7599	10.8212	10.9821	10.9697	10.0969	10.1163	10.4944	10.3037
ENSG00000092096	SLC22A17	protein_coding	8.62315	8.51074	8.96548	8.93557	9.91266	9.54076	9.85079	10.0285	4.84191	4.73688	4.4446	5.2511	5.04695	4.67572	4.97503	4.97486	0	0	0	0	1.05251	0	0	0	0	0	0	0
ENSG00000092098	RNF31	protein_coding	11.6295	11.3917	11.509	11.6114	11.657	11.3913	11.5519	11.4987	11.4295	11.2287	11.3477	11.366	11.9509	11.6963	11.8818	11.915	11.9744	11.6937	11.8099	11.7877	11.9554	11.5414	11.6567	11.8183	13.155	12.716	12.7717	12.7229
ENSG00000092108	SCFD1	protein_coding	10.5701	10.5712	10.5733	10.4388	10.2221	10.4168	10.2482	9.99218	10.5451	10.821	10.8937	10.4997	10.4233	10.6361	10.5301	10.4536	11.1597	11.2915	11.232	11.0939	10.6504	10.8103	10.716	10.7355	9.77214	9.92377	9.95397	9.8475
ENSG00000092140	G2E3	protein_coding	9.43432	9.54893	9.26936	9.40141	9.49451	9.88951	9.64498	9.47188	9.48422	9.77385	9.58576	9.39028	9.77474	10.2576	10.0036	9.75403	9.33375	9.56761	9.59244	9.48077	8.97227	9.22972	9.03388	9.18603	8.35172	8.75483	8.52407	8.08013
ENSG00000092148	HECTD1	protein_coding	12.0018	12.1571	12.0713	11.9901	12.002	12.1025	11.9762	11.9919	12.2084	12.3801	12.2347	12.1112	12.3091	12.3412	12.272	12.2377	12.0382	12.1021	12.0475	12.0103	12.0577	12.1731	12.1182	12.1108	11.1895	10.8672	11.0555	10.9188
ENSG00000092199	HNRNPC	protein_coding	12.6206	12.6277	12.4814	12.4813	12.5441	12.698	12.4975	12.4564	12.6458	12.6926	12.632	12.6282	12.6046	12.7708	12.4526	12.4275	12.7886	12.9059	12.7607	12.7895	12.7885	12.9095	12.6447	12.6985	13.5691	13.6223	13.6479	13.4743
ENSG00000092200	RPGRIP1	protein_coding	7.49097	7.33012	7.47197	7.52732	3.53792	4.23488	4.20187	4.34563	5.2061	5.07509	5.26462	5.79173	4.11294	3.78306	4.06906	4.41489	8.04149	7.91073	7.83849	7.85215	8.841	9.16203	8.84447	9.06142	11.3584	10.9869	11.3076	11.5544
ENSG00000092201	SUPT16H	protein_coding	11.4159	11.4478	11.4555	11.3985	11.5052	11.6096	11.5821	11.4919	11.4675	11.6304	11.5707	11.4391	11.7039	11.79	11.7675	11.6548	11.4316	11.4821	11.4584	11.3704	11.0581	11.182	11.0745	11.167	10.5013	10.6571	10.7277	10.5986
ENSG00000092203	TOX4	protein_coding	10.8863	10.7743	10.966	10.8064	10.8375	10.8406	10.8604	10.8565	10.6294	10.5156	10.7425	10.525	10.8809	10.872	10.9807	11.0065	11.0879	10.8954	11.1149	11.0948	11.0586	11.0932	11.15	11.1443	12.0474	11.8783	12.1874	11.8329
ENSG00000092208	GEMIN2	protein_coding	7.48075	7.44817	7.72918	7.41561	7.66455	7.23781	7.63326	7.20255	7.17518	7.76092	7.96278	7.73153	7.50186	7.33575	7.53766	7.58387	7.4486	7.11039	7.5662	7.31292	6.75462	7.16999	7.17445	6.92142	5.30282	6.05243	5.34118	6.48475
ENSG00000092295	TGM1	protein_coding	6.47994	6.49467	6.18546	6.18738	5.8524	5.91338	6.91153	5.74783	5.32266	6.36294	5.69299	5.7009	5.44096	5.33121	6.01209	5.68242	6.43447	6.37901	6.68392	6.58037	6.46428	6.06226	6.55113	6.56925	4.52429	3.96667	4.90329	5.62027
ENSG00000092330	TINF2	protein_coding	11.1995	11.1485	11.1212	11.0864	10.92	10.8553	10.8911	10.9599	11.2597	11.2128	11.3088	11.3612	11.7123	11.5742	11.6587	11.7321	11.2606	11.1432	11.2263	11.283	11.5405	11.5436	11.3608	11.4982	12.1368	11.6664	11.8976	11.6354
ENSG00000092421	SEMA6A	protein_coding	7.96249	7.58239	8.14167	8.06279	8.2244	8.02593	8.16573	8.39109	8.40154	8.40533	8.32554	8.51433	8.09706	7.73933	7.838	7.80178	7.57185	7.53445	7.6852	7.78163	7.58538	7.44556	7.41113	7.37674	2.6969	0	3.01635	0
ENSG00000092439	TRPM7	protein_coding	11.3324	11.4563	11.4651	11.3647	11.3666	11.7396	11.5544	11.4693	11.4984	11.7181	11.7497	11.4624	11.5674	11.7519	11.6987	11.5362	11.1501	11.2827	11.2138	11.0467	11.2566	11.4408	11.2815	11.2166	9.53096	9.52187	9.40356	9.10282
ENSG00000092470	WDR76	protein_coding	7.55581	7.8662	7.79029	7.46193	8.13342	8.46979	8.26511	8.14788	7.1976	7.64942	8.29407	7.76186	8.41056	8.44779	8.36323	8.08074	5.49179	4.1569	4.55585	5.11708	4.373	5.09094	4.47833	4.50037	0	0	0	0
ENSG00000092529	CAPN3	protein_coding	9.73567	9.33684	9.40617	9.47566	8.57884	8.60206	8.50852	8.59928	10.9644	10.9628	10.9379	10.9688	7.9513	7.61202	7.73442	7.78396	9.44334	9.5605	9.73407	9.81742	9.85517	9.48706	10.147	10.0241	8.45717	7.93144	8.15788	8.57779
ENSG00000092531	SNAP23	protein_coding	11.9492	11.9524	11.6478	11.5821	10.8117	11.1363	11.0012	10.8897	12.044	12.0978	12.0733	12.0684	11.1464	11.2918	11.2129	11.0151	12.7746	12.8556	12.8042	12.6812	12.5366	12.6394	12.3393	12.3473	13.7121	13.684	13.8998	13.5396
ENSG00000092621	PHGDH	protein_coding	7.07507	7.00443	6.87524	7.18551	7.98364	7.99973	7.93231	7.91329	7.63501	7.30562	8.57549	8.18088	6.14815	5.41118	5.245	5.72664	4.20557	4.44497	3.87615	4.82242	3.62055	2.51321	4.06148	3.87749	0	0	0	0
ENSG00000092758	COL9A3	protein_coding	7.2085	7.18161	6.55792	7.21099	4.3078	3.12506	3.7546	3.76745	9.85094	9.57447	9.89898	9.98226	2.51604	2.42492	2.48456	1.46092	6.98808	6.30456	6.91995	7.2752	7.82511	7.27883	8.00595	7.87262	10.963	10.4136	11.3204	10.9829
ENSG00000092820	EZR	protein_coding	12.556	12.4425	12.4604	12.5213	12.5524	12.5035	12.529	12.5396	13.9626	13.9904	13.9299	14.032	12.3777	12.3084	12.3195	12.3258	12.9873	12.9686	12.9912	13.0056	11.9248	11.8753	11.859	11.9081	10.5808	10.3303	10.6784	10.6974
ENSG00000092841	MYL6	protein_coding	12.8665	12.7775	12.7831	12.7601	12.3053	12.4128	12.3694	12.3117	12.3247	12.3981	12.3648	12.4617	13.0062	13.0847	12.843	12.9618	13.6403	13.6677	13.6685	13.6992	13.2577	13.1893	13.1763	13.13	14.2159	13.9909	14.269	14.0196
ENSG00000092847	EIF2C1	protein_coding	11.6347	11.6049	11.4876	11.43	10.9421	10.8473	10.946	10.7191	11.074	11.0219	11.0104	11.0024	11.2016	11.1985	11.1325	11.2233	12.4929	12.4904	12.36	12.467	12.3938	12.4245	12.2594	12.3125	12.2687	12.2001	12.3681	12.4031
ENSG00000092853	CLSPN	protein_coding	3.80702	3.63395	5.10077	3.8985	2.31759	2.12887	4.51451	3.73191	2.85277	4.26361	6.67154	3.36748	6.4757	6.37552	7.2011	6.12543	5.2832	5.18708	5.56919	5.51992	3.8244	4.51321	3.48375	3.49314	4.949	3.88505	4.81852	5.24334
ENSG00000092871	RFFL	protein_coding	10.8828	10.9835	11.0604	11.0625	10.9791	11.2215	11.2043	11.095	10.0241	10.1576	10.2099	9.96207	11.3063	11.3237	11.3772	11.3568	10.0712	9.85327	9.8555	9.76818	10.9487	10.8776	10.9151	10.9384	12.8283	12.857	13.0939	12.8032
ENSG00000092929	UNC13D	protein_coding	12.8093	12.5397	12.7643	12.9621	12.8166	12.508	12.7195	12.8429	12.2525	12.0078	12.2477	12.4698	13.3127	13.0738	13.3691	13.3076	13.3743	13.038	13.3033	13.418	12.9511	12.6971	12.9782	13.1322	15.046	14.6045	15.0378	15.1662
ENSG00000092931	MFSD11	protein_coding	9.61687	9.44707	9.31668	9.63694	9.66799	9.34148	9.48574	9.51811	9.62968	9.40362	9.47635	9.49299	9.8208	9.55179	9.75334	9.67194	10.0874	9.82096	9.99204	10.0056	10.1504	9.9996	9.79038	9.8978	9.34043	8.79664	9.31316	8.95215
ENSG00000092964	DPYSL2	protein_coding	11.0211	10.7785	11.0087	10.9105	8.07368	7.81355	8.06781	7.99395	8.55044	8.8061	8.87704	8.904	9.76987	9.53551	9.40633	9.3354	11.7422	11.831	11.9281	11.5879	12.3066	12.4739	12.3261	12.2786	3.73074	4.55163	4.66975	5.43599
ENSG00000092978	GPATCH2	protein_coding	8.53503	8.68417	8.34431	8.45039	8.75763	8.70547	8.62626	8.36372	8.54058	8.6748	8.45982	8.46509	8.73235	8.60621	8.6126	8.51993	8.61609	8.55697	8.73682	8.6785	8.5694	8.7738	8.34732	8.59127	4.14578	3.96667	4.02359	4.74633
ENSG00000093000	NUP50	protein_coding	11.5741	11.669	11.6246	11.5799	11.5078	11.6572	11.6814	11.5337	11.011	11.0969	11.1932	10.9906	11.31	11.4271	11.4668	11.2896	11.169	11.1844	11.3162	11.2732	11.6254	11.7294	11.7225	11.6649	13.2704	13.1828	13.6063	13.367
ENSG00000093009	CDC45	protein_coding	4.63114	3.62913	5.37728	3.4364	4.31217	0	3.97152	3.5964	2.26781	4.00882	6.47702	3.52452	6.74821	6.6791	6.92257	6.0338	3.65623	3.25761	3.00746	4.10641	0	0	0	0	0	0	0	0.599484
ENSG00000093010	COMT	protein_coding	10.4602	10.3093	10.5547	10.7923	9.45782	9.18384	9.27981	9.4165	9.50753	9.47177	9.52488	9.68921	10.1292	10.0005	10.0949	10.109	10.6344	10.5917	10.8715	10.793	11.6467	11.5056	11.7243	11.9046	5.3157	4.96667	5.8518	5.74487
ENSG00000093072	CECR1	protein_coding	13.3067	13.3635	13.3905	13.3104	12.1467	12.0851	12.1822	12.0859	11.6205	11.6669	11.7393	11.6834	12.1779	12.1311	12.193	12.0753	13.8684	13.8425	13.798	13.6387	14.5792	14.6848	14.501	14.4057	7.44992	6.97655	7.50417	7.493
ENSG00000093100	XXbac-B461K10.4	processed_transcript	0	0	0	4.42255	0	0	0	0	2.85538	6.74446	4.20954	5.90932	0	0	2.7782	0	0	0	0	0	0	0	0	2.86773	0	6.07387	3.37966	0
ENSG00000093134	VNN3	protein_coding	8.54503	8.19544	7.98265	7.83989	3.90255	4.32107	3.10761	4.24995	5.36036	5.58554	4.86712	5.22546	4.72591	2.83253	3.73652	3.14032	5.78679	5.79531	5.41803	6.47352	9.70765	9.86317	9.69967	9.74106	14.3122	14.0058	14.5632	14.644
ENSG00000093144	ECHDC1	protein_coding	10.8383	10.9159	10.8026	10.7266	9.76971	10.1591	10.0489	9.70891	10.6224	10.6918	10.7944	10.7148	10.1637	10.3626	10.335	10.1377	11.1691	11.4629	11.3229	11.1372	11.4009	11.6683	11.6861	11.4654	10.0718	9.83765	10.2443	9.7553
ENSG00000093167	LRRFIP2	protein_coding	10.7831	10.8699	10.5285	10.6374	9.69828	9.88213	9.60593	9.73709	9.89809	10.1037	9.95703	9.85497	10.2928	10.4881	10.4547	10.2821	11.1702	11.2923	11.2786	11.2636	11.6581	11.8564	11.4774	11.6399	11.7885	11.8139	11.8007	11.684
ENSG00000093183	SEC22C	protein_coding	10.5247	10.8038	10.6745	10.5863	10.8165	11.0241	11.1128	11.0694	10.4568	10.5069	10.4422	10.517	10.4583	10.5651	10.6506	10.4364	9.49755	9.47385	9.65766	9.36558	9.92558	9.98482	9.9891	9.99765	7.64938	7.68675	8.54855	7.77776
ENSG00000093217	XYLB	protein_coding	5.70532	5.53682	5.89763	5.80019	4.50028	5.18372	4.46248	4.90595	2.85277	3.04534	3.49974	2.95244	6.31678	5.8025	5.70017	6.11142	6.93941	7.227	7.21991	6.75033	5.55204	5.89726	5.81718	6.25258	0	0	0	0
ENSG00000094631	HDAC6	protein_coding	11.4545	11.4118	11.3254	11.4987	11.5368	11.455	11.4384	11.5933	11.7564	11.625	11.6253	11.8017	11.5405	11.3323	11.5091	11.5787	12.1038	11.8746	11.9745	12.0657	11.2321	10.991	11.1173	11.2989	9.69606	9.49414	9.45896	9.67944
ENSG00000094804	CDC6	protein_coding	4.47268	4.67198	4.83513	4.7448	3.90255	4.13427	4.97926	3.02755	5.35527	5.15971	7.90596	5.36748	6.21253	6.73292	6.71362	5.99024	3.61338	3.86804	3.40855	3.4493	1.05251	0.513207	2.48375	0.500367	5.7534	6.71942	5.71847	6.15188
ENSG00000094841	UPRT	protein_coding	8.52136	8.50252	8.35444	8.38679	8.3466	8.38362	8.48608	8.42228	8.26612	8.34425	8.16052	8.34201	8.48351	8.63815	8.57229	8.28239	8.71449	8.81329	8.88597	8.74886	8.79789	8.39768	8.486	8.32825	3.4677	2.92272	3.02359	2.43599
ENSG00000094880	CDC23	protein_coding	9.79025	9.84183	9.89929	9.9759	9.96536	10.098	9.98576	10.0639	9.75805	9.80731	9.92283	9.79931	9.98422	10.0384	10.1461	10.0479	9.76389	9.67052	9.80589	9.8269	9.73242	9.6436	9.65576	9.77372	4.73074	5.54922	4.34551	5.24128
ENSG00000094914	AAAS	protein_coding	10.4774	10.2956	10.3477	10.5265	10.5251	10.38	10.611	10.6384	10.535	10.4155	10.559	10.7231	10.4011	10.2688	10.3095	10.4457	10.33	10.2425	10.3415	10.4527	10.2865	9.92823	10.0288	10.3477	8.48242	8.31292	8.8303	8.78081
ENSG00000094916	CBX5	protein_coding	11.3011	11.3536	11.3405	11.3347	11.7898	11.9279	11.8834	11.7587	11.7308	11.7801	11.743	11.5389	11.0818	11.1752	11.2969	10.9185	10.6876	10.8913	10.8279	10.6094	10.1815	10.3397	10.1166	10.2658	3.14578	4.55163	0	0
[truncated: 19,874 more rows]
