# Supplementary material for: A Cell-Based Systems Biology Assessment of Human Blood to Monitor Immune Responses after Influenza Vaccination
Source: PLoS One. 2015 Feb 23;10(2):e0118528. doi: 10.1371/journal.pone.0118528 (PMC4338067; doi:10.1371/journal.pone.0118528)
Supplement: S4 Dataset — (XLSX) [file pone.0118528.s004.xlsx]

## Sheet: HD30HD31 protein matrix 102814 
Normalized protein expression in human immune cells prior to and post-TIV vaccination
normalized pseudospectral counts (NPSC) were calculated in ProteoIQ
0=protein identified but not quantified; NA=protein not identified
Sequence ID	HD30_Mono_d0	HD30_Mono_d1	HD30_Mono_d3	HD30_Mono_d7	HD30_Neut_d0	HD30_Neut_d1	HD30_Neut_d3	HD30_Neut_d7	HD30_T_d0	HD30_T_d1	HD30_T_d3	HD30_T_d7	HD30_NK_d0	HD30_NK_d1	HD30_NK_d3	HD30_NK_d7	HD30_PBMC_d0	HD30_PBMC_d1	HD30_PBMC_d3	HD30_PBMC_d7	HD31_Mono_d0	HD31_Mono_d1	HD31_Mono_d3	HD31_Mono_d7	HD31_Neut_d0	HD31_Neut_d1	HD31_Neut_d3	HD31_Neut_d7	HD31_B_d0	HD31_B_d1	HD31_B_d3	HD31_B_d7	HD31_T_d0	HD31_T_d1	HD31_T_d3	HD31_T_d7	HD31_NK_d0	HD31_NK_d1	HD31_NK_d3	HD31_NK_d7	HD31_PBMC_d0	HD31_PBMC_d1	HD31_PBMC_d3	HD31_PBMC_d7
ENSP00000000233	0	0	0	0	0	0.75	0.71	0.87	0	0	0	0	0	0	0	0.7	0.94	0.6	0.75	0.39	0	0	0	0	0	0	0	0	0	0	0	0	0	0	0	0	0	0	0	0	0	0	1.3	0
ENSP00000000412	0	0	0	0	0	0	0	0	0	0	0	0	0	0	0	0	0	0	0	0	NA	NA	NA	NA	NA	NA	NA	NA	NA	NA	NA	NA	NA	NA	NA	NA	NA	NA	NA	NA	NA	NA	NA	NA
ENSP00000005587	0.93	1.29	0.96	0.98	0.81	0	0.8	0.81	0	0	0	0	0	0	0	0	0	0	0	0	0	0	0	0	0	0	0	0	0	0	0	0	0	0	0	0	1.29	0	0.73	0.67	0	0	0	0
ENSP00000007699	0.88	0	1.02	0	0	0	0	0	0	0	0	0	0	0	0	0	1.16	1.12	0	0	NA	NA	NA	NA	NA	NA	NA	NA	NA	NA	NA	NA	NA	NA	NA	NA	NA	NA	NA	NA	NA	NA	NA	NA
ENSP00000007735	0	0	0	0	0	0	0	0	0	0	0	0	0	0	0	0	0	0	0	0	NA	NA	NA	NA	NA	NA	NA	NA	NA	NA	NA	NA	NA	NA	NA	NA	NA	NA	NA	NA	NA	NA	NA	NA
ENSP00000008938	0	0	0	0	0	0	0	0	0	0	0	0	0	0	0	0	0	0	0	0	0	0	0	0	1.22	1.02	1.32	0	0	0	0	0	0	0	0	0	0	0	0	0	0	0	0	0
ENSP00000009530	2.48	2.29	2.2	2.25	0	0	0	0	0	0	0	0	0	0	0	0	0	0	0	0	0	0	0	0	0	0	0	0	1.59	1.14	1.53	1.12	0	0	0	0	0	0	0	0	0	1.02	1.01	1.27
ENSP00000009589	0	0	0	0	0	0	0	0	0	0	0	0	2.76	2.51	2.54	2.27	1.05	1.38	1.44	1.47	NA	NA	NA	NA	NA	NA	NA	NA	NA	NA	NA	NA	NA	NA	NA	NA	NA	NA	NA	NA	NA	NA	NA	NA
ENSP00000010338	0	0	0	0	0	0	0	0	0	0	0	0	0	0	0	0	0	0	0	0	NA	NA	NA	NA	NA	NA	NA	NA	NA	NA	NA	NA	NA	NA	NA	NA	NA	NA	NA	NA	NA	NA	NA	NA
ENSP00000012443	NA	NA	NA	NA	NA	NA	NA	NA	NA	NA	NA	NA	NA	NA	NA	NA	NA	NA	NA	NA	0	0	0	0	0	0	0	0	0	0	0	0	0	0	0	0	1.24	0	1.52	1.27	0	0	0	0
ENSP00000013034	NA	NA	NA	NA	NA	NA	NA	NA	NA	NA	NA	NA	NA	NA	NA	NA	NA	NA	NA	NA	7.64	6.08	7.11	6.27	3.27	3.02	2.27	2.62	5.25	4.33	4.72	7.41	3.17	4.45	3.73	4.18	2.49	1.44	1.86	2.13	3.74	3.54	3.38	2.38
ENSP00000014112	0	0	0	0	0	0	0	0	0	0	0	0	0	0	0	0	2.59	1.38	1.17	2.61	0	0	0	0	0	0	0	0	0	0	0	0	0	0	0	0	0	0	0	0	0	0	0	0
ENSP00000022615	2.37	2.96	1.7	0.65	0	0	0	0	0.77	0.73	1.29	1.67	2.45	3.11	1.84	2.28	3.72	2.64	1.89	3.5	0	0.88	1.27	0.93	0	0	0	0	1.08	2.5	2.28	2.4	0	1.48	0.95	1.6	2.04	1.54	2.53	1.89	2.14	3.44	4.32	5.22
ENSP00000044462	0	0	0	0	0	0	0	0	0	0	0	0	0	0	0	0	0	0	0	0	0.9	0.66	1.18	1.16	0	0	0.58	0.84	0.82	0	1.36	0	0	0.99	1.24	0	0	0	0	0	0	0	0	0
ENSP00000075120	0.7	0.46	0.66	0.65	4.32	3.89	2.94	2.77	0	0	0	0	0	0	0	0	2.38	1.41	1.63	1.89	NA	NA	NA	NA	NA	NA	NA	NA	NA	NA	NA	NA	NA	NA	NA	NA	NA	NA	NA	NA	NA	NA	NA	NA
ENSP00000078429	NA	NA	NA	NA	NA	NA	NA	NA	NA	NA	NA	NA	NA	NA	NA	NA	NA	NA	NA	NA	0	0	0	0	0	0	0	0	0	0	0	0	0	0	0	0	0	0	0	0	0	0	0	0
ENSP00000084795	0	0	0	0	0	0	0	0	1.18	0.91	1.17	1.17	2.18	1.62	1.85	4.02	1.1	1.37	1.28	0.94	2.08	1.98	2.06	2.29	0.48	0	0.42	0.54	2.42	3.01	3.82	3.7	5.38	3.74	4.23	4.04	2.33	2.9	1.67	2.54	1.96	2.14	2.62	4.32
ENSP00000158762	0	0	0	0	0	0	0	0	0	0	0	0	0	0	0	0	0	0	0	0	NA	NA	NA	NA	NA	NA	NA	NA	NA	NA	NA	NA	NA	NA	NA	NA	NA	NA	NA	NA	NA	NA	NA	NA
ENSP00000160262	0	0	0	0	0	0	0	0	0	0	0	0	0	0	0	0	0	0	0	0	NA	NA	NA	NA	NA	NA	NA	NA	NA	NA	NA	NA	NA	NA	NA	NA	NA	NA	NA	NA	NA	NA	NA	NA
ENSP00000164139	0	0	0	0	0	0	0	0	0	0	0	0	0	0	0	0	0	0	0	0	0	1.13	1.2	0	0	0	0	0	0	0	0	0	0	0	0	0	0	0	0	0	0	0	0	0
ENSP00000164247	NA	NA	NA	NA	NA	NA	NA	NA	NA	NA	NA	NA	NA	NA	NA	NA	NA	NA	NA	NA	0	0	0	0	0	0	0	0	0	0	0	0	0	0	0	0	1.32	1.48	0	1.44	1.12	1.27	0	1.29
ENSP00000167586	0.73	2.21	1.62	0.73	0	0	0	0	5.63	3.19	2.8	3.43	0	0	0	0	0	0	0	0	0	0	0	0	1.07	0.8	0.74	0.86	1.57	0.47	2.29	3.97	0.61	0.61	3.11	0.66	0.69	1.19	1.38	0.72	1.01	0.6	1.16	0.94
ENSP00000168216	1.24	1.35	1.22	0.94	0	0	0	0	0	0	0	0	0	0	0	0	0	0	0	0	4.19	3.17	2.87	3.05	0.98	0	0	0.66	3.34	2.82	1.84	2.08	4.59	2.15	1.86	1.82	3.64	2.69	1.56	2.09	4.25	3.16	3.11	2.76
ENSP00000176763	0	0	0	0	0	0	0	0	1.27	1.78	1.02	1.2	2.64	2.82	2.6	2.71	0	0	0	0	0	0	0	0	0	0	0	0	0	0	0	0	0	0	0	0	0	0	0	0	0	0	0	0
ENSP00000181839	0.64	0.86	0.72	0.82	0	0	0	0	0.5	0.31	0.46	0.6	0	0	0	0	0	0	0	0	NA	NA	NA	NA	NA	NA	NA	NA	NA	NA	NA	NA	NA	NA	NA	NA	NA	NA	NA	NA	NA	NA	NA	NA
ENSP00000184266	1.48	1.49	1.16	1.06	0	0	0	0	0	0	0	0	0	0	0	0	0	0	0	0	NA	NA	NA	NA	NA	NA	NA	NA	NA	NA	NA	NA	NA	NA	NA	NA	NA	NA	NA	NA	NA	NA	NA	NA
ENSP00000188376	NA	NA	NA	NA	NA	NA	NA	NA	NA	NA	NA	NA	NA	NA	NA	NA	NA	NA	NA	NA	1.29	2.74	2.22	0.88	0	0	0	0	1.76	1.13	1.43	1.05	0	0	1.37	0	1.3	1.34	1.26	1.19	1.37	1.2	2.67	1.2
ENSP00000191018	2.12	1.01	1.35	1.07	0.92	1.02	1.31	0.91	0	0	0.96	0	0	0	0	0	0.81	0	1.04	0.93	NA	NA	NA	NA	NA	NA	NA	NA	NA	NA	NA	NA	NA	NA	NA	NA	NA	NA	NA	NA	NA	NA	NA	NA
ENSP00000193403	17.1	15.77	23.12	16.76	25.75	29.21	21.35	21.28	9.83	12.01	10.93	10.8	10.43	4.74	7.11	10.66	25.32	29.63	28.56	28.45	5.48	4.09	6.11	3.07	8.79	6.31	7.81	5.43	0.87	0.76	0.39	1.54	0	4.04	0	0.9	4.79	7.39	3.83	3.86	11.7	17.59	8.09	7.35
ENSP00000193532	6.63	3.94	6.36	5.99	9.17	6.67	7.85	5.88	6.34	8.62	9.91	8.39	11.84	7.24	8.8	7.03	8.19	9.32	6.15	7.85	3.58	3.34	1.64	3.01	0	0	0.97	0.52	2.54	2.62	1.18	1.94	0	0	0	1.89	5.3	2.63	2.89	4.93	3.55	1.99	1.35	6.52
ENSP00000196371	NA	NA	NA	NA	NA	NA	NA	NA	NA	NA	NA	NA	NA	NA	NA	NA	NA	NA	NA	NA	0	0	0	0	0	0	0	0	0	0	0	0	0	0	0	0	0	0	0	0	0	0	0	0
ENSP00000196551	0	0	0	0	0	0	0	0	0	0	0	0	0	0	0	0	0	0	0	0	0	0	0	0	0	0	0	0	0	0	0	0	0	0	0	0	0	0	1.44	0	0	0	0	0
ENSP00000198765	NA	NA	NA	NA	NA	NA	NA	NA	NA	NA	NA	NA	NA	NA	NA	NA	NA	NA	NA	NA	1	1.25	1.03	1.32	5.39	4.85	4.79	4.39	1.26	1.3	0.93	1.14	2.53	1.45	1.81	2.39	1.01	1.01	1.01	1.28	1.61	2.44	1.83	1.99
ENSP00000199764	0	0	0	0	5.22	7.06	6.24	8.34	0	0	0	0	0	0	0	0	0	0	0	0	0	0	0	0	0	0	0	0	0	0	0	0	0	0	0	0	0	0	0	0	0	0	0	0
ENSP00000200639	4.25	3.21	2.65	3.3	1.96	3.29	2.18	2.47	0	0	0.53	0	3.5	3.59	2.56	0.54	1.98	0.87	0.77	1.93	NA	NA	NA	NA	NA	NA	NA	NA	NA	NA	NA	NA	NA	NA	NA	NA	NA	NA	NA	NA	NA	NA	NA	NA
ENSP00000202584	4.94	5.03	3.61	5.19	0	0	0	0	2.71	1.27	2.09	2.06	0	0	0	0	0	0	0	0	NA	NA	NA	NA	NA	NA	NA	NA	NA	NA	NA	NA	NA	NA	NA	NA	NA	NA	NA	NA	NA	NA	NA	NA
ENSP00000202773	0	1.33	1.27	0.81	0	0	0	0	0	0.79	0.79	0	3.37	3.39	3.61	4.91	4.25	2.77	5.06	4.84	2.65	2.11	1.57	2.27	0	0	0	0	1.46	1.75	0.98	1.18	1.66	1.95	5.41	1.56	1.33	0	1.99	2.39	3.42	2.41	2.97	2.07
ENSP00000202917	0	0	0	0	0	0	0	0	0	0	0	0	0	0	0	0	0	0	0	0	NA	NA	NA	NA	NA	NA	NA	NA	NA	NA	NA	NA	NA	NA	NA	NA	NA	NA	NA	NA	NA	NA	NA	NA
ENSP00000203407	0	0	0	0	0	0	0	0	0	0	0	0	0	0	0	0	0	0	0	0	0.67	0.95	0.85	1.16	0	0	0	0	0.71	1.1	0.81	1.12	0	0	0	0	1.07	0.55	0.93	0.7	0.73	1.04	0.97	0.66
ENSP00000203786	1.81	1.67	0.9	0.99	0	0	0	0	0	0	0	0	0	0	0	0	0	0	0	0	NA	NA	NA	NA	NA	NA	NA	NA	NA	NA	NA	NA	NA	NA	NA	NA	NA	NA	NA	NA	NA	NA	NA	NA
ENSP00000205402	0	0	0	0	0	0	0	0	0	0	0	0	0	0	0	0	0	0	0	0	NA	NA	NA	NA	NA	NA	NA	NA	NA	NA	NA	NA	NA	NA	NA	NA	NA	NA	NA	NA	NA	NA	NA	NA
ENSP00000206451	0	0	0	0	0	0.76	0	0	0	0	0	0	2.71	0.89	2.44	1.81	0	0	0	0	2.13	2.07	1.86	1.46	0	0	0	0	3.33	3.53	3.07	3.78	2.75	1.84	1.81	2.84	2.42	2.32	2.22	2.48	3.46	3.69	3.24	2.99
ENSP00000207062	0	0	0	0	0	0	0	0	0	0	0	0	0	0	0	0	0	0	0	0	NA	NA	NA	NA	NA	NA	NA	NA	NA	NA	NA	NA	NA	NA	NA	NA	NA	NA	NA	NA	NA	NA	NA	NA
ENSP00000207437	0	0	0	0	0.75	0	0	0	0	0	0	0	0	1.07	0	0.81	0	0	0	0	0.88	0.87	0.71	0.95	0.57	0.91	0.92	0.5	0.84	0.72	0.87	0.77	0	0	0	0	0.73	0	0.74	0.96	1.1	1.15	3.49	0.85
ENSP00000207549	0	0	0	0	0	0	0	0	0	0	0	0	0	0	0	0	0	0	0	0	0	0	0	0	0	0	0	0	0	0	0	0	0	0	0	0	0	0	0	0	1.42	0.99	0	0
ENSP00000207636	1.47	1.34	1.19	0.8	0	0	0	0	0	0	0	0	0	0	0	0	0	0	0	0	0	0	0	0	0	0	0	0	0	0	0	0	0	0	0	0	0	0	0	0	0	0	0	0
ENSP00000209875	NA	NA	NA	NA	NA	NA	NA	NA	NA	NA	NA	NA	NA	NA	NA	NA	NA	NA	NA	NA	0	0	0	0	0	0	0	0	0	0	0	0	0	0	0	0	0	0	0	0	0	0	0	0
ENSP00000210313	0	0	0	0	0	0	0	0	0	0	0	0	0	0	0	0	0	0	0	0	NA	NA	NA	NA	NA	NA	NA	NA	NA	NA	NA	NA	NA	NA	NA	NA	NA	NA	NA	NA	NA	NA	NA	NA
ENSP00000211372	NA	NA	NA	NA	NA	NA	NA	NA	NA	NA	NA	NA	NA	NA	NA	NA	NA	NA	NA	NA	1.41	1.25	1.23	1.11	0	0	0	0	1.57	1.44	1.3	1.37	1.39	1.19	1.02	1.23	0	0	0	0	1.52	1.38	1.05	1.55
ENSP00000211998	5.19	2.66	7.45	5.8	1.57	1.48	0.95	0.64	0.18	0.41	0	0	2.46	1.99	1.48	2.45	9.38	8.08	9.87	11.72	4.5	1.94	2.96	5.36	0.68	2.41	0.47	1.38	0.57	0	0	0	0	0	0	0	0.78	0	1.96	1.14	13.91	23.32	10.53	11.39
ENSP00000215375	2.25	0	1.41	2	0	0	0	0	2.3	1.19	1.17	2.75	0	0	0	0	0	0	0	0	NA	NA	NA	NA	NA	NA	NA	NA	NA	NA	NA	NA	NA	NA	NA	NA	NA	NA	NA	NA	NA	NA	NA	NA
ENSP00000215570	0	0	0	0	0	0	0	0	0	0	0	0	0	0	0	0	0	0	0	0	NA	NA	NA	NA	NA	NA	NA	NA	NA	NA	NA	NA	NA	NA	NA	NA	NA	NA	NA	NA	NA	NA	NA	NA
ENSP00000215754	0	0	0	0	1.73	2.21	1.05	1.82	0	0	0	0	0	0.91	1.57	2.84	8.85	8.67	8.9	9.81	NA	NA	NA	NA	NA	NA	NA	NA	NA	NA	NA	NA	NA	NA	NA	NA	NA	NA	NA	NA	NA	NA	NA	NA
ENSP00000215829	NA	NA	NA	NA	NA	NA	NA	NA	NA	NA	NA	NA	NA	NA	NA	NA	NA	NA	NA	NA	1.26	1.27	1.17	1.28	0	0	0	0	1.47	1.31	1.41	1.14	0	0	0	0	0	0	0	0	1.07	1.21	1.63	1.32
ENSP00000215832	0	0	0	0	0	0	0	0	0	0	0	0	0	0	0	0	0.81	1.23	0	0	NA	NA	NA	NA	NA	NA	NA	NA	NA	NA	NA	NA	NA	NA	NA	NA	NA	NA	NA	NA	NA	NA	NA	NA
ENSP00000215909	0	0	0	0	0.31	0	0.27	0	0	0	0	0	0.56	1.08	0.69	0.8	11.98	12.03	7.92	7.26	7.41	7.54	8.55	8.68	0	0	0	0	0	0.82	0.65	2.03	0	1.28	0	1.27	3.06	2.33	4.24	7.64	6.44	7.71	8.44	8.26
ENSP00000216038	NA	NA	NA	NA	NA	NA	NA	NA	NA	NA	NA	NA	NA	NA	NA	NA	NA	NA	NA	NA	0	0	0	0	0	0	0	0	0	0	0	0	0	0	0	0	0	0	0	0	0	0	0	0
ENSP00000216064	0	0	0	0	0	0	0	0	0	0	0	0	0	0	0	0	0	0	0	0	0	0	0	0	0	0	0	0	0	0	0	0	0	0	0	0	0	0	0	0	0	0	1.61	0
ENSP00000216129	NA	NA	NA	NA	NA	NA	NA	NA	NA	NA	NA	NA	NA	NA	NA	NA	NA	NA	NA	NA	0	0	0	0	0	0	0	0	0	0	0	0	0	0	0	0	0	0	0	0	0	0	0	0
ENSP00000216181	26.22	15.43	27.97	26.07	43.92	30.02	29.95	34.5	15.38	12.96	16.25	15.84	19.63	13.42	13.35	13.39	46.13	42.4	48.81	45.75	8.19	11.1	11.67	12.2	14.67	13.59	11.48	8.92	4.33	3.38	3.44	3.19	8.79	7.96	9.93	4.52	8.53	5.67	7.02	9.05	28.45	27.7	30.31	29.48
ENSP00000216218	0	0	0	0	0	0	0	0	0	0	0	0	0	1.48	0	0	1.53	0	0	0	0	0	0	0	0	0	0	0	0	0	0	0	0	0	0	0	0	0	0	0	0	0	0	0
ENSP00000216254	1.3	0	0.94	1.36	0	0	0	0	0	0	0	0	0	0	0	0	0	0	0	0	1.06	0.73	1	1.03	0	0	0	0	1.47	0	0.82	0	0	0	0	0	1.3	1.67	0	1.28	0	0	0	0
ENSP00000216281	3.95	3.82	4.36	4.66	3.43	1.05	1.19	1.78	13.14	12.95	15.47	14.06	2.51	2.37	1.15	3.38	16.58	15.54	13.81	15.37	4.92	11.63	8.92	6.7	0	0	1.02	0	4.74	0.97	1.7	1.44	5.8	2.06	4.05	7.1	8.69	5.33	12.02	4.59	9.79	3.99	8.72	7.08
ENSP00000216336	5.82	6.21	9.82	5.53	9.99	8.7	10.06	10.7	0	0	0	0	0	0	0	0	4.61	5.79	2.66	3.27	8.37	7.08	9.17	7.88	15.52	11.71	12.83	13.54	0	0	0.98	0	0	0.77	0	0	0	0	0	0	4.32	2.27	2.16	1.98
ENSP00000216392	1.23	1.07	0.79	1.02	2.01	2.21	2.25	1.07	0	0	0	0	0	0	0	0	0.9	0.59	1.04	0.72	0	1.13	1.2	0	0	0	0	0	0	0	0	0	0	0	0	0	0	0	0	0	0	0	0	0
ENSP00000216455	NA	NA	NA	NA	NA	NA	NA	NA	NA	NA	NA	NA	NA	NA	NA	NA	NA	NA	NA	NA	0	0	0	0	0	0	0	0	0	0	0	0	0	0	0	0	0	0	0	0	0	0	0	0
ENSP00000216479	1.61	1.1	1	0.91	0	0	0	0	1.15	1.26	1.11	1.37	0	0	0	0	0	0	0	0	0	0	0	0	0	0	0	0	0	0	0	0	1.76	1.15	1.13	1.15	0	0	0	0	0	0	0	0
ENSP00000216605	1.79	3.73	3.73	3.28	0	0	0	0	1.3	0	0	0	0	0	0	0	0	0	0	0	NA	NA	NA	NA	NA	NA	NA	NA	NA	NA	NA	NA	NA	NA	NA	NA	NA	NA	NA	NA	NA	NA	NA	NA
ENSP00000216714	3.28	3.21	3.4	3.62	0	0	0	0	3.17	3.5	4.58	3.78	0	0	0	0	1.1	0	1.32	1.65	1.22	0.93	0	1.33	0	0	0	0	0	0	0	0	0	0	0	0	0	0	0	0	1.31	1.07	1.16	1.56
ENSP00000216775	NA	NA	NA	NA	NA	NA	NA	NA	NA	NA	NA	NA	NA	NA	NA	NA	NA	NA	NA	NA	1	1.25	1.03	1.32	3.1	2.23	2.34	2.1	1.26	1.3	0.93	1.14	1.49	0.84	0.77	1.57	1.01	1.01	1.01	1.28	0.88	1.52	0.89	1.14
ENSP00000216802	8.39	5.73	6.16	3.18	0	0	0	0	1.17	3.51	1.12	2.3	4.3	1.11	2.7	1.23	5.7	6.26	6	5.5	3.6	2.26	2.6	2.01	1.35	0	0	0	1.55	3.24	2.22	1.22	0	0	0	0	1.32	1.55	3.79	2.43	1.35	2.43	2.27	2.29
ENSP00000216877	NA	NA	NA	NA	NA	NA	NA	NA	NA	NA	NA	NA	NA	NA	NA	NA	NA	NA	NA	NA	0	0	0	0	0	0	0	0	0	0	0	0	0	0	0	0	0	0	0	0	0	0	0	0
ENSP00000216879	4.94	5.03	3.61	5.19	0	0	0	0	2.71	1.27	2.09	2.06	0	0	0	0	0	0	0	0	NA	NA	NA	NA	NA	NA	NA	NA	NA	NA	NA	NA	NA	NA	NA	NA	NA	NA	NA	NA	NA	NA	NA	NA
ENSP00000216951	1.82	2.27	1.8	1.66	0	0	0	0	0	0	0	0	0	0	0	0	0	0	0	0	2.13	1.98	1.82	2.11	0	0	0	0	1.41	1.13	0.98	0.96	2.86	1.19	2.13	0.95	0	0	2.08	0.63	2.93	2.87	3.04	3.49
ENSP00000216962	1.76	0.53	1.95	3.2	0	0	0	0	3.12	0	0	0	0	0	0	0	2.9	1.86	3.27	2.16	0.97	1.87	1.2	0	0	0	0	0	0	1.12	0	0	0	1.45	0	0	0.98	1.43	0.95	0.81	0	0	0	0
ENSP00000217121	2.65	2.45	2.27	2.84	0	0	0	0	0	0	0	0	0	0	0	0	0	0	0	0	NA	NA	NA	NA	NA	NA	NA	NA	NA	NA	NA	NA	NA	NA	NA	NA	NA	NA	NA	NA	NA	NA	NA	NA
ENSP00000217131	0.75	1.09	1.33	1.23	0	0	0	0	0	0	0	0	0	0	0	0	0	0	0	0	NA	NA	NA	NA	NA	NA	NA	NA	NA	NA	NA	NA	NA	NA	NA	NA	NA	NA	NA	NA	NA	NA	NA	NA
ENSP00000217133	2.68	1.44	1.62	1.45	0.45	0.6	0	0	0	0	0	0	0	0	0	0	9.07	6.94	8.59	7.27	5.37	6.17	5.89	6.39	3.04	2.76	2.44	1.46	5.35	8.07	4.79	2.41	2.93	1.92	1.48	3.04	5.67	3.54	3.52	4.65	18.98	27.67	14.9	17.05
ENSP00000217182	NA	NA	NA	NA	NA	NA	NA	NA	NA	NA	NA	NA	NA	NA	NA	NA	NA	NA	NA	NA	5.31	4.78	6.69	8.25	2.2	1.49	1.86	1.33	2.28	2.18	2.85	2.44	2.09	8.03	12.2	5.37	3.02	1.91	6.15	3.62	8.72	9.58	12.34	10.02
ENSP00000217313	0.27	0.38	0.17	1.02	0.54	0.75	0	0	1.91	1.79	1.66	2.24	0	0	0	0	1.6	2.52	2.05	0.97	0.8	0.83	0.89	0.57	0.68	0	0.58	0.53	0	0	0	0	0	0	0	0	0	0	0	0	2.96	2.66	2.45	1.31
ENSP00000217426	1.44	0.97	0.85	1.22	0	0	0	0	0	0	0	0	1.22	1.48	0	1	0	0	0	0	NA	NA	NA	NA	NA	NA	NA	NA	NA	NA	NA	NA	NA	NA	NA	NA	NA	NA	NA	NA	NA	NA	NA	NA
ENSP00000217456	0	0	0	0	0.98	0.98	0	1.22	0	0	0	0	0	0	0	0	0	0	0	0	3.06	3.8	1.69	3.06	4.43	5.05	4.99	3.82	0	0	0	0	0	0	0	0	1.4	1.3	1.24	3.25	2.77	1.31	1.96	3.43
ENSP00000217652	8.3	3.31	6.7	7.09	11.93	9.9	9.01	8.67	12.73	15.38	16.21	18.95	5.24	5.41	3.96	2.32	10.96	11.92	14.67	10.33	3.84	3.69	3.51	1.54	5.68	2.84	3.85	2.67	1.95	1.81	1.6	0.95	4.97	3.23	2.67	3.01	3.57	4.59	3.86	5.25	9.13	12.28	10.21	9.35
ENSP00000218340	NA	NA	NA	NA	NA	NA	NA	NA	NA	NA	NA	NA	NA	NA	NA	NA	NA	NA	NA	NA	1.27	1.42	0	2.55	0	0	0	0	0	0	0	0	0	1.03	0	1.36	0	0	0	0	2.32	2.46	0.66	1
ENSP00000219022	0	0	0	0	0.96	1.2	0.99	0.98	0	0	0	0	0	0	0	0	0	0	0	0	NA	NA	NA	NA	NA	NA	NA	NA	NA	NA	NA	NA	NA	NA	NA	NA	NA	NA	NA	NA	NA	NA	NA	NA
ENSP00000219150	2.37	1.21	2.34	2.78	10.43	12.17	12.57	10.4	8.08	7.4	8.82	8.54	9.33	6.03	6.14	4.94	13.02	11.67	12.27	12.24	8.49	9.2	9.43	9.34	9.63	9.01	11.3	8.69	10.73	10.68	11.8	9.48	8.43	15.52	10.35	14.24	9.39	5.5	10.89	7.5	17.25	15.55	18.95	21.53
ENSP00000220003	0	0	0	0	0	0	0	0	0.81	0.56	1.32	0.89	4.9	5.12	1.15	2.7	0	0	0	0	0	0	0	0	0	0	0	0	1.3	1.24	1.35	1.28	0	1.46	1.2	1.19	1.12	1.34	1.19	1.39	2.5	2.55	3.46	2.7
ENSP00000220592	NA	NA	NA	NA	NA	NA	NA	NA	NA	NA	NA	NA	NA	NA	NA	NA	NA	NA	NA	NA	0	0	0	0	0	0	0	0	0	0	0	0	0	0	0	0	0	0	0	0	0	0	0	0
ENSP00000220764	1.53	1.63	0.62	0.68	0	0.3	0	0	3.75	3.95	4.98	4.08	1.58	0	0	0	2.17	1.94	2.03	1.89	0	0	0	0	0	0	0	0	0	1.07	1.25	1.36	0	0	0	0	1.57	0	0.67	1.08	1.13	1.1	1.21	1.68
ENSP00000220849	0	0	0	0	0	0	0	0	0	0	0	0	0	0	0	0	0	0	0	0	NA	NA	NA	NA	NA	NA	NA	NA	NA	NA	NA	NA	NA	NA	NA	NA	NA	NA	NA	NA	NA	NA	NA	NA
ENSP00000220876	0.78	1.1	1.01	1.31	0	0	0	0	0	0	0.52	0	0	0	0	0	0	0	0	0	1.27	1.24	0.75	1.33	1.09	0.9	1.99	0.66	1.51	0	1.19	1.01	0	0	0	0	0	0	1.32	0.81	0	0	1.17	1.22
ENSP00000220931	1.18	0.88	0.9	0.98	1.08	0.96	1.3	1.31	2.06	2.31	2.38	2.61	2.51	2.15	2.56	2.71	3.43	2.84	3.59	2.91	NA	NA	NA	NA	NA	NA	NA	NA	NA	NA	NA	NA	NA	NA	NA	NA	NA	NA	NA	NA	NA	NA	NA	NA
ENSP00000221130	0	0	0	0	0	0	0	0	0	0	0	0	0	0	0	0	0	0	0	0	1.12	1.11	1.02	0.84	0.74	0.84	0.87	1.04	2.14	1.54	2.07	2.78	0	1.5	1.14	1.3	1.36	1.32	1.3	0.98	3.31	2.06	3.32	3.73
ENSP00000221138	NA	NA	NA	NA	NA	NA	NA	NA	NA	NA	NA	NA	NA	NA	NA	NA	NA	NA	NA	NA	0	0	0	0	0	0	0	0	0	0	0	0	0	0	0	0	0	0	0	0	0	0	0	0
ENSP00000221166	1.67	2.11	2.06	2.12	4.76	3.58	3.53	2.53	0	0	0	0	0	0	0	0	3.26	3.2	2.88	2.46	2.5	2.07	2.29	1.33	2.2	1.23	0.77	0.77	1.2	0.66	0.7	0	1.68	2.75	2.58	2.85	0	0	0.67	0.9	4.6	4.97	8	4.38
ENSP00000221233	1.75	1.01	0.84	0	0	0	0	0	1	1.55	1.2	1.39	0	0	0	0	0	0	0	0	NA	NA	NA	NA	NA	NA	NA	NA	NA	NA	NA	NA	NA	NA	NA	NA	NA	NA	NA	NA	NA	NA	NA	NA
ENSP00000221283	0	0	0	0	0	0	0	0	0	0	0	0	0	0	0	0	1.27	1.18	0.88	1.37	0	0	0	0	0	0	0	0	0	0	0	0	0	0	0	0	0	0	0	0	0	0	0	0
ENSP00000221363	1.51	1.21	1.16	1.15	0	0	0	0	0	0.75	0	0	0	0	0	0	0	0	0	0	1.16	1.17	1.21	0	0	0	0	0	0	0	0	0	0	0	0	0	0	0	0	0	0	0	0	0
ENSP00000221418	5.91	6.46	5.22	5.72	0	0	0	0	1.74	1.62	2.31	2.15	4.59	3.37	2.75	4.56	2.15	2.61	2.33	2.79	1.25	1.36	1.07	0.94	0	0	0	0	2.64	2.54	2.94	2.29	2.93	3.12	2.49	2.37	2.42	2.55	2.76	2.51	3.64	2.92	3.28	4.44
ENSP00000221419	NA	NA	NA	NA	NA	NA	NA	NA	NA	NA	NA	NA	NA	NA	NA	NA	NA	NA	NA	NA	0	0	0	0	0	0	0	0	0	0	0	0	0	0	0	0	0	0	0	0	0	0	0	0
ENSP00000221431	NA	NA	NA	NA	NA	NA	NA	NA	NA	NA	NA	NA	NA	NA	NA	NA	NA	NA	NA	NA	0	0	0	0	0	0	0	0	0	0	0	0	0	0	0	0	0	0	0	0	0	0	0	0
ENSP00000221476	0	0	0	0	0	0	0	0	0	0	0	0	0	0	0	0	0	0	0	0	NA	NA	NA	NA	NA	NA	NA	NA	NA	NA	NA	NA	NA	NA	NA	NA	NA	NA	NA	NA	NA	NA	NA	NA
ENSP00000221515	1.18	1.32	1.45	1.14	6.64	5.71	6.04	6.27	0	0	0	0	0.39	0	0	0	0.36	0	0	0	0.65	0	0	0	3.24	3.58	3.78	4.04	0	0	0	0	0	0	0	0	0	0	0	0	0.73	0.56	1.35	0.54
ENSP00000221930	0	0	0	0	0	0	0	0	0	0	0	0	0	0	0	0	0	0	0	0	NA	NA	NA	NA	NA	NA	NA	NA	NA	NA	NA	NA	NA	NA	NA	NA	NA	NA	NA	NA	NA	NA	NA	NA
ENSP00000221957	2.56	1.98	5	2.49	0	0	0	0	2.62	1.72	0.97	1.18	0	0	0	0.91	0	0	0	0	NA	NA	NA	NA	NA	NA	NA	NA	NA	NA	NA	NA	NA	NA	NA	NA	NA	NA	NA	NA	NA	NA	NA	NA
ENSP00000221992	0	0	0	0	0	0	0	0	0	0	0	0	0	0	0	0	0	0	0	0	NA	NA	NA	NA	NA	NA	NA	NA	NA	NA	NA	NA	NA	NA	NA	NA	NA	NA	NA	NA	NA	NA	NA	NA
ENSP00000222005	0	0	0	0	0	0	0	0	0	0	0	0	0	0	0	0	0	0	0	0	NA	NA	NA	NA	NA	NA	NA	NA	NA	NA	NA	NA	NA	NA	NA	NA	NA	NA	NA	NA	NA	NA	NA	NA
ENSP00000222107	0	0	0	0	1.27	1.21	1.05	0	0	0	0	0	0	0	0	0	0	0	0	0	NA	NA	NA	NA	NA	NA	NA	NA	NA	NA	NA	NA	NA	NA	NA	NA	NA	NA	NA	NA	NA	NA	NA	NA
ENSP00000222120	0	0	0	0	0	0	0	0	0	0	0	0	0	0	0	0	0	0	0	0	0	0	0	0	0	0	0	0	0	0	0	0	0	0	0	0	0	0	0	0	0	0	0	0
ENSP00000222247	1.85	2.73	2.13	2.17	0	0	0	0	0.97	1.12	1.51	1.28	0	0	0	0	1.24	1.02	0	1.01	0	1.06	1.02	1.35	0	0	0	0	1.1	1.09	0.95	1.45	1.93	1.19	1.22	0.73	1.08	0	1.48	0	0	0	0	0
ENSP00000222286	NA	NA	NA	NA	NA	NA	NA	NA	NA	NA	NA	NA	NA	NA	NA	NA	NA	NA	NA	NA	0.93	0.84	1.03	0.97	2.77	2.64	3.18	2.7	0.82	0.49	1.92	0.59	1.26	0.59	0.62	0.68	1.26	0.43	1.42	0.98	1.87	1.64	1.55	1.63
ENSP00000222553	NA	NA	NA	NA	NA	NA	NA	NA	NA	NA	NA	NA	NA	NA	NA	NA	NA	NA	NA	NA	0	0	0	0	1.14	1.26	1.03	1.31	0	1.21	1.23	0	0	1.25	0	0	0.99	0	0.95	0	1.16	0.68	0	0.89
ENSP00000222690	2.29	2.84	2.92	2.73	30.48	31.46	31.49	30.31	4.16	3.66	4.98	4.22	24.34	34.87	25.29	32.25	30.05	37.97	39.26	41.43	12.43	9.28	14.52	11.24	21.06	19.43	17.3	18.75	22.65	17.82	23.67	17.51	23.14	15.33	13.7	16.15	14.26	12.76	15.04	11.81	30.12	28.48	35.06	32.76
ENSP00000222968	0	0	0	0	0	0	0	0	0	0	0	0	0	0	0	0	0	0	0	0	NA	NA	NA	NA	NA	NA	NA	NA	NA	NA	NA	NA	NA	NA	NA	NA	NA	NA	NA	NA	NA	NA	NA	NA
ENSP00000223129	0	0	0	0	0	0	0	0	0	0	0	0	0	0	0	0	0	0	0	0	NA	NA	NA	NA	NA	NA	NA	NA	NA	NA	NA	NA	NA	NA	NA	NA	NA	NA	NA	NA	NA	NA	NA	NA
ENSP00000223136	0	0	0	0	0	0	0	0	0	0	0	0	1.42	0	0	1.17	0.85	1.08	1.31	1.08	0	0	0	0	0	0	0	0	0	0	0	0	0	0	0	0	0	0	0	0	0	0	0	0
ENSP00000223321	0	0	0	0	0	0	0	0	0	0	0	0	0	0	0	0	0	0	0	0	0.83	0.6	0.93	0.75	0	0	0	0	0	0	0.6	0	0	0	0	0	0	0	0	0	0.65	0.7	0.79	0.69
ENSP00000223398	NA	NA	NA	NA	NA	NA	NA	NA	NA	NA	NA	NA	NA	NA	NA	NA	NA	NA	NA	NA	0	0	0	0	0	0	0	0	0	0	0	0	0	0	0	0	0	0	0	0	0	0	0	0
ENSP00000223865	0	0	0	0	0	0	0	0	0	0	0	0	0	0	0	0	0	0	0	0	NA	NA	NA	NA	NA	NA	NA	NA	NA	NA	NA	NA	NA	NA	NA	NA	NA	NA	NA	NA	NA	NA	NA	NA
ENSP00000224237	29.88	21.16	30.07	31.58	34.18	36.92	31.32	27.45	45.14	45.17	47.49	52.33	17.22	16	16.46	15.43	64.06	68.86	65.62	65.37	30.56	32.21	33.72	27.16	10.07	8.94	11.69	12.42	13.87	18	15.02	12.94	14.21	24.74	20.01	22.69	16.21	10.18	13.57	15.04	31.16	33.14	45.51	37.04
ENSP00000224784	33.96	24.15	25.86	26.09	43.51	60.73	47.16	49.7	20.95	25.77	29.11	28.04	50.25	46.46	36.11	41.91	63.34	73.49	90.82	72.62	27.37	25.2	30.94	26.98	40.37	38.67	37.13	36.82	16.74	21.22	26.57	14.62	21.27	23.21	27.2	18.54	27.18	15.06	36.81	32.62	55.22	54.45	66.81	46.67
ENSP00000225275	24.65	28.84	29.45	28.06	62.22	54.48	59.08	68.72	0.75	0.51	0.78	1.19	0.44	0.37	0.7	0	35.71	42.44	23.09	29.22	24.2	22.92	23.51	23.59	22.2	22.44	24.99	21.52	0	0	1.5	0	3.78	1.32	0.75	0.95	1.06	1.11	1.06	0.97	29.54	24.11	19.66	15.22
ENSP00000225371	0	0	0	0	11.55	7.65	7.56	17.5	0.34	0	0.28	0	0	0.37	0	0	6.29	6.28	3.34	4.76	1.5	1.48	1.37	1.23	0	4.6	1.87	1.09	0	0	0	0	0	0	0	0	0	0	0	0	1.65	1.18	1.51	1.85
ENSP00000225426	1.37	0.97	2.59	0.91	0	0	0	0	0	0	0	0	0	0	0	0	0	0	0	0	0	0	0	0	0	0	0	0	0	0	0	0	0	0	0	0	0	0	0	0	0	0	0	0
ENSP00000225430	0	0	0	0	0	0	0	0	2.02	2.78	2.84	2.85	0	0	0	0	0	0	0	0	NA	NA	NA	NA	NA	NA	NA	NA	NA	NA	NA	NA	NA	NA	NA	NA	NA	NA	NA	NA	NA	NA	NA	NA
ENSP00000225550	0	0	0	0	0	0	0	0	1.17	1.42	1.14	1.26	0	0	0	0	0	0	0	0	0	0	0	0	1.07	0.8	0.74	0.86	1.57	0.47	2.29	3.97	0.61	0.61	3.11	0.66	0.69	1.19	1.38	0.72	1.01	0.6	1.16	0.94
ENSP00000225603	0	0	0	0	0	0	0	0	0	0	0	0	0	0	0	0	0	0	0	0	0	0	0	0	0	0	0	0	0	0	0	0	0	0	0	0	0	0	0	0	0	0	0	0
ENSP00000225655	17.28	14.17	18.21	12.96	45.42	45.39	45.55	32.85	18.48	21.87	20.14	23.52	30.35	22.77	27.1	23.81	31.86	33.77	35.97	38.42	11.68	10.98	9.39	7.47	10.6	8.57	9.9	6.48	5.63	10.29	7	8.58	11.16	13.77	6.74	12.21	21.68	12.52	16.15	18.68	20.14	15.82	15.84	11.24
ENSP00000225665	NA	NA	NA	NA	NA	NA	NA	NA	NA	NA	NA	NA	NA	NA	NA	NA	NA	NA	NA	NA	1.1	1.15	1.57	1.34	0	0	0.95	0	1.32	1.77	1.06	1.11	2.63	1.09	0.9	0.91	1.3	1.64	1.11	1.42	0.97	1.78	0.99	1.39
ENSP00000225698	0	0	0	0	0	0	0	0	0	0	0	0	4.06	3.37	4.08	1.96	3.1	2.74	3.27	3.91	0	0	0	0	0	0	0	0	0	0	0	0	0	0	0	0	0	0	0	0	0	0	0	0
ENSP00000225792	3.61	4.31	3.78	3.98	0	0	0	0	1.49	1.25	1.47	1.34	3.99	3.52	4.56	4.31	1.36	0.95	1.49	1.34	4.06	4.14	3.75	3.63	0.96	0	1.39	0	6.49	5.71	4.83	5.11	3.99	2.74	1.85	2.66	4.66	4.29	3.83	4.17	4.3	4.51	3.4	4.28
ENSP00000225899	0	0	0	0	0	0	0	0	1.17	1.42	1.14	1.26	0	0	0	0	0	0	0	0	0	0	0	0	1.07	0.8	0.74	0.86	1.57	0.47	2.29	3.97	0.61	0.61	3.11	0.66	0.69	1.19	1.38	0.72	1.01	0.6	1.16	0.94
ENSP00000225972	1.07	1.52	1.63	1.11	0	0	0	0	0	0	0	0	0	0	0	0	0	0	0	0	NA	NA	NA	NA	NA	NA	NA	NA	NA	NA	NA	NA	NA	NA	NA	NA	NA	NA	NA	NA	NA	NA	NA	NA
ENSP00000226004	0	0	0	0	0	0	0	0	0	0	0	0	0	0	0	0	0	0	0	0	0	0	0	0	0	0	0	0	0	0	0	0	0	0	0	0	0	0	0	0	0	0	0	0
ENSP00000226207	NA	NA	NA	NA	NA	NA	NA	NA	NA	NA	NA	NA	NA	NA	NA	NA	NA	NA	NA	NA	1.01	0.82	1.24	1.04	0	0	0	0	0	0	0	0	0	0	0	0	0	0	0	0	0.81	0.82	0.85	0.94
ENSP00000226209	NA	NA	NA	NA	NA	NA	NA	NA	NA	NA	NA	NA	NA	NA	NA	NA	NA	NA	NA	NA	1.01	0.82	1.24	1.04	0	0	0	0	0	0	0	0	0	0	0	0	0	0	0	0	0.81	0.82	0.85	0.94
ENSP00000226253	0	0	0	0	0	0	0	0	0	0	0	0	0	0	0	0	0	0	0	0	0	0.81	0.73	0.77	0	0	0	0.49	0	0	0	0	0	0	0	0	0	0	0	0	0	0	0	0
ENSP00000226299	0	0	0	0	0	0	0	0	0	0	0	0	1.13	0.65	1.74	3.8	5.67	6.27	7.05	5.55	4.21	4.65	4.75	4.33	0	0	0	0	0	3.92	1.4	0	0	0	0	0	1.23	1.47	0.71	1.54	2.37	2.69	2.21	2.47
ENSP00000226524	0	0	0	0	0	0	0	0	0	0	0	0	0	0	0	0	0	0	0	0	0	0	0	0	0	0	0	0	0	0	0	0	0	0	0	0	0	0	0	0	0	0	0	0
ENSP00000226574	0	0	0	0	0	0	0	0	0	0	0	0	0	0	0	0	0	0	0	0	0	0	0	0	0	0	0	0	0	0	0	0	0	0	0	0	0	0	0	0	0	0	0	0
ENSP00000227157	1.5	0.89	1.48	0.97	2.25	2.5	2.85	2.73	0.78	0.9	0.9	0.77	0	0	0	0	1.95	0.88	1.49	0.98	5.51	5.95	5.97	5.63	4.53	2.76	4.17	5.15	4.57	4.28	3.69	4.47	2	4.5	6.97	4.86	2.45	0	2.7	0.86	6.86	8.42	9.05	7.81
ENSP00000227322	0	0	0	0	0	0	0	0	1.11	1.54	0.93	1.25	0	0	0	0	0	0	0	0	NA	NA	NA	NA	NA	NA	NA	NA	NA	NA	NA	NA	NA	NA	NA	NA	NA	NA	NA	NA	NA	NA	NA	NA
ENSP00000227378	10.5	11.02	9.65	8.51	8.55	6.4	6.66	4.77	14.05	12.38	13.13	13.02	3.32	7.67	4.45	3.13	18.42	12.73	21.35	20.66	2.33	2.08	1.97	3.38	2.41	3.2	3.66	2.56	4.02	5.82	5.31	4.74	6.03	7.56	3.21	5.68	4.96	7.93	2.9	3.32	10.33	17.66	15.62	9.81
ENSP00000227503	0	0	0	0	0	0	0	0	0	0	0	0	0	0	0	0	0	0	0	0	NA	NA	NA	NA	NA	NA	NA	NA	NA	NA	NA	NA	NA	NA	NA	NA	NA	NA	NA	NA	NA	NA	NA	NA
ENSP00000227524	0	0	0	0	0	0	0	0	0	0	0	0	0	0	0	0	0	0	0	0	NA	NA	NA	NA	NA	NA	NA	NA	NA	NA	NA	NA	NA	NA	NA	NA	NA	NA	NA	NA	NA	NA	NA	NA
ENSP00000227525	6.11	3.71	1.55	2.96	0	0	0	0	3.85	3.16	2.52	3.44	0.97	1.24	1.29	1.36	0	0	0	0	NA	NA	NA	NA	NA	NA	NA	NA	NA	NA	NA	NA	NA	NA	NA	NA	NA	NA	NA	NA	NA	NA	NA	NA
ENSP00000227667	0	1.16	1.48	0	0	0	0	0	0	0	0	0	0	0	0	0	0	0	0	0	0	0	0	0	0	0	0	0	0	0	0	0	0	0	0	0	0	0	0	0	0	0	0	0
ENSP00000228136	0	0	0	0	0	0	0	0	0	0	0	0	0	0	0	0	0	0	0	0	NA	NA	NA	NA	NA	NA	NA	NA	NA	NA	NA	NA	NA	NA	NA	NA	NA	NA	NA	NA	NA	NA	NA	NA
ENSP00000228140	0	0	0	0	0	0	0	0	0	0	0	0	0	0	0	0	0	0	0	0	2.52	2.3	2.4	2.4	0	0	0	0	1.87	1.58	0.98	1.39	0	0	0	0	0.99	1.82	0.86	1.1	1.08	1.4	1.5	1.71
ENSP00000228226	NA	NA	NA	NA	NA	NA	NA	NA	NA	NA	NA	NA	NA	NA	NA	NA	NA	NA	NA	NA	0	0	1.19	0	1.33	0	0	1.06	0	0	0	0	0	0	0	0	0	0	0	0	0	0	0	0
ENSP00000228251	0.88	0	1.02	0	0	0	0	0	0	0	0	0	0	0	0	0	1.16	1.12	0	0	NA	NA	NA	NA	NA	NA	NA	NA	NA	NA	NA	NA	NA	NA	NA	NA	NA	NA	NA	NA	NA	NA	NA	NA
ENSP00000228318	NA	NA	NA	NA	NA	NA	NA	NA	NA	NA	NA	NA	NA	NA	NA	NA	NA	NA	NA	NA	1.29	2.74	2.22	0.88	0	0	0	0	1.76	1.13	1.43	1.05	0	0	1.37	0	1.3	1.34	1.26	1.19	1.37	1.2	2.67	1.2
ENSP00000228506	0.47	0.99	1.06	0.87	0	0	0	0	0	0	0	0	0	0	0	0	0	0	0	0	NA	NA	NA	NA	NA	NA	NA	NA	NA	NA	NA	NA	NA	NA	NA	NA	NA	NA	NA	NA	NA	NA	NA	NA
ENSP00000228740	0	0	0	0	1.06	0	0	0	0	0	0	0	0	0	0	0	0	0	0	0	0	0	0	0	0	0	0	0	0	0	0	0	0	0	0	0	0	0	0	0	0	0	0.65	1.85
ENSP00000228825	0	0	0	0	1.11	1.94	1.02	1.82	2.07	2.26	2.14	2.54	0	0	0	0	1.67	0.89	1.28	3.72	1.38	2.43	2.89	2.99	1.3	1.4	1.8	1.47	2.99	1.85	1.58	1.97	1.02	1.12	3.24	1.48	5.89	1.25	4.8	1.86	5.34	4.96	5.1	6.49
ENSP00000228929	1.23	1.41	1.41	1.31	26.65	28.33	27.17	26.52	0	0	0	0	24.34	34.87	25.29	32.25	28.88	36.89	37.5	40.05	12.43	9.28	14.52	11.24	19.88	18.13	16.1	17.09	20.92	16.69	22.49	16.19	23.14	15.33	13.7	16.15	12.95	11.65	13.27	10.31	30.12	28.48	35.06	32.76
ENSP00000228945	0	0	0	0	2.85	2.26	4.05	2.59	0	0	0	0	2.86	2.6	3.86	2.62	7.2	8.55	5.49	10.89	1.53	1.81	2.65	3.2	3.57	3.95	8.13	3.94	0	4.69	0	2.03	5.33	3.77	4.81	5.91	1.9	2.07	2.75	1.28	7.07	3.98	7.44	7.13
ENSP00000229239	23.66	20.29	19.72	18.6	49.03	43.14	40.43	43.57	3.34	3.87	5.65	4.71	24.05	22.87	22.57	26.41	38.33	30.2	36.44	32.16	19.89	23.54	20.53	24.33	25.71	22.11	27.21	21.55	10.1	9.13	16.66	11.84	5.31	9.43	9.49	5.58	10.84	3.96	11.97	8.62	26.13	20.58	24.8	26.74
ENSP00000229268	2.74	1.91	1.88	2.11	0	0	0	0	1	1.06	1.48	1.09	0	0	0	0	0	0	0	0	1.04	0.91	1.1	1.02	0	0	0	0	0	1.46	0	0	0	0	0	0	0	0	0	1.4	1	1.06	1.25	1.02
ENSP00000229270	0.09	1.44	0.98	1.31	0	2.34	0	0	2	5.04	6.52	9.26	2.75	1.33	1.52	1.19	8.89	9.8	10.83	9.47	2.32	2.99	1.78	1.7	0	0	0	0	0	0	0	0	0	0	0.54	0	3.46	0	4.85	4.71	3.18	4.29	3.46	6.64
ENSP00000229277	6.8	5.45	4.05	4.86	8.44	8.82	8.04	6.82	3.15	3.87	3.65	3.52	3.32	2.24	4.37	3.19	8.73	8.01	8.06	8.15	0.94	1.43	1.56	1.06	2.17	2.54	2.32	2.3	1.39	1.06	0.94	2.09	0	1.41	0	0	0.81	0	1.05	1.04	4.23	2.29	2.45	3.82
ENSP00000229319	1.5	1.61	2.07	1.95	0	0	0	0.79	1.51	1.87	0.9	0.77	0.52	0	0.45	0.8	9.93	7.17	8.84	7.59	6.62	5.34	7.11	5.05	3.48	2.16	2.51	3.57	5.12	2.98	2.01	2.29	5.35	9.55	15.42	7.1	1.43	0.51	2.21	0.57	14.08	20.56	18.91	13.16
ENSP00000229340	0	0	0	0	0	0.58	0.67	0	0	0	0	0	0.66	2.77	1.79	0.72	1.44	0	0	0	NA	NA	NA	NA	NA	NA	NA	NA	NA	NA	NA	NA	NA	NA	NA	NA	NA	NA	NA	NA	NA	NA	NA	NA
ENSP00000229470	NA	NA	NA	NA	NA	NA	NA	NA	NA	NA	NA	NA	NA	NA	NA	NA	NA	NA	NA	NA	1.04	1.05	1.05	1.45	1.04	1.55	0	0	1	1.22	0	0	0	0	0	0.94	0	0	0	0	1.54	2.36	1.8	0.98
ENSP00000229471	NA	NA	NA	NA	NA	NA	NA	NA	NA	NA	NA	NA	NA	NA	NA	NA	NA	NA	NA	NA	1.04	1.05	1.05	1.45	1.04	1.55	0	0	1	1.22	0	0	0	0	0	0.94	0	0	0	0	1.54	2.36	1.8	0.98
ENSP00000230050	1.81	2.49	1.84	2.36	0	0	0	0	1.1	1.1	1.45	1.13	1	0.89	0.87	0	1.72	4.55	2.45	2.06	0.88	1.03	0.95	1.52	0	0	0	0	1.28	1.22	1.15	1.29	0	0	0	0	0.99	1.38	1.01	1.1	0.9	1.32	1.16	1.17
ENSP00000230085	0	0	0	0	0	0	0	0	0	0	0	0	0	0	0	0	0	0	0	0	NA	NA	NA	NA	NA	NA	NA	NA	NA	NA	NA	NA	NA	NA	NA	NA	NA	NA	NA	NA	NA	NA	NA	NA
ENSP00000230419	0	0	0	0	0	0	0	0	0	0	0	0	1	1.05	0	0	0	0	0.99	0	NA	NA	NA	NA	NA	NA	NA	NA	NA	NA	NA	NA	NA	NA	NA	NA	NA	NA	NA	NA	NA	NA	NA	NA
ENSP00000230459	2.19	2.23	2.2	2.54	0.51	0.57	0.7	1.47	2.59	1.79	2.18	2.11	1.15	2.48	1.87	1.28	2.62	2.85	2.01	2.65	2.77	2.61	2.17	2.15	0.79	0.49	0.48	0.79	2.82	2.85	1.99	2.95	2.81	2.9	2.21	2.73	1.28	1.59	0.86	1.31	3.6	3.65	3.56	3.95
ENSP00000230685	2.48	2.29	2.2	2.25	0	0	0	0	0	0	0	0	0	0	0	0	0	0	0	0	0	0	0	0	0	0	0	0	1.59	1.14	1.53	1.12	0	0	0	0	0	0	0	0	0	1.02	1.01	1.27
ENSP00000231061	0	0	0.47	0	0.85	0.44	0	0.54	0	1.05	0	0	0	0	0	0	0	0	0.87	2.15	NA	NA	NA	NA	NA	NA	NA	NA	NA	NA	NA	NA	NA	NA	NA	NA	NA	NA	NA	NA	NA	NA	NA	NA
ENSP00000231487	NA	NA	NA	NA	NA	NA	NA	NA	NA	NA	NA	NA	NA	NA	NA	NA	NA	NA	NA	NA	0.84	1.45	1.11	1	0	0	0	1.18	0	0	0	0	0	0	0	0	0	0	0	0	1.11	1.41	0.96	1.14
ENSP00000231524	0	0	0	0	0	0	0	0	0	0	0	0	2.58	2.71	2.26	2.67	0	0	0	0	NA	NA	NA	NA	NA	NA	NA	NA	NA	NA	NA	NA	NA	NA	NA	NA	NA	NA	NA	NA	NA	NA	NA	NA
ENSP00000231751	3.5	2.76	5.84	3.11	102.82	87.22	102.03	93.14	0.12	0.24	0	0.2	3.69	0.99	0	0.81	3.8	2.15	2.65	4.63	2.75	0.83	1.85	0.85	37.62	38.49	37.3	37.71	1.33	0.69	1.19	1.57	0.82	1.64	1.13	2.4	0.67	0	0.53	0	7.02	4.06	1.96	2.59
ENSP00000232447	0	0	0	0	0	0	0	0	0	0	0	0	0	0	0	0	0.58	0	0.88	0.43	0	0	0	0	0	0	0	0	0	0	0	0	0	0	0	0	0	0	0	0	0	0	0	0
ENSP00000232564	NA	NA	NA	NA	NA	NA	NA	NA	NA	NA	NA	NA	NA	NA	NA	NA	NA	NA	NA	NA	0	0	0	0	0	0	0	0	0	0	0	0	0	0	0	0	0	0	0	1.78	0	0	0	0
ENSP00000233084	0	0	0	0	0	0	0	0	0	0	0	0	0	0	0	0	0	0	0	0	NA	NA	NA	NA	NA	NA	NA	NA	NA	NA	NA	NA	NA	NA	NA	NA	NA	NA	NA	NA	NA	NA	NA	NA
ENSP00000233114	4.33	3.45	3.98	4.17	1.19	0.84	0.79	1.02	5.86	5.58	6.21	5.44	2.4	1.09	1.85	2.66	1.18	0.84	1.48	1	NA	NA	NA	NA	NA	NA	NA	NA	NA	NA	NA	NA	NA	NA	NA	NA	NA	NA	NA	NA	NA	NA	NA	NA
ENSP00000233190	0	0	0	0	0	0	0	0	1.3	1.11	1.38	1.16	0	0	0	0	0	0	0	0	NA	NA	NA	NA	NA	NA	NA	NA	NA	NA	NA	NA	NA	NA	NA	NA	NA	NA	NA	NA	NA	NA	NA	NA
ENSP00000233612	2.02	2.37	1.9	2.11	8.06	10.5	9.63	9.52	0.19	0	0	0	0.2	0	0	0	1.45	1.98	1.55	1.63	2.19	2.18	2.09	1.91	4.19	3.98	3.48	3.45	0.81	0.46	0	0	0	0	0	0	0	0	0	0	2.52	1.77	1.06	1.44
ENSP00000233714	NA	NA	NA	NA	NA	NA	NA	NA	NA	NA	NA	NA	NA	NA	NA	NA	NA	NA	NA	NA	0	0	0	0	0	0	0	0	2.59	2.45	2.33	2.44	0	1.37	1.22	1.19	1.02	1.31	0.84	1.17	0.93	1.37	0.98	1.37
ENSP00000233893	0	0	0	0	0.48	0.39	0.41	0.55	0	0	0	0	3.06	2.61	3.51	3.99	6.94	7.77	7.65	9.28	2.31	1.6	1.51	1.79	0	0	0	0	3.45	4.04	4.92	4.53	1.58	2.1	6.19	1.61	1.28	0	1.05	0.81	6.96	7.67	8.58	7.81
ENSP00000233997	1.53	1.89	2.28	1.31	15.37	13.98	17.33	15.97	0	0	0	0	0	0	0	0	0.46	0.39	1.03	0.38	4.54	4.5	5.93	4.47	4.42	4.45	3.7	3.97	0.57	0	0.3	0	0	0	0.27	0	0.16	0	0	0	6.01	4.05	2.69	1.36
ENSP00000234038	0	0	0	0	0	0	0	0	0	0	0	0	0	0	0	0	0	0	0	0	NA	NA	NA	NA	NA	NA	NA	NA	NA	NA	NA	NA	NA	NA	NA	NA	NA	NA	NA	NA	NA	NA	NA	NA
ENSP00000234313	0	0	0	0	0	0	0	0	0	0	0	0	0	0	0	0	3.13	1.2	0.91	2.01	0	0	0	0	0	0	0	0	0	1.35	0	0	0	0	0	0	0	0	0	0	0	1.27	1	0
ENSP00000234347	1.56	0.64	1.56	3.12	33.81	34.3	33.79	30.25	0	0	0	0	0	0	0	0	2.98	3.86	4.69	3.43	1.21	1.28	1.38	1.2	12.07	12.95	11	12.29	0.31	0	0	0	0.59	0	0	0	0	0	0	1.2	3.6	1.58	0.98	1.55
ENSP00000234396	1.3	1.45	0.99	1	0	0	0	0	0	0	0	0	0	0	0	0	0	0	0	0	NA	NA	NA	NA	NA	NA	NA	NA	NA	NA	NA	NA	NA	NA	NA	NA	NA	NA	NA	NA	NA	NA	NA	NA
ENSP00000234590	21.15	18.02	14.19	16.99	33.23	33.53	34.91	29.64	8.4	6.55	9.99	8.36	20.07	13.92	16.41	16.45	51.68	43.94	40.41	44.24	14.3	15.42	16.08	16.22	13.65	12.7	13.11	14.36	11.4	14.21	9.61	10.53	5.86	13.08	10.99	13.13	5.13	4.59	5.61	7.44	23.33	27.25	21.41	27.12
ENSP00000235835	1.56	1.05	0.97	0.88	0	0	0	0	2.21	2.51	2.5	2.1	0	0	0	0	0	0	0	0	NA	NA	NA	NA	NA	NA	NA	NA	NA	NA	NA	NA	NA	NA	NA	NA	NA	NA	NA	NA	NA	NA	NA	NA
ENSP00000236671	0	0	0	0	0	0	0	0	0	0	0	0	1.19	1.2	1.52	1.57	4.26	3.51	3.14	3.59	0	2.33	2.5	2.86	0	0	0	0	0	0	0	0	0	0	0	0	2.24	2.5	4.29	4.83	1	0.89	1.23	1.28
ENSP00000236826	0	0	0.39	0	9.75	9.26	9.28	7.96	0	0	0	0	0	0	0	0.39	0	0	0	0	0	0	0	0	3.27	3.99	2.54	2.45	0	0	0	0	0	0	0	0	0	0	0	0	0	0	0	0
ENSP00000236957	NA	NA	NA	NA	NA	NA	NA	NA	NA	NA	NA	NA	NA	NA	NA	NA	NA	NA	NA	NA	1.56	1.12	1.02	1.04	0	0	0	0	2.12	1.43	0	1.57	0	1.33	1.43	0	0	0	2.36	0	1.89	2.47	2.14	2.46
ENSP00000236959	1.04	0.99	1.11	1.01	0	0	0	0	2.54	2.43	2.7	2.65	1.16	1.05	0.77	1.09	0	0	0	0	1.09	1.13	1.03	0.99	0	0	0	0	4.4	4.99	3.15	3.25	0	3.69	0	1.46	0	0	0	0	3.73	3.42	3.05	3.45
ENSP00000237500	8.3	3.31	6.7	7.09	11.93	9.9	9.01	8.67	12.73	15.38	16.21	18.95	5.24	5.41	3.96	2.32	10.96	11.92	14.67	10.33	3.84	3.69	3.51	1.54	5.68	2.84	3.85	2.67	1.95	1.81	1.6	0.95	4.97	3.23	2.67	3.01	3.57	4.59	3.86	5.25	9.13	12.28	10.21	9.35
ENSP00000237530	2.48	0.78	2.07	2.62	0	0	0	0	0	0	0	0	0	0	0	0	5.46	0	0.72	0	NA	NA	NA	NA	NA	NA	NA	NA	NA	NA	NA	NA	NA	NA	NA	NA	NA	NA	NA	NA	NA	NA	NA	NA
ENSP00000237858	0	0	0	0	0	0	0	0	0	0	0	0	0	0	0	0	0	0	0	0	0	0	0	0	0	0	0	0	0	0	0	0	0	0	0	0	0	0	0	0	0	0	0	0
ENSP00000238081	3.91	2.05	3.02	4.29	9.28	9.26	6.56	5.64	2.22	2.89	1.71	2.39	3.07	3.36	2.63	3.18	5.04	4.59	5.34	4.81	4.16	3.78	4.86	3.33	2.09	1.87	2.2	2.12	1.74	3.78	3.11	2.95	2.02	5.22	5.71	2.25	5.19	3.14	5.65	4.99	4.94	6.15	5.87	4.54
ENSP00000238497	0	0	0	0	0	0	0	0	0	0	0	0	0	0	0	0	0	0	0	0	NA	NA	NA	NA	NA	NA	NA	NA	NA	NA	NA	NA	NA	NA	NA	NA	NA	NA	NA	NA	NA	NA	NA	NA
ENSP00000238508	NA	NA	NA	NA	NA	NA	NA	NA	NA	NA	NA	NA	NA	NA	NA	NA	NA	NA	NA	NA	0	0	0.97	0	0	0	0	0	0	0	0	0	0	0	0	0	0	0	0	0	1.11	0.79	0.68	1.2
ENSP00000238616	0	0	0	0	0	0	0	0	0	0	0	0	0	0	0	0	0	0	0	0	NA	NA	NA	NA	NA	NA	NA	NA	NA	NA	NA	NA	NA	NA	NA	NA	NA	NA	NA	NA	NA	NA	NA	NA
ENSP00000238738	NA	NA	NA	NA	NA	NA	NA	NA	NA	NA	NA	NA	NA	NA	NA	NA	NA	NA	NA	NA	0	0.74	0.72	0	0	0	1.87	1.85	0	0	0	0	0	0	0	0	1.49	0	1.2	1.71	3.45	2.97	2.73	6.27
ENSP00000238875	NA	NA	NA	NA	NA	NA	NA	NA	NA	NA	NA	NA	NA	NA	NA	NA	NA	NA	NA	NA	0	0	0	0	0	0	0	0	0	0	0	0	0	0	0	0	0	0	0	0	0	0	0	0
ENSP00000240185	0	0	0	0	0	0	0	0	0	0	0	0	0	0	0	0	0	0	0	0	NA	NA	NA	NA	NA	NA	NA	NA	NA	NA	NA	NA	NA	NA	NA	NA	NA	NA	NA	NA	NA	NA	NA	NA
ENSP00000240617	1.29	1.43	1.23	1.35	3.96	3.81	3.55	3.99	0	0	0	0	0	0	0	0	0	0	0	0	1.41	1.27	1.34	1.34	1.32	0	1.21	1.39	0	0	0	0	0	0	0	0	0	0	0	0	0	0	0	0
ENSP00000241052	4.25	4.84	4.09	5.22	7.13	9.99	7.16	5.85	0.42	0.47	0.48	0.44	1.28	1.02	0.78	0.99	3.48	5.86	3.05	5.68	2.39	3.39	1.13	2.35	2.69	7.39	6.77	4.77	0.79	1.45	0.92	1.1	0	0	0	0	0.58	0.94	0	0.4	3.06	2.11	2.09	4.2
ENSP00000241704	1.24	1.28	1.2	1.16	0.68	0.77	0	0	3.27	3	6.16	4.18	1.41	1.21	0.98	1.18	0	0	0	0	1.17	1.2	1	0.91	0	0	0	0	1.43	0.75	0.92	0	0	0	0	0	0	0	0	0	1.56	2.51	2.42	2.33
ENSP00000242776	1.42	1.78	2.15	1.91	0	0	0	0	3.05	2.7	3.05	2.35	0	0	0	0	0	0	0	0	2.19	2.35	2.39	2.64	0.98	0	1.91	0.82	5.25	4.04	3.54	3.96	2.4	5.38	4.17	3.57	3.64	3.17	4.98	4.47	5.31	5.37	6.23	6.09
ENSP00000243067	0.64	0.86	0.72	0.82	0	0	0	0	0.5	0.31	0.46	0.6	0	0	0	0	0	0	0	0	NA	NA	NA	NA	NA	NA	NA	NA	NA	NA	NA	NA	NA	NA	NA	NA	NA	NA	NA	NA	NA	NA	NA	NA
ENSP00000244040	0	0	0	0	1.08	1.4	0	1.29	0	0	0	0	0	0	0	0	0	0	0	0	NA	NA	NA	NA	NA	NA	NA	NA	NA	NA	NA	NA	NA	NA	NA	NA	NA	NA	NA	NA	NA	NA	NA	NA
ENSP00000244137	NA	NA	NA	NA	NA	NA	NA	NA	NA	NA	NA	NA	NA	NA	NA	NA	NA	NA	NA	NA	0	1.5	1.17	1.2	0	0	0	0	0	0	0	0	0	0	0	0	1.05	0	2.69	3.45	0	0	0	0
ENSP00000244204	2.21	2.82	2.51	2.39	0	0	0	0	0.87	0.88	1.04	1.12	0	0	0	0	0	0	0	0	2.26	2.49	1.14	2.66	2.23	2.04	2.27	2.35	1.14	1.24	1.29	1.15	0	0	0	0	0	0	0	0	1.26	1.22	1.19	1.07
ENSP00000244336	0	0	0	0	2.29	2.58	3.66	2.69	0	0	0	0	0	0	0	1.29	0	0	0	0	NA	NA	NA	NA	NA	NA	NA	NA	NA	NA	NA	NA	NA	NA	NA	NA	NA	NA	NA	NA	NA	NA	NA	NA
ENSP00000244534	0	0	0	0	5.52	4.97	6.45	5.78	0	0	0	0	6.68	10.06	5.51	5.85	0.86	0.98	1.68	1.33	4.56	4.22	6.93	9.65	4.77	1.79	4.69	3.79	1.19	1.15	3.34	2.85	6.47	9.53	20.03	8.46	3.93	0	6.79	4.21	12.49	13.28	17.34	15.92
ENSP00000244573	0	0	0	0	0	0	0	0	0	0	0	0	0.79	1.94	0	1.54	0	0	0	0	0	0.87	1.22	3.93	1.07	0	0	1.03	0	0	0	1.55	0	0.76	7.84	0	1.08	0	3.44	1.85	2.51	2.81	2.66	3.02
ENSP00000244601	12.9	10.08	10.15	10.83	20.03	17.78	18.34	18.35	13	14.64	12.92	15.43	31.24	35.61	30.42	29.82	51.56	48.57	62.17	54.59	25.58	23.64	26.27	21.97	7.57	8.54	6.88	8.35	17.42	20.65	21.81	19.48	12.33	13.26	8.48	13.57	20.27	24.8	21.54	21.03	40.21	36	41.17	38.76
ENSP00000244661	10.18	10.12	13.45	14.23	20.96	17.31	17.93	16.78	8.2	8.28	9.25	9.14	3.94	7.14	4.97	5.56	9.58	12.44	15.43	11.64	7.15	6.75	8.83	9.54	17.66	19.88	23.2	22.99	15.82	10.02	19.97	13.19	9.19	8.73	17.52	8.58	13.06	9.06	15.77	11.44	18.52	14.62	24.15	20.67
ENSP00000244751	NA	NA	NA	NA	NA	NA	NA	NA	NA	NA	NA	NA	NA	NA	NA	NA	NA	NA	NA	NA	1	1.25	1.03	1.32	3.1	2.23	2.34	2.1	1.26	1.3	0.93	1.14	1.49	0.84	0.77	1.57	1.01	1.01	1.01	1.28	0.88	1.52	0.89	1.14
ENSP00000244763	5.48	5.35	4.05	5.58	0	0	0	0	1.78	5.61	2.02	4.09	0	0	0	0	1.23	1.15	2.73	2.15	0	0	0	0	0	0	0	0	0	0	0	2.05	0	0	0	0	0	0	0	0	0	0	0	0
ENSP00000244776	1.42	1.24	1.43	1.61	1.4	1.45	1.24	1.24	2.89	3.19	2.76	2.81	0	0	0	0	3	2.56	3.06	2.74	0	0	0	0	0	0	0	0	0	0	0	0	0	0	0	0	0	0	0	0	0	0	0	0
ENSP00000244815	0	0	0	0	0	0	0	0	0	0	0	0	0	0	0	0	0	0	0	0	NA	NA	NA	NA	NA	NA	NA	NA	NA	NA	NA	NA	NA	NA	NA	NA	NA	NA	NA	NA	NA	NA	NA	NA
ENSP00000245304	0.97	1.14	0.93	1	0	0	0	0	0	0	0	0	0	0	0	0	0	0	0	0	0.87	1.01	0.79	1.46	0	0	0	0	0	0	0	0	0	0	0	0	0	0	0	0	0	0	0	0
ENSP00000245503	NA	NA	NA	NA	NA	NA	NA	NA	NA	NA	NA	NA	NA	NA	NA	NA	NA	NA	NA	NA	1.01	0.82	1.24	1.04	0	0	0	0	0	0	0	0	0	0	0	0	0	0	0	0	0.81	0.82	0.85	0.94
ENSP00000245932	0	0	0	0	1	1.33	1.01	0	0	0	0	0	0	0	0	0	0.52	1.14	1.09	0.97	0.85	2.34	2.12	1.64	1.28	0	1.07	0	1.03	1.17	1.03	1.09	0	0	0	0	1.18	1.57	0.77	1.03	1.06	1.21	0.84	1.31
ENSP00000246151	0	0	0	0	0	0	0	0	1.47	0	1.27	1.39	0	0	0	0	0	0	0	0	NA	NA	NA	NA	NA	NA	NA	NA	NA	NA	NA	NA	NA	NA	NA	NA	NA	NA	NA	NA	NA	NA	NA	NA
ENSP00000246194	NA	NA	NA	NA	NA	NA	NA	NA	NA	NA	NA	NA	NA	NA	NA	NA	NA	NA	NA	NA	1.22	1.29	1.29	1.29	0	0	0.8	1.02	1.39	0.8	1.24	1.25	0	0	0	0	2.95	0.64	3.66	2.48	1.19	0.97	1.42	1.15
ENSP00000246314	NA	NA	NA	NA	NA	NA	NA	NA	NA	NA	NA	NA	NA	NA	NA	NA	NA	NA	NA	NA	0	0	0	0	0	0	0	0	0	0	0	0	0	0	0	0	0	0	0	0	0	0	0	0
ENSP00000246533	0	0	0	0	0	0	0	0	1.28	1.66	1.52	1.88	0	0	0	0	0	0	0	0	NA	NA	NA	NA	NA	NA	NA	NA	NA	NA	NA	NA	NA	NA	NA	NA	NA	NA	NA	NA	NA	NA	NA	NA
ENSP00000246554	2.93	2.44	1.95	2.42	0.57	0.72	0.57	0.51	2.2	2.62	2.33	3.09	3.94	1.85	3.72	3.68	5.31	5.24	6.39	5.27	NA	NA	NA	NA	NA	NA	NA	NA	NA	NA	NA	NA	NA	NA	NA	NA	NA	NA	NA	NA	NA	NA	NA	NA
ENSP00000246635	3.1	7.25	6.44	4.87	0	0	0	0	2.5	2.35	1.91	2.47	0	0	0	0	2.11	0.92	1.1	1.01	0	0.87	0	1.23	2.7	1.71	1.55	0.86	1.57	0.47	3.49	5.71	0.61	0.61	3.11	0.66	0.69	1.19	4.71	1.77	4.33	1.54	7.35	3.57
ENSP00000246639	0	0	0	0	0	0	0	0	1.17	1.42	1.14	1.26	0	0	0	0	0	0	0	0	0	0	0	0	1.07	0.8	0.74	0.86	1.57	0.47	2.29	3.97	0.61	0.61	3.11	0.66	0.69	1.19	1.38	0.72	1.01	0.6	1.16	0.94
ENSP00000246646	0	0	0	0	0	0	0	0	1.17	1.42	1.14	1.26	0	0	0	0	0	0	0	0	0	0	0	0	1.07	0.8	0.74	0.86	1.57	0.47	2.29	3.97	0.61	0.61	3.11	0.66	0.69	1.19	1.38	0.72	1.01	0.6	1.16	0.94
ENSP00000246662	3.35	6.13	5.89	3.39	1.09	0	1.57	1.31	13.98	10.89	8.52	13.37	0	0	0	0	3.33	6.38	6.4	7.22	3.83	4.58	1.83	4.75	3.08	6.58	4.04	3.19	3.13	0.76	4.62	8.22	2.29	1.96	6.31	2.3	2.5	3.93	6.2	3.88	3.84	2.34	13.04	4.3
ENSP00000246957	7.12	5.55	5.33	5.29	1.96	1.73	2.32	2.18	5.41	6.3	6.75	6.26	2.4	2.28	2.09	2.32	3.21	3.31	3.9	3.17	1.24	1.24	1.1	1.14	2.24	1.17	3.01	1.4	1.37	1.56	1.16	0.93	4.14	4.11	3.04	4.49	1.32	1.74	1.06	1.12	1.37	1.46	1.07	1.15
ENSP00000247207	3.53	4.4	3.95	3.4	4.37	2.4	4.5	1.91	10.46	8.69	9.66	9.45	0.96	2.43	1.26	1.15	15.35	9.41	15.23	13.77	1.36	0.95	0.94	2.21	0.89	1.2	0.99	1.02	1.24	1.16	1.14	2.52	0.98	3.53	1.4	3.58	3.64	6.36	2.02	2.16	2.24	6.98	6.75	3.86
ENSP00000247461	5.61	2.08	3.13	3.97	3.6	4.83	4.01	4.47	2.51	3.33	3.34	3.32	3.19	3.53	2.42	2.23	6.23	5.21	7.44	6.28	3.38	4.39	1.43	1.35	1.38	1.13	1.26	0.84	1.22	0	0.89	0.96	0	0	0	0	1.37	1.14	2.44	3.73	2.38	2.44	1.03	1.12
ENSP00000247470	4.66	4.28	4.45	5.35	2.06	1.84	0.95	0	0.62	0.38	0.93	0.57	0.58	0.56	0.68	0.59	0.64	0	0	0	2.86	2.92	3.38	3.86	0.7	0	0	0	0	0.58	0	0	0	0	0	0	0	0	0	0	2.46	1.8	1.71	1.7
ENSP00000247665	0	0	0	0	0	0	0	0	1.13	1.32	1.25	1.34	0	0	0	0	0	0	0	0	NA	NA	NA	NA	NA	NA	NA	NA	NA	NA	NA	NA	NA	NA	NA	NA	NA	NA	NA	NA	NA	NA	NA	NA
ENSP00000248342	4.45	4.11	3.91	3.63	0	0	0	0	1.83	0.77	2.45	1.6	0	0	0	0	0	0	0	0	NA	NA	NA	NA	NA	NA	NA	NA	NA	NA	NA	NA	NA	NA	NA	NA	NA	NA	NA	NA	NA	NA	NA	NA
ENSP00000248437	6.41	6.39	4.79	5.02	6.19	5.44	4.19	3.23	9.09	10.55	11.54	10.04	3.81	2.79	3.43	2.35	11.14	8.84	11.68	9.87	0.66	0.5	0.66	0.62	2.31	2.37	2.51	1.89	2	0.52	0.68	0	1.4	3.52	1.91	2.79	0.74	0	0.7	2.62	7.47	9.59	8.51	5.88
ENSP00000248553	0	0	0	0	0	0	0	0	0	0	0	0	0	0	0	0	0	0	0	1.14	NA	NA	NA	NA	NA	NA	NA	NA	NA	NA	NA	NA	NA	NA	NA	NA	NA	NA	NA	NA	NA	NA	NA	NA
ENSP00000248594	0	0.06	0	0	0	0	0	0	0	0	0	0	0	0	0	0	0	0	0	0	NA	NA	NA	NA	NA	NA	NA	NA	NA	NA	NA	NA	NA	NA	NA	NA	NA	NA	NA	NA	NA	NA	NA	NA
ENSP00000248633	NA	NA	NA	NA	NA	NA	NA	NA	NA	NA	NA	NA	NA	NA	NA	NA	NA	NA	NA	NA	0	0	0	0	0	0	0	0	0	0	0	0	0	0	0	0	0	0	0	1.71	0	0	0	0
ENSP00000248899	2.48	1.69	1.97	2.47	10.18	9.08	9.26	8.81	0	0	0	0	0	0	0	0	0	0	0	0	1.83	1.4	0.88	1.03	0	0	0	0	0	0	0	0	0	0	0	0	0	0	0	0	0	0	0	0
ENSP00000248975	5.86	2.79	3.64	5.12	9.28	9.26	6.56	5.64	2.22	2.89	1.71	2.39	3.07	3.36	2.63	3.18	5.04	4.59	5.34	4.81	4.16	3.78	4.86	3.33	2.09	1.87	2.2	2.12	1.74	3.78	3.11	2.95	2.02	5.22	5.71	2.25	5.19	3.14	5.65	4.99	5.97	7.49	7.05	5.67
ENSP00000249071	9.22	10.49	10.91	11.83	8.91	9.07	9.16	8.12	6.05	5.77	6.52	6.33	1.04	1.7	0.72	1.44	6.27	6.45	6.48	6.22	3.8	4.74	4.9	4.47	7.6	8.37	10.12	6.39	4.59	5.09	5.42	5.27	3.21	4.94	4.22	4.73	3.44	1.35	3.87	4.56	9.98	10.65	9.1	13.71
ENSP00000249299	0	0	0	0	0	0	0	0	0	0	0	0	0	0	0	0	0	0	0	0	NA	NA	NA	NA	NA	NA	NA	NA	NA	NA	NA	NA	NA	NA	NA	NA	NA	NA	NA	NA	NA	NA	NA	NA
ENSP00000249647	0	0	0	0	0	0	0	0	0	0	0	0	0	0	0	0	0	0	0	0	NA	NA	NA	NA	NA	NA	NA	NA	NA	NA	NA	NA	NA	NA	NA	NA	NA	NA	NA	NA	NA	NA	NA	NA
ENSP00000250101	NA	NA	NA	NA	NA	NA	NA	NA	NA	NA	NA	NA	NA	NA	NA	NA	NA	NA	NA	NA	0	0	0	0	0	0	0	0	2.06	3.68	0	0	0	0	0	0	0	0	1.46	0	2.22	3.76	2.68	3.53
ENSP00000250241	NA	NA	NA	NA	NA	NA	NA	NA	NA	NA	NA	NA	NA	NA	NA	NA	NA	NA	NA	NA	0	0	0	0	0	0	0	0	0	0	0	0	0	0	0	0	0	0	0	0	0.96	1.19	1.45	1.76
ENSP00000250495	1.25	0	0.79	0	1.64	0.83	1.01	0.89	0.68	0.97	0.87	1.03	0	0	0	0	3.25	3.24	4.18	6	NA	NA	NA	NA	NA	NA	NA	NA	NA	NA	NA	NA	NA	NA	NA	NA	NA	NA	NA	NA	NA	NA	NA	NA
ENSP00000250498	0	0	0	0	0	0	0	0	0	0	0	0	0	0	0	0	0	0	0	0	NA	NA	NA	NA	NA	NA	NA	NA	NA	NA	NA	NA	NA	NA	NA	NA	NA	NA	NA	NA	NA	NA	NA	NA
ENSP00000250559	1.74	1.28	1.27	1.45	4.01	2.56	0.38	2.15	0.99	0.68	0.54	1.39	3.54	2.3	3.16	6.63	7.51	5.82	8.54	6.33	3.28	2.96	3.94	4.07	0	0.77	0.47	0.51	0	0	0.67	0	0	0	0.67	0	1.1	0	1.9	0	3.42	3.67	3.26	3.16
ENSP00000250784	0	0	0	0	0	0	0	0	0	0	0	0	0	0	0	0	0	0	0	0	0	0	0	0	0	0	0	0	0	0	0	0	0	0	0	0	0	0	0	0	0	0	0	1.49
ENSP00000251166	0	0	0	0	0	0	0	0	0	0	0	0	0	0	0	0	0	0	0	0	0	0	0	0	0	0	0	0	0	0	0	0	0	0	0	0	0	0	0	0	0	0	0	0
ENSP00000251453	0.83	1.29	0.76	0.9	0	0	0	0	0.78	0	0.88	1.01	1.19	0.8	1.12	1.81	1	1.4	1.43	1.23	1.26	0.87	1.23	1.42	0	0	0	0	0	0	0	0	1.68	0.91	1.3	1.36	0	0	0	0	3.59	4.6	4.69	6.94
ENSP00000251535	0	0	0.32	0	0	0	0	0	0	0	0	0	0	0	0	0	0	0	0	0	NA	NA	NA	NA	NA	NA	NA	NA	NA	NA	NA	NA	NA	NA	NA	NA	NA	NA	NA	NA	NA	NA	NA	NA
ENSP00000251595	0	0	0	0	0	0	0.43	0	0	0	0	0	1.46	2.07	1.17	3.29	8.32	17.37	10.08	23.41	0	0	0	0	0.83	0	0	0	0.44	0	0	0	0	0	0	0	1.24	0.69	0.38	1.44	7.71	7.2	9.24	3.33
ENSP00000251645	0	0	0	0	0	0	0	0	1.17	1.42	1.14	1.26	0	0	0	0	0	0	0	0	0	0	0	0	1.07	0.8	0.74	0.86	1.57	0.47	2.29	3.97	0.61	0.61	3.11	0.66	0.69	1.19	1.38	0.72	1.01	0.6	1.16	0.94
ENSP00000251646	0	0	0	0	0	0	0	0	1.17	1.42	1.14	1.26	0	0	0	0	0	0	0	0	0	0	0	0	1.07	0.8	0.74	0.86	1.57	0.47	2.29	3.97	0.61	0.61	3.11	0.66	0.69	1.19	1.38	0.72	1.01	0.6	1.16	0.94
ENSP00000252029	9.68	9.35	10.86	6.18	0	0	0	0	0	0	0	0	0	0	0	0	1.39	1.25	0	0.8	6.69	6.9	5.76	5.58	0.59	0	0	0	0	0	0	0	0	0	0	0	0	0	0	0	5.27	4.85	4.24	4.14
ENSP00000252071	0	0	0	0	0	1.18	0	0	0	0	0	0	1.06	1.29	1.21	1.34	7.09	1.95	2.29	5.44	2.52	2.22	0	0.96	1.51	0	0	0	0	2.08	0	0	0	0	0	0	3.28	0	2.07	2.58	1.19	3.26	1	1.1
ENSP00000252102	2.38	2.23	2.27	2.66	0	0	0	0	0	0	0	0	0	0	0	0	0	0	0	0	NA	NA	NA	NA	NA	NA	NA	NA	NA	NA	NA	NA	NA	NA	NA	NA	NA	NA	NA	NA	NA	NA	NA	NA
ENSP00000252172	NA	NA	NA	NA	NA	NA	NA	NA	NA	NA	NA	NA	NA	NA	NA	NA	NA	NA	NA	NA	1.01	0.82	1.24	1.04	0	0	0	0	0	0	0	0	0	0	0	0	0	0	0	0	0.81	0.82	0.85	0.94
ENSP00000252242	6.52	10.71	9.13	6.62	0	0	0	0	3.64	3.12	1.68	2.39	0.66	1.39	1.82	1.55	17.8	7.28	9.76	10.22	1.64	1.31	0.55	1.7	1.35	1.18	0.88	1.17	0.64	2	2.15	5.38	3.91	1.99	2.07	2.49	0.96	2.18	2.84	1.14	3.38	1.86	2.45	2.9
ENSP00000252244	14.98	32.13	27.36	17.7	6.55	5.97	8.32	10.71	16.87	17.2	10.4	14.45	1.1	4.56	4.36	3.25	21.06	15.6	19.38	20.53	10.28	10.28	3.81	9.57	8.08	6.79	4.82	4.44	5.94	2	12.92	25.16	9.94	8.97	14.81	10.54	8.59	12.8	16.56	9.75	19.4	9.56	31.7	18
ENSP00000252245	6.52	10.71	9.13	6.62	0	0	0	0	3.64	3.12	1.68	2.39	0.66	1.39	1.82	1.55	17.8	7.28	9.76	10.22	1.64	1.31	0.55	1.7	1.35	1.18	0.88	1.17	0.64	2	2.15	5.38	3.91	1.99	2.07	2.49	0.96	2.18	2.84	1.14	3.38	1.86	2.45	2.9
ENSP00000252250	6.52	10.71	9.13	6.62	0	0	0	0	16.51	8.1	4.05	7.63	0.66	2.9	3	2.98	17.8	7.28	9.76	10.22	2.07	1.57	0.83	6.05	2.35	1.18	1.73	2.14	0.64	2	2.15	5.38	3.91	1.99	2.07	2.49	2.65	4	3.77	1.98	4.13	3.44	3.12	4.21
ENSP00000252252	6.52	10.71	9.13	6.62	0	0	0	0	16.51	8.1	4.05	7.63	0.66	2.9	3	2.98	17.8	7.28	9.76	10.22	2.07	1.57	0.83	6.05	2.35	1.18	1.73	2.14	0.64	2	2.15	5.38	3.91	1.99	2.07	2.49	2.65	4	3.77	1.98	4.13	3.44	3.12	4.21
ENSP00000252268	0	0	0	0	0	0	0	0	0	0	0	0	0	0	0	0	0	0	0	0	NA	NA	NA	NA	NA	NA	NA	NA	NA	NA	NA	NA	NA	NA	NA	NA	NA	NA	NA	NA	NA	NA	NA	NA
ENSP00000252455	2.59	1.92	1.8	1.86	0	0	0	0	3.24	2.49	3.55	3.65	0.87	1.33	0	0.7	0	0	0	0	2.3	2.61	1.86	1.58	0.76	0	0	0	0.98	1.59	1.28	0	0	1.09	0	1.28	1.3	1.53	0.79	0.97	0	0	0	0
ENSP00000252527	0	0	0	0	0	0	0	0	0	0	0	0	0	0	0	0	0	0	0	0	NA	NA	NA	NA	NA	NA	NA	NA	NA	NA	NA	NA	NA	NA	NA	NA	NA	NA	NA	NA	NA	NA	NA	NA
ENSP00000252543	1.6	0.91	1.31	1.44	0	0	0	0	3.68	4.03	4.23	4.83	0	0	0	0	0	0	0	0	NA	NA	NA	NA	NA	NA	NA	NA	NA	NA	NA	NA	NA	NA	NA	NA	NA	NA	NA	NA	NA	NA	NA	NA
ENSP00000252576	1.02	1.35	1.04	0.79	0	0	0	0	1.26	0.62	1.16	1.43	0	0	0	0	0	0	0	0	NA	NA	NA	NA	NA	NA	NA	NA	NA	NA	NA	NA	NA	NA	NA	NA	NA	NA	NA	NA	NA	NA	NA	NA
ENSP00000252603	1.21	1.28	1.08	1.02	0.77	1.66	2.46	0.97	0	0	0	0	0	0	0	0	4.62	3.52	1.97	4.18	0	1.39	1.25	0	0	0	0	0	0	0	0	0	0	0	0	0	0	0	0	0	5.54	2.83	0.89	2.3
ENSP00000252699	17.44	15.83	24.88	16.32	22.66	25.99	20.92	19.87	10.68	9.81	10.53	11.66	15.05	9.82	12.5	12.12	27.72	28.74	27.83	27.43	5.78	5.64	6.18	3.47	6.71	5.74	8.88	3.69	0.87	2.48	0.39	1.54	0	4.04	0	0.9	6.36	7.43	6.92	6.83	12.45	17.53	8.64	8.29
ENSP00000252725	0	0	0	0	0	0	0	0	0	0	0	0	0	0	0	0	0	0	0	0	0.65	0.42	0.72	0.59	0.64	0.66	0.71	0.58	0.53	0	0.47	0.41	0	0	0.54	0	0.69	0.67	0.56	0.47	0.82	0.7	0.78	0.4
ENSP00000252951	NA	NA	NA	NA	NA	NA	NA	NA	NA	NA	NA	NA	NA	NA	NA	NA	NA	NA	NA	NA	0	0	0	0	0.83	0	0	0	0.44	0	0	0	0	0	0	0	0	0	0	1.44	2.88	2.71	1.29	1.09
ENSP00000253024	2.94	2.23	1.74	2.23	0	0	0	0	5.7	6.83	6.35	7.43	0	0	1.5	0	0	0	0	0	NA	NA	NA	NA	NA	NA	NA	NA	NA	NA	NA	NA	NA	NA	NA	NA	NA	NA	NA	NA	NA	NA	NA	NA
ENSP00000253054	0	0	0	0	0	0	0	0	0	0	0	0	0	0	0	0	0	0	0	0	0	0	0	0	0	0	0	0	0	0	0	0	0	1.75	2.81	0.71	0	0	0	0	0.72	1.03	1.04	1.23
ENSP00000253408	1.67	2.11	2.06	2.12	4.76	3.58	3.53	2.53	0	0	0	0	0	0	0	0	3.26	3.2	2.88	2.46	2.5	2.07	2.29	1.33	2.2	1.23	0.77	0.77	1.2	0.66	0.7	0	1.68	2.75	2.58	2.85	0	0	0.67	0.9	4.6	4.97	8	4.38
ENSP00000253452	2.73	1.78	1.99	3.24	0	0	0	0	5.02	5.59	4.49	5.1	1.5	1	1.26	1.05	0	0	0	0	NA	NA	NA	NA	NA	NA	NA	NA	NA	NA	NA	NA	NA	NA	NA	NA	NA	NA	NA	NA	NA	NA	NA	NA
ENSP00000253788	NA	NA	NA	NA	NA	NA	NA	NA	NA	NA	NA	NA	NA	NA	NA	NA	NA	NA	NA	NA	1.41	1.11	1.4	1.16	0	0	0	0	3.41	1.35	2.32	2.55	4.3	4.05	4.34	3.39	2.73	0.91	2.57	2.71	2.08	2.06	2.89	3.05
ENSP00000253792	5.05	4.7	5.1	4.36	0	0	0	0	0	0	0	0	0	0	1.64	0	0	0	0	0	1.37	0.94	1.13	1.56	0	0	0	0	2.54	4.93	2.2	2.32	0	0	0	0	1.29	1.36	1.09	1.35	0.93	1.52	0.98	1.44
ENSP00000253811	0.99	0	1.03	0.99	0	0	0	0	1.5	1.77	0	1.24	0.71	0	0.9	1.03	2.11	1.69	1.69	2.08	0	1.23	0	0	0	0	0	0	0	0	0	0	0	0	0	0	0	0	0	0	0	0	0	0
ENSP00000254043	0.73	2.21	1.62	0.73	0	0	0	0	5.63	3.19	2.8	3.43	0	0	0	0	0	0	0	0	0	0	0	0	1.07	0.8	0.74	0.86	1.57	0.47	2.29	3.97	0.61	0.61	3.11	0.66	0.69	1.19	1.38	0.72	1.01	0.6	1.16	0.94
ENSP00000254108	0	0	0	0	0	0	0	0	0	0	0	0	0	0	0	0	0	0	0	0	NA	NA	NA	NA	NA	NA	NA	NA	NA	NA	NA	NA	NA	NA	NA	NA	NA	NA	NA	NA	NA	NA	NA	NA
ENSP00000254301	0.91	1.35	0.89	0.9	2.23	1.55	1.09	1.13	0	0	0	0	0.87	0.73	0.7	0	4.18	2.87	1.63	2	0	0	0	0	1.26	1.15	1.12	1.03	0	0	0	0	0	0	0	0	0.58	0	0.39	0	1.05	0.97	0.88	1.03
ENSP00000254636	1	0	0	0.67	0	0	0	0	0	0	0	0	0	0	0	0	0	0	0	0	0	0	0	0	0	0	0	0	0	0	1.2	0	0	0	0	0	0	0	0.69	0.73	0.71	0	0	0
ENSP00000254675	NA	NA	NA	NA	NA	NA	NA	NA	NA	NA	NA	NA	NA	NA	NA	NA	NA	NA	NA	NA	0	0	0	0	0	0	0	0	0	0	0	0	0	0	0	0	0	0	1.44	0	0	0	0	0
ENSP00000254719	1.28	0.95	1.16	1.16	0	0	0	0	0	0	0	0	0	0	0	0	0	0	0	0	0	0	0	0	0	0	0	0	0	0	0	0	0	0	0	0	0	0	0	0	0	0	0	0
ENSP00000254810	10.18	10.12	13.45	14.23	20.96	17.31	17.93	16.78	8.2	8.28	9.25	9.14	3.94	7.14	4.97	5.56	9.58	12.44	15.43	11.64	7.15	6.75	8.83	9.54	17.66	19.88	23.2	22.99	15.82	10.02	19.97	13.19	9.19	8.73	17.52	8.58	13.06	9.06	15.77	11.44	18.52	14.62	24.15	20.67
ENSP00000254928	NA	NA	NA	NA	NA	NA	NA	NA	NA	NA	NA	NA	NA	NA	NA	NA	NA	NA	NA	NA	0.26	0.52	0.44	0.43	0.42	0	0.7	0.78	0	0	0.48	0	1.66	0	0.54	0	0.59	0	0.25	0.21	0.51	0.4	0.54	0.38
ENSP00000255120	NA	NA	NA	NA	NA	NA	NA	NA	NA	NA	NA	NA	NA	NA	NA	NA	NA	NA	NA	NA	1.96	2.04	2.23	2.17	0	0	0	0	1.09	2.21	1.24	1.65	0	0	0	0	0	0	0	0	1.87	1.92	2.2	1.39
ENSP00000255121	NA	NA	NA	NA	NA	NA	NA	NA	NA	NA	NA	NA	NA	NA	NA	NA	NA	NA	NA	NA	1.96	2.04	2.23	2.17	0	0	0	0	1.09	2.21	1.24	1.65	0	0	0	0	0	0	0	0	1.87	1.92	2.2	1.39
ENSP00000255381	NA	NA	NA	NA	NA	NA	NA	NA	NA	NA	NA	NA	NA	NA	NA	NA	NA	NA	NA	NA	1.01	0.82	1.24	1.04	0	0	0	0	0	0	0	0	0	0	0	0	0	0	0	0	0.81	0.82	0.85	0.94
ENSP00000255409	0	0	0	0	0	0	0	0	0	0	0	0	0	0	0	0	0	0	0	0	NA	NA	NA	NA	NA	NA	NA	NA	NA	NA	NA	NA	NA	NA	NA	NA	NA	NA	NA	NA	NA	NA	NA	NA
ENSP00000255945	1.27	0	2.18	1.31	0	0	0	0	3.8	3.63	5.64	5.82	2.43	2.54	2.58	2.61	1.34	0.91	1.33	2.25	1.1	1.12	1.06	1.21	0	0	0	0	0	0	0	0	0.87	0.69	2.11	1.2	5.46	1.3	3.14	2.21	1.28	1.41	1.79	2.25
ENSP00000256001	0	0	0	0	0	1.18	0	1.33	0	0	0	0	1.06	1.29	1.21	1.34	7.09	1.95	2.29	5.44	2.52	3.33	0	0.96	1.51	0	0	0	0	2.08	0	1.86	0	0	0	0	3.28	0	2.07	2.58	1.19	3.26	1	1.1
ENSP00000256078	0	0	0	0	0.39	0	0	0	0	0	0	0	0	0	0	0	0	0	1.22	0	0	0	0	0	0	0	0	0	0	0	0.67	0	0	0	0	0	0.43	0	0	0	0	0	0	0
ENSP00000256108	0	0	0	0	0	0	0	0	0	0	1.18	0	0	0	0	0	0	0	0	0	0	0	0	0	0	0	0	0	0	0	0	0	2.02	1.23	0.85	1.06	0	0	0	0	0	0	0	0
ENSP00000256119	NA	NA	NA	NA	NA	NA	NA	NA	NA	NA	NA	NA	NA	NA	NA	NA	NA	NA	NA	NA	0	0	0	0	0	0	0	0	0	0	0	0	0	0	0	0	0	0	0	0	0	0	0	0
ENSP00000256216	NA	NA	NA	NA	NA	NA	NA	NA	NA	NA	NA	NA	NA	NA	NA	NA	NA	NA	NA	NA	1.07	1.09	1.09	1.29	0	0	0	0	0	0	0	0	0	0	0	0	0	0	0	0	0	0	0	0
ENSP00000256496	1.06	1.08	1.04	1.02	0	0	0	0	0	1.07	0	0	0	0	0	0	0	0	0	0	NA	NA	NA	NA	NA	NA	NA	NA	NA	NA	NA	NA	NA	NA	NA	NA	NA	NA	NA	NA	NA	NA	NA	NA
ENSP00000256682	1.76	2.52	1.6	2.14	0	0.75	0.71	0.87	0.84	0.63	1.25	0	0	0	0	0.7	0.94	0.6	0.75	0.39	0	0	0	0	0	0	0	0	0	0	0	0	0	0	0	0	0	0	0	0	0	0	1.3	0
ENSP00000256854	1.23	1.1	1.56	1.17	0	0	0	0	0	0	0	0	0	0	0	0	0	0	0	0	NA	NA	NA	NA	NA	NA	NA	NA	NA	NA	NA	NA	NA	NA	NA	NA	NA	NA	NA	NA	NA	NA	NA	NA
ENSP00000256935	NA	NA	NA	NA	NA	NA	NA	NA	NA	NA	NA	NA	NA	NA	NA	NA	NA	NA	NA	NA	1.26	1.21	1.24	0.94	1.37	1.2	0.75	0.99	1.65	0.99	1.03	0	0	1.42	0.99	1.85	0	0	0	0	1.85	0	1.11	0
ENSP00000257177	NA	NA	NA	NA	NA	NA	NA	NA	NA	NA	NA	NA	NA	NA	NA	NA	NA	NA	NA	NA	0.85	0.72	0.8	0.84	0	0	0	0	1.08	0.53	0.45	0.69	0	0.51	1.45	0.84	1.9	0.74	2.13	1.57	1.75	1.85	1.85	1.7
ENSP00000257247	1.4	1.01	1.13	1.68	0	0	0	0	0	0	0	0	0	0	0	0	0	0	0	0	NA	NA	NA	NA	NA	NA	NA	NA	NA	NA	NA	NA	NA	NA	NA	NA	NA	NA	NA	NA	NA	NA	NA	NA
ENSP00000257497	28.95	17.54	27.88	25.81	23.53	24.22	22.73	23.22	28.67	22.55	30.12	23.15	12.43	11.48	13.63	10.08	21.59	18.8	19.58	18.92	9.93	10.76	9.35	11.01	14.5	15.36	14.48	13.83	0	0	0.76	0	4.07	6.54	4.72	9.19	8.06	7.04	10.82	9.79	9.91	8.96	8.86	11.62
ENSP00000257766	0	0	0	0	0	0	0	0	0	0	0	0	0	0	0	0	0	0	0	0	NA	NA	NA	NA	NA	NA	NA	NA	NA	NA	NA	NA	NA	NA	NA	NA	NA	NA	NA	NA	NA	NA	NA	NA
ENSP00000257860	6.16	5.47	6.11	5.87	7.76	7.65	6.92	6.55	2.38	2.53	2.35	2.52	5.5	3.22	4.54	2.14	17.88	17.65	17.35	14.34	8.98	9.01	11.36	7.6	4.63	2.95	4.24	3.09	3.67	5.09	4	3.28	3.23	8.14	5.75	5.55	5.28	2.81	3.59	3.79	6.51	6.64	8.33	7.53
ENSP00000257901	0	0	0	0	0	0	0	0	1.12	0.18	0	0	0	0	0	0	0	0	0	0	NA	NA	NA	NA	NA	NA	NA	NA	NA	NA	NA	NA	NA	NA	NA	NA	NA	NA	NA	NA	NA	NA	NA	NA
ENSP00000257904	0.64	0.86	0.72	0.82	0	0	0	0	0.5	0.31	0.46	0.6	0	0	0	0	0	0	0	0	NA	NA	NA	NA	NA	NA	NA	NA	NA	NA	NA	NA	NA	NA	NA	NA	NA	NA	NA	NA	NA	NA	NA	NA
ENSP00000258091	3.55	2.41	3.7	3.82	0	0	0	0	2.06	2.5	2.35	2.64	1.05	1.14	1.28	1.02	0	0	0	0	1.26	1.31	1.04	1.22	0	0	0	0	1.51	2.29	1.24	1.02	1.24	2.06	2.48	2.21	3.94	2.57	1.24	1.14	4.69	2.05	2.94	3.08
ENSP00000258104	NA	NA	NA	NA	NA	NA	NA	NA	NA	NA	NA	NA	NA	NA	NA	NA	NA	NA	NA	NA	0	0	0	0	0	0	0	0	0	0	0	0	0	0	0	0	0	0	0	0	0	0	0	0
ENSP00000258201	1.2	1	0.84	1.13	0	0	0	0	0	0	0	0	0	0	0	0	0	0	0	0	0	0	0	0	0	0	0	0	0	0	0	0	0	0	0	0	1.24	1.74	0.72	1.25	0	0	0	0
ENSP00000258418	NA	NA	NA	NA	NA	NA	NA	NA	NA	NA	NA	NA	NA	NA	NA	NA	NA	NA	NA	NA	0	0	0	0	0	0	0	0	0	0	0	0	0	0	0	0	0	0	0	0	0	0	0	0
ENSP00000258424	NA	NA	NA	NA	NA	NA	NA	NA	NA	NA	NA	NA	NA	NA	NA	NA	NA	NA	NA	NA	0	0.86	0.83	0.77	0	0	0	0	0	0	0	0	1.42	0.69	2.01	0	0.76	0	1.88	2.38	1.18	1.9	0.92	0.93
ENSP00000258737	5.57	6.77	7.35	8.16	8.91	9.07	9.16	8.12	4.99	5.77	5.89	5.68	1.04	1.7	0.72	1.44	6.27	6.45	6.48	6.22	3.08	3.67	3.87	3.27	4.71	5.5	7.83	6.39	3.24	4.04	4.29	4.39	2.27	3.87	1.87	3.74	2.27	1.35	1.69	3.1	6.79	6.62	5.59	9.28
ENSP00000258787	0	0	1.58	0	0	0	0	0	0	0	0	0	0	0	0	0	0	0	0	0	1.07	1.06	1.23	1.04	0	0	0	0	0	0	0	0	0	0	0	0	1.69	0	1.08	1.42	0	0	0	0
ENSP00000258962	4.15	5.14	2.88	4.53	0	0	0	0	15.33	8.35	14.71	12.7	4.21	4.14	2.95	0.9	5.51	3.17	5.28	4.23	0.85	0.77	0.73	0.59	0	0	0	0	2.81	2.08	1.47	2.41	0	0	0	0	2.73	1.28	1.56	0.64	1.89	1.48	1.11	0.74
ENSP00000259237	0	0	0	0	0	0	0	0	1.12	1.5	1.12	1.3	0	0	0	0	0	0	0	0	NA	NA	NA	NA	NA	NA	NA	NA	NA	NA	NA	NA	NA	NA	NA	NA	NA	NA	NA	NA	NA	NA	NA	NA
ENSP00000259238	0	0	0	0	0	0	0	0	1.12	1.5	1.12	1.3	0	0	0	0	0	0	0	0	NA	NA	NA	NA	NA	NA	NA	NA	NA	NA	NA	NA	NA	NA	NA	NA	NA	NA	NA	NA	NA	NA	NA	NA
ENSP00000259253	1.05	1.22	1.28	1.01	0	0	0	0	0	0	0	0	0	0	0	0	0	0	0	0	NA	NA	NA	NA	NA	NA	NA	NA	NA	NA	NA	NA	NA	NA	NA	NA	NA	NA	NA	NA	NA	NA	NA	NA
ENSP00000259254	0	0	0	0	0	0	0	0	0	0	0	0	0	0	0	0	0	0	0	0	NA	NA	NA	NA	NA	NA	NA	NA	NA	NA	NA	NA	NA	NA	NA	NA	NA	NA	NA	NA	NA	NA	NA	NA
ENSP00000259396	0	0	0	0	0	0	0	0	0	0	0	0	0	0	0	0	0	0	0	0	NA	NA	NA	NA	NA	NA	NA	NA	NA	NA	NA	NA	NA	NA	NA	NA	NA	NA	NA	NA	NA	NA	NA	NA
ENSP00000259477	0	0	0.91	0.89	0	0	0	0	1.2	1.2	1.2	1.41	5.3	5.44	5.59	4.84	0	0	0	0	0.81	1.04	0.88	0.96	0	0	0	0	3.66	5.13	3.34	4.26	1.84	1.42	0.92	1.26	2.46	3.54	2.25	2.78	1.19	2.6	0.98	1.59
ENSP00000259667	0	0	0	0	0	0	0	0	0	0	0	0	0	0	0	0	0	0	0	1.25	NA	NA	NA	NA	NA	NA	NA	NA	NA	NA	NA	NA	NA	NA	NA	NA	NA	NA	NA	NA	NA	NA	NA	NA
ENSP00000259727	0	0	0	0	0	0	0	0	0	0	0	0	0	0	0	0	0	0	0	0	NA	NA	NA	NA	NA	NA	NA	NA	NA	NA	NA	NA	NA	NA	NA	NA	NA	NA	NA	NA	NA	NA	NA	NA
ENSP00000259791	1.23	1.41	1.41	1.31	26.65	28.33	27.17	26.52	0	0	0	0	24.34	34.87	25.29	32.25	30.87	39.8	40.15	43.33	14.73	12.01	17.55	14.24	19.88	18.13	16.1	17.09	22.12	16.69	24.46	17.59	23.14	15.33	13.7	16.15	12.95	11.65	13.27	10.31	31.48	29.82	35.97	34.04
ENSP00000259818	10.52	8.36	9.97	9.78	6.89	6.24	2.68	0.9	2.24	2.48	2.09	2.63	1.03	0.63	0.85	1.04	22.44	24.41	20.35	21.54	7.82	7.98	7.83	7.67	3.28	4.42	2.61	1	5.91	8.54	5.87	3.01	5.85	3.92	1.48	5.28	8.2	7.58	7.63	7.05	15.54	16.98	11.29	14.24
ENSP00000259951	0	0	0	0	0	0	0	0	0	0	0	0	0	0	0	0	0	0	0	0	NA	NA	NA	NA	NA	NA	NA	NA	NA	NA	NA	NA	NA	NA	NA	NA	NA	NA	NA	NA	NA	NA	NA	NA
ENSP00000260051	0	0	0	0	0	0	0	0	0	0	0	0	0	0	0	0	0	0	0	0	0	0	0	0	0	0	0	0	0	0	0	0	0	0	0	0	0	0	0	0	0	0	0	0
ENSP00000260356	4.51	4.59	5.74	3.34	0	0	0	1	2.52	2.51	2.89	2.73	1.29	1.09	0.44	0.75	17.32	18.82	26.06	20.5	2.37	2.46	1.42	1.27	0.08	0	0	0.58	0	1.71	0	0	1.46	3.25	4.93	2.56	2.43	0	0.33	0.52	17.08	20.33	11.52	10.73
ENSP00000260563	0	0	0	0	0	0	0	0	0	0	0	0	0	0	0	0	0	0	0	0	NA	NA	NA	NA	NA	NA	NA	NA	NA	NA	NA	NA	NA	NA	NA	NA	NA	NA	NA	NA	NA	NA	NA	NA
ENSP00000260638	3.75	1.75	3.59	2.13	0	0	0	0	0	0	0	0	0	0	0	0	0	0	0	0	0	0	0	0	0	0	0	0	0	0	0	0	0	0	0	0	0	0	0	0	0	0	0	0
ENSP00000260641	5.09	3.18	4	3.99	3.07	2.82	3.15	1.94	5.43	3.48	6.22	4.82	5.6	2.4	5.09	5.26	2.89	1.01	2.41	1.56	2.11	0.95	0.78	0.71	0	0	0	0	0	0	0	1.58	0	0	0	0	1.99	1.99	6.46	3.39	0.96	0.89	3.51	0
ENSP00000260956	0	0	0	0	0	0	0	0	0	0	0	0	0	0	0	0	0	0	0	0	1.03	1.7	1.1	1.19	0	0	0	0	1.13	1.4	1.34	1.63	0	0	0	0	1.07	2.03	1.07	1.44	2.46	2.96	2.41	2.77
ENSP00000260967	0.64	0.86	0.72	0.82	0	0	0	0	0.5	0.31	0.46	0.6	0	0	0	0	0	0	0	0	NA	NA	NA	NA	NA	NA	NA	NA	NA	NA	NA	NA	NA	NA	NA	NA	NA	NA	NA	NA	NA	NA	NA	NA
ENSP00000260985	0	0	0	0	0	0	0	0	0	0	0	0	0	0	0	0	0	0	0	0	2.58	2.14	2.5	2.69	0	0	0	0	1.32	0.9	1	0.97	0	0	0	0	0	0	0	0	0.84	0.99	1.26	1.35
ENSP00000261182	1.73	0.93	0.82	1.25	0	0	0	0	1.6	1.42	2.08	1.36	0	0	0	0	0	0	0	0	NA	NA	NA	NA	NA	NA	NA	NA	NA	NA	NA	NA	NA	NA	NA	NA	NA	NA	NA	NA	NA	NA	NA	NA
ENSP00000261210	3.61	3.49	3.74	3.96	0	0	0.92	0.99	1.16	1.28	1.4	1.59	0	0	0	0	1	1.1	0	1.36	0	0	0	0	0	0	1.06	0	0	0	0	0	0.95	1.37	1.32	1.43	0	0	0	0	0	0	0	0
ENSP00000261211	0.64	0.86	0.72	0.82	0	0	0	0	0.5	0.31	0.46	0.6	0	0	0	0	0	0	0	0	NA	NA	NA	NA	NA	NA	NA	NA	NA	NA	NA	NA	NA	NA	NA	NA	NA	NA	NA	NA	NA	NA	NA	NA
ENSP00000261267	9.57	9.3	9.41	9.68	17.16	15.24	16.18	16.6	1.84	2.77	3.44	3.93	0.48	0.49	0.38	0.28	16.08	16.13	13.01	12.23	13.23	15.38	14.64	13.45	16.61	17.03	16.87	19.86	0.72	0	1.65	0.71	0	0	0	3.27	1.16	1.05	0.76	0.31	15.82	12.95	12.91	13.87
ENSP00000261303	0	0	0	0	0	0	0	0	0	0	0	0	0	0	0	0	0	0	0	0	NA	NA	NA	NA	NA	NA	NA	NA	NA	NA	NA	NA	NA	NA	NA	NA	NA	NA	NA	NA	NA	NA	NA	NA
ENSP00000261313	1.07	0.97	0.95	0.88	0	0	0	0	2.22	2.62	2.41	2.89	1.06	1.02	1.25	1.22	1.28	0	0	0	0.89	0.93	0.87	0.88	0	0	0.54	0	0	0	1.27	1.45	0	0	0	0	0	0	1.1	1.05	0	0	0.66	0
ENSP00000261366	3.01	3.44	3.49	3	0	0.59	0	0	7.32	6.75	7.88	6.36	1.18	1.42	0	0	6.17	6.17	6.46	5.26	4.7	4.4	5.42	5.03	1.12	1.67	2.04	1.06	4.59	2.74	2.58	2.2	1.02	0.72	3.46	0.8	2.77	2.36	3.46	2	6.77	6.67	6.79	8.3
ENSP00000261401	0	0	0	0	0.77	0.65	0.92	0.97	0	0	0	0	0	0	0	0	3.27	3.09	3.88	2.59	1.61	1.96	2.1	1.75	0	0	0	0	1.06	1.24	1.08	0	0	0	0	0	0	0	0	0	3.74	5.48	0.78	0.98
ENSP00000261405	NA	NA	NA	NA	NA	NA	NA	NA	NA	NA	NA	NA	NA	NA	NA	NA	NA	NA	NA	NA	0	0	0	0	0	0	0	0	0	0	0	0	0	0	0.61	0	0	0	0	0	0.78	1.69	1.15	0.87
ENSP00000261416	0	0	0	0	0	0	0	0	0	0	0	0	0	0	0	0	0	0	0	0	1.13	1.03	1.11	1.16	1.07	0.76	1.14	0.83	0	0	0	0	0	0	0	0	0.91	0	1.35	1.07	2.03	1.34	1.85	2.33
ENSP00000261479	1.98	1.07	2.17	2.01	0	0	0	0	0	0	0	0	0	0	0	0	0	0	0	0	0	0	0	0	0	0	0	0	0	0	0	0	0	0	0	0	0	0	0	0	0	0	0	0
ENSP00000261574	0	0	0	0	0	0	0	0	0	1.19	1.2	0.97	0	0	0	0	0	0	0	0	NA	NA	NA	NA	NA	NA	NA	NA	NA	NA	NA	NA	NA	NA	NA	NA	NA	NA	NA	NA	NA	NA	NA	NA
ENSP00000261601	NA	NA	NA	NA	NA	NA	NA	NA	NA	NA	NA	NA	NA	NA	NA	NA	NA	NA	NA	NA	0	0	0	0	0	0	0	0	0	0	0	0	0	0	0	0	0	0	0	0	0	0	0	0
ENSP00000261700	NA	NA	NA	NA	NA	NA	NA	NA	NA	NA	NA	NA	NA	NA	NA	NA	NA	NA	NA	NA	0	0	0	0	0	0	0	0	0	0	0	0	0	0	0	0	0	0	0	0	0	0	0	0
ENSP00000261712	1.33	1.37	1.34	0.89	0	0	0	0	1.25	1.27	1.42	1.08	0	0	0	0	0	0	0	0	0	0	0	0	0	0	0	0	0	0	0	0	0	0	0	0	0	0	0	0	0	0	0	0
ENSP00000261733	4.67	4.38	3.84	3.71	0	0	0	0	0	0	0	0	0	0	0	0	0	0	0	0	0	0	0	0	0	0	0	0	0	0	0	0	0	0	0	0	0	0	0	0	0	0	0	0
ENSP00000261735	3.61	3.19	3.38	4.56	0	0.98	0	0	0	0	0	0	0	0	0	0	2.23	1.33	0.99	0.78	2.45	2.38	5.05	3.4	0	0	0	0	1.11	3.27	1.08	3.17	0	0	1.14	1.49	0.99	1.62	0.67	0	2.28	2.85	0.85	2.49
ENSP00000261772	2.15	2.12	1.9	2	0	0	0	0	2.03	2.92	2.01	2.27	0	0	0	0	0	0	0	0	NA	NA	NA	NA	NA	NA	NA	NA	NA	NA	NA	NA	NA	NA	NA	NA	NA	NA	NA	NA	NA	NA	NA	NA
ENSP00000261868	0	0	0	0	0	0	0	0	0	0	0	0	0	0	0	0	0	0	0	0	NA	NA	NA	NA	NA	NA	NA	NA	NA	NA	NA	NA	NA	NA	NA	NA	NA	NA	NA	NA	NA	NA	NA	NA
ENSP00000261890	0	0	1.07	0	0.69	0.56	0.57	0.6	0	0	0	0	0.73	0.48	0.92	0.95	1.55	0.93	0.9	1.54	1.89	1.8	1.2	0	0.69	0.77	0.67	1.07	0	0	0	0	0	0	0	0	0	0	0.49	0	1.78	3.63	3.1	2.81
ENSP00000262030	9.39	9.89	8.71	7.86	0.54	0	0	1.36	8.04	8.15	12.64	7.59	8.91	8.74	9.75	11.41	16.3	18.33	15.85	16.14	7.32	4.66	4.56	5.14	1.19	0.78	0.93	0.97	6.97	7.53	6.16	5.52	4.63	4.98	3.96	5.2	9.7	3.12	7.4	5.51	3.35	6.73	6.67	7.82
ENSP00000262061	0.99	0.59	0.64	0.99	0	0	0	0	0.92	0.92	0.83	1.87	0	0	0	0.85	0	0	0	0	0	0	0	0	0	0	0	0	0	0	1.18	0	0	0	0	0	0	0	0	0	1.23	0	1.12	1.53
ENSP00000262094	0.94	1.06	0.68	0	0	0	0	0	0	0	0	0	0	0	0	0	0	0	0	0	0.75	0.71	0.99	0.88	1.18	1.99	0.81	1.03	0	0	0	0	0	0	0	0.43	0	0	0	0.62	0.96	1.12	1.59	0.72
ENSP00000262097	0	0	0	0	0	0	0	0	0	0	0	0	1.5	1.08	1.29	0	1.49	2.32	1.39	1.12	NA	NA	NA	NA	NA	NA	NA	NA	NA	NA	NA	NA	NA	NA	NA	NA	NA	NA	NA	NA	NA	NA	NA	NA
ENSP00000262193	2.76	3.78	2.97	3.17	0	0	0	0	1.11	2.38	3.07	1.22	0	0	0	0	0	0	0	0	1.17	0.91	1.06	1.01	0	0	0	0	0	0	0.9	0	0	0	0	0	0.68	0	1.35	0.67	1.97	2.19	2.05	2.05
ENSP00000262269	3.27	3.12	2.91	4.28	3.26	3.63	2.42	2.66	1.76	1.13	1.35	0.8	1.4	1.94	0	1.98	5.19	5.93	7.15	5.26	3.38	3.75	4.08	3.97	2.02	2.01	0.95	0.85	1.04	0.68	0.61	0.62	0	1.26	1.12	1.91	1.05	2.15	1.66	2.13	7.92	8.2	8.41	8.45
ENSP00000262302	NA	NA	NA	NA	NA	NA	NA	NA	NA	NA	NA	NA	NA	NA	NA	NA	NA	NA	NA	NA	0	0	0	0	0	0	0	0	0	0	0	0	0	0	0	0	0	0	0	0	0	0	0	0
ENSP00000262325	0.98	1.54	1.33	0.66	0	0	0	0	1.18	0	0.75	0	0	0	0	0	0	0	0	0	0	0	0	0	0	0	0	0	0	0	0	0	0	0	0	0	0	0	0	0	0	0	0	0
ENSP00000262407	2.77	1.93	2.26	3.73	0.29	0	0	2.33	1.1	0	0	1.61	0.7	0.8	1.05	1.32	22.96	24.09	29.68	27	1.32	1.2	1.71	1.3	0	1.52	0.72	0.84	1.42	0	0	1.99	0	0	0.74	0	1.09	1.01	0.78	0.81	15.54	24.06	13.91	7.9
ENSP00000262418	0	0	0	0	0	0	0	0	0	0	0	0	0	0	0	0	0	0	0	0	NA	NA	NA	NA	NA	NA	NA	NA	NA	NA	NA	NA	NA	NA	NA	NA	NA	NA	NA	NA	NA	NA	NA	NA
ENSP00000262428	0.78	0.84	0.84	0.87	5.03	3.32	3.36	2.95	5.6	4.69	5.1	5.57	0.32	0	0	2.53	10.82	12.34	13.42	12.53	5.26	3.99	5.03	6.08	0.5	0.44	0.49	0.83	3.28	3.05	4	3.56	3.11	2.12	4.63	5.19	1.17	1.06	0.56	0.76	7.05	8.58	7.23	6.4
ENSP00000262455	0.95	2.51	1.69	1.09	0	0	0	0	1.91	1.69	1.57	0.85	0	0	0	0	0	0	0	0	4.42	1.08	1.07	1.28	0	0	0	0	0	2.58	0	0	0	0	0	0	0	0	0	0	1.34	2.47	1.08	1.14
ENSP00000262544	0	0	0	0	0	0	0	0	0	0	0	0	0	0	0	0	0	0	0	0	0	0	0	0	0	0	0	0	0	0	0	0	0	1.88	0	0	0	0	0	0	1.38	0	1.5	1.3
ENSP00000262580	0	0	0	0	0	0	0	0	0	0	0	0	0	0	0	0	0	0	0	0	NA	NA	NA	NA	NA	NA	NA	NA	NA	NA	NA	NA	NA	NA	NA	NA	NA	NA	NA	NA	NA	NA	NA	NA
ENSP00000262613	0	0	0	0	0	0	0	0	0	0	0	0	0	0	0	0	0	0	0	0	0	0	0	0	0	0	0	0	0	0	0	0	0	0	0	0	0	0	0	0	0	0	0	0
ENSP00000262646	2.63	2.61	1.65	2.05	0	0	0	0	0	0	0	0	0	0	0	0	0	0	0	0	1.57	0.93	0	1.29	0	0	0	0	0	0	0	0	0	0	0	0	0	0	0	0	0	0	0	0
ENSP00000262746	3.01	2.91	4.11	3.63	0	0	0	0	7.05	6.03	7.91	6.77	1.66	1.47	1.58	2.22	9.49	14.87	12.65	12.71	4.35	4.51	5.79	5.4	0	0	0	0	4.71	8.09	7.59	9.52	2.69	6.92	8.5	7.21	2.06	2.22	1.82	3.9	6.66	8.7	11.06	11.63
ENSP00000262865	NA	NA	NA	NA	NA	NA	NA	NA	NA	NA	NA	NA	NA	NA	NA	NA	NA	NA	NA	NA	0	0	0	0	1.17	1.33	1.18	1.43	0	0	0	0	0	0	0	0	0	0	0	0	0	0	0	0
ENSP00000262873	NA	NA	NA	NA	NA	NA	NA	NA	NA	NA	NA	NA	NA	NA	NA	NA	NA	NA	NA	NA	1.01	0.82	1.24	1.04	0	0	0	0	0	0	0	0	0	0	0	0	0	0	0	0	0.81	0.82	0.85	0.94
ENSP00000262878	4.43	5.52	6.32	5.24	0	0	0	0	9.6	8.6	10.9	8.28	2.92	2.53	1.17	2.67	3.58	4.99	5.62	4.13	1.13	2.45	2.32	2.48	0	0	0	0	0	0	0	0	0	1.24	1.27	0	0	0	1.59	0	2.47	2.59	2.25	2.85
ENSP00000263097	NA	NA	NA	NA	NA	NA	NA	NA	NA	NA	NA	NA	NA	NA	NA	NA	NA	NA	NA	NA	0	0	0	0	0	0	0	0	0	0	0	0	0	0	0	0	0	0	0	0	0	0.83	0	0
ENSP00000263168	1.9	2.42	2.28	2.03	5.21	6.82	6.42	6.12	0	0	0	0	3.43	2.39	3.93	2.85	6.93	11.41	5.91	12.28	2.69	2.47	2.17	2.09	3.35	2.54	3.34	1.08	4.72	3.91	3.39	3.76	3.16	2.62	1.65	2.73	2.13	3.33	2.33	2.17	4.54	4.42	4.31	6.39
ENSP00000263212	0	0	1.26	0	0	0	0	0	0	0	0	0	0	0	0	0	0	0	0	0	0	0	0	0	0	0	0	0	0	0	0	0	0	0	0	0	0	0	0	0	0	0	0	0
ENSP00000263238	3.21	3.11	3.02	2.53	2.96	6.41	4.47	5.8	6.37	7.06	8.78	6.86	9.52	8.58	6.21	6.41	15.73	9.53	7.34	10.64	10.97	9.49	6.4	6.3	5.24	1	2.68	2.1	3.82	8.36	5.08	7.22	4.91	4.7	3.48	6.28	13.97	6.82	10.14	12.12	10.45	9.12	7.6	7.74
ENSP00000263262	0	0	0	0	0	0	0	0	0	0	0	0	0	0	0	0	0	0	0	0	NA	NA	NA	NA	NA	NA	NA	NA	NA	NA	NA	NA	NA	NA	NA	NA	NA	NA	NA	NA	NA	NA	NA	NA
ENSP00000263277	0	0	0	0	0	0	0	0	0	0	0	0	0	0	0	0	0	0	0	0	0	1.29	0	0	0	0	0	0	0	0	0	0	0	0	0	0	0	0	0	0	0	0	0	0
ENSP00000263354	2.38	1.93	2.45	0.87	0	0	0	0	0	0	0	0	0	0	0	0	0	0	1.44	0	1.09	1.17	1	0.92	0	0	0	0	0.9	1.06	0.63	0.78	0	0	0	0	1.12	1.33	1.03	0.84	0	0	0	0
ENSP00000263367	0	0	0	0	0	0	0	0	0	0	0	0	0	0	0	0	2.2	1.02	2.08	2.21	0	0	0	0	0	0	0	0	0	0	0	0	0	0	0	0	0	0	0	0	0	0	0	0
ENSP00000263368	7.8	7.99	6.85	6.8	0	0	0	0	0.65	0.92	0	0.71	0	0	0	0	0	0	0	0	0	0	0	0	0	0	0	0	0	0	0	0	0	0	0	0	0	0	0	0	0	0	0	0
ENSP00000263373	0	0	0	0	0	0	0	0	0	0	0	0	0	0	0	0	0	0	0	0	0	0	0	0	0	0	0	0	0	0	0	0	0	0	0	0	1.18	0	1.34	1.72	1.46	1.12	0.89	0.9
ENSP00000263377	NA	NA	NA	NA	NA	NA	NA	NA	NA	NA	NA	NA	NA	NA	NA	NA	NA	NA	NA	NA	0	0	0	0	0	0	0	0	0	0	0	0	0	0	0	0	0	0	0	0	0	0	0	0
ENSP00000263398	1.07	1.36	1	1.11	0.8	0	0	0	3.04	0	0	1.49	2.61	0	0.82	2.11	2.62	1.11	1.19	0.97	1.3	1.24	1.22	1.05	0	0	0	0	1.22	1.44	1.04	1.16	1.4	3.27	1.05	1.44	1.42	0	1.11	0	1.1	1.16	3.04	1.36
ENSP00000263518	0	0	0	0	0	0	0	0	0	0	0	0	0	0	0	0	0	0	0	0	NA	NA	NA	NA	NA	NA	NA	NA	NA	NA	NA	NA	NA	NA	NA	NA	NA	NA	NA	NA	NA	NA	NA	NA
ENSP00000263552	1.06	1.07	0.93	0.9	0.75	0.7	0	0	0	0	0	0	0	0	0	0	3.21	3.38	3.21	3.23	NA	NA	NA	NA	NA	NA	NA	NA	NA	NA	NA	NA	NA	NA	NA	NA	NA	NA	NA	NA	NA	NA	NA	NA
ENSP00000263559	1.09	1.52	1.29	1.06	0	0	0	0	0	0	0	0	0	0	0	0	0	0	0	0	NA	NA	NA	NA	NA	NA	NA	NA	NA	NA	NA	NA	NA	NA	NA	NA	NA	NA	NA	NA	NA	NA	NA	NA
ENSP00000263579	NA	NA	NA	NA	NA	NA	NA	NA	NA	NA	NA	NA	NA	NA	NA	NA	NA	NA	NA	NA	0	0	0	0	0	0	0	0	0	0	0	0	0	0	0	0	1.65	0	1.24	1.36	0	0	0	0
ENSP00000263621	NA	NA	NA	NA	NA	NA	NA	NA	NA	NA	NA	NA	NA	NA	NA	NA	NA	NA	NA	NA	4.06	3.94	4.73	4.49	21.1	20.35	23.35	23.83	1.41	0.78	1.53	1.24	0	0	0	0	0	0	0	0.2	3.68	1.97	2.27	2.19
ENSP00000263646	0	0	0	0	0	0	0	0	0	0	0	0	0	0	0	0	0	0	0	0	NA	NA	NA	NA	NA	NA	NA	NA	NA	NA	NA	NA	NA	NA	NA	NA	NA	NA	NA	NA	NA	NA	NA	NA
ENSP00000263672	0	0	1.3	0	0	0	0	0	0	0	0	0	0	0	0	0	0	0	0	0	NA	NA	NA	NA	NA	NA	NA	NA	NA	NA	NA	NA	NA	NA	NA	NA	NA	NA	NA	NA	NA	NA	NA	NA
ENSP00000263774	2.92	2.46	2.05	2.39	0	0	0	0	4.5	5.59	5.32	5.11	1.31	0	1.22	1.31	0	0	0	0	3.23	2.57	3.04	3.37	0	0	0	0	1.2	1.7	0.88	1.33	1.46	3.12	0.53	3.53	1.01	1.75	1.06	0	2.15	2.73	2.88	2.15
ENSP00000263863	NA	NA	NA	NA	NA	NA	NA	NA	NA	NA	NA	NA	NA	NA	NA	NA	NA	NA	NA	NA	0	0	0	0	0	0	0	0	0	0	0	0	0	0	0	0	0	0	0	0	0	0	0	0
ENSP00000263867	8.06	10.72	8.08	8.59	1.81	1.95	2.03	0	0.63	0	0.35	0.69	0	0	0	0	0	0	0	0	3.91	3.45	3.76	4.28	3.56	3.87	3.23	3.33	2.72	2.65	2.42	2.08	0	0	0.56	0	0.64	1.53	0.7	1.32	4.59	4.59	3.31	4.92
ENSP00000264028	1.25	0.97	1.48	0.95	0	0	0	0	1.04	1.5	1	1.42	1.24	1.07	0.92	1.52	0	0	0	0	NA	NA	NA	NA	NA	NA	NA	NA	NA	NA	NA	NA	NA	NA	NA	NA	NA	NA	NA	NA	NA	NA	NA	NA
ENSP00000264059	4.24	3.83	4.56	3.36	1.01	2.25	0.8	1.35	0	0	0	0	2.86	2.37	2.64	4.51	4.94	6.55	3.75	3.79	0	0	0	0	0	1.34	1.08	1.1	0	0	1.44	0	0	0	0	0	1.28	1.7	1.14	1.42	1.39	1.23	3.78	2.27
ENSP00000264071	5.42	5.22	5.39	5.21	7.66	5.78	5	5	4.09	4.65	4.7	4.14	8.61	8.22	7.68	7.91	29.42	30.31	25.6	26.28	9.9	10.66	10.17	11.29	3.28	2.85	2.61	1	8.12	11.27	7.2	5.21	8.52	11.78	6.86	11.32	10.79	9.23	8.66	9.3	20.43	22.05	16.83	18.69
ENSP00000264073	NA	NA	NA	NA	NA	NA	NA	NA	NA	NA	NA	NA	NA	NA	NA	NA	NA	NA	NA	NA	0	0	0	0	0	0	0	0	0	0	0	0	0	0	0	0	0	0	0	0	0	0	0	0
ENSP00000264106	0	0	0	0	0	0	0	0	0	0	0	0	0	0	0	0	0	0	0	0	NA	NA	NA	NA	NA	NA	NA	NA	NA	NA	NA	NA	NA	NA	NA	NA	NA	NA	NA	NA	NA	NA	NA	NA
ENSP00000264107	0	0	0	0	0	0	0	0	0	0	0	0	0	0	0	0	0	0	0	0	NA	NA	NA	NA	NA	NA	NA	NA	NA	NA	NA	NA	NA	NA	NA	NA	NA	NA	NA	NA	NA	NA	NA	NA
ENSP00000264161	0	0	1.05	0	0	0	0	0	0.96	0.87	1.31	1.49	0	0	0	0	0	0	0	0	1.48	0.82	1.19	0	0	0	0	0	0	0	0	0	0	0	0	0	0	0	0	0	0	0	0	0
ENSP00000264181	0	0	0	0	0	0	0	0	0	0	0	0	0	0	0	0	0	0	0	0	NA	NA	NA	NA	NA	NA	NA	NA	NA	NA	NA	NA	NA	NA	NA	NA	NA	NA	NA	NA	NA	NA	NA	NA
ENSP00000264187	0	0	0	0	0	0	0	0	0	0	0	0	0	0	0	0	0	0	0	0	NA	NA	NA	NA	NA	NA	NA	NA	NA	NA	NA	NA	NA	NA	NA	NA	NA	NA	NA	NA	NA	NA	NA	NA
ENSP00000264202	2.02	1.69	1.7	1.98	4.45	3.99	4.7	3.39	4.47	4.03	3.5	4.71	3.27	3.34	2.89	2.88	2.81	2.49	2.81	2.91	4.89	3.31	3.5	2.6	1.74	2.72	2.79	0.87	3.37	0.88	2.27	2.19	2.81	2.56	0.72	1.07	3.74	1.2	3.14	3.51	4.77	5.69	6.1	5.73
ENSP00000264203	2.02	1.69	1.7	1.98	2.67	2.83	3	2.48	4.47	4.03	3.5	4.71	3.27	3.34	2.89	2.88	2.81	2.49	2.81	2.91	2.48	0.58	1.04	0.8	1.74	1.94	1.75	0.87	0.89	0	0	0.79	1.31	0.57	0	0	0.86	0	1.06	0.64	1.59	1.83	2.15	1.34
ENSP00000264274	NA	NA	NA	NA	NA	NA	NA	NA	NA	NA	NA	NA	NA	NA	NA	NA	NA	NA	NA	NA	0	0	0	0	0	0	0	0	0	0	0	0	0	0	0	0	0	0	0	0	0	0	0	0
ENSP00000264275	NA	NA	NA	NA	NA	NA	NA	NA	NA	NA	NA	NA	NA	NA	NA	NA	NA	NA	NA	NA	0	0	0	0	0	0	0	0	0	0	0	0	0	0	0	0	0	0	0	0	0	0	0	0
ENSP00000264335	5.77	4.73	5.69	6.22	10.51	9.26	6.56	5.64	3.1	4.12	2.41	3.62	3.07	4.33	2.63	5.12	6.16	4.59	5.34	5.87	5.84	5.63	5.74	3.33	2.09	1.87	2.2	2.12	1.74	3.78	3.11	2.95	2.02	5.22	5.71	2.25	5.19	3.14	5.65	4.99	4.94	6.15	5.87	4.54
ENSP00000264389	1.36	1.23	1.04	0.73	0	0	0	0	2.27	2.65	2.24	2.63	1.02	1	1.04	0.88	0	0	0	0	NA	NA	NA	NA	NA	NA	NA	NA	NA	NA	NA	NA	NA	NA	NA	NA	NA	NA	NA	NA	NA	NA	NA	NA
ENSP00000264474	0	0	0	0	0	0	0	0	0	0	0	0	0	0	0	0	0	0	0	0	NA	NA	NA	NA	NA	NA	NA	NA	NA	NA	NA	NA	NA	NA	NA	NA	NA	NA	NA	NA	NA	NA	NA	NA
ENSP00000264595	0	0	0	0	0	0	0	0	0	0	0	0	0	0	0	0	0	0	0	0	NA	NA	NA	NA	NA	NA	NA	NA	NA	NA	NA	NA	NA	NA	NA	NA	NA	NA	NA	NA	NA	NA	NA	NA
ENSP00000264605	0	0	0	0	0	0	0	0	0	0	0	0	0	0	0	0	0	0	0	0	NA	NA	NA	NA	NA	NA	NA	NA	NA	NA	NA	NA	NA	NA	NA	NA	NA	NA	NA	NA	NA	NA	NA	NA
ENSP00000264639	0	0	0	0	0	0	0	0	0	0	0	0	0	0	0	0	0	0	0	0	NA	NA	NA	NA	NA	NA	NA	NA	NA	NA	NA	NA	NA	NA	NA	NA	NA	NA	NA	NA	NA	NA	NA	NA
ENSP00000264651	1.64	2.57	2.44	1.79	0	0	0	0	2.5	2.35	1.91	2.47	0	0	0	0	1.04	1.28	1.55	1.11	0	0	0	0	1.07	0.8	0.74	0.86	1.57	0.47	2.29	3.97	0.61	0.61	3.11	0.66	0.69	1.19	1.38	0.72	1.01	0.6	1.16	0.94
ENSP00000264663	NA	NA	NA	NA	NA	NA	NA	NA	NA	NA	NA	NA	NA	NA	NA	NA	NA	NA	NA	NA	0	0	0	0	0	0	0	0	0	0	0	0	0	0	0	0	0	0	0	0	0.82	1.18	1.5	1.2
ENSP00000264677	0	0	0	0	2.8	2.65	2.64	2.31	0	0	0	0	0	0	0	0	0	0	0	0	1.48	2.56	1.13	1.26	0	0	0	0	0	0	0	0	0	0	0	0	1.79	0	1.13	0	0	0	0	0
ENSP00000264710	2.61	0	3.42	0	0	0	0	0	0	0	0	0	0	0	0	0	0	0	0	0	NA	NA	NA	NA	NA	NA	NA	NA	NA	NA	NA	NA	NA	NA	NA	NA	NA	NA	NA	NA	NA	NA	NA	NA
ENSP00000264724	0	0	0	0	0	0	0	0	0	0	0	0	0	0	0	0	0	0	0	0	NA	NA	NA	NA	NA	NA	NA	NA	NA	NA	NA	NA	NA	NA	NA	NA	NA	NA	NA	NA	NA	NA	NA	NA
ENSP00000264790	0.37	0	0	0	0	0	0	0	0	0	0	0	0	0	0	0	0	1.12	0	0.78	0	0	0	0	0	0	0	0	0	0	0	0	0	0	0	0	0	0	0	0	2.08	1.34	0	1.35
ENSP00000264870	0.55	0.38	0	0.43	0	0	0	0	0	0	0	0	0.94	1.49	0.51	1.23	0	0	0	0.95	0	0	0	0	0	0	0	0	0	0	0	0	0	0	0	0	0	0	0	0	0.4	1.72	1.31	0
ENSP00000264893	0	0	0	0	0	0	0	0	0	0	0	0	1.16	0.96	0	0.85	0.57	0.79	1.68	0.56	0	0	0	0	0	0	0	0	0	0	0	0	0	0	0	0	0	0	0	0	0	0	0	0
ENSP00000264908	2.44	3.39	3.8	2.42	22.08	22.41	20.08	18.06	0.45	0	0	0	0	0	0	0	0	0	0	0.38	1.22	0.79	0.69	0.99	20.03	22.86	23.29	23.63	1.75	1.23	2.06	1.4	2.33	0	0.81	0	1.77	1.73	2.13	1.94	2.27	1.01	1.26	0.97
ENSP00000264932	0	0	0	0	0	0	0	0	0	0	0	0	2.56	0	1.34	2.67	5.97	5.03	5.09	6.05	0	0	0	0	0	0	0	0	0	0	0	0	0	0	0	0	0	0	0	0	0	0	0	0
ENSP00000264933	0	0	0	0	0	0	0	0	0	0	0	0	0	0	0	0	0	0	0	0	NA	NA	NA	NA	NA	NA	NA	NA	NA	NA	NA	NA	NA	NA	NA	NA	NA	NA	NA	NA	NA	NA	NA	NA
ENSP00000264954	0	0	0	0	0	0	0	0	0	0	0	0	0	0	0	0	0	0	0	0	NA	NA	NA	NA	NA	NA	NA	NA	NA	NA	NA	NA	NA	NA	NA	NA	NA	NA	NA	NA	NA	NA	NA	NA
ENSP00000264972	0	0	0	0	0	0	0	0	0	0	0	0	2.43	1.34	2.52	2.42	2.19	1.84	3.24	2.13	0	0	0	0	0	0	0	0	0	0	0	0	0	0	0	0	0	0	0	0	0	0	0	0
ENSP00000264998	0	0	0	0	12.34	8.92	11.89	10.17	0	0	0	0	0	0	0	0	0.42	0	0	0	0.53	0.57	0.62	0.47	8.4	9.38	9.5	9.1	0.63	0	0.81	0.74	0	0	0	0	0.38	0	0.53	0	1.74	1.49	1.67	1.73
ENSP00000265044	1.77	1.42	1.21	1.21	0	0	0	0	1.23	1.3	1.42	1.64	0	0	0	0	0	0	0	0	NA	NA	NA	NA	NA	NA	NA	NA	NA	NA	NA	NA	NA	NA	NA	NA	NA	NA	NA	NA	NA	NA	NA	NA
ENSP00000265062	2.67	2.45	2.13	2.2	1.38	1.12	0.68	0.91	3.31	3.39	3.16	3.4	0.85	1.16	0.99	0.87	0	0	0	0	2.38	3.55	3.3	2.14	3.23	5.17	4.06	4.26	0	1.27	0	1.3	0	2.43	1.28	1.09	1.1	1.39	2.53	3.31	7.24	7.02	5.84	5.58
ENSP00000265073	0	0	0.47	0.9	0	0	0	0	7.84	5.14	6.98	6.58	0	0	0	0	0	0	0	0	0	0	0	0	0	0	0	0	0	0	0	0	0	0	0	0	0	0	0	0	0	0	0	0
ENSP00000265100	NA	NA	NA	NA	NA	NA	NA	NA	NA	NA	NA	NA	NA	NA	NA	NA	NA	NA	NA	NA	2.34	2.1	2.51	2.36	0	0	0.3	0	2.57	2.73	2.55	2.13	3.42	2.37	2.19	2.4	1.18	1.04	1.02	1.31	1.25	1.06	1.23	1.13
ENSP00000265333	1.62	1.02	1.25	0	0	0	0	0	1.36	1.55	2.62	1.45	3.73	1.2	2.58	2.57	3.43	3.21	0.99	4.89	2.42	2.46	2.06	2.34	0	0	0	0	2.71	4.28	3.62	4.36	1.37	1.31	1.35	0	0	0	2.64	2.94	4.4	4.8	4.27	5.43
ENSP00000265335	0	0	0	0	0	0	0	0	0	0	0	0	0	0	0	0	0	0	0	0	NA	NA	NA	NA	NA	NA	NA	NA	NA	NA	NA	NA	NA	NA	NA	NA	NA	NA	NA	NA	NA	NA	NA	NA
ENSP00000265447	6.44	6.92	9.54	5.89	6.33	6.29	6.77	3.76	10.51	10.75	12.15	13.79	6.17	1.69	7.44	3.21	10.58	8.91	10.83	10.66	4.21	3.35	3.98	3.9	4.22	5.29	4.17	3.8	3.62	5.8	7.58	3.04	1.5	3.73	4.52	7.24	6.22	1.98	4.91	7.38	9.45	7.7	6.43	5.72
ENSP00000265462	2.8	1.85	2.74	0	4.35	4.8	4.37	2.86	2.09	2.74	2.83	1.23	2.74	2.35	1.98	4.09	0.94	3.57	1.95	3.95	0	0	0.92	0	1.31	0	0.99	1.23	1.61	0	0	0	0	0	0	0	2.38	0	2.97	2.34	0	1.06	0	0.96
ENSP00000265523	1.3	1.59	1.02	1.03	0	0	0	0	1.11	1.03	1.07	0.95	0	0	0	0	0	0	0	0	1.28	1.38	1.03	1.05	0	0	2.12	0	0	0	0	0	0	0	0	0	0	0	1.3	0	1.3	1.12	1.05	1.27
ENSP00000265563	0	0	0	0	0	0	0	0	0	0	0	0	0	0	0	0	0	0	0	0	NA	NA	NA	NA	NA	NA	NA	NA	NA	NA	NA	NA	NA	NA	NA	NA	NA	NA	NA	NA	NA	NA	NA	NA
ENSP00000265641	1.38	1.04	0.97	1.19	0	0	0	0	0	0	0.98	0	0	0	0	0	0	0	0	0	NA	NA	NA	NA	NA	NA	NA	NA	NA	NA	NA	NA	NA	NA	NA	NA	NA	NA	NA	NA	NA	NA	NA	NA
ENSP00000265678	0	0	0	0	0	0	0	0	0	0	0	0	0	0	0	0	0	0	0	0	NA	NA	NA	NA	NA	NA	NA	NA	NA	NA	NA	NA	NA	NA	NA	NA	NA	NA	NA	NA	NA	NA	NA	NA
ENSP00000265729	0	0	0	0	0	0	0	0	0	0	0	0	0	0	0	0	0	0	0	0	0	0	0	0	0	0	0	0	0	0	0	0	0	0	0	0	0	0	0	0	0	0	0	0
ENSP00000265734	0.64	0.86	0.72	0.82	0	0	0	0	0.5	0.31	0.46	0.6	0	0	0	0	0	0	0	0	NA	NA	NA	NA	NA	NA	NA	NA	NA	NA	NA	NA	NA	NA	NA	NA	NA	NA	NA	NA	NA	NA	NA	NA
ENSP00000265741	0.64	0.86	0.72	0.82	0	0	0	0	0.5	0.31	0.46	0.6	0	0	0	0	0	0	0	0	NA	NA	NA	NA	NA	NA	NA	NA	NA	NA	NA	NA	NA	NA	NA	NA	NA	NA	NA	NA	NA	NA	NA	NA
ENSP00000265753	0	0	0	0	0	0	0	0	0	0.7	0.62	0.74	0	0	0	0	0	0	0	0	1.1	1.17	1.36	0.82	0	0	0	0	0	0	0	0	0	0	0	0	0	0	0	0	0	0	0	0
ENSP00000265754	0	0	0	0	0	0	0	0	0	0.7	0.62	0.74	0	0	0	0	0	0	0	0	1.1	1.17	1.36	0.82	0	0	0	0	0	0	0	0	0	0	0	0	0	0	0	0	0	0	0	0
ENSP00000265807	0	0	0	0	4.8	5.49	4.99	4.1	0	0	0	0	2.5	5.32	2.17	3.74	5.77	10.34	11.44	10.31	7.29	4.81	8.42	5.82	2.03	2.12	2.32	2.56	2.54	0	4.21	0	2.1	0	5.33	0	6.1	2.43	8.87	4.73	6.14	4.88	7.89	4.37
ENSP00000265838	0	0	1	1.82	0	0	0	0	1.01	0	1.38	0	0	0	0	0	0	0	0	0	NA	NA	NA	NA	NA	NA	NA	NA	NA	NA	NA	NA	NA	NA	NA	NA	NA	NA	NA	NA	NA	NA	NA	NA
ENSP00000265866	5.66	5.15	3.82	5.11	0	0	0	0	2.53	2.88	2.32	3.1	0	0	0	0	0	0	1.43	2.96	0	0	0	0	0	0	0	0	0	0	0	0	0	0	0	0	0	0	0	0	0	0	0	0
ENSP00000266027	6.49	6.06	5.18	5.13	3.1	3.39	2.31	1.15	3.77	2.7	4.41	4.06	2.65	5.12	2.87	2.46	5.51	5.46	3.82	5.37	0	0	0	0	0	1.36	1.27	0	1.19	0	0	0	1.59	1.05	0.81	0.71	0	0	0	0	0	0	1.04	1.08
ENSP00000266481	1.13	0.98	1.83	2.02	0	0	0	0	0	0	0	0	0	0	0	0	0	0	0	0	0.94	0.71	0.86	0.77	0	0	0	0	0	0	0	0	0	0	0	0	0	0	0	0	0.68	1.13	0.68	0.66
ENSP00000266679	0	0	0	0	0	0	0	0	0	0	0	0	0	0	0	0	0	0	0	0	NA	NA	NA	NA	NA	NA	NA	NA	NA	NA	NA	NA	NA	NA	NA	NA	NA	NA	NA	NA	NA	NA	NA	NA
ENSP00000266732	3.61	3.49	3.74	3.96	0	0	0.92	0.99	1.16	1.28	1.4	1.59	0	0	0	0	1	1.1	0	1.36	0	0	0	0	0	0	1.06	0	0	0	0	0	0.95	1.37	1.32	1.43	0	0	0	0	0	0	0	0
ENSP00000266970	0.64	0.86	0.72	0.82	0	0	0	0	0.5	0.31	0.46	0.6	0	0	0	0	0	0	0	0	NA	NA	NA	NA	NA	NA	NA	NA	NA	NA	NA	NA	NA	NA	NA	NA	NA	NA	NA	NA	NA	NA	NA	NA
ENSP00000267012	0	0	0	0	0	0	0	0	0	0	0	0	0	0	0	0	0	0	0	0	0	0	0.6	0	0	0	0	0	0	0	0	0	0	0	0	0	0	0	0.88	1.06	1.33	0.74	0.73	0.69
ENSP00000267064	0	1.48	1.22	0	0	0	0	0	0	0	0	0	0	0	0	0	0	0	0	0	NA	NA	NA	NA	NA	NA	NA	NA	NA	NA	NA	NA	NA	NA	NA	NA	NA	NA	NA	NA	NA	NA	NA	NA
ENSP00000267113	1.37	2.26	1.87	2.18	0	0	0	0	0	0	0	0	0	0	0	0	0	0	0	0	0	0	0	0	0	0	0	0	0	1.65	0	0	0	0	0	0	0	0	0	0	0	0	1.83	0
ENSP00000267512	2.55	2.94	3.79	1.07	1.27	0.5	0.46	0.58	0.72	1.68	2.27	0.93	0	0	0	0	0	0	0	0	NA	NA	NA	NA	NA	NA	NA	NA	NA	NA	NA	NA	NA	NA	NA	NA	NA	NA	NA	NA	NA	NA	NA	NA
ENSP00000267996	3.57	2.02	3.52	3.14	0	0	0	0.69	2.1	1.23	1.93	1.07	1.97	0.65	3.16	0.91	2.91	1.89	4.01	3.38	0.84	2.47	2.34	0.75	0	0	0	0	0.96	2.7	2.7	0.78	1.48	0.95	0.77	2.07	0	1.59	0.49	0.75	4.88	3.55	2.6	2.4
ENSP00000268182	7.42	9.21	10.13	7.75	0.89	1.08	0	1.45	2.87	2.34	3.45	3.06	5.91	5.07	3.09	6.98	1.11	2.52	2.22	1.8	8.24	8.53	7.64	8.47	1.27	1.35	1.09	1.08	2.52	4.4	3.45	3.71	3.31	2.74	2.1	1.97	6.12	5.4	8.69	7.94	3.7	3.59	5.34	6.9
ENSP00000268296	NA	NA	NA	NA	NA	NA	NA	NA	NA	NA	NA	NA	NA	NA	NA	NA	NA	NA	NA	NA	1.53	1.34	1.03	1.12	5.68	3.94	4.71	4.25	0	0	0	0	0	0	0	0	1.52	1.22	0.9	1.22	1.13	1.06	1.25	0.52
ENSP00000268379	0	0	0	0	0	0	0	0	0	0	0	0	0	0	0	0	1.08	1.7	0	0	NA	NA	NA	NA	NA	NA	NA	NA	NA	NA	NA	NA	NA	NA	NA	NA	NA	NA	NA	NA	NA	NA	NA	NA
ENSP00000268720	NA	NA	NA	NA	NA	NA	NA	NA	NA	NA	NA	NA	NA	NA	NA	NA	NA	NA	NA	NA	1	1.25	1.03	1.32	3.1	2.23	2.34	2.1	1.26	1.3	0.93	1.14	1.49	0.84	0.77	1.57	1.01	1.01	1.01	1.28	0.88	1.52	0.89	1.14
ENSP00000268835	0	0	0	0	0	0	0	0	1.08	1.05	1.38	1.6	0	0	0	0	0	0	0	0	NA	NA	NA	NA	NA	NA	NA	NA	NA	NA	NA	NA	NA	NA	NA	NA	NA	NA	NA	NA	NA	NA	NA	NA
ENSP00000269122	4.63	3.78	5	3.12	0	0	2.17	0	1.88	2.49	2.17	2.38	0	0	0	0	10.42	8.44	7.36	10.25	3.45	2.42	4.16	2.1	1.29	0	0.93	0	0	0.95	0	1.43	0	0	0	0	1.37	0	1.08	2.38	4.61	5.47	3.72	5.56
ENSP00000269243	0.51	0.54	0.54	0.55	5.18	4.39	4.23	4.11	0.86	0	0.33	0	2.8	1.94	0.89	3.11	9.42	5.87	9.92	8.4	1.01	2.36	1.97	1.95	1.32	0	0	0	0	0	0	0	0	0	1.47	0	0.86	0	0.68	0.84	4.5	4.34	5.21	4.67
ENSP00000269321	5.16	4.64	5.15	6.78	2.57	3.58	1.55	1.73	1.92	2.92	2.4	2.87	1.19	1.15	0	1.11	2.95	1.55	4.4	6.14	1.1	0.95	1.03	0.88	0	0	1.44	0	0	1.31	0	0	1.84	1.11	0.87	0.97	1.32	1.28	2.05	3.46	0.89	1.5	0	1.21
ENSP00000269349	0	0	0	0	0	0	0	0	0	0	0	0	0	0	0	0	0	0	0	0	NA	NA	NA	NA	NA	NA	NA	NA	NA	NA	NA	NA	NA	NA	NA	NA	NA	NA	NA	NA	NA	NA	NA	NA
ENSP00000269554	NA	NA	NA	NA	NA	NA	NA	NA	NA	NA	NA	NA	NA	NA	NA	NA	NA	NA	NA	NA	0	0	0	0	0	0	0	0	0	1.62	1.12	0	0	0	0	0	0	0	0	0	2.54	1.24	1.24	1.34
ENSP00000269576	6.48	10.86	11.32	8.37	0	0	0	0	6.14	6.52	4.92	6.17	0.74	2.74	1.14	1	8.31	3.02	6.27	5.49	9.89	9.54	2.51	8.43	8.82	7.32	2.35	3.48	4.21	2.5	12.41	25.33	2.69	1.77	6.77	1.52	5.94	5.75	19.42	5.14	21.43	8.97	22.08	15.38
ENSP00000269848	1.2	0.98	0.98	1	0	0	0	0	0	0	0	0	0	0	0	0	0	0	0	0	1.82	2.18	1.86	2.37	0	0	0	0	1.18	1.09	1.44	0.98	0	2.58	3.88	0	0	0	0	0	1.96	2.59	1.77	2.2
ENSP00000270142	2.96	1.08	2.26	1.39	1.12	0.64	1.08	1.06	4.85	5.61	4.22	7.78	4.99	1.8	1.27	3.32	5.6	3.54	4.55	5.04	0	0	0	0	0	0	0	0	0	1.61	0	0	0	0	0	0	0	0	0	0	1.25	3.19	0	2.81
ENSP00000270225	NA	NA	NA	NA	NA	NA	NA	NA	NA	NA	NA	NA	NA	NA	NA	NA	NA	NA	NA	NA	0	0	0	0	0	0	0	0	0	0	0	0	0	0	0	0	0	0	0	0	0	0	0	0
ENSP00000270625	0	0	0	0	0	0	0	0	0	0	0	0	0	0	0	0	2.8	1.96	2.48	2.84	2.54	1.83	4.29	2.17	0	0	0	0	0	0	1.84	0	1.27	2.09	2.38	2.21	1.09	0.67	1.22	1.14	1.88	1.59	2.53	2.57
ENSP00000270776	4.56	4.98	6.3	4.07	9.95	10.54	8.84	9.1	1.07	0.58	1.93	0.92	0	0	0.52	0	1.6	2.15	0.58	0.63	6.75	7.72	7.06	7.05	5.06	5.5	4.6	4.25	0	1.24	1.77	1.28	0	1.89	0	0.69	1.41	0	3.72	0.66	4.22	4.99	6.33	6.43
ENSP00000270792	10.24	8.41	8.54	9.95	4.84	4.97	3.92	3.66	6.39	7.05	5.77	7.56	3.89	3.43	5.28	4.45	12.04	15.35	15.3	14.41	2.04	2.63	1.95	2.41	0	0	1	1.03	2.39	2.09	2.79	1.83	0	0	0	0	1.66	3.23	1.71	2.04	2.47	5.23	2.32	3.74
ENSP00000271308	0	0	0	0	0	0	0	0	0	1.32	1.41	1.15	0	0	0	0	2.17	3.16	0	1.22	0	0	0	0	0	0	0	0	0	0	0	0	0	0	0	0	0	0	0	0	0	0	0	0
ENSP00000271583	0	0	0	0	0	0	0	0	0	0	0	0	0	0	1.12	1.18	0	0	0	0	NA	NA	NA	NA	NA	NA	NA	NA	NA	NA	NA	NA	NA	NA	NA	NA	NA	NA	NA	NA	NA	NA	NA	NA
ENSP00000271638	0	0	0	0	0	0	0	0	1.01	0	2.95	1.61	0	0	0	0	0	0	0	0	0.74	0.64	0.57	1.05	0	0.6	0.71	0.65	0	0	0	0	0	0	0	0	0	0	0	0	0	0	0	0
ENSP00000271850	5.29	3.72	6.08	7.17	4.39	3.9	2.71	3.7	3.77	2.55	5.76	4.51	1.07	1.88	0.68	0.72	6.5	3.15	5.88	4.67	1.93	3.4	4.06	1.84	0	0	0	0	2.38	3.66	3.39	1.74	1.48	0.95	2.03	2.07	0	1.59	0.49	0.75	6.75	4.3	3.65	2.4
ENSP00000272065	0	0	0	0	0	0	0	0	0	0	0	0	0	0	0	0	0	0	0	0	0	0	0	0	0	0	0	0	0	0	0	0	0	0	0	0	0	0	0	0	0	0	0	0
ENSP00000272067	0	0	0	0	0	0	0	0	0	0	0	0	0	0	0	0	0	0	0	0	0	0	0	0	0	0	0	0	0	0	0	0	0	0	0	0	0	0	0	0	0	0	0	0
ENSP00000272102	1.76	2.52	1.6	2.14	0	0.75	0.71	0.87	0.84	0.63	1.25	0	0	0	0	0.7	0.94	0.6	0.75	0.39	0	0	0	0	0	0	0	0	0	0	0	0	0	0	0	0	0	0	0	0	0	0	1.3	0
ENSP00000272227	9.66	10.07	9.2	9.34	0.87	0	0	0	2.73	3.21	1.77	3.09	2.02	2.02	1.85	2.26	1.1	0	1.48	0.79	1.39	1.38	2.21	1.01	0.79	0.77	0.57	0.6	2.57	2.85	1.28	0.97	1.56	0.75	0.94	0	1.2	2.24	0.63	0.48	1.28	2.62	1.13	3.69
ENSP00000272233	1.12	1.18	1.03	1.19	0	0	0	0	0	0	0	0	0	0	0	0	0	0	0	0	0	0	0	1.34	0	0	0	0	0	0	0	0	0	0	0	0	0	0	1.02	1.35	0	1.16	1.13	0
ENSP00000272273	0	0	0	0	0	0	0	0	0	0	0	0	0	0	0	0	0	0	0	0	NA	NA	NA	NA	NA	NA	NA	NA	NA	NA	NA	NA	NA	NA	NA	NA	NA	NA	NA	NA	NA	NA	NA	NA
ENSP00000272298	0	0	0	0	0	0	0	0	0	0	0	0	0.52	0.81	0.49	0	1.71	0	0	0	0	0	0	0	0	0	0	0	0	0	0	0	0	0	0	0	0	0	0	0	0	0	0	0
ENSP00000272317	4.12	3.5	3.99	2.73	6.12	5.76	6.11	3.96	2.43	2.72	2.93	3.05	2.52	4.13	3.21	4.47	9.17	7.11	9.02	8.92	2.98	3.54	4.37	2.31	0.84	3.4	1.7	0	3.02	2.17	4.5	3.19	0	1.35	2.18	3.53	7.1	5.78	8.88	5.97	8.28	6.76	8.58	5.13
ENSP00000272348	NA	NA	NA	NA	NA	NA	NA	NA	NA	NA	NA	NA	NA	NA	NA	NA	NA	NA	NA	NA	1.4	1.14	1.36	1.03	0	0	0	0	1.26	1.78	1.05	1.46	0	0	0	0	1.28	2.08	0.98	1.14	1.22	1.18	0	1.3
ENSP00000272983	0	0	0	0	0	0	0	0	0	0	0	0	0	0	0	0	0	0	0	0	NA	NA	NA	NA	NA	NA	NA	NA	NA	NA	NA	NA	NA	NA	NA	NA	NA	NA	NA	NA	NA	NA	NA	NA
ENSP00000273047	NA	NA	NA	NA	NA	NA	NA	NA	NA	NA	NA	NA	NA	NA	NA	NA	NA	NA	NA	NA	0	1.15	1.29	0	0	1.34	0	0	0	0	0	0	0	0	0	0	0	0	0	0	0	0	0	0
ENSP00000273258	1.03	1.03	0.93	1.7	1.77	2.22	1.71	3.35	5.44	4.87	5.49	5.28	1.59	1.29	1.19	0.94	2.78	2.35	2.63	2.17	0	0	0	0	0	0	0	0	0	0	0	0	0	0	0	0	0	0	0	0	1.43	0.96	1.06	1.32
ENSP00000273368	1.42	0	1.36	0	0	0	0	0	0	0	0	0	0	0	0	0	0	0	0	0	0	0	0	0	0	0	0	0	0	0	0	0	0	0	0	0	0	0	0	0	0	0	0	0
ENSP00000273398	2.48	5.92	4.54	4.38	0	0	0	0	0	0	0	0	0	0	0	0	0	0	0	0	0	0	0	0	0	0	0	0	0	0	0	0	0	0	0	0	0	0	0	0	0	0	0	0
ENSP00000273951	NA	NA	NA	NA	NA	NA	NA	NA	NA	NA	NA	NA	NA	NA	NA	NA	NA	NA	NA	NA	0	0	0	0	0	0	0	0	0	0	0	0	0	0	0	0	0	0	0	0	0	0	0	0
ENSP00000274137	0	0	0	0	0	0	0	0	0	0	0	0	0	0	0	0	0	0	0	0	NA	NA	NA	NA	NA	NA	NA	NA	NA	NA	NA	NA	NA	NA	NA	NA	NA	NA	NA	NA	NA	NA	NA	NA
ENSP00000274306	NA	NA	NA	NA	NA	NA	NA	NA	NA	NA	NA	NA	NA	NA	NA	NA	NA	NA	NA	NA	0	0	0	0	0	0	0	0	0	0	0	0	0	0	0	0	0	0	0	0	0	0	0	0
ENSP00000274327	0	0	0	0	0	0	0	0	0	0	0	0	2.58	2.71	2.26	2.67	0	0	0	0	NA	NA	NA	NA	NA	NA	NA	NA	NA	NA	NA	NA	NA	NA	NA	NA	NA	NA	NA	NA	NA	NA	NA	NA
ENSP00000274364	0	1.12	0.82	0	0	0	0	0	1.3	0.56	0.85	1.35	1.72	1.97	0.92	1	3	2.4	2.25	2.65	2.38	2.52	2.61	2.3	1.21	0.75	0.66	0.92	0	0	0	0	1.4	1.02	1	1.2	2.75	0.97	2.31	1.35	1.34	2.09	1.92	1.23
ENSP00000274456	0	0	0	0	0	0	0	0	0	0	0	0	0	0	0	0	0	0	0	0	NA	NA	NA	NA	NA	NA	NA	NA	NA	NA	NA	NA	NA	NA	NA	NA	NA	NA	NA	NA	NA	NA	NA	NA
ENSP00000274764	0	0	0	0	5.3	4.8	5.92	6.58	0	0	0	0	10.08	14.69	10.23	8.76	15.94	14.53	22.11	14.97	8.22	6.52	8.19	7.3	0.94	1.25	1.17	2.77	5.93	4.6	6.33	4.61	2.82	2.64	2.48	2.38	6.35	8.32	7.46	7.35	8.58	6.47	9.67	6.47
ENSP00000275364	NA	NA	NA	NA	NA	NA	NA	NA	NA	NA	NA	NA	NA	NA	NA	NA	NA	NA	NA	NA	0.92	1.19	1.48	1.19	0	0	0	0	1.35	0.91	1.23	0	0	1.48	0	0	0.94	1.39	2.7	2.53	2.14	1.87	4.6	5.5
ENSP00000275603	0.64	0.9	0.95	0.98	0	0	0	0	0.99	0.7	1	0.98	0	0	0	0	0	1.26	1.58	0	1.06	1.07	2.47	1.06	0	0	0	0	0	0	2.95	2.11	0.71	4.84	2.67	1.02	2.63	0.94	2.88	2.94	2.62	3.08	3.53	3.83
ENSP00000276052	0.64	0.86	0.72	0.82	0	0	0	0	0.5	0.31	0.46	0.6	0	0	0	0	0	0	0	0	NA	NA	NA	NA	NA	NA	NA	NA	NA	NA	NA	NA	NA	NA	NA	NA	NA	NA	NA	NA	NA	NA	NA	NA
ENSP00000276079	1.33	1.08	1.28	1.7	0	0	0	0	0	0	0	0	1.68	1.36	1.48	1.16	0	0	0	0	0.74	1.04	0.92	1.45	0	1	0.9	0	2.45	1.29	1.87	2.34	0	1.82	3.02	0	0.89	0	1.35	0.97	1.95	1.86	2.3	2.29
ENSP00000276390	2.15	3.18	2.14	1.82	0	0	0	0	0	0	0	0	0	0	0	0	0	0	0	0	0	0	0	0	0	0	0	0	0	0	0	0	0	0	0	0	0	0	0	0	0	0	0	0
ENSP00000276420	1.27	1.3	0.95	1.01	0	0	0	0	1.09	1.29	1.16	1.61	0	0	0	0	0	0	0	0	NA	NA	NA	NA	NA	NA	NA	NA	NA	NA	NA	NA	NA	NA	NA	NA	NA	NA	NA	NA	NA	NA	NA	NA
ENSP00000276461	2.33	2.55	2.62	3.4	0	0	0	0	0	0	0	0	0	0	0	0	0	0	0	0	NA	NA	NA	NA	NA	NA	NA	NA	NA	NA	NA	NA	NA	NA	NA	NA	NA	NA	NA	NA	NA	NA	NA	NA
ENSP00000276844	3.33	3.56	2.87	2.65	0.73	1.11	0	0	0	0	0	0	0	0	0	0	0	0	0	0.64	NA	NA	NA	NA	NA	NA	NA	NA	NA	NA	NA	NA	NA	NA	NA	NA	NA	NA	NA	NA	NA	NA	NA	NA
ENSP00000277315	0	0	0	1.21	0	0	0	0	0	0	2.2	1.28	0	0	0	0	0	0	0	0	0	0	0	0	0	0	0	0	0	0	0	0	0	0	0	0	0	0	0	0	0	0	0	0
ENSP00000277480	0.32	0	0.25	0	15.13	14	12.12	15.18	0	0	0	0	0	0	0	0	0	0	0	0	0	0	0	0	3.54	6.14	4.51	4.51	0	0	0	0	0	0	0	0	0	0	0	0	1.17	1.16	0	0.91
ENSP00000277865	2.11	2.57	1.97	2.18	0	0	0	0	2.34	3.01	4.08	4.22	0	0	0	0	3.07	3	4.17	3.36	0	0.95	0	1.1	0	0	0	0	1.05	1.35	1.27	1.37	0	0	0	0	1.25	1.38	1.24	2.64	4.32	6.05	4.82	7
ENSP00000278385	0	0	0	0	0	0	0	0	1.55	0	0	0	0	0	0	0	0	0	0	0	NA	NA	NA	NA	NA	NA	NA	NA	NA	NA	NA	NA	NA	NA	NA	NA	NA	NA	NA	NA	NA	NA	NA	NA
ENSP00000278505	0.64	0	0.52	0	0	0	0	0	1.12	0	1.02	0	0	0	0	0	0	0	0	0	0	0	0	0	0	0	0	0	0	0	0	0	0	0	0	0	0	0	0	0	0	0	0	0
ENSP00000278568	NA	NA	NA	NA	NA	NA	NA	NA	NA	NA	NA	NA	NA	NA	NA	NA	NA	NA	NA	NA	0	0	0	0	0	0	0	0	0	0	0	0	0	0	0	0	0	0	0	0	0	0	0	0
ENSP00000278572	7.56	7.2	8.01	8.09	0	0	0	0	4.72	4.8	5.73	5.78	1.57	2.25	1.16	2.09	1	0	0.76	1.08	5.34	5.52	6.41	5.84	0	0.55	0	0	5.41	4.88	5.15	4.81	3.26	2.97	2.1	1.92	4.34	3.27	3.22	3.65	3.49	3.15	4.75	5
ENSP00000278823	1.29	1	1.18	1.44	0	0	0	0	1.31	1.43	1.36	1.38	0	0	0	0	0	0	0	0	NA	NA	NA	NA	NA	NA	NA	NA	NA	NA	NA	NA	NA	NA	NA	NA	NA	NA	NA	NA	NA	NA	NA	NA
ENSP00000279022	0.27	0.38	0.75	1.03	1.14	0.75	0.7	0	2.6	2.4	3.63	2.77	0.74	0	0	0	1.6	2.52	2.05	0.97	1.57	1.48	1.38	0.57	1.31	0	0.58	0.53	0	0	0	0	0	0	0	0	0	0	0	0	3.68	2.66	3.15	2.05
ENSP00000279146	0.84	0.57	0.65	0.55	0	0	0	0	0.87	0.97	0.84	1.03	0	0	0	0	0	0	0	0	0	0	1.19	0	0	0	0	0	0	1.58	0	1.66	0	1.74	0	0	1.33	1.62	1.08	0.8	1.35	1.21	1	1.1
ENSP00000279227	5.1	3.94	5.65	4.61	7.29	7.2	5.52	5.09	0.62	0	0.74	1.19	3.92	1.33	2.91	1.66	21.26	15.35	19.53	18.05	3	2.87	2.41	2.59	2.01	3.1	2.26	3.45	1.97	2.15	4.2	1.96	0	0	0	1.1	1.18	2.13	1.77	3.04	14.4	22.78	12.07	11.43
ENSP00000279247	2.84	3.64	3.65	3.17	0	0	0	0	1.89	1.51	1.93	1.92	0	0	0	0	0.99	1.48	0.7	1.13	3.82	3.35	4.11	3.6	2.83	2.39	2.43	2.21	4.18	2.96	3.05	2.53	0	0	0.58	0	3.61	2.11	3.62	2.05	3.72	3.33	3.54	3.56
ENSP00000279452	1.07	1.36	1	1.11	0.8	0	0	0	3.04	0	0	1.49	2.61	0	0.82	2.11	2.62	1.11	1.19	0.97	1.3	1.24	1.22	1.05	0	0	0	0	1.22	1.44	1.04	1.16	1.4	3.27	1.05	1.44	1.42	0	1.11	0	1.1	1.16	3.04	1.36
ENSP00000279477	2.08	3.24	2.26	2.47	0	0	0	0	0	0	0	0	0	0	0	0	0	0	0	0	NA	NA	NA	NA	NA	NA	NA	NA	NA	NA	NA	NA	NA	NA	NA	NA	NA	NA	NA	NA	NA	NA	NA	NA
ENSP00000279550	0.88	0	1.02	0	0	0	0	0	0	0	0	0	0	0	0	0	1.16	1.12	0	0	NA	NA	NA	NA	NA	NA	NA	NA	NA	NA	NA	NA	NA	NA	NA	NA	NA	NA	NA	NA	NA	NA	NA	NA
ENSP00000280154	1.25	1.03	0.82	1.02	0	0	0	0	2.62	2.99	2.15	2.64	0	0	0	0	0	0	0	0	1.16	0.97	1.3	0.81	0	0	0	0	0	0	0	0	1.49	1.47	4.45	1.26	0.86	1.37	1	1.6	3.29	6.52	3.26	6.06
ENSP00000280326	NA	NA	NA	NA	NA	NA	NA	NA	NA	NA	NA	NA	NA	NA	NA	NA	NA	NA	NA	NA	1.04	1.13	1.04	1.03	0	0	0	0	1.24	1.11	1.23	1.47	1.62	1.35	0.9	1.02	1.31	1.13	1.22	1.06	1.95	1.14	1.24	1.2
ENSP00000280704	1.5	0.89	1.48	0.97	0	0	0	0	0.78	0.9	0.9	0.77	0	0	0	0	0.73	0	0.75	0	0.97	0.65	1.11	0.9	2.82	1.67	1.87	2.67	1.15	0.6	0	0.89	0.99	1.65	3.77	2.26	0	0	0	0	2.73	3.2	3.08	3.73
ENSP00000280706	1.5	0.89	1.48	0.97	0	0	0	0	0.78	0.9	0.9	0.77	0	0	0	0	0.73	0	0.75	0	2.12	1.72	2.1	1.98	4.53	2.76	4.17	3.92	2.21	1.36	0.79	1.91	0.99	3.31	6.14	3.38	0	0	0.87	0	4.53	6.16	6.75	5.58
ENSP00000280969	1.25	1.41	1.04	1.12	0	0	0	0	0	0	0	0	0	0	0	0	0	0	0	0	0	0	0	0	1.05	1.04	0	1.04	0	0	0	0	0	0	0	0	0	0	0	0	0	0	0	0
ENSP00000281154	NA	NA	NA	NA	NA	NA	NA	NA	NA	NA	NA	NA	NA	NA	NA	NA	NA	NA	NA	NA	1	0.89	1.09	1.15	0	0	0.41	0.45	1.02	1.89	2.41	2.12	1.13	0.7	1.12	0.62	1.59	0	1.85	1.64	1.62	2.72	1.95	3.35
ENSP00000281456	NA	NA	NA	NA	NA	NA	NA	NA	NA	NA	NA	NA	NA	NA	NA	NA	NA	NA	NA	NA	2.4	1.93	2.29	2.27	0.76	0.88	1.1	1.18	2.49	3.11	3.75	3.38	2.24	1.79	2.23	1.39	2.88	1.1	3.31	2.65	2.83	4	2.95	4.55
ENSP00000281589	NA	NA	NA	NA	NA	NA	NA	NA	NA	NA	NA	NA	NA	NA	NA	NA	NA	NA	NA	NA	1.34	1.03	1.18	1.3	0	0	0	0	1.38	1.17	1.05	1.2	0	0	0	0	0	0	0	0	1.12	1.09	1.09	1.2
ENSP00000282050	7.05	10.28	9.6	8.13	0.5	1.83	0	0	12.66	10.35	14.28	15.29	3.05	3.46	2.92	3.24	7.34	8.38	10.76	8.96	6.92	6.14	5.6	5.82	1.97	2.09	1.58	1.53	7.69	5.93	6.92	5.5	4.01	5.82	6.53	4.34	5.2	4.66	4.21	4.63	6.09	5.15	9.11	10.19
ENSP00000283179	1.08	1.35	1.2	1.26	0.84	0.82	1.17	0	2.69	2.34	3.2	3.13	3.33	4.1	2.38	2.66	4.01	4.12	9.83	5.75	1.19	1.3	1.32	1.17	1.07	1	0.93	0.76	3.63	4.7	3.33	3.44	3.84	4.14	4.75	3.79	2.72	1.26	4.41	4.33	2.92	2.92	1.24	1.54
ENSP00000283415	0	0	0	0	0	0	0	0	0	0	0	0	0	0	0	0	0	0	0	0	NA	NA	NA	NA	NA	NA	NA	NA	NA	NA	NA	NA	NA	NA	NA	NA	NA	NA	NA	NA	NA	NA	NA	NA
ENSP00000283752	0	0	0	0	2.8	2.65	2.64	2.31	0	0	0	0	0	0	0	0	0	0	0	0	1.48	2.56	1.13	1.26	0	0	0	0	0	0	0	0	0	0	0	0	1.79	0	1.13	0	0	0	0	0
ENSP00000284811	NA	NA	NA	NA	NA	NA	NA	NA	NA	NA	NA	NA	NA	NA	NA	NA	NA	NA	NA	NA	0	0	0	0	0	0	0	0	0	0	0	0	0	0	0	0	0	0	0	0	0	0	0	0
ENSP00000284971	0	0	1.85	2.68	0	0	0	0	0	0	0	0	2.91	1.97	2.16	2.65	0	0	0	0	NA	NA	NA	NA	NA	NA	NA	NA	NA	NA	NA	NA	NA	NA	NA	NA	NA	NA	NA	NA	NA	NA	NA	NA
ENSP00000285093	0	0	0	0	0	0	0	0	0	1.87	0	0	1.37	0	0	0	2.35	2.23	2.5	0	0	1.21	0	1.21	0	0	0	0	0	0	0	0	0	0.79	1.86	0	1.18	0	1.53	1.38	0	0.84	0.99	1.47
ENSP00000285208	NA	NA	NA	NA	NA	NA	NA	NA	NA	NA	NA	NA	NA	NA	NA	NA	NA	NA	NA	NA	0	0	0	0	0	0	0	0	0	0	0	0	0	0	0	0	0	0	0	0	0.86	2.49	0	0
ENSP00000285379	0	0	0	0	0	0	0	0	0	0	0	0	0	0	0	0	0	0	0	0	0	0	0	0	0	0	0	0	0	0	0	0	0	0	0	0	0	0	0	0	0	0	0	0
ENSP00000285735	1.12	1.18	1.03	1.19	0	0	0	0	0.97	0.84	0.96	1.01	0	0	0	0	0	0	0	0	2.17	1.93	2.47	3.14	3.26	2.98	3.5	2.09	1.01	0.6	0	0	0	0.73	1.08	0.67	2.67	0.56	3.04	3.04	2.22	3.98	3.61	2.31
ENSP00000286091	1.43	1	1.7	2.57	0	0	0	0	0.75	0.64	0.71	0.96	0	0	0	0	1.15	0	0	0	NA	NA	NA	NA	NA	NA	NA	NA	NA	NA	NA	NA	NA	NA	NA	NA	NA	NA	NA	NA	NA	NA	NA	NA
ENSP00000286175	0	0	0	0	0	0	0	0	0	0	0	0	0	0	0	0	0	0	0	0	NA	NA	NA	NA	NA	NA	NA	NA	NA	NA	NA	NA	NA	NA	NA	NA	NA	NA	NA	NA	NA	NA	NA	NA
ENSP00000286548	NA	NA	NA	NA	NA	NA	NA	NA	NA	NA	NA	NA	NA	NA	NA	NA	NA	NA	NA	NA	0	0	0	0	0	0	0	0	0	0	0	0	0	0	0	0	0	0	0	0	0	0	0	0
ENSP00000286713	0.56	0	0	0	0	0	0	0	0	0	0	0	0	0	0	0	0	0	0	0	0.56	0.61	0.58	0.59	2.76	2.64	1.48	1.53	0	0	0.37	0.53	0	0	0	0	0	0	0.31	0	0.49	0.74	0.62	0.83
ENSP00000286788	5.77	5.45	5.01	4.38	0	0.8	0	0	6.8	7.67	9.61	8.61	2.03	2.13	1.91	1.71	2.47	2.41	2.27	2.09	2.92	4.34	4.34	3.83	0	0	0	0	3.64	4.32	2.8	3.23	1.88	1.79	2.32	2.8	1.97	2.41	2.29	3.77	3.51	2.65	3.15	4.24
ENSP00000287022	0	0	0	0	0	0	0	0	0	0	0	0	0	0	0	0	0	0	0	0	NA	NA	NA	NA	NA	NA	NA	NA	NA	NA	NA	NA	NA	NA	NA	NA	NA	NA	NA	NA	NA	NA	NA	NA
ENSP00000287038	0	0	0	0	0	0	0	0	0	0	0	0	0	0	0	0	0	0	0	0	NA	NA	NA	NA	NA	NA	NA	NA	NA	NA	NA	NA	NA	NA	NA	NA	NA	NA	NA	NA	NA	NA	NA	NA
ENSP00000287497	5.61	4.09	5.72	5.72	8.08	9.83	10.29	11.39	0	0	0	0	3.07	0.99	0	2.15	2.55	2.75	1.16	1.43	4.81	6	5.08	6.12	9.94	8.35	8.43	8.17	0	0	0	1.99	0	0	0	0	5.84	3.95	3.81	5.13	3.88	2.65	3.24	2.81
ENSP00000287613	2.3	2.39	1.93	1.89	5.31	5.62	5.42	5.6	0	0	0	0	2.47	3.29	2.31	2.34	5.68	6.23	6.01	5.75	1.34	1	1.09	1.12	2.78	3.99	3.34	3.77	3.38	3.44	3.34	3.36	1.84	2.07	2.27	1.24	2.56	2.71	1.84	2.3	3.15	5.17	3.26	3.69
ENSP00000288235	0	0	0	0	0	0	0	0	0	0	0	0	0	0	0	0	0	0	0	0	0	0	0	0	0	0	0	0	0	0	0	0	0	0	0	0	0	0	0	0	0	0	0	0
ENSP00000288383	1.52	0	0.98	0	0	0	0	0	0	0	0	0	0	0	0	0	0	0	0	0	NA	NA	NA	NA	NA	NA	NA	NA	NA	NA	NA	NA	NA	NA	NA	NA	NA	NA	NA	NA	NA	NA	NA	NA
ENSP00000288398	3.57	2.02	3.52	3.14	0	0	0	0.69	1.25	0	1.93	1.07	0.48	0.65	0.68	0	2.91	1.89	4.01	3.38	0.84	2.47	2.34	0.75	0	0	0	0	0.96	2.7	2.7	0.78	1.48	0.95	0.77	2.07	0	1.59	0.49	0.75	4.88	3.55	2.6	2.4
ENSP00000288666	0	0	0	0	0	0	0	0	0	0	0	0	0	0	0	0	0	0	0	0	0	0	0	0	0	0	0	0	0	0	0	0	0	0	0	0	0	0	0	0	0	0	0	1.49
ENSP00000288670	1.09	0.98	1.22	0	1.35	1.44	0.91	0.96	0.91	2.25	1.25	1.46	1.6	0	0	0	0	0	0	0	NA	NA	NA	NA	NA	NA	NA	NA	NA	NA	NA	NA	NA	NA	NA	NA	NA	NA	NA	NA	NA	NA	NA	NA
ENSP00000289175	0	0	0	0	0	0	0	0	0	0	0	0	0	0	0	0	0	0	0	0	NA	NA	NA	NA	NA	NA	NA	NA	NA	NA	NA	NA	NA	NA	NA	NA	NA	NA	NA	NA	NA	NA	NA	NA
ENSP00000289228	NA	NA	NA	NA	NA	NA	NA	NA	NA	NA	NA	NA	NA	NA	NA	NA	NA	NA	NA	NA	0	0	0	0	0	0	0	0	0	0	0	0	0	0	0	0	0	0	0	0	0	0	0	0
ENSP00000289290	13.85	8.77	9.67	12.08	10.4	12.39	9.09	9.02	8.61	12.86	9.98	9.82	6.24	7.22	6.3	12.51	12.78	16.81	10.54	8.48	3.18	3.88	3.57	3.55	2.99	4.3	4.77	6.81	2.75	3.36	1.9	2.15	4.69	6.1	3.22	9.13	2.49	1.94	2.65	2.86	3.62	3.3	6.62	4.85
ENSP00000289316	12.9	10.08	10.15	10.83	20.03	17.78	18.34	18.35	13	14.64	12.92	15.43	31.24	35.61	30.42	29.82	51.56	48.57	62.17	54.59	25.58	23.64	26.27	21.97	7.57	8.54	6.88	8.35	17.42	20.65	21.81	19.48	12.33	13.26	8.48	13.57	20.27	24.8	21.54	21.03	40.21	36	41.17	38.76
ENSP00000289352	19.49	22.79	26.12	26.23	46.36	38.39	46.12	36.97	29.56	21.93	29.07	26.03	45.57	55.81	34.9	63.87	62.33	51.84	64.7	59.08	24.2	26.95	29.69	28.57	30.01	29.1	29.62	26.23	27.97	25.7	34.84	26.8	25.33	24.58	35.41	21.65	26.56	23.01	32.06	26.39	44.25	46.34	62.26	60.25
ENSP00000289473	2.38	2.56	2.14	2.34	0	0	0	0	0	0	0	0	0	0	0	0	0	0	0	0	0	1.21	0	0	1.24	1.23	0	0	0	0	0	0	0	0	0	0	0	0	0	0	0	0	0	0
ENSP00000289968	0	0	0	0	0	0	0	0	0	0	0	0	0	0	0	0	0	0	0	0	NA	NA	NA	NA	NA	NA	NA	NA	NA	NA	NA	NA	NA	NA	NA	NA	NA	NA	NA	NA	NA	NA	NA	NA
ENSP00000290158	10.97	5.66	6.83	9.42	2.42	2.01	2.01	0	1.07	1.19	1.16	1.38	0.94	3.7	4.12	2.35	6.15	6.28	5.84	6.99	1.14	1.29	1.23	1.12	0	0	0	0	1.38	1.71	0.92	1.11	0	0	0	1.91	2.81	2.98	1.78	2.47	1.47	1.34	0.76	1.21
ENSP00000290246	2.47	2.48	1.89	2.16	0.92	1.04	1.05	0.83	1.93	2.08	2.41	2.3	1.28	1.05	0.66	0.91	1.29	0	0	0	NA	NA	NA	NA	NA	NA	NA	NA	NA	NA	NA	NA	NA	NA	NA	NA	NA	NA	NA	NA	NA	NA	NA	NA
ENSP00000290299	0	0	0	0	0	0	0	0	0	0	0	0	1.29	0.93	1.43	1.75	0	0	0	0	0	0	0	0	0	0	0	0	0	0	0	0	0	0	0	0	0	0	0	0	0	0	0	0
ENSP00000290349	0.87	1.46	0.81	0.87	0	0	0	0	0	0	0	0	0	0	0	0	0	0	0	0	0	0	0	0	0	0	0	0	0	0	0	0	0	0	0	0	0	0	0	0	0	0	0	0
ENSP00000290354	0.87	1.46	0.81	0.87	0	0	0	0	0	0	0	0	0	0	0	0	0	0	0	0	0	0	0	0	0	0	0	0	0.87	0.68	1.23	1.05	0	0	0	0	0	0	0	0	0	0	0	0
ENSP00000290378	33.96	24.15	25.86	26.09	43.51	60.73	47.16	49.7	20.95	25.77	29.11	28.04	50.25	46.46	36.11	41.91	63.34	73.49	90.82	72.62	27.37	25.2	30.94	26.98	40.37	38.67	37.13	36.82	16.74	21.22	26.57	14.62	21.27	23.21	27.2	18.54	27.18	15.06	36.81	32.62	55.22	54.45	66.81	46.67
ENSP00000290573	1.68	1.13	1.44	1	0.76	1.42	0	1.31	0	0	0	0	0	0	0	0	0	0	0	0	0	0	0	0	1.31	1.16	1.44	1.41	0	0	0	0	0	0	0	0	0	0	0.86	0	1.19	0.67	0.94	0.79
ENSP00000290776	NA	NA	NA	NA	NA	NA	NA	NA	NA	NA	NA	NA	NA	NA	NA	NA	NA	NA	NA	NA	1	1.25	1.03	1.32	3.1	2.23	2.34	2.1	1.26	1.3	0.93	1.14	1.49	0.84	0.77	1.57	1.01	1.01	1.01	1.28	0.88	1.52	0.89	1.14
ENSP00000290858	0	0	0	0	0	0	0	0	0	0	0	0	1.17	1.18	1.3	0.86	0	0	0	0	NA	NA	NA	NA	NA	NA	NA	NA	NA	NA	NA	NA	NA	NA	NA	NA	NA	NA	NA	NA	NA	NA	NA	NA
ENSP00000290949	NA	NA	NA	NA	NA	NA	NA	NA	NA	NA	NA	NA	NA	NA	NA	NA	NA	NA	NA	NA	1.28	1.36	1.06	1.35	1.29	0.86	1.23	1.17	0	1.43	0.68	0	0	0	0	0	0	0	0	0	1.31	1.23	0.83	1.15
ENSP00000291295	0	0	0	0	0	0	0	0	0	0	0	0	0.52	0.81	0.49	0	1.71	0	0	0	0	0	0	0	0	0	0	0	0	0	0	0	0	0	0	0	0	0	0	0	0	0	0	0
ENSP00000291565	1.52	1.49	1.06	1.11	1.01	1.21	0	0	0	0	0	0	0	0	0	0	0	0	0	0	0	0	0	0	0	0	0	0	0	0	0	0	0	0	0	0	0	0	0	0	0	0	0	0
ENSP00000291568	0	0	0	0	0.81	0	0	0	0	0	0	0	0	0	0	1.39	1.95	0.96	2.37	2.48	NA	NA	NA	NA	NA	NA	NA	NA	NA	NA	NA	NA	NA	NA	NA	NA	NA	NA	NA	NA	NA	NA	NA	NA
ENSP00000292147	1.13	1.19	1.07	1.28	0	0	0	0	2.46	2.35	2.13	2.08	1.31	0.89	0.94	1.06	0	0	0	0	1.16	1.1	0.84	1.05	0	0	0	0	0	0	0	0	1.99	1.05	0.88	1.16	0	0	0.86	0	1.08	0.84	1.11	0.87
ENSP00000292309	0	0	0	0	0	0	0	0	0	0	0	0	0	0	0	0	0	0	0	0	NA	NA	NA	NA	NA	NA	NA	NA	NA	NA	NA	NA	NA	NA	NA	NA	NA	NA	NA	NA	NA	NA	NA	NA
ENSP00000292327	0	0	0	0	0	0	0	0	0	0	0	0	0	0	0	0	0	0	0	0	NA	NA	NA	NA	NA	NA	NA	NA	NA	NA	NA	NA	NA	NA	NA	NA	NA	NA	NA	NA	NA	NA	NA	NA
ENSP00000292432	7.25	5.52	7.56	7.83	0.76	1.42	0	1.31	0	0	0	0	0	0	0	0	0	0	0	0	4.06	3.58	3.69	3.39	2.78	2.64	2.65	2.62	0	0	0	0	0	0	0	0	0	0	0	0	2.74	1.66	1.78	1.91
ENSP00000292475	1.42	1.26	1.23	1.03	0	0	0	0	0	0	0	0	0	0	0	0	0	0	0	0	NA	NA	NA	NA	NA	NA	NA	NA	NA	NA	NA	NA	NA	NA	NA	NA	NA	NA	NA	NA	NA	NA	NA	NA
ENSP00000292644	0	0	1.1	0	0	0	0	0	0	0	0	0	0	0	0	0	0	0	0	0	NA	NA	NA	NA	NA	NA	NA	NA	NA	NA	NA	NA	NA	NA	NA	NA	NA	NA	NA	NA	NA	NA	NA	NA
ENSP00000292782	0	0	0	0	0	0	0	0	0	1.63	0	0	0	0	0	0	0	0	0	0	NA	NA	NA	NA	NA	NA	NA	NA	NA	NA	NA	NA	NA	NA	NA	NA	NA	NA	NA	NA	NA	NA	NA	NA
ENSP00000292896	0	0	0	0	3.48	3.81	2.41	2.04	0	0	0	0	8.27	7.72	4.26	11.35	19.5	32.42	22.6	40.09	0.78	0.26	0.62	0.24	1.31	0.12	0.12	0.14	0.46	0	1.42	0.79	0.57	0.76	1.13	2.01	2.12	1.05	1.06	0.94	21.09	27.7	21.61	16.42
ENSP00000292901	0.26	0	0	0	3.48	3.81	2.41	2.42	0	0	0	0	8.27	7.72	4.26	11.35	21.54	36.84	24.22	47.57	0.78	0.26	0.62	0.24	1.31	0.12	0.12	0.14	0.46	0	1.42	0.79	0.57	0.76	1.13	2.01	2.12	1.05	1.67	0.94	23.18	29.88	23.87	17.21
ENSP00000293288	0	0	0	0	0	0	0	0	0	0	0	0	0	0	0	0	0	0	0	0	NA	NA	NA	NA	NA	NA	NA	NA	NA	NA	NA	NA	NA	NA	NA	NA	NA	NA	NA	NA	NA	NA	NA	NA
ENSP00000293328	0	0	0	0	0	0	0	0	0	0	0	0	0	0	0	0	0	0	0	0	0.82	0.74	1.06	1.12	0	0	0	0	0	0	0.64	0.78	0	0	0.94	0	0.45	0	0.99	0	1.55	1.97	1.78	1.89
ENSP00000293373	0	0	0	0	0	0	0	0	0	0	0	0	0	0	0	0	0	0	0	0	NA	NA	NA	NA	NA	NA	NA	NA	NA	NA	NA	NA	NA	NA	NA	NA	NA	NA	NA	NA	NA	NA	NA	NA
ENSP00000293422	3.65	3.14	3.28	3.76	7.75	7.02	11.12	8.27	5.51	5.74	6.73	6.06	5.15	5.28	2.17	2.67	7.82	7.8	9.82	7.99	2.51	2.31	2.27	2.82	3.82	3.54	3.02	2.79	2.37	2.13	2.18	1.84	3.38	2.9	2.13	2.23	2.51	0.77	1.55	1.71	3.64	3.39	5.96	2.24
ENSP00000293525	0	0	0	0	0	0	0	0	1.12	0.18	0	0	0	0	0	0	0	0	0	0	NA	NA	NA	NA	NA	NA	NA	NA	NA	NA	NA	NA	NA	NA	NA	NA	NA	NA	NA	NA	NA	NA	NA	NA
ENSP00000293670	0	0	0	0	0	0	0	0	1.12	0.18	0	0	0	0	0	0	0	0	0	0	NA	NA	NA	NA	NA	NA	NA	NA	NA	NA	NA	NA	NA	NA	NA	NA	NA	NA	NA	NA	NA	NA	NA	NA
ENSP00000293774	0	0	0	0	0	0	0	0	2.93	2.9	0.89	2.56	0	0	0	0	0	0	0	0	0	0	0	0	0	0	0	0	0	0	0	0	0	0	0	0	0	0	0	0	0	0	0	0
ENSP00000293831	4.72	5.04	5.05	2.94	0.79	0.76	1.69	0	1.02	1.03	1.1	1.1	2.21	3.2	3.47	2.85	7.27	5.25	7.61	6.2	4.88	4.78	3.49	4.94	0.82	0.85	1.05	0.92	1.2	2.51	1.89	2.32	1.68	0.76	1.26	0.92	2.88	0	0.89	1.16	2.29	2.4	2.49	2.46
ENSP00000293842	NA	NA	NA	NA	NA	NA	NA	NA	NA	NA	NA	NA	NA	NA	NA	NA	NA	NA	NA	NA	2.34	2.1	2.51	2.36	0	0	0.3	0	2.57	2.73	2.55	2.13	3.42	2.37	2.19	2.4	1.18	1.04	1.02	1.31	1.25	1.06	1.23	1.13
ENSP00000294119	0	0	0	0	0	0	0	0	0	0	0	0	0	0	0	0	0	0	0	0	NA	NA	NA	NA	NA	NA	NA	NA	NA	NA	NA	NA	NA	NA	NA	NA	NA	NA	NA	NA	NA	NA	NA	NA
ENSP00000294360	0	0	0	0	0	0	0	0	0	0	0	0	0	0	0	0	1.09	1.11	0.93	1.24	NA	NA	NA	NA	NA	NA	NA	NA	NA	NA	NA	NA	NA	NA	NA	NA	NA	NA	NA	NA	NA	NA	NA	NA
ENSP00000294623	2.82	5.13	4.25	3.66	0	0	0	0	5.56	6.76	5.18	5.47	1.11	0.99	1.56	0.95	0	0	0	0	1.1	1.22	0.79	1.13	0	0.88	0	0	1.27	1.38	2.65	1.4	1.3	1.43	1.11	1.22	1.39	1.34	1.25	1.19	1.39	1.2	1.03	1.2
ENSP00000294742	0	0	0	0	0	0	0	0	0	0	0	0	0	0	0	0	0	1.25	1.44	0	0.98	0.95	0.92	0.98	2.58	3.54	3.12	2.7	2.3	1.09	0	1.17	1.76	1.85	3.13	0	2.01	2.06	2.35	1.83	2.31	3.26	5.93	4.2
ENSP00000295006	NA	NA	NA	NA	NA	NA	NA	NA	NA	NA	NA	NA	NA	NA	NA	NA	NA	NA	NA	NA	1.45	0.92	1.31	0	0	0	0	0	0	0	0	0	0	0	0	0	0	0	0	0	0	0	0	0
ENSP00000295137	33.96	24.15	25.86	26.09	43.51	60.73	47.16	49.7	20.95	25.77	29.11	28.04	50.25	46.46	36.11	41.91	63.34	73.49	90.82	72.62	27.37	25.2	30.94	26.98	40.37	38.67	37.13	36.82	16.74	21.22	26.57	14.62	21.27	23.21	27.2	18.54	27.18	15.06	36.81	32.62	55.22	54.45	66.81	46.67
ENSP00000295211	0	0	0	0	2.8	2.65	2.64	2.31	0	0	0	0	0	0	0	0	0	0	0	0	1.48	2.56	1.13	1.26	0	0	0	0	0	0	0	0	0	0	0	0	1.79	0	1.13	0	0	0	0	0
ENSP00000295381	0	0	0	0	0	0	0	0	1.03	1.2	1.17	1.27	1.22	1.47	0	2.48	0	0	0	1.09	0	0	0	0	0	0	0	0	0	0	0	0	0	0	0	0	0	0	0	0	0	0	0	0
ENSP00000295470	1.59	2.14	2.11	2.02	0.8	1.14	1.05	0.8	2.19	2	2.86	2.37	1.35	1.22	1.19	1.36	1.04	0.98	1.41	1.46	7.38	6.35	8.39	5.94	0	0	0.51	0.75	5.28	5.16	6.03	5.18	1.25	1.29	1.55	1.12	6.88	9.27	6.92	6.63	2.71	2.41	2.64	3.63
ENSP00000295598	0	0	0	0	0	0	0	0	0	0	0	0	0	0	0	0	0	0	0	0	0	0	0	0	0	0	0	0	0	0	0	0	0	0	0	0	0	0	0	0	0	0	0	0
ENSP00000295640	2.58	2.99	1.7	2.11	0	0.96	0	0	0.79	0.83	0.95	0.85	0	0	0	0	0	0	0	0	0	0	0	0	0	0	0	0	0	0	0	0	0	0	0	0	0	0	0	0	0	0	0	0
ENSP00000295685	0.87	1.52	0.68	0	2.38	3.81	4.09	3.01	0	0	0	0	1.14	1.91	1.15	2.02	6.26	7.22	5.39	8.37	1.95	2.1	2.16	1.7	1.89	0.82	2.28	1.19	0.76	0.64	2.6	2.2	4.49	2.94	3.03	2.26	3.57	0	3.45	5.17	2.22	1.7	1.7	3.79
ENSP00000295688	2.41	3.46	3.14	2.47	0	0.57	0	0	1.17	1.48	1.26	1.14	1.29	0.82	1.05	1.41	2.38	2.3	2.12	1.71	2.06	2.04	2.15	1.87	0	0	0	0	4.88	4.85	3.62	5.43	2.25	3.92	3.32	4.53	4.18	2.25	3.43	3.15	5.66	4.44	6.87	4.53
ENSP00000295756	0	0	0	0	0	0	0	0	0	0	0	0	0	0	0	0	0	0	0	0	NA	NA	NA	NA	NA	NA	NA	NA	NA	NA	NA	NA	NA	NA	NA	NA	NA	NA	NA	NA	NA	NA	NA	NA
ENSP00000295770	1.05	1.15	1.11	1.09	0	0	0	0	0	0	0	0	0	0	0	0	0	0	0	0	NA	NA	NA	NA	NA	NA	NA	NA	NA	NA	NA	NA	NA	NA	NA	NA	NA	NA	NA	NA	NA	NA	NA	NA
ENSP00000295809	0	0	0	0	0	0	0	0	0	0	0	0	0	0	0	0	0	0	0	0	NA	NA	NA	NA	NA	NA	NA	NA	NA	NA	NA	NA	NA	NA	NA	NA	NA	NA	NA	NA	NA	NA	NA	NA
ENSP00000295822	NA	NA	NA	NA	NA	NA	NA	NA	NA	NA	NA	NA	NA	NA	NA	NA	NA	NA	NA	NA	2.05	2.42	2.27	2.34	0.66	0	0.9	0.95	4.21	2.36	3.55	3.68	1.1	1.34	1.57	0.78	2.17	1.13	3.38	2.93	2.64	3.25	4.78	3.89
ENSP00000295897	3.34	2.69	3.41	3.77	16.11	19.83	22.18	21.25	4.68	3.39	3.78	4.25	6.56	7.71	5.81	7.22	15.59	17.19	14.41	23.08	3.61	5.28	4.69	4.85	6.59	5.42	6.71	10.64	14.17	12.44	22.73	10.53	8.17	9.6	26.51	20.56	7.52	5.03	8.96	4.24	26.59	26.85	27.47	21.47
ENSP00000295901	0	0	0	0	0	0	0	0	0	0	0	0	0	0	0	0	0	0	0	0	NA	NA	NA	NA	NA	NA	NA	NA	NA	NA	NA	NA	NA	NA	NA	NA	NA	NA	NA	NA	NA	NA	NA	NA
ENSP00000295902	NA	NA	NA	NA	NA	NA	NA	NA	NA	NA	NA	NA	NA	NA	NA	NA	NA	NA	NA	NA	0	0	0	0	0	0	0	0	0	0	0	0	0	0	0	0	0	0	0	0	0	0	0	0
ENSP00000295956	0	0	0	0	0	0	0	0	0	0	0	0	0	0	0	0	0.58	0	0.88	0.43	0	0	0	0	0	0	0	0	0	0	0	0	0	0	0	0	0	0	0	0	0	0	0	0
ENSP00000296028	0.4	0	0	0	0.58	0.87	0.21	0.44	0	0.08	0	0	1.43	1.81	0.98	0.38	13.55	14.17	20.61	18.67	1.21	0.63	0.73	0.7	0	0.39	0.19	0	0.28	0.46	0.51	0.57	0	0.29	0	0.95	0	0.41	0	0	13.56	24.5	15.87	14.47
ENSP00000296029	0	0	0	0	0	0	0	0	0	0	0	0	0	0	0	0	1.8	1.96	1.04	2.52	0	0	0	0	0	0	0	0	0	0	0	0	0	0	0	0	0	0	0	0	1.29	1.04	0	0
ENSP00000296048	NA	NA	NA	NA	NA	NA	NA	NA	NA	NA	NA	NA	NA	NA	NA	NA	NA	NA	NA	NA	1.51	2.37	0	0.91	0	0	0	0	0	0	0	0	0	0	0	0	0.95	0	0.99	0.94	0.79	2.27	2.46	1.6
ENSP00000296122	0	0	0	0	0	0	0	0	0	0	0	0	0	0	0	0	0	0	0.95	2.59	0	0	0	0	0	0	0	0	0	0	0	0	0	0	0	0	0	0	0	0	0	0	0	0
ENSP00000296255	8.2	4.71	5.63	9.15	0	0	0	1.3	8.32	7.17	7.52	5.04	0	0	0	0	5	3.15	4.95	4.57	0	0	0	0	0	0	0	0	0	0	1.85	0	0	1.7	1.26	1.2	0	0	0	0	0	1.72	1.43	0
ENSP00000296289	5.54	6.25	6.32	5.48	5.39	4.57	3.35	5.02	0.96	1.16	1.36	1.21	0.74	0	0	1.79	4.2	1.79	0.89	1.99	2.93	5.07	5	7.33	2.82	2.73	3.34	3.26	0	0	0	0	0	0	0	0	1.58	0	0	0	6.33	6.28	5.04	6.05
ENSP00000296370	NA	NA	NA	NA	NA	NA	NA	NA	NA	NA	NA	NA	NA	NA	NA	NA	NA	NA	NA	NA	0	0.2	0	0	2.12	2.46	2.41	3	0	0	0	0	0	0	0	0	0	0	0	0	0.97	0.68	0	0
ENSP00000296412	0	0	0	0	0	0	0	0	0	0	0	0	0	0	0	0	0	0	0	0	NA	NA	NA	NA	NA	NA	NA	NA	NA	NA	NA	NA	NA	NA	NA	NA	NA	NA	NA	NA	NA	NA	NA	NA
ENSP00000296417	2.29	2.84	2.92	2.73	30.48	31.46	31.49	30.31	4.16	3.66	4.98	4.22	24.34	34.87	25.29	32.25	30.05	37.97	39.26	41.43	12.43	9.28	14.52	11.24	21.06	19.43	17.3	18.75	22.65	17.82	23.67	17.51	23.14	15.33	13.7	16.15	14.26	12.76	15.04	11.81	30.12	28.48	35.06	32.76
ENSP00000296425	1.01	0.93	0.86	0.97	0	0	0	0	1.84	2.08	2.53	2.27	0	0	0	0	0	0	0	0	0.92	1.09	0.95	1.02	0	0	0	0	1.12	1.45	0.91	1.25	0	0	0	0	1.17	1.01	1.11	0.96	1.03	0.97	1.01	1.18
ENSP00000296446	0	0	0	0	0	0	0	0	0	0	0	0	0	0	0	0	0	0	0	0	NA	NA	NA	NA	NA	NA	NA	NA	NA	NA	NA	NA	NA	NA	NA	NA	NA	NA	NA	NA	NA	NA	NA	NA
ENSP00000296456	1.26	1.26	0.98	1.21	0	0	0	0	1.01	1.15	1.27	1.51	0	0	0	0	0	0	0	0	NA	NA	NA	NA	NA	NA	NA	NA	NA	NA	NA	NA	NA	NA	NA	NA	NA	NA	NA	NA	NA	NA	NA	NA
ENSP00000296464	0.84	1.72	0.51	0.83	0	0	0	0	0	0	0	0	0	0	0	0	0	0	0	0	NA	NA	NA	NA	NA	NA	NA	NA	NA	NA	NA	NA	NA	NA	NA	NA	NA	NA	NA	NA	NA	NA	NA	NA
ENSP00000296503	0	0	0	0	0	0	0	0	0	0	0	0	0	0	0	0	4.21	3.59	3.88	3.46	NA	NA	NA	NA	NA	NA	NA	NA	NA	NA	NA	NA	NA	NA	NA	NA	NA	NA	NA	NA	NA	NA	NA	NA
ENSP00000296511	22.1	20.15	17.22	19.38	9.37	10.86	9.34	8.53	14.33	19.15	18.27	20.92	1.95	1.43	0.62	1.71	11.64	13.22	11.18	12.33	6.04	5.58	5.82	6.5	3.25	3.44	2.41	4.73	5.86	7.19	7.87	7.96	2.12	3.77	2.98	3.07	2.23	0.85	1.19	1.47	9.65	11	5.57	7.17
ENSP00000296754	1.01	1.18	0.98	1.17	0	0	0	0	0	0	0	0	0	0	0	0	0	0	0	0	NA	NA	NA	NA	NA	NA	NA	NA	NA	NA	NA	NA	NA	NA	NA	NA	NA	NA	NA	NA	NA	NA	NA	NA
ENSP00000296930	0	0	0	0	0	0	0	0	2.63	1.55	2.62	3.04	0	0	0	0	6.75	8.32	7.44	8.25	2.15	1.29	2.61	1.48	0	0	0	0	2.35	1.52	1.8	0.81	0	1.06	7.26	1.68	0.55	0	1.51	0.58	3.94	4.35	3.41	5.03
ENSP00000296991	0	0	0	0	0	0	0	0	0	0	0	0	0	0	0	0	0	0	0	0	NA	NA	NA	NA	NA	NA	NA	NA	NA	NA	NA	NA	NA	NA	NA	NA	NA	NA	NA	NA	NA	NA	NA	NA
ENSP00000297012	1.23	1.41	1.41	1.31	26.65	28.33	27.17	26.52	0	0	0	0	24.34	34.87	25.29	32.25	28.88	36.89	37.5	40.05	12.43	9.28	14.52	11.24	19.88	18.13	16.1	17.09	20.92	16.69	22.49	16.19	23.14	15.33	13.7	16.15	12.95	11.65	13.27	10.31	30.12	28.48	35.06	32.76
ENSP00000297185	10.1	9.12	8.4	9.16	0.49	0.54	0	0	12.06	12.1	12.65	11.78	3.63	4.08	2.6	3.26	3.99	4.93	4.74	3.36	3.71	3.01	3.22	2.67	0	0	0.46	0	5.24	5.85	4.28	3.36	7.6	4.28	2.05	2.63	3.49	2.97	3.04	2.15	4.24	5.08	4.58	4.7
ENSP00000297258	1.97	2.88	2.49	2.01	1.07	0.97	0.9	0.56	0.9	0.63	0.73	0.91	0.62	0.74	0.5	0.54	0.92	0.9	1.2	0.92	NA	NA	NA	NA	NA	NA	NA	NA	NA	NA	NA	NA	NA	NA	NA	NA	NA	NA	NA	NA	NA	NA	NA	NA
ENSP00000297283	0	0	0	0	0	0	0	0	0	0	0	0	0	0	0	0	0.87	0.91	1.29	1.18	0.95	0.8	1.32	1	0	0	1.08	0	0	0	0	0	0	0	0	0	0	0	1.43	0	0	0	0	0
ENSP00000297338	1.18	1.23	1.42	1.27	0	0	0	0	2.54	2.35	2.69	3.05	0	0	0	0	0	0	0	0	NA	NA	NA	NA	NA	NA	NA	NA	NA	NA	NA	NA	NA	NA	NA	NA	NA	NA	NA	NA	NA	NA	NA	NA
ENSP00000297518	0.64	0.86	0.72	0.82	0	0	0	0	0.5	0.31	0.46	0.6	0	0	0	0	0	0	0	0	NA	NA	NA	NA	NA	NA	NA	NA	NA	NA	NA	NA	NA	NA	NA	NA	NA	NA	NA	NA	NA	NA	NA	NA
ENSP00000297785	0	0	0	0	0	0	0	0	0	0	0	0	0	0	0	0	0	0	0	0	NA	NA	NA	NA	NA	NA	NA	NA	NA	NA	NA	NA	NA	NA	NA	NA	NA	NA	NA	NA	NA	NA	NA	NA
ENSP00000298049	NA	NA	NA	NA	NA	NA	NA	NA	NA	NA	NA	NA	NA	NA	NA	NA	NA	NA	NA	NA	5.31	4.78	6.69	8.25	2.2	1.49	1.86	1.33	2.28	2.18	2.85	2.44	2.09	8.03	12.2	5.37	3.02	1.91	6.15	3.62	8.72	9.58	12.34	10.02
ENSP00000298159	0	0	0	0	3.34	4.22	4.71	3.9	0	0	0	0	0	0	0	0.83	4.68	1.59	2.75	0.63	2.13	1.8	2.39	3.27	1.21	0.88	1.34	0.88	0.99	0	2.24	1.83	0	0	4.22	0	2.07	0.87	2.48	1.92	2.76	3.51	6.14	5.39
ENSP00000298510	7.53	5.85	5.84	6.77	0.94	0.79	1.12	0	4.1	4.8	4.34	4.61	2.1	3.06	1.99	3.52	6.4	4.92	4.44	4.2	2.65	3.68	1.02	1.23	0	0	0	0	1.01	4.15	2.47	3.16	0	2.22	0.93	3.22	0.77	1.74	0.97	1.04	3.82	5.23	4.94	4.39
ENSP00000298556	0	0	0	0	0	0	0	0	0	0	0	0	0	0	0	0	0	0	0	0	0	0	0	0	0	0	0	0	0	0	0	0	0	0	0	0	0	0	0	0	1.21	1.44	0	1.55
ENSP00000298649	8.02	7.41	6.64	7.64	0.76	2.05	0	1.31	5.83	6.03	6.26	5.7	0	0	1.15	0.82	2.24	2.54	1.77	2.23	2.21	2.05	1.77	2.26	2.58	2.3	2.61	2.82	4.94	5.51	4.54	4.27	3.39	5.27	5.27	4.53	3.41	1.96	4.2	4.15	5.79	5.65	5.42	5.8
ENSP00000298852	1.39	1.53	1.03	0	0	0	0	0	0	0	0	0	0	0	0	0	0	0	0	0	0	0	0	0	0	0	0	0	0	0	0	0	0	0	0	0	0	0	0	0	0	0	0	0
ENSP00000299138	2.63	2.47	2.82	1.97	0	0	0	0	0	0	0	0	0	0	0	0	0	0	0	0	NA	NA	NA	NA	NA	NA	NA	NA	NA	NA	NA	NA	NA	NA	NA	NA	NA	NA	NA	NA	NA	NA	NA	NA
ENSP00000299300	1.8	4.15	2.22	1.53	0	0	0	0	1.24	0.76	0.72	0.69	0	1.41	0	0	4.59	5.75	3.51	5.28	1.95	1.77	1.09	1.87	0.65	0.73	0.83	0.59	3.27	1.87	2.07	2.27	2.28	1.96	2.49	1.54	1.13	1.11	1.89	1.19	2.31	1.92	2.1	1.96
ENSP00000299355	0	0	1	1.82	0	0	0	0	1.01	0	1.38	0	0	0	0	0	0	0	0	0	NA	NA	NA	NA	NA	NA	NA	NA	NA	NA	NA	NA	NA	NA	NA	NA	NA	NA	NA	NA	NA	NA	NA	NA
ENSP00000299421	0	0	0	0	0	0.84	0	0	0	0	0	0	0	0	0	0	0	0	0	0	0.75	1.42	0.66	1.49	0	0.33	0.28	0	0.7	0.64	0	0	0	0	0	0	0.46	0	0.45	0.27	2.69	3.8	2.86	3.07
ENSP00000299427	0	0	0	0	0	0	0	0	0	0	0	0	0	0	0	0	1.97	2.86	2.42	3.35	1.17	1.43	1.36	1.14	0	0	0	0	0	0	0	0	0	0	0	0	0	0	0	0	1.76	1.15	1.15	0.88
ENSP00000299502	NA	NA	NA	NA	NA	NA	NA	NA	NA	NA	NA	NA	NA	NA	NA	NA	NA	NA	NA	NA	0	0	0	0	0	0	0	0	0	0	0	0	0	0	0	0	0	0	0	0	1.35	1.48	0.88	0.82
ENSP00000299518	1.22	1.54	0.92	0.75	0	0	0	0	2.35	2.76	2.23	2.54	0.67	1.09	1.11	0.63	2.61	2.78	2.03	2.24	NA	NA	NA	NA	NA	NA	NA	NA	NA	NA	NA	NA	NA	NA	NA	NA	NA	NA	NA	NA	NA	NA	NA	NA
ENSP00000299734	0	0	0	0	0	0	0	0	0	0	0	0	0	0	0	0	0	0	0	0	NA	NA	NA	NA	NA	NA	NA	NA	NA	NA	NA	NA	NA	NA	NA	NA	NA	NA	NA	NA	NA	NA	NA	NA
ENSP00000299767	2.9	2.85	4.39	3.38	0	0	0	0	5.15	5.07	6.37	6.49	3.4	2.18	1.65	1.54	5.5	5.23	4.38	5	9.42	9.6	10.48	9.93	1.36	0.87	0.56	0.61	3.9	7.07	5.51	6.36	5.51	3.87	3.16	4.5	5.3	5.12	4.37	3.58	7.66	10.06	8.17	9.42
ENSP00000299980	NA	NA	NA	NA	NA	NA	NA	NA	NA	NA	NA	NA	NA	NA	NA	NA	NA	NA	NA	NA	0	0	0	0	0	0	0	0	0	0	0	0	0	0	0	0	0	0	0	0	0	0	0	0
ENSP00000300026	2.29	2.24	2.32	2.59	0	2.34	1.39	0	1.32	0.57	1.72	2	0	1.07	0	0	2.42	0	0	1.12	NA	NA	NA	NA	NA	NA	NA	NA	NA	NA	NA	NA	NA	NA	NA	NA	NA	NA	NA	NA	NA	NA	NA	NA
ENSP00000300036	0.47	0	0.61	0.49	7.63	6.56	6.65	7.64	0.9	0	0.29	0.51	1.01	1.07	0.72	0	0	0	0	0	1.01	1.31	1.97	1.67	1.32	0	0	0	0	0	0	0	0	0	0	0	0	0	0.86	1.2	1.33	1.36	2.34	1.94
ENSP00000300060	NA	NA	NA	NA	NA	NA	NA	NA	NA	NA	NA	NA	NA	NA	NA	NA	NA	NA	NA	NA	1.3	1.35	1.36	1.3	0	0	0	0	0	0	0	0	0	0	0	0	0	0	0	0	0	0	0	0
ENSP00000300113	NA	NA	NA	NA	NA	NA	NA	NA	NA	NA	NA	NA	NA	NA	NA	NA	NA	NA	NA	NA	0	0	0	0	0	0	0	0	0	0	0	0	0	0	0	0	0	0	0	0	0	0	0	0
ENSP00000300161	3.91	2.05	3.02	4.29	9.28	9.26	6.56	5.64	2.22	2.89	1.71	2.39	3.07	3.36	2.63	3.18	5.04	4.59	5.34	4.81	4.16	3.78	4.86	3.33	2.09	1.87	2.2	2.12	1.74	3.78	3.11	2.95	2.02	5.22	5.71	2.25	5.19	3.14	5.65	4.99	4.94	6.15	5.87	4.54
ENSP00000300249	NA	NA	NA	NA	NA	NA	NA	NA	NA	NA	NA	NA	NA	NA	NA	NA	NA	NA	NA	NA	0	0	0	0	0	0	0	0	0	0	0	0	0	0	0	0	0	0	0	0	0	0	0	0
ENSP00000300289	6.57	7.24	5.87	5.99	2.69	3.74	1.96	1.39	3.66	4.13	5.61	3.7	9.25	6.95	8.1	8.57	12.62	11.35	9.53	11.04	5.51	4.29	3.42	1.98	0.62	0.68	0	0.65	0.64	2.08	0.88	0.58	1.77	1.57	2.3	4.45	0.94	0	2.07	3.79	3.46	4.73	4.97	3.66
ENSP00000300408	2.63	3.16	2.42	2.33	0	0	0	0	5.26	4.35	5.87	4.11	0.93	2.2	0.65	0.8	0	0	0	0	1.15	0.76	1.17	2.1	0	0	0	0	2.63	1.01	4.32	2.33	1.49	1.16	0.97	2.42	2.6	2.12	3.23	1.88	2.41	1.98	0.92	1.12
ENSP00000300413	0	0	0	0	0	0	0	0	0	0	0	0	0	0	0	0	0	0	0	0	NA	NA	NA	NA	NA	NA	NA	NA	NA	NA	NA	NA	NA	NA	NA	NA	NA	NA	NA	NA	NA	NA	NA	NA
ENSP00000300933	3.57	2.02	3.52	3.14	0	0	0	0.69	1.25	0	1.93	1.07	0.48	0.65	0.68	0.86	4.61	2.59	5.59	5.03	0.84	2.47	2.34	0.75	0	0	0	0	0.96	2.7	2.7	0.78	1.48	0.95	0.77	2.07	0	1.59	0.49	0.75	5.84	5.6	4.37	2.94
ENSP00000300935	1.17	1.33	1.1	1.03	2.29	1.64	1.11	0.91	0	0	0	0	2.32	1.18	1.34	0.85	2.56	2.93	3.16	3.46	1.08	2.6	1.05	1.13	2.5	0	2.34	2.03	0	0	1.07	2.57	0	1.3	0	0.97	1.39	1.24	1.22	1.01	1.87	2.63	2.13	2.3
ENSP00000301071	17.36	11.93	12.77	14.46	3.66	6.49	5.26	3.18	7.62	8.49	8.57	9.01	8.58	7.52	7.87	9.01	11.98	10.71	11.21	9.72	3.5	3.85	2.67	4.03	0.6	0.72	1.11	0.7	3.29	2.44	2.68	2.66	2.56	1.76	0	2	3.83	4.54	5.97	4.33	7.28	6.55	5.27	5.88
ENSP00000301072	17.36	11.93	12.77	14.46	3.66	6.49	5.26	3.18	7.62	8.49	8.57	9.01	8.58	7.52	7.87	9.01	11.98	10.71	11.21	9.72	3.5	3.85	2.67	4.03	0.6	0.72	1.11	0.7	3.29	2.44	2.68	2.66	2.56	1.76	0	2	3.83	4.54	5.97	4.33	7.28	6.55	5.27	5.88
ENSP00000301328	1.19	0	1	0	0.87	0	0	0	0	0	0	0	0	0	0	0	0	0	0	0	0	0	0	0	0	0	0	0	0	0	0	0	0	0	0	0	0	0	0	0	0.75	0	1.07	1.31
ENSP00000301329	1.19	0	1	0	0.87	0	0	0	0	0	0	0	0	0	0	0	0	0	0	0	0	0	0	0	0	0	0	0	0	0	0	0	0	0	0	0	0	0	0	0	0.75	0	1.07	1.31
ENSP00000301387	1.3	1.09	0.94	1.38	0	0	0	0	0.9	0.77	0.88	0.78	0.8	0.9	0.87	0.49	0.94	0.58	1.05	0.79	0	0	0	0	0	0	0	0	1.37	1.18	0	0	0	0	0	0	0.93	1.42	0.51	0.98	2.2	2.32	1.99	1.76
ENSP00000301522	3.83	3.61	4.67	3.63	0	0	0	0	3.48	2.87	4.3	4.12	0.81	0.97	1	0.83	6.64	9.47	10.69	10.09	2.85	1.8	1.81	3.37	0	0.55	0	0	7.24	7.62	5.57	7.63	11.57	12.45	13.2	13.23	3.16	4.08	4.05	4.48	9.33	9.17	9.12	10.29
ENSP00000301540	3.65	3.14	3.28	3.76	7.75	7.02	11.12	8.27	5.51	5.74	6.73	6.06	5.15	5.28	2.17	2.67	7.82	7.8	9.82	7.99	2.51	2.31	2.27	2.82	3.82	3.54	3.02	2.79	2.37	2.13	2.18	1.84	3.38	2.9	2.13	2.23	2.51	0.77	1.55	1.71	3.64	3.39	5.96	2.24
ENSP00000301587	0	0	0.91	0	0	0	0	0	0	0	0	0	0	0	0	0	0	0	0	0	0	0	0	0	0	0	0	0	0	0	1.08	0	0	0	0	0	0	0	0	0	0	0	0	0
ENSP00000301653	0.73	2.21	1.62	0.73	0	0	0	0	5.63	3.19	2.8	3.43	0	0	0	0	0	0	0	0	0	0	0	0	1.07	0.8	0.74	0.86	1.57	0.47	2.29	3.97	0.61	0.61	3.11	0.66	0.69	1.19	1.38	0.72	1.01	0.6	1.16	0.94
ENSP00000301656	3.1	7.25	6.44	4.87	0	0	0	0	1.33	0.93	0.76	1.22	0	0	0	0	3.97	1.42	2.74	2	2.27	3.81	0.6	3.72	4.43	3.39	1.61	1.67	1.94	0.35	5.47	9.77	0	0	0	0	1.06	0	5.37	1.05	7.57	2.79	10.99	6.33
ENSP00000301730	0	0	0	0	0	0	0	0	0	0	0	0	0	0	0	0	0	0	0	0	NA	NA	NA	NA	NA	NA	NA	NA	NA	NA	NA	NA	NA	NA	NA	NA	NA	NA	NA	NA	NA	NA	NA	NA
ENSP00000301740	0	0	0	0	2.79	3.7	3.3	4.25	0	0	0	0	0	0	0	1.28	2.14	3.09	0.85	1	NA	NA	NA	NA	NA	NA	NA	NA	NA	NA	NA	NA	NA	NA	NA	NA	NA	NA	NA	NA	NA	NA	NA	NA
ENSP00000301785	0	0	0	0	0	0	0	0	2.46	2.16	3.02	2.87	0	0	0	0	0	0	0	0	NA	NA	NA	NA	NA	NA	NA	NA	NA	NA	NA	NA	NA	NA	NA	NA	NA	NA	NA	NA	NA	NA	NA	NA
ENSP00000301948	0	0	0	0	0	0	0	0	0	0	0	0	0	0	0	0	0	0	0	0	NA	NA	NA	NA	NA	NA	NA	NA	NA	NA	NA	NA	NA	NA	NA	NA	NA	NA	NA	NA	NA	NA	NA	NA
ENSP00000302160	1.89	2.21	1.77	2.14	0	0	0	0	0	0	0	0	0	0	0	0	0	0	0	0	NA	NA	NA	NA	NA	NA	NA	NA	NA	NA	NA	NA	NA	NA	NA	NA	NA	NA	NA	NA	NA	NA	NA	NA
ENSP00000302324	2.65	1.72	2.19	2.11	3.95	3.25	4.3	4.53	0	0	0	0	0	0	0	0	0	0	0	0	0	0	0	0	1.78	0	0	0.8	0	0	0	0	0	0	0	0	0	0	0	0	1.59	0	0	0
ENSP00000302393	NA	NA	NA	NA	NA	NA	NA	NA	NA	NA	NA	NA	NA	NA	NA	NA	NA	NA	NA	NA	1.15	1.08	0.99	1.08	1.71	1.09	2.3	1.24	1.06	0.76	0.79	1.02	0	1.67	2.37	1.12	0	0	0.87	0	1.8	2.96	3.67	1.85
ENSP00000302537	NA	NA	NA	NA	NA	NA	NA	NA	NA	NA	NA	NA	NA	NA	NA	NA	NA	NA	NA	NA	2.18	2.84	1.72	2.41	1.7	1.35	1.21	1.34	0	0	0	0	0	0	0	0	0	0	0	0	3	1.97	0.53	1.03
ENSP00000302572	4.49	3.87	3.7	4.99	3.69	3.4	3.55	3.95	5.13	5.56	5.7	6.48	5.9	4.69	5.47	5.46	9.62	8.82	10.39	8.77	6.59	6.53	7.17	7.12	2.57	2.59	2.27	2.51	7.96	8.08	6.9	8.01	7.61	8.26	8.22	7.34	6.71	7.31	6.81	7.17	8.89	8.54	11.58	9.92
ENSP00000302777	5.68	4.03	4.91	5.6	3.79	2.98	1.68	0.9	0	0	0	0	1.03	0.63	0.85	1.04	17.39	18.37	15.48	17.2	6.2	6.98	6.69	7.67	3.28	2.85	2.61	1	5.91	8.54	5.87	3.01	4.3	2.99	1.48	4.14	7.12	5.83	5.33	5.98	14.99	16.93	12.34	13.55
ENSP00000302833	0	0	0	0	0	0	0	0	0	0	0	0	0	0	0	0	0	0	0	0	NA	NA	NA	NA	NA	NA	NA	NA	NA	NA	NA	NA	NA	NA	NA	NA	NA	NA	NA	NA	NA	NA	NA	NA
ENSP00000302896	2.09	2.4	2.72	2.84	0	0	0	0	1.74	1.83	1.74	1.47	1.29	1.03	1.17	3.15	0	0	0	0	2.25	2.28	2.22	2.38	0	0	0	0	2.6	2.48	2.53	2.43	3.15	3.92	3.84	1.84	1.48	1.38	0.57	1.19	1.72	1.94	2.08	4.32
ENSP00000302919	0	1.48	1.22	0	0	0	0	0	0	0	0	0	0	0	0	0	0	0	0	0	NA	NA	NA	NA	NA	NA	NA	NA	NA	NA	NA	NA	NA	NA	NA	NA	NA	NA	NA	NA	NA	NA	NA	NA
ENSP00000302935	2.58	2.38	2.03	1.81	0	0	0	0	0	0	0	0	2.42	2.08	1.97	2.33	0.97	0	1.17	0	0.77	0.77	0.62	1	0	0	0	0	1.65	1.4	0.9	1.21	1.98	4.86	1.04	2.59	1.08	1.93	1.03	1.23	2.11	2.8	2.23	2.58
ENSP00000302936	2.45	2.71	2.22	2.26	0	0	0	0	2.51	3	2.12	2.42	0.19	0.12	0.16	0.21	0	0	0	0	NA	NA	NA	NA	NA	NA	NA	NA	NA	NA	NA	NA	NA	NA	NA	NA	NA	NA	NA	NA	NA	NA	NA	NA
ENSP00000302961	2.58	2.27	2.88	4.2	0	0	0	0	1.29	1.15	1.23	1.2	0	0	0	0	0	0	0	0	0	0	0	0	0	0	1.25	0	0	0	0	0	0	0	0	0	0	0	0	0	0	0	0	0
ENSP00000303130	0	0	0	0	0	0	0	0	0	0	0	0	0	0	0	0	0	0	0	0	NA	NA	NA	NA	NA	NA	NA	NA	NA	NA	NA	NA	NA	NA	NA	NA	NA	NA	NA	NA	NA	NA	NA	NA
ENSP00000303145	0	0	0	0	0	0	0	0	0	0	0	0	0	0	0	0	0	0	0	0	0	0	0	0	0	0	0	0	0	0	0	0	0	0	0	0	0	0	0	0	0	0	0	0
ENSP00000303242	9.92	8	8.77	6.75	14.96	16.57	13.63	11.74	0	0	0	0	5.68	3.85	3.27	2.93	20.85	15.14	9.01	11.82	6.26	8.62	7.85	6.15	7.96	8.7	8.75	7.02	0.59	1.95	1.14	0.58	0	0.89	0	0.78	5.66	4.22	4.42	4.23	3.19	3	2.49	4.59
ENSP00000303276	0	0	0	0	0.79	1.19	1.49	2.65	0	0	0	0	0	0	0	0	0	0	0	0	0	1.36	0	1.19	0	0	0	0	0	0	0	0	0	1.38	1.23	1.24	0	0	0	0	1.16	1.14	1.08	1.34
ENSP00000303351	0	0	0	0	0	0	0	0	0	0	0	0	0	0	0	0	0	0	0	0	0	0	0	0	0	0	0	0	0	0	0	0	0	0	0	0	0	0	0	0	0	0	0	0
ENSP00000303366	0	0	0	0	0	0	0	0	0	0	0	0	0	0	0	0	0	0	0	0	NA	NA	NA	NA	NA	NA	NA	NA	NA	NA	NA	NA	NA	NA	NA	NA	NA	NA	NA	NA	NA	NA	NA	NA
ENSP00000303373	1.23	1.41	1.41	1.31	26.65	28.33	27.17	26.52	0	0	0	0	24.34	34.87	25.29	32.25	30.87	39.8	40.15	43.33	14.73	12.01	17.55	14.24	19.88	18.13	16.1	17.09	22.12	16.69	24.46	17.59	23.14	15.33	13.7	16.15	12.95	11.65	13.27	10.31	31.48	29.82	35.97	34.04
ENSP00000303408	12.9	10.08	10.15	10.83	18	15.9	16.7	15.92	13	14.64	12.92	15.43	32.41	38.25	33.81	31.8	53.79	48.38	61.56	53.85	25.6	23.97	24.72	21.19	7.5	8.48	6.81	8.04	17.42	19.43	20.31	17.02	11.89	12.86	8.85	13.42	20.46	24.74	21.43	22.15	36.91	35.78	39.1	37.78
ENSP00000303423	0	0	0	0	0	0	0	0	0	0	0	0	0	0	0	0	0	0	0	0	0	0	0	0	0	0	0	0	0	0	0	0	0	0	0	0	0	0	0	0	0	0	0	0
ENSP00000303476	1.37	0.92	1.15	1.48	0	0	0	0	0	0.28	0.58	0.31	0.59	0	0	0.52	1.5	0	0	2.08	0.44	0.49	0.41	0.39	0	0	0	0	0	0	0	0	0	0	0	0	0.34	0	1.77	1.17	3.05	5.25	4.7	3.31
ENSP00000303908	0	0	0	1.03	0	0	0	0	0	1.69	0	0	0	0	0	0	1.19	0	1.17	0	0	0	0	0	0	0	0	0	0	0	0	0	0	0	0	0	0	0	0	0	0	0	0	0
ENSP00000303942	0	0	0	0	0	0	0	0	0	0	0	0	0	0	0	0	0.61	1.09	1.06	1.03	NA	NA	NA	NA	NA	NA	NA	NA	NA	NA	NA	NA	NA	NA	NA	NA	NA	NA	NA	NA	NA	NA	NA	NA
ENSP00000303991	0	0	0	0	0	0	0	0	0	0	0	0	0	0	0	0	0	0	0	0	NA	NA	NA	NA	NA	NA	NA	NA	NA	NA	NA	NA	NA	NA	NA	NA	NA	NA	NA	NA	NA	NA	NA	NA
ENSP00000304006	0	0	0	0	1.69	1	1.94	0	0	0	0	0	3.06	2.01	3.95	2.36	1.22	1.08	1.1	1.05	NA	NA	NA	NA	NA	NA	NA	NA	NA	NA	NA	NA	NA	NA	NA	NA	NA	NA	NA	NA	NA	NA	NA	NA
ENSP00000304102	0	0	0	0	0	0	0	0	0	0	0	0	0	0	0	0	0	0	0	0	NA	NA	NA	NA	NA	NA	NA	NA	NA	NA	NA	NA	NA	NA	NA	NA	NA	NA	NA	NA	NA	NA	NA	NA
ENSP00000304139	NA	NA	NA	NA	NA	NA	NA	NA	NA	NA	NA	NA	NA	NA	NA	NA	NA	NA	NA	NA	0	0	0	0	0	0	0	0	0	0	0	0	0	0	0	0	0	0	0	0	0	0	0	0
ENSP00000304236	0	0	0	0	0	0	0	0	0	0	0	0	0	0	0	0	0	0	0	0	0	0	0	0	0	0	0	0	0	0	0	0	0	0	0	0	0	0	0	0	0	0	0	0
ENSP00000304283	5.57	6.77	7.35	8.16	8.91	9.07	9.16	8.12	4.99	5.77	5.89	5.68	1.04	1.7	0.72	1.44	6.27	6.45	6.48	6.22	3.08	3.67	3.87	3.27	4.71	5.5	7.83	6.39	3.24	4.04	4.29	4.39	2.27	3.87	1.87	3.74	2.27	1.35	1.69	3.1	6.79	6.62	5.59	9.28
ENSP00000304350	0	0	0	0	0	0	0	0	0	0	0	0	0	0	0	0	0	0	0	0	NA	NA	NA	NA	NA	NA	NA	NA	NA	NA	NA	NA	NA	NA	NA	NA	NA	NA	NA	NA	NA	NA	NA	NA
ENSP00000304405	0	1.07	1.18	1.55	0	0	0	0	0	0	0	0	1.39	1.52	1.02	1.21	0.13	0.1	0.14	0.11	2.66	2.8	2.59	2.46	0.81	0.87	0.72	0.72	2.62	3.07	3.79	3.21	0	1.12	1.33	1.31	2.92	1.17	3.15	2.31	4.72	5.22	5.46	6.22
ENSP00000304586	0.51	0.54	0.54	0.55	0	0	0	0	0.33	0	0.33	0	0	0	0	0	0	0	0	0	NA	NA	NA	NA	NA	NA	NA	NA	NA	NA	NA	NA	NA	NA	NA	NA	NA	NA	NA	NA	NA	NA	NA	NA
ENSP00000304697	4.12	3.5	3.99	2.73	6.12	5.76	6.11	3.96	2.43	2.72	2.93	3.05	2.52	4.13	3.21	4.47	9.17	7.11	9.02	8.92	2.98	3.54	4.37	2.31	0.84	3.4	1.7	0	3.02	2.17	4.5	3.19	0	1.35	2.18	3.53	7.1	5.78	8.88	5.97	8.28	6.76	8.58	5.13
ENSP00000304854	0	0	0	0	0	0	0	0	0	0	0	0	0	0	0	0	0	0	0	0	NA	NA	NA	NA	NA	NA	NA	NA	NA	NA	NA	NA	NA	NA	NA	NA	NA	NA	NA	NA	NA	NA	NA	NA
ENSP00000305230	0	0	0	0	0	0	0	0	0	0	0	0	0	0	0	0	2.63	2.36	2.18	2.46	NA	NA	NA	NA	NA	NA	NA	NA	NA	NA	NA	NA	NA	NA	NA	NA	NA	NA	NA	NA	NA	NA	NA	NA
ENSP00000305260	NA	NA	NA	NA	NA	NA	NA	NA	NA	NA	NA	NA	NA	NA	NA	NA	NA	NA	NA	NA	0	0	0	0	0	0	0	0	0	0	0	0	0	0	0	0	0	0	0	1.78	0	0	0	0
ENSP00000305263	0	0	0	0	0	0	0	0	1.17	1.42	1.14	1.26	0	0	0	0	1.86	0.5	1.64	0.98	2.27	2.94	0.6	2.49	3.87	3.28	1.53	2.53	3.51	0.82	6.56	12	0.61	0.61	3.11	0.66	1.75	1.19	3.42	0.72	5.26	2.45	5.96	4.64
ENSP00000305556	0.84	3.27	3.4	2.02	0	0.7	0	0	1.65	1.23	1.43	1.64	0	0	0	0	0.95	0	0	0	0	0	0	0	1.46	0.77	1.37	0	0	0	0	0	1.06	1.5	2.46	0.57	0.82	0	1.01	0.89	0.85	1.57	1.66	0.87
ENSP00000305675	0	0	0	0	0	0	0	0	0	0	0	0	0	0	0	0	0	0	0	0	0.53	0.39	0.39	0.41	0	0	0	0	0	0	0	0	0	0	0	0	0.34	0	0.3	0	1.23	1.54	0.99	0.9
ENSP00000305790	1.85	3.29	3.11	2.53	0	0	0	0	1.43	1.34	1.59	1.23	0	0	0	0	0	0	0	0	NA	NA	NA	NA	NA	NA	NA	NA	NA	NA	NA	NA	NA	NA	NA	NA	NA	NA	NA	NA	NA	NA	NA	NA
ENSP00000305860	0	0	0	0	0.8	1.14	1.05	0.8	0	0	0	0	1.35	1.22	1.19	1.36	0	0	0	0	5.03	4.05	4.64	3.66	1.1	0	0	0	1.32	1.34	1.53	1.37	0	0	0	0	4.12	5.77	4.95	4.26	0	1.48	1.48	1
ENSP00000305958	0	0	0	0	0	0	0	0	0	0	0	0	0	0	0	0	0	0	0	0	0	0	0	0	0	0	0	0	0	0	0	0	0	0	0	0	0	0	0	0	0	0	0	0
ENSP00000305995	1.24	1.25	1.04	1.11	2.99	1.43	1.34	0	0	0	0	0	0	0	0	1.37	2.04	2.08	2.05	3.58	0.89	2.62	1.14	1.07	3.78	1.91	2.39	2.37	0	0	0	0	0	0	1.38	0	0	0	1.2	0	0	0.92	2.1	1.26
ENSP00000306010	0	0	0	0	0	0	0	0	0	0	0	0	0	0	0	0	0	0	0	0	0	0	0	0	0	0	0	0	0	0	0	0	0	0	0	0	0	0	0	0	0	0	1.3	0
ENSP00000306099	1.73	0	0	0	0	0.15	3.55	0	1.24	0.42	0.29	0	0	0	0	0.2	4.96	3.17	4.87	4.82	0.74	1.42	0.41	0.21	0.3	0	0.25	0.26	0.64	0	0.17	0	0.99	0.18	0	0	0.33	0	0.19	0	4	5.09	3.54	2.65
ENSP00000306320	0	0	0	0	0	0	0	0	0	0	0	0	0	0	0	0	0	0	0	0	NA	NA	NA	NA	NA	NA	NA	NA	NA	NA	NA	NA	NA	NA	NA	NA	NA	NA	NA	NA	NA	NA	NA	NA
ENSP00000306330	4.8	2.75	4.07	5.38	9.28	9.26	6.56	5.64	2.86	2.89	2.32	2.39	3.07	3.36	2.63	3.18	5.04	4.59	5.34	4.81	4.16	3.78	4.86	3.33	2.09	1.87	2.2	2.12	1.74	3.78	3.11	2.95	2.02	5.22	5.71	2.25	5.19	3.14	5.65	4.99	4.94	7.28	5.87	4.54
ENSP00000306361	0	0	0	0	0	0	0	0	1.21	0.22	0.22	0	0	0	0	0	1.67	2.06	2.21	2.25	2.26	0.39	0.6	0.45	0	0	0	0	0	0	0	1.07	0.45	0	0	0	0	0	0	0	3.77	4.26	2.72	2.59
ENSP00000306397	0	0	0	0	0	0	0	0	0	0	0	0	0	0	0	0	0	0	0	0	0	0	0	0	0	0	0	0	0	0	0	0	0	0	0	0	0	0	0	0	0	0	0	0
ENSP00000306752	0	0	0	0	0	0	0	0	0	0	0	0	0	0	0	0	0	0	0	0	NA	NA	NA	NA	NA	NA	NA	NA	NA	NA	NA	NA	NA	NA	NA	NA	NA	NA	NA	NA	NA	NA	NA	NA
ENSP00000306782	6.63	3.94	6.36	5.99	9.17	6.67	7.85	5.88	6.34	8.62	9.91	8.39	11.84	7.24	8.8	7.03	8.19	9.32	6.15	7.85	3.58	3.34	1.64	3.01	0	0	0.97	0.52	2.54	2.62	1.18	1.94	0	0	0	1.89	5.3	2.63	2.89	4.93	3.55	1.99	1.35	6.52
ENSP00000306881	0	0	0	0	0	0	0	0	0	0	0	0	0	0	0	0	0	0	0	0	0	0	0	0	0	0	0	0	0	0	0	0	0	1.88	0	0	0	0	0	0	1.38	0	1.5	1.3
ENSP00000307107	1.54	0.82	1.38	1.19	0	0	0	0	0	0	0	0	0	0	0	0	0	0	0	0	NA	NA	NA	NA	NA	NA	NA	NA	NA	NA	NA	NA	NA	NA	NA	NA	NA	NA	NA	NA	NA	NA	NA	NA
ENSP00000307241	0	0	0	0	0	0	0	0	0	0	0	0	0	0	0	0	0	0	0	0	0	0	0	0	0	0	0	0	0	0	0	0	0	0	0	0	0	0	0	0	0	1.04	0.96	1.06
ENSP00000307280	0	0	0	0	0	0	0	0	0	0	0	0	0	0	0	0	0	0	0	0	NA	NA	NA	NA	NA	NA	NA	NA	NA	NA	NA	NA	NA	NA	NA	NA	NA	NA	NA	NA	NA	NA	NA	NA
ENSP00000307387	4.93	3.68	5.72	5.87	0	0	0	0	3	2.83	2.5	0.99	0	0	0	0	0	1.28	0	1.14	2.09	2.04	1.86	2.09	1.64	1.22	1.36	2.75	1.84	2.69	1.27	1.55	1.55	1.57	0.77	0.77	1.17	1.4	1	0.8	3.94	3.14	2.81	3.62
ENSP00000307432	0	0	0	0	0	0	0	0	0.17	0.23	0.19	0.2	0	0	0	0	0	0	0	0	0.86	0.78	1.03	0.67	0	0	0	0	1.02	1.17	1.58	1.16	0	0	0	0	1.18	1.47	0.91	0.76	0.83	1.05	1.27	1.19
ENSP00000307443	NA	NA	NA	NA	NA	NA	NA	NA	NA	NA	NA	NA	NA	NA	NA	NA	NA	NA	NA	NA	1.14	1.11	1.19	1.27	0	0	0.47	0	2.99	2.49	2.68	2.15	3.07	4.71	2.28	2.82	1.23	1.54	1.09	1.12	1.12	1.28	1.26	1.31
ENSP00000307705	0	0	0	0	5.52	4.97	6.45	5.78	0	0	0	0	6.68	10.06	5.51	5.85	0.86	0.98	1.68	1.33	4.56	4.22	6.93	9.65	4.77	1.79	4.69	3.79	1.19	1.15	3.34	2.85	6.47	9.53	20.03	8.46	3.93	0	6.79	4.21	12.49	13.28	17.34	15.92
ENSP00000307712	1.72	1.7	2.56	4.03	4.39	3.9	2.71	3.01	2.52	2.55	3.83	3.44	0.59	1.23	0	0.72	3.59	2.35	2.83	1.88	1.09	0.93	1.71	1.09	0	0	0	0	1.41	0.96	0.69	0.95	0	0	1.26	0	0	0	0	0	1.87	0.74	1.05	0
ENSP00000307889	2.92	3.69	3.23	3.64	0.22	0.25	0	0.32	3.28	2.89	4.58	3.7	0.73	1.16	0.98	0.84	3.57	2.57	3.79	3.08	NA	NA	NA	NA	NA	NA	NA	NA	NA	NA	NA	NA	NA	NA	NA	NA	NA	NA	NA	NA	NA	NA	NA	NA
ENSP00000307940	2.8	2.59	3.47	2.46	0	0	0	0	3	2.21	3.1	3.56	5.08	5.38	4.01	3.13	9.22	8.25	10.87	9.39	5.21	4.27	5.5	5.43	0	0	0	0	3.08	3.34	3.87	2.63	2.65	4.24	2.14	3.84	3.13	0	5.27	2.3	4.28	3.65	3.97	4.49
ENSP00000308051	0	0	0	0	0	0	0	0	0	0	0	0	0	0	0	0	0	0	0	0	NA	NA	NA	NA	NA	NA	NA	NA	NA	NA	NA	NA	NA	NA	NA	NA	NA	NA	NA	NA	NA	NA	NA	NA
ENSP00000308165	0	0	0	1.3	0	0	0	0	0	0	0	0	0	0	0	0	0	0	0	0	0	0.8	0.76	0.92	0	0	0	0	1.04	1.86	0	0.92	0	0	0	0	0	1.77	0	0	0.61	1.56	0.43	0
ENSP00000308383	0	0	0	0	0.79	0	0	0	0	0	3.07	1.51	0	0	0	0	0	1.18	0	1.32	0	0	0	0	0	0	0	0	0	0	0	0	0	1.25	0	0	0	0	0	0	0	0	1.48	0
ENSP00000308405	2.29	2.84	2.92	2.73	30.48	31.46	31.49	30.31	4.16	3.66	4.98	4.22	24.34	34.87	25.29	32.25	30.05	37.97	39.26	41.43	12.43	9.28	14.52	11.24	21.06	19.43	17.3	18.75	22.65	17.82	23.67	17.51	23.14	15.33	13.7	16.15	14.26	12.76	15.04	11.81	30.12	28.48	35.06	32.76
ENSP00000308452	0.73	2.21	1.62	0.73	0	0	0	0	5.63	3.19	2.8	3.43	0	0	0	0	0	0	0	0	0	0	0	0	1.07	0.8	0.74	0.86	1.57	0.47	2.29	3.97	0.61	0.61	3.11	0.66	0.69	1.19	1.38	0.72	1.01	0.6	1.16	0.94
ENSP00000308495	1.53	0	1.21	1.31	0.39	0	0	0	1.27	1.41	1.23	1.44	0	0	0	0	0	0	1.22	0	0	0	0	0	0	0	0	0	0	0	0.67	0	0	0	0	0	0.43	0	0	0	0	0	0	0
ENSP00000308753	0	0	0	0	0	0	0	0	0	0	0	0	0	0	0	0	1.02	1.32	0	0	0	0	0	0	0	0.94	0	0	0	0	0	0	0	0	0	0	1.17	0	0	0	1.07	1.13	0.98	0.84
ENSP00000309431	0.77	0.98	0.81	0.8	0	0.27	0	0	0	0	0	0	0	0	0	0	5.76	5.09	4.66	5.27	5.11	5.94	5.59	6.39	2.52	2.21	2.06	1	4.88	7.67	4.79	2.01	2.93	1.92	1.48	3.04	4.89	3.54	3.52	4.14	13.9	15.69	11.29	13
ENSP00000309433	NA	NA	NA	NA	NA	NA	NA	NA	NA	NA	NA	NA	NA	NA	NA	NA	NA	NA	NA	NA	0	0	0	0	0	0	0	0	0	1.82	0.83	1.64	0	0	0	0	0	0	0	0	2.35	2.72	2.54	2.34
ENSP00000309438	NA	NA	NA	NA	NA	NA	NA	NA	NA	NA	NA	NA	NA	NA	NA	NA	NA	NA	NA	NA	1.03	0.86	0.99	1.18	0	0	0	0	1.18	1.09	1.44	0.98	0	0	0	0	0	0	0	0	0.86	1.39	0.87	1.08
ENSP00000309474	0	0	0	0	0	0	0	0	0	0	0	0	0	0	0	0	2.47	1.94	2.35	2.2	NA	NA	NA	NA	NA	NA	NA	NA	NA	NA	NA	NA	NA	NA	NA	NA	NA	NA	NA	NA	NA	NA	NA	NA
ENSP00000309503	7.29	2.05	7.2	5.62	11.46	10.11	8.04	7.46	8.79	12.27	8.8	12.16	3.07	5.96	2.63	4.22	8.95	7.08	8.19	9.11	7.03	5.41	7.56	4.97	2.09	1.87	2.2	2.12	3.09	5.22	5.39	4.9	3.08	8.91	8.22	3.29	8.72	5.58	9.99	9.92	11.5	9.8	11.04	10.59
ENSP00000309539	1.28	2.77	2.59	2.03	0	0	0	0	0	0	0	0	0	0	0	0	1.56	0	0	0	1.38	1.36	1.24	1.3	0	0	0	0	0	0	0	0	0	0	0	0	0	0	0	0	0	0	0	0
ENSP00000309558	0	0	0	0	0	0	0	0	0	0	0	0	0	0	0	0	0	0	0	0	NA	NA	NA	NA	NA	NA	NA	NA	NA	NA	NA	NA	NA	NA	NA	NA	NA	NA	NA	NA	NA	NA	NA	NA
ENSP00000309629	1.29	0	0.77	0	13.21	12.92	10.38	11.3	0	0	0	0	3.03	3.65	2.11	2.66	15.41	12.96	11.82	13.85	3.75	3.98	4.69	5.66	1.21	0.88	1.34	0.88	3.77	1.31	4.7	4.1	1.59	2.5	7.9	6	5.88	5.84	5.14	5.5	8.05	9.85	11.11	11.62
ENSP00000309689	1.1	0.95	1.13	1.52	0	0	0	0	0	0	0	0	0	0	0	0	0	0	0	0	NA	NA	NA	NA	NA	NA	NA	NA	NA	NA	NA	NA	NA	NA	NA	NA	NA	NA	NA	NA	NA	NA	NA	NA
ENSP00000309732	1.07	1.36	1	1.11	0.8	0	0	0	3.04	0	0	1.49	2.61	0	0.82	2.11	2.62	1.11	1.19	0.97	1.3	1.24	1.22	1.05	0	0	0	0	1.22	1.44	1.04	1.16	1.4	3.27	1.05	1.44	1.42	0	1.11	0	1.1	1.16	3.04	1.36
ENSP00000309845	0	0	0	0	0.39	0	0	0	0	0	0	0	0	0	0	0	0	0	1.22	0	0	0	0	0	0	0	0	0	0	0	0.67	0	0	0	0	0	0.43	0	0	0	0	0	0	0
ENSP00000310040	0	0	0	0	0	0	0	0	0.99	1.72	0.97	1.18	0	0	0	0	0	0	0	0	NA	NA	NA	NA	NA	NA	NA	NA	NA	NA	NA	NA	NA	NA	NA	NA	NA	NA	NA	NA	NA	NA	NA	NA
ENSP00000310109	0	0	0	0	0	0	0	0	0	0	0	0	0	0	0	0	0	0	0	0	NA	NA	NA	NA	NA	NA	NA	NA	NA	NA	NA	NA	NA	NA	NA	NA	NA	NA	NA	NA	NA	NA	NA	NA
ENSP00000310129	NA	NA	NA	NA	NA	NA	NA	NA	NA	NA	NA	NA	NA	NA	NA	NA	NA	NA	NA	NA	0	0	0	0	0	0	0	0	0	0	0	0	0	0	0	0	0	0	0	0	0	0	0	0
ENSP00000310169	4.49	3.87	3.7	4.99	3.69	3.4	3.55	3.95	5.13	5.56	5.7	6.48	5.9	4.69	5.47	5.46	9.62	8.82	10.39	8.77	6.59	6.53	7.17	7.12	2.57	2.59	2.27	2.51	7.96	8.08	6.9	8.01	7.61	8.26	8.22	7.34	6.71	7.31	6.81	7.17	8.89	8.54	11.58	9.92
ENSP00000310219	7.83	7.14	7.69	5.81	4.8	3.04	4.98	2.1	6.73	4.13	6.18	4.37	0.88	2.4	0.83	0.87	1.72	0	0.94	0.84	1.36	2.66	1.65	3.21	0.89	1.2	0.99	1.02	1.24	1.16	1.14	1.04	0.98	2.35	2.3	2.39	0.94	1.1	1.04	1.27	0.96	2.63	5.71	3.73
ENSP00000310226	3.75	1.75	3.59	2.13	0	0	0	0	0	0	0	0	0	0	0	0	2.21	0	1.18	0	1.48	1.42	0.58	1.16	0	0	0	0	0	0	0	0	0	0	0	0	0	0	0	0	0	0	0	0
ENSP00000310227	0	0	0	0	0	0	0	0	0	0	0	0	0	0	0	0	0	0	0	0	NA	NA	NA	NA	NA	NA	NA	NA	NA	NA	NA	NA	NA	NA	NA	NA	NA	NA	NA	NA	NA	NA	NA	NA
ENSP00000310275	2.06	1.63	1.96	2.12	2.75	2.77	2.46	2.57	1.13	1.47	1.16	1.48	1.2	0	1.64	0	4.77	5.82	6.28	6.02	0.93	0.86	0.84	1	0	0	0	0	1.1	1.64	1.1	1.18	1.35	1.34	0.74	1.42	1.27	1.46	0.99	0.96	1.08	1.04	1.01	1.14
ENSP00000310491	3.02	1.21	0.97	2.81	0	0	0	0	0.84	0.52	1.03	1.12	0	0	0	0	0	0	0	0	0	0	0	0	0	0	0	0	0	0	0	0	0	0	0	0	0.88	1.55	0	1.19	1.12	0	1.19	0
ENSP00000310573	0	0	0	0	0	0	0	0	0	0	0	0	0	0	0	0	1.86	0.5	1.64	0.98	2.27	2.94	0.6	2.49	2.8	2.48	0.8	1.67	1.94	0.35	4.27	8.02	0	0	0	0	1.06	0	2.04	0	4.25	1.85	4.8	3.7
ENSP00000310587	1.18	0.88	0.9	0.98	1.08	0.96	1.3	1.31	2.06	2.31	2.38	2.61	2.51	2.15	2.56	2.71	3.43	2.84	3.59	2.91	NA	NA	NA	NA	NA	NA	NA	NA	NA	NA	NA	NA	NA	NA	NA	NA	NA	NA	NA	NA	NA	NA	NA	NA
ENSP00000310670	1.19	0.98	1.09	1.23	0	0	0	0	0	0	0	0	1.43	0.96	1.61	1.24	0	0	0	0	1.06	1.25	0.95	1.16	0	0	0	0	1.21	1.75	0.88	1.42	0	0	0	0	1.47	1.8	1.01	1.1	0.96	1.55	1.13	1.53
ENSP00000310749	1.18	0.88	0.9	0.98	1.08	0.96	1.3	1.31	2.06	2.31	2.38	2.61	2.51	2.15	2.56	2.71	3.43	2.84	3.59	2.91	NA	NA	NA	NA	NA	NA	NA	NA	NA	NA	NA	NA	NA	NA	NA	NA	NA	NA	NA	NA	NA	NA	NA	NA
ENSP00000310861	7.76	15.27	13.27	9.54	0.89	1.22	1	1.38	12.23	11.32	5.98	9.16	0.66	1.39	1.82	1.55	19.35	8.09	11.19	11.77	6.66	4.32	2.59	4.85	2.72	1.91	1.57	3.28	1.83	2	4.22	11.22	3.91	3.07	6.1	5.72	2.41	3.86	7.49	2.07	11.09	7.63	10.08	8.21
ENSP00000311028	0.76	0.88	1.2	1.27	0	0	0	0	3.13	2.03	2.36	1.1	1.1	1.05	0.89	1.25	0	0	0	0	0	0	0	0	0	0	0	0	0	0	0	0	0	0	0	0	0	0	0	0	0	0	0	0
ENSP00000311042	2.26	2.17	1.95	1.86	0	0.27	0	0	4.09	4.65	4.7	4.14	0.89	1.09	1.22	1.19	5.76	5.09	4.66	5.27	6.41	7.26	6.49	7.4	2.52	2.21	2.06	1	6.08	9.01	4.79	3.03	4.27	5.72	3.65	4.49	7.26	5.36	5.93	6.3	16.62	18.28	13.2	15.27
ENSP00000311121	0	0	0	0	0	0	0	0	1.13	1.11	1.34	1.34	0	0	0	0	1.13	1	1.11	1.04	NA	NA	NA	NA	NA	NA	NA	NA	NA	NA	NA	NA	NA	NA	NA	NA	NA	NA	NA	NA	NA	NA	NA	NA
ENSP00000311150	NA	NA	NA	NA	NA	NA	NA	NA	NA	NA	NA	NA	NA	NA	NA	NA	NA	NA	NA	NA	0	0	0	0	0	0	0	0	0	0	0	0	0	0	0	0	0	0	0	0	0	0	0	0
ENSP00000311186	0.73	1.09	0.94	0.93	0	0	0	0	0.9	0.77	0.88	0.78	0.8	0.9	0.87	0.49	0.94	0.58	1.05	0.79	0	0	0	0	0	0	0	0	0	0	0	0	0	0	0	0	0.93	1.42	0.51	0.98	2.2	2.32	1.99	1.76
ENSP00000311430	0	0	0	0	1.04	0	0	0	0	0	0	0	0	0	0	0	0	0	0	0	0.97	0.86	1.2	1.16	0	0	0	0	2.79	2.19	1.39	0.95	0	0	0	0	1	0	0.92	0.8	3.72	4.13	4.49	6.53
ENSP00000311449	NA	NA	NA	NA	NA	NA	NA	NA	NA	NA	NA	NA	NA	NA	NA	NA	NA	NA	NA	NA	0	0	0	0	0	0	0	0	0	0	0	0	0	0	0	0	0	0	0	0	0.86	2.49	0	0
ENSP00000311489	NA	NA	NA	NA	NA	NA	NA	NA	NA	NA	NA	NA	NA	NA	NA	NA	NA	NA	NA	NA	0	0	0	0	0	0	0	0	0	0	0	0	0	0	0	0	0	0	0	0	0	0	0	0
ENSP00000311803	0	0	0	0	0	0	0	0	0	0	0	0	0	0	0	0	0	0	0	0	0	0	0	0	0	0	0	0	0	0	0	0	0	0	0	0	0	0	0	0	0	0	0	0
ENSP00000311997	1.67	2.11	2.06	2.12	4.76	3.58	3.53	2.53	0	0	0	0	0	0	0	0	3.26	3.2	2.88	2.46	2.5	2.07	2.29	1.33	2.2	1.23	0.77	0.77	1.2	0.66	0.7	0	1.68	2.75	2.58	2.85	0	0	0.67	0.9	4.6	4.97	8	4.38
ENSP00000312134	NA	NA	NA	NA	NA	NA	NA	NA	NA	NA	NA	NA	NA	NA	NA	NA	NA	NA	NA	NA	0.49	0.56	0.66	0	0	1.84	1.01	0.67	0	0	0	0	0	0	0	0	0	0	0	0	0.88	0.74	0.67	0.55
ENSP00000312185	2.47	2.48	1.89	2.16	0.92	1.04	1.05	0.83	1.93	2.08	2.41	2.3	1.28	1.05	0.66	0.91	1.29	0	0	0	NA	NA	NA	NA	NA	NA	NA	NA	NA	NA	NA	NA	NA	NA	NA	NA	NA	NA	NA	NA	NA	NA	NA	NA
ENSP00000312206	3.58	6.53	5.29	4.54	0	0	0	0	3.64	3.12	1.68	2.39	0.66	1.39	1.82	1.55	9.91	4.63	6.23	6.25	1.64	1.31	0.55	1.7	1.35	1.18	0.88	1.17	0.64	2	2.15	5.38	3.91	1.99	2.07	2.49	0.96	2.18	1.23	1.14	3.38	1.86	2.45	2.9
ENSP00000312262	1.41	1.31	1.14	1.12	0	0	0	0	0	0	0	0	1.39	1.03	1.45	1.16	0	0	0	0	1.22	1.35	1.4	1.25	1.51	1.03	0.9	0.89	1.22	1.24	1.28	1.3	1.55	1.36	0.72	1.62	1.18	1.36	1.18	1.33	1.28	1.37	1.19	1.16
ENSP00000312523	4.04	2.45	3.2	4	0	0	0	0	0	0	0	1.19	0	0	0	0	0	0	0	0	0.84	0	1.07	1.23	0.76	0	0	0	0	0	0	0	0	1.49	0.76	1.45	1.23	0	0	0.93	0	0	0	0
ENSP00000312577	1.3	1.09	0.94	1.38	0	0	0	0	0.9	0.77	0.88	0.78	0.8	0.9	0.87	0.49	0.94	0.58	1.05	0.79	0	0	0	0	0	0	0	0	1.37	1.18	0	0	0	0	0	0	0.93	1.42	0.51	0.98	2.2	2.32	1.99	1.76
ENSP00000312606	1.2	1.45	0.96	1.16	0	0	0	0	0	0	0	0	0	0	0	0	0	0	0	0	1.29	1.33	0.99	1.16	0	0	0	0	0	0	0	0	0	1.7	0	0	0	0	0	0	1.32	1.38	1.06	1.22
ENSP00000312625	2.85	2.13	2.78	3.04	0	0	0	0	1.43	1.49	1.43	1.5	1.68	1.44	1.29	1.22	0	0	0	0	0	0	0	0	0	0	0	0	0	0	0	0	0	0	0	0	0	0	0	0	0	0	0	0
ENSP00000312671	1.57	1.32	1.29	1.36	0	0	0	0	0	0	0	0	0	0	0	0	0	0	0	0	NA	NA	NA	NA	NA	NA	NA	NA	NA	NA	NA	NA	NA	NA	NA	NA	NA	NA	NA	NA	NA	NA	NA	NA
ENSP00000312734	1.96	2.14	2.51	2.55	1.13	1.19	1.25	0.79	2.09	2.57	2.31	2.75	1.43	1.02	1.27	1.28	0	0	0	0	NA	NA	NA	NA	NA	NA	NA	NA	NA	NA	NA	NA	NA	NA	NA	NA	NA	NA	NA	NA	NA	NA	NA	NA
ENSP00000312999	6.49	6.06	5.18	5.13	3.1	3.39	2.31	1.15	3.77	2.7	4.41	4.06	2.65	5.12	2.87	2.46	5.51	5.46	3.82	5.37	0	0	0	0	0	1.36	1.27	0	1.19	0	0	0	1.59	1.05	0.81	0.71	0	0	0	0	0	0	1.04	1.08
ENSP00000313007	NA	NA	NA	NA	NA	NA	NA	NA	NA	NA	NA	NA	NA	NA	NA	NA	NA	NA	NA	NA	1.34	1.03	1.18	1.3	0	0	0	0	1.38	1.17	1.05	1.2	0	0	0	0	0	0	0	0	1.12	1.09	1.09	1.2
ENSP00000313061	NA	NA	NA	NA	NA	NA	NA	NA	NA	NA	NA	NA	NA	NA	NA	NA	NA	NA	NA	NA	1.09	0.88	0.92	1.46	0.76	0	0	0	1.56	1.21	1.08	1.04	0	0	1.5	0	0	0	0	0	1.85	2.84	1.88	2.32
ENSP00000313129	0	0	0	0	0	0	0	0	0	0	0	0	0	0	0	0	0	0	0	0	NA	NA	NA	NA	NA	NA	NA	NA	NA	NA	NA	NA	NA	NA	NA	NA	NA	NA	NA	NA	NA	NA	NA	NA
ENSP00000313164	0	0	0	0	0	0	0	0	0	0	0	0	0	0	0	0	0	0	0	0	0	0	0	0	0	0	1.31	1.01	1.76	0.82	1.11	1.16	2.23	1.27	0.6	1.01	1.23	1.65	0.99	1.36	2.63	2.77	2.02	2.38
ENSP00000313199	0	0	0	0	0.8	1.14	1.05	0.8	0	0	0	0	1.35	1.22	1.19	1.36	0	0	0	0	5.03	4.05	4.64	3.66	1.1	0	0	0	1.32	1.34	1.53	1.37	0	0	0	0	4.12	5.77	4.95	4.26	0	1.48	1.48	1
ENSP00000313327	0	0	0	0	0.8	1.14	1.05	0.8	0	0	0	0	1.35	1.22	1.19	1.36	0	0	0	0	5.03	4.05	4.64	3.66	1.1	0	0	0	1.32	1.34	1.53	1.37	0	0	0	0	4.12	5.77	4.95	4.26	0	1.48	1.48	1
ENSP00000313420	1.21	1.45	1.34	1.05	0	0	0	0	0	0	0	0	1.36	0.87	1.31	1.63	0	0	0	0	1.43	1.09	1.45	1.23	0	0	0	0	1.64	0.91	1.28	1.53	0	0	0	0	0	0	0	0	1.08	1.11	1.45	1.34
ENSP00000313567	0	0	0	0	0	0	0	0	0	0	0	0	0	0	0	0	1	0	0	0	NA	NA	NA	NA	NA	NA	NA	NA	NA	NA	NA	NA	NA	NA	NA	NA	NA	NA	NA	NA	NA	NA	NA	NA
ENSP00000313603	0	0	0	0	0	0	0	0	0	0	0	0	0	0	0	0	0	0	0	0	NA	NA	NA	NA	NA	NA	NA	NA	NA	NA	NA	NA	NA	NA	NA	NA	NA	NA	NA	NA	NA	NA	NA	NA
ENSP00000314067	1.31	1.2	0	0	0	0	0	0	0	0	0	0	0	0	0	0	0	0	0	0	0	0	0	0	0	0	0	0	0	0	0	0	0	0	0	0	0	0	0	0	0	0	0	0
ENSP00000314414	0.98	1.54	1.33	0.66	0	0	0	0	1.18	0	0.75	0	0	0	0	0	0	0	0	0	0	0	0	0	0	0	0	0	0	0	0	0	0	0	0	0	0	0	0	0	0	0	0	0
ENSP00000314458	0	0	0	0	0.8	0.97	0	0.9	0	0	0	0	2.55	1.96	2.57	2.69	3.12	1.25	1.49	3.07	0	0.74	0.72	0	0	0	1.87	1.85	0	0	0	0	0	0	0	0	0	0	0	0.89	3.02	0.9	0.57	2.94
ENSP00000314568	NA	NA	NA	NA	NA	NA	NA	NA	NA	NA	NA	NA	NA	NA	NA	NA	NA	NA	NA	NA	0	0	0	0	0	0	0	0	0	0	0	0	0	0	0	0	0	0	0	0	0	0	0	0
ENSP00000314733	2.72	2.79	2.18	2.23	0	0	0	0	0	0	0	0	0	0	0	0	0	0	0	0	1.19	0.83	1.29	1.5	0	0	0	0	0	0	0	0	0	0	0	0	0	0	0	0	0	0	0	0
ENSP00000314850	0	0	0	0	0	0	0	0	0	0	0	0	0	0	0	0	0	0	0	0	NA	NA	NA	NA	NA	NA	NA	NA	NA	NA	NA	NA	NA	NA	NA	NA	NA	NA	NA	NA	NA	NA	NA	NA
ENSP00000315130	2.03	0.5	0.75	0.6	0	0	0	0	0	0	0	0	0	0	0	0	1.62	1.71	1.96	2.42	NA	NA	NA	NA	NA	NA	NA	NA	NA	NA	NA	NA	NA	NA	NA	NA	NA	NA	NA	NA	NA	NA	NA	NA
ENSP00000315205	NA	NA	NA	NA	NA	NA	NA	NA	NA	NA	NA	NA	NA	NA	NA	NA	NA	NA	NA	NA	0	0	0	0	0	0	0	0	0	0	0	0	0	0	0	0	0	0	0	0	0.96	1.19	1.45	1.76
ENSP00000315284	0	0	0	0	0	0	0	0	1.12	1.5	1.12	1.3	0	0	0	0	0	0	0	0	NA	NA	NA	NA	NA	NA	NA	NA	NA	NA	NA	NA	NA	NA	NA	NA	NA	NA	NA	NA	NA	NA	NA	NA
ENSP00000315328	1.59	1.06	0.99	1.22	0	0	0	0	1.34	1.09	1.25	1.5	0	0	0	0	0	0	0	0	NA	NA	NA	NA	NA	NA	NA	NA	NA	NA	NA	NA	NA	NA	NA	NA	NA	NA	NA	NA	NA	NA	NA	NA
ENSP00000315388	0	0	0	0	0	0	0	0	1.12	1.5	1.12	1.3	0	0	0	0	0	0	0	0	NA	NA	NA	NA	NA	NA	NA	NA	NA	NA	NA	NA	NA	NA	NA	NA	NA	NA	NA	NA	NA	NA	NA	NA
ENSP00000315411	0	0	0	0	0	0	0	0	1.12	1.5	1.12	1.3	0	0	0	0	0	0	0	0	NA	NA	NA	NA	NA	NA	NA	NA	NA	NA	NA	NA	NA	NA	NA	NA	NA	NA	NA	NA	NA	NA	NA	NA
ENSP00000315474	0	0	0	0	0	0	0	0	0	0	0	0	0	0	0	0	0	0	0	0	0	0	0	0	0	0	0	0	0	0	0	0	0.87	0.69	2.11	1.2	2.29	0	1.87	0.99	1.28	1.41	1.79	2.25
ENSP00000315757	57.25	37.43	45.05	52.36	40.59	45.26	40.4	28.6	36.2	42.81	52.8	49.9	38.87	34.53	31.66	44.69	61.57	64.63	54.27	49.35	17.4	17.88	18.34	15.61	11.69	11.1	16.06	15.89	10.35	13.07	10.55	10.44	8.99	14.31	7.51	16.27	21.05	18.42	21.3	20.41	18.61	19.4	20.25	19.06
ENSP00000315859	0	0	0	0	0	0	0	0	0	0	0	0	0	0	0	0	0	0	0	0	NA	NA	NA	NA	NA	NA	NA	NA	NA	NA	NA	NA	NA	NA	NA	NA	NA	NA	NA	NA	NA	NA	NA	NA
ENSP00000316029	10.03	7.96	10.46	10.27	2.12	1.59	2.15	1.71	1.33	1.99	2.31	1.6	5.46	8.37	6.73	6.98	19.97	12.33	15.99	19.42	6.34	4.29	5.59	4.24	1.25	1.26	1.66	1.47	3.02	1.41	1.6	2.76	0.6	3.68	0.29	0.56	4.88	3.65	8.35	5.06	32.46	41.54	23.55	22.73
ENSP00000316042	NA	NA	NA	NA	NA	NA	NA	NA	NA	NA	NA	NA	NA	NA	NA	NA	NA	NA	NA	NA	0	0	0	0	0	0	0	0	1.85	1.17	1.53	0	0	0	0	0	0	0	0	0	0	0	0	0
ENSP00000316460	0	0	0	0	0	0	0	0	0	1.5	0	0	0	0	0	0	0	0	0	0	NA	NA	NA	NA	NA	NA	NA	NA	NA	NA	NA	NA	NA	NA	NA	NA	NA	NA	NA	NA	NA	NA	NA	NA
ENSP00000316729	NA	NA	NA	NA	NA	NA	NA	NA	NA	NA	NA	NA	NA	NA	NA	NA	NA	NA	NA	NA	0	0.74	0.72	0	0	0	1.87	1.85	0	0	0	0	0	0	0	0	0	0	0	0.89	1.45	0.9	0.57	2.94
ENSP00000316772	0	0	0	0	0	0	0	0	0	0	0	0	0	0	0	0	0	0	0	0	0	0	0	0	0.92	0.88	0	0.83	0.98	1.3	0.78	1.06	0	0	0	0	0	0	0	0	1.23	1.21	0.97	1.23
ENSP00000316779	0	0	0	0	0	0	0	0	1.12	1.5	1.12	1.3	0	0	0	0	0	0	0	0	NA	NA	NA	NA	NA	NA	NA	NA	NA	NA	NA	NA	NA	NA	NA	NA	NA	NA	NA	NA	NA	NA	NA	NA
ENSP00000316879	0	0	1.27	0	0	0	0	0	0	0	0	0	0	0	0	0	0	0	0	0	NA	NA	NA	NA	NA	NA	NA	NA	NA	NA	NA	NA	NA	NA	NA	NA	NA	NA	NA	NA	NA	NA	NA	NA
ENSP00000316905	0	0	0	0	0	0	0	0	1.26	1.3	1.17	1.17	0	0	0	0	0	0	0	0	NA	NA	NA	NA	NA	NA	NA	NA	NA	NA	NA	NA	NA	NA	NA	NA	NA	NA	NA	NA	NA	NA	NA	NA
ENSP00000317123	1.37	0	1.26	0	0	0	0	0	0	0	0	0	0	0	0	0	0	0	0	0	NA	NA	NA	NA	NA	NA	NA	NA	NA	NA	NA	NA	NA	NA	NA	NA	NA	NA	NA	NA	NA	NA	NA	NA
ENSP00000317141	10.24	9.76	10.46	10.65	3.39	3.55	1.08	0.76	1.23	1.32	0.52	0.44	0	0	0	0	3.65	4.37	2.97	2.66	2.6	2.85	2.35	2.44	0	0	0	0	0	0	0	0	0	0	0	0	0	0	0	0	3.74	4.53	3.94	3.24
ENSP00000317257	1.24	1.06	0.9	1.18	0	0	0	0	0.84	1.14	1.42	1.36	1.13	1	1.32	0.88	0	0	0	0	0	0	0	0	1.21	1.02	1.2	1.32	0	0	0	0	0	0	0	0	1.18	1.49	1.3	1.16	1.17	1.34	1.07	1.05
ENSP00000317334	1.28	0.96	1.23	1.18	0	0	0	0	0	0	0	0	0	0	0	0	0	0	0	0	1.14	1.15	0.88	0.94	0.83	0.86	0.89	0	1.59	1.14	1.27	1.04	1.28	1.5	2.81	1.28	1.33	1.34	1.03	0.95	1.21	1.23	1.06	1.05
ENSP00000317360	0	0	0	0	0	0	0	0	0	0	0	0	0	0	0	0	0	0	0	0	0.85	0.82	1.1	1.02	0	0	0	0	1.13	1.04	1.15	1.04	0	0	0	0	0	0	0	0	0.89	0.56	0.96	1
ENSP00000317362	0	0	0	0	0	0	0	0	0	0	0	0	0	0	0	0	0	0	0	0	NA	NA	NA	NA	NA	NA	NA	NA	NA	NA	NA	NA	NA	NA	NA	NA	NA	NA	NA	NA	NA	NA	NA	NA
ENSP00000317374	NA	NA	NA	NA	NA	NA	NA	NA	NA	NA	NA	NA	NA	NA	NA	NA	NA	NA	NA	NA	1	1.25	1.03	1.32	3.1	2.23	2.34	2.1	1.26	1.3	0.93	1.14	1.49	0.84	0.77	1.57	1.01	1.01	1.01	1.28	0.88	1.52	0.89	1.14
ENSP00000317399	0.93	0.85	1.1	0.85	0	0	0	0	0	0	0	0	1.23	0	0	0	0	0	0	0	1.24	3.05	3.81	1.13	0	0	0	0	3.02	2.81	3.22	2.79	3.16	1.13	1.99	1.04	1.19	1.71	1.35	2.83	3.24	3.46	3.94	2.19
ENSP00000317578	1.41	1.31	1.14	1.12	0	0	0	0	0	0	0	0	1.39	1.03	1.45	1.16	0	0	0	0	1.22	1.35	1.4	1.25	1.51	1.03	0.9	0.89	1.22	1.24	1.28	1.3	1.55	1.36	0.72	1.62	1.18	1.36	1.18	1.33	1.28	1.37	1.19	1.16
ENSP00000317600	0	0	1.27	0	0	0	0	0	0	0	0	0	0	0	0	0	0	0	0	0	NA	NA	NA	NA	NA	NA	NA	NA	NA	NA	NA	NA	NA	NA	NA	NA	NA	NA	NA	NA	NA	NA	NA	NA
ENSP00000317697	4.36	4.02	4.58	4.21	11	13.12	11.36	8.8	0	0	0	0	4.48	2.61	3.27	2.93	11.53	7.33	7.07	7.84	2.51	2.72	2.12	2.24	4.49	4.84	4.53	3.74	0.59	1.95	0	0.58	0	0.89	0	0.78	2.42	3	3.31	2.29	2.25	3	2.49	2.21
ENSP00000317780	NA	NA	NA	NA	NA	NA	NA	NA	NA	NA	NA	NA	NA	NA	NA	NA	NA	NA	NA	NA	0	0	0	0	0	0	0	0	0	0	0	0	0	0	0	0	0	0	0	0	0	0	0	0
ENSP00000317788	1.06	1.76	1.61	0.83	0.87	0.46	0.35	0.51	14.5	12.65	14.41	12.61	1.55	1	0.89	2.72	5.7	6.69	9.08	7.98	1.89	2.28	2.32	2.39	1.61	3.85	2.84	2.25	3.69	3.71	3.94	3.6	3.73	6.14	6.68	4.41	3.37	3.03	5.67	3.76	6.6	5.41	6.15	6.64
ENSP00000318012	0	0	0	0	0	0	0	0	0.91	1.95	2.69	0.91	1.13	1	0	0	3.56	0.88	0	0.74	0	0	0	0	0	0	0	0	3.66	2.78	1.8	2.24	0	2.99	3.4	0	1.53	0	1.76	0.56	2.6	2.56	1.83	2.04
ENSP00000318195	2.53	4.36	4.25	4.6	0	0	0	0	5.96	4.64	7.7	5.28	1.97	3.51	1.93	2.78	11.26	10.05	11.53	10.98	4.06	4.23	5.59	6.12	0	0.65	0	0.77	10.5	9.52	10.73	10.67	5.04	9.03	14.49	5.1	11.92	5.77	12.31	8.46	8.62	8.51	12.46	10.19
ENSP00000318197	2.84	2.13	2.56	2.61	2.07	1.76	2.28	0.38	0	0	0	0	0.86	0	0	0	4.33	3.65	4.77	4.01	0	0	0	1.04	0	0	0.66	0	0	0	0	0	0	1.22	0	0	0	0	4.08	1.91	2.69	2.22	2.42	2.36
ENSP00000318415	NA	NA	NA	NA	NA	NA	NA	NA	NA	NA	NA	NA	NA	NA	NA	NA	NA	NA	NA	NA	0	0	0	0	0	0	0	0	0	0	0	0	0	0	0	0	0	0	0	0	1.35	1.23	0	0
ENSP00000318575	0	0	0	0	2.07	1.76	4.2	0.38	0	0	0	0	0.86	0	0	0	4.6	3.65	4.77	4.01	0	0	0	0	0	0	0.66	0	0	0	0	0	0	0	0	0	0	0	0	0	1.76	1.15	1.46	1.5
ENSP00000318635	NA	NA	NA	NA	NA	NA	NA	NA	NA	NA	NA	NA	NA	NA	NA	NA	NA	NA	NA	NA	0	0	0.65	0	0	0	0	0	0	0	0	0	0	0	0	0	0	0	0	0	0	0	1.24	1.15
ENSP00000318687	0.84	1.72	0.51	0.83	0	0	0	0	0	0	0	0	0	0	0	0	0	0	0	0	NA	NA	NA	NA	NA	NA	NA	NA	NA	NA	NA	NA	NA	NA	NA	NA	NA	NA	NA	NA	NA	NA	NA	NA
ENSP00000318697	0.77	0.98	0.81	0.8	0	0.27	0	0	0	0	0	0	0	0	0	0	5.76	5.09	4.66	5.27	5.11	5.94	5.59	6.39	2.52	2.21	2.06	1	4.88	7.67	4.79	2.01	2.93	1.92	1.48	3.04	4.89	3.54	3.52	4.14	14.99	16.93	12.34	13.55
ENSP00000318772	NA	NA	NA	NA	NA	NA	NA	NA	NA	NA	NA	NA	NA	NA	NA	NA	NA	NA	NA	NA	0	0	0	0	0	0	0	0	0	0	0	0	0	0	0	0	1.32	1.48	0	1.44	1.12	1.27	0	1.29
ENSP00000318822	5.63	1.9	4.76	6.52	0	0	0	0	0	0	0	0	0	0	0	0	0	0	0	0	0	0	0	0	0	0	0	0	0	0	0	0	0	0	0	0	0	0	0	0	0	0	0	0
ENSP00000319096	3.43	2.91	3.39	3.8	0	0.66	0.9	0	0	0.54	0.57	0	0	0	0	0	1.55	0	0	0	0.87	1.01	0.79	1.46	0	0	0	0	0	0	0	0	0	0	0	0	0	0	1.23	0	0	0	0	0
ENSP00000319139	0	0	0	0	0	0	0	0	0	0	0	0	0	0	0	0	0	0	0	0	NA	NA	NA	NA	NA	NA	NA	NA	NA	NA	NA	NA	NA	NA	NA	NA	NA	NA	NA	NA	NA	NA	NA	NA
ENSP00000319200	0	0	0	0	0	0	0	0	0	0	0	0	0	0	0	0	0	0	0	0	NA	NA	NA	NA	NA	NA	NA	NA	NA	NA	NA	NA	NA	NA	NA	NA	NA	NA	NA	NA	NA	NA	NA	NA
ENSP00000319286	0	0	0	0	0	0	0	0	0	0	0	0	0	0	0	0	0	0	0	0	0	0	0	0	0	0	0	0	0	0	0	0	0	0	0	0	0	0	0	0	0	0	1.49	0
ENSP00000319361	1.95	2.91	2.52	1.73	0	0	0	0	1.18	0	0.75	0	0	0	0	0	0	0	0	0	0	0	0	0	0	0	0	0	0	0	0	0	0	0	0	0	0	0	0	0	0	0	0	0
ENSP00000319690	0	0	0	0	1.85	1.36	1.4	0.82	0	0	0	0	2.08	2.27	1.01	3.63	7.68	4.24	4.98	5.53	2.81	2.06	2.32	3.01	0.85	1.32	0.82	1.01	3.66	3.36	1.67	1.99	8.53	4.64	3.91	3.3	1.58	1.05	1.48	1.11	2.53	2.79	2.19	2.8
ENSP00000320168	0	0	0	0	0	0	0	0	0	0	0	0	0	0	0	0	0	0	0	0	NA	NA	NA	NA	NA	NA	NA	NA	NA	NA	NA	NA	NA	NA	NA	NA	NA	NA	NA	NA	NA	NA	NA	NA
ENSP00000320171	31.91	30.68	30.91	31.17	17.34	14.81	17.98	13.56	7.28	7.35	11.98	8.35	0.46	4.36	0	3.97	18.26	19.12	15.61	13.67	13.48	15.74	16.25	14.59	19.08	23.36	21.54	22.31	5.69	7.86	9.23	6.43	4.7	8	7.69	5.33	5.28	3.22	2.73	3.52	15.38	15.43	18.09	18.37
ENSP00000320176	1.16	1.36	1.03	1.32	0	0	0	0	0	0	0	0	2.73	2.58	3.13	1.52	2.08	2.62	2.75	2.2	0	0	1.35	0	0	0	0	0	0	0	0	0	0	0	0	0	0	0	0	0	0	0	0.9	0
ENSP00000320295	9.87	7.39	7.62	8.9	6.89	6.24	2.68	0.9	2.24	2.48	2.09	2.63	1.03	0.63	0.85	1.04	22.44	23.04	19.18	21.54	7.82	7.98	7.83	7.67	3.28	4.42	2.61	1	5.91	8.54	5.87	3.01	5.85	3.92	1.48	5.28	8.2	7.58	7.63	7.05	16.63	18.23	12.34	14.79
ENSP00000320309	0	0	0	0	0	0	0	0	0	0	0	0	0	0	0	0	0	0	0	0	NA	NA	NA	NA	NA	NA	NA	NA	NA	NA	NA	NA	NA	NA	NA	NA	NA	NA	NA	NA	NA	NA	NA	NA
ENSP00000320319	4.04	2.45	3.2	4	0	0	0	0	0	0	0	1.19	0	0	0	0	0	0	0	0	0.84	0	1.07	1.23	0.76	0	0	0	0	0	0	0	0	1.49	0.76	1.45	1.23	0	0	0.93	0	0	0	0
ENSP00000320324	NA	NA	NA	NA	NA	NA	NA	NA	NA	NA	NA	NA	NA	NA	NA	NA	NA	NA	NA	NA	1.23	1.13	1.15	0.87	1.71	0	0	0	0	0	0	0	0	1.18	0	1.25	1.27	0	1.33	0	1.59	1.08	1.04	1.09
ENSP00000320516	1.3	0.84	0.75	1.05	0	0	0	0	1.06	1.03	1.19	1.2	1.1	1.25	1.32	1.27	1.18	1.21	1.29	0	1.24	1.29	0	1.16	0	0	0	0	0	0	0	0	0	0	0	0	1.17	1.05	1.05	1.67	0	0	0	0
ENSP00000320866	2.52	4.22	3.06	2.88	0	0.49	0	0	1.59	1.4	2.23	1.79	0	0	0	0	0.95	0.99	0.96	0.68	1.05	1.28	0.94	2.49	0	0.84	0.74	0	0	1.09	0.75	1.29	1.42	1.28	0.87	0.92	1.19	0	1.12	0.69	2.07	2.7	2.77	0.94
ENSP00000321070	1.03	1.2	1.15	1.13	0	0	0	0	0.69	0.67	1.02	0.71	0	0	0	0	0	0	0	0	2.26	2.23	2.26	2.5	0	0	0	0	2.26	2.7	2.51	2.07	0	0	0	0	0	0	0	0	2.38	2.35	2.14	2.61
ENSP00000321259	0	2.3	2.36	2.59	0.81	1.19	1.33	0	0	0	0	0	0	0	0	0	2.66	1.08	1.02	1.04	5.38	7.83	9.21	6.11	2.07	5.13	4	3.09	1.95	2.6	1.81	2.6	0.91	0.83	2.96	0.92	1	0	1.63	1.17	6.66	5.34	7.31	5.11
ENSP00000321365	NA	NA	NA	NA	NA	NA	NA	NA	NA	NA	NA	NA	NA	NA	NA	NA	NA	NA	NA	NA	0	0	0	0	0	0	0	0	0	0	0	0	0	0	0	0	0	0	0	0	0	0	0	0
ENSP00000321389	1.23	1.41	1.41	1.31	26.65	28.33	27.17	26.52	0	0	0	0	24.34	34.87	25.29	32.25	30.87	39.8	40.15	43.33	14.73	12.01	17.55	14.24	19.88	18.13	16.1	17.09	22.12	16.69	24.46	17.59	23.14	15.33	13.7	16.15	12.95	11.65	13.27	10.31	31.48	29.82	35.97	34.04
ENSP00000321606	0	0	0	0	0	0	0	0	0	0	0	0	0	0	0	0	0	0	0	0	0	0	0	0	0	0	0	0	0	0	0	0	0	0	0	0	0	0	0	0	0	0	0	0
ENSP00000321744	12.9	10.08	10.15	10.83	20.03	17.78	18.34	18.35	13	14.64	12.92	15.43	31.24	35.61	30.42	29.82	51.56	48.57	62.17	54.59	25.58	23.64	26.27	21.97	7.57	8.54	6.88	8.35	17.42	20.65	21.81	19.48	12.33	13.26	8.48	13.57	20.27	24.8	21.54	21.03	40.21	36	41.17	38.76
ENSP00000322016	0	0	0	0	0	0	0	0	0	0	0	0	0	0	0	0	0	0	0	0	0	0	0	0	0	0	0	0	0	0	0	0	0	0	0	0	0	0	0	0	0	0	0	0
ENSP00000322036	0	0	0	0	0	0	0	0	0	0	0	0	0	0	0	0	0	0	0	0	0	0	0	0	0	0	0	0	0	0	0	0	0	0	0	0	0	0	0	0	0	0	0	0
ENSP00000322147	NA	NA	NA	NA	NA	NA	NA	NA	NA	NA	NA	NA	NA	NA	NA	NA	NA	NA	NA	NA	0	0	0	0	2.31	1.03	0	1	0	0	0	0	0	0	0	0	0	0	0	0	0	0	0	0
ENSP00000322341	NA	NA	NA	NA	NA	NA	NA	NA	NA	NA	NA	NA	NA	NA	NA	NA	NA	NA	NA	NA	0	0	0	0	0.74	0	0.76	0	0	0	0	0	0	0	0	0	0	0	0	0	0	0.71	0.61	0
ENSP00000322419	0	0	0	0	0	0	0	0	0	0	0	0	2.49	3.74	2.46	1.93	5.69	4.88	7.66	6.08	0	0	0	0	0	0	0	0	0	1.3	1.27	2.87	0	1.11	0	2.56	0.99	0	1.02	0.8	1.08	2.63	1.4	2.43
ENSP00000322421	0	0	0	0	0	0	0.43	0	0	0	0	0	1.46	2.07	1.17	3.29	8.32	17.37	10.08	23.41	0	0	0	0	0.83	0	0	0	0.44	0	0	0	0	0	0	0	1.24	0.69	0.38	1.44	7.71	7.2	9.24	3.33
ENSP00000322439	3.97	4.51	4.06	3.9	0	0	0	0	3.31	3.47	3.69	3	2.42	2.29	2.81	2.23	0	0.99	1.82	1.07	1.35	1.08	1.24	0.82	0	0	0	0	1.36	1.07	1.21	1.32	1.08	1.13	1.63	0	1.24	1.13	1.15	1.13	1.04	1.09	1.25	1.51
ENSP00000322577	3.57	2.02	3.52	3.14	0	0	0	0.69	1.25	0	1.93	1.07	0.48	0.65	0.68	0	2.91	1.89	4.01	3.38	0.84	2.47	2.34	0.75	0	0	0	0	0.96	2.7	2.7	0.78	1.48	0.95	0.77	2.07	0	1.59	0.49	0.75	4.88	3.55	2.6	2.4
ENSP00000322716	0	0	0	0	0	0	0	0	0	0	0	0	0	0	0	0	0	0	0	0	NA	NA	NA	NA	NA	NA	NA	NA	NA	NA	NA	NA	NA	NA	NA	NA	NA	NA	NA	NA	NA	NA	NA	NA
ENSP00000322749	1.42	1.78	2.15	1.91	0	0	0	0	3.05	2.7	3.05	2.35	0	0	0	0	0	0	0	0	1.16	1.21	1.23	1.22	0.98	0	1.91	0.82	2.9	1.04	1.11	1.25	1.08	2.92	1.49	0.89	1.39	0.88	2.38	1.25	3.15	2.87	3.67	3.17
ENSP00000322777	0	0	0	0	0	0	0	0	1.42	0	1.4	0	0	0	0	0	0	0	0	0	NA	NA	NA	NA	NA	NA	NA	NA	NA	NA	NA	NA	NA	NA	NA	NA	NA	NA	NA	NA	NA	NA	NA	NA
ENSP00000323421	0	0	0	0	0	0	0	0	0	0	0	0	0	0	0	0	0	0	0	0	NA	NA	NA	NA	NA	NA	NA	NA	NA	NA	NA	NA	NA	NA	NA	NA	NA	NA	NA	NA	NA	NA	NA	NA
ENSP00000323737	0	0	1.27	0	0	0	0	0	0	0	0	0	0	0	0	0	0	0	0	0	NA	NA	NA	NA	NA	NA	NA	NA	NA	NA	NA	NA	NA	NA	NA	NA	NA	NA	NA	NA	NA	NA	NA	NA
ENSP00000323856	26.3	25.97	27.38	24.72	0	0.93	1.13	0.89	11.67	12.28	14.93	12.54	0	0	0	0	4.44	4.18	3.27	2.27	6.88	6.11	5.75	6.36	0	0	0	0	3.16	1.39	0	0	3.43	4.08	3.79	2.89	0	0	0	0	6.03	6.7	6.14	5.06
ENSP00000324074	0	0	1.2	0	0	0	0	0	0	0	0	0	0	0	0	0	0	1.16	0	1.03	0	0	0	0	0	0	0	0	0	0	0	0	0	0	1.12	0	0.98	0	0.91	0.58	0.87	0.69	0.8	0.66
ENSP00000324105	6.8	5.45	4.05	4.86	8.44	8.82	8.04	6.82	2.11	2.41	2.44	2.55	3.32	2.24	4.37	3.19	8.73	8.01	8.06	8.15	0.94	1.43	1.56	1.06	2.17	2.54	2.32	2.3	1.39	1.06	0.94	2.09	0	1.41	0	0	0.81	0	1.05	1.04	4.23	2.29	2.45	3.82
ENSP00000324173	10.74	11.93	9.97	11.1	1.03	1.88	0	1.38	9.9	9.87	8.92	9.07	2.8	2.99	3.43	1.77	7.2	7.65	9.75	7.67	2.19	1.94	2.33	2.28	0	1.03	2.34	1.65	0	0	1.16	0	3.04	4.57	1.68	3.42	0.97	2.19	0.64	0.98	3.66	2.5	1.94	2.1
ENSP00000324422	0	0	0	0	0	0.63	0.74	1.34	0.79	0.71	0.71	0.68	0	0	0	0	0.93	1.01	0	0.92	1.61	1.93	1.51	1.82	0	0	0	0	0	0	0	0	0	1.44	1.17	0.97	0.68	1.12	0.68	0.68	0	0	0	0
ENSP00000324511	0	0	0	0	0	0	0	0	1.1	1.57	1.17	1.43	4.76	5.56	5.8	5.28	3.41	2.76	4.05	3.72	NA	NA	NA	NA	NA	NA	NA	NA	NA	NA	NA	NA	NA	NA	NA	NA	NA	NA	NA	NA	NA	NA	NA	NA
ENSP00000324549	0	0	0	0	0	0	0	0	0	0	0	0	0	0	0	0	1	0	0	0	NA	NA	NA	NA	NA	NA	NA	NA	NA	NA	NA	NA	NA	NA	NA	NA	NA	NA	NA	NA	NA	NA	NA	NA
ENSP00000324573	2.47	2.54	2.21	2.26	0	0	0	0	0	0	0	0	1.87	0	1.9	1.31	4.26	2.2	2.22	2.87	0	0	0	0	0	0	0	0	0	0	0	0	0	0	0	0	0	0	0	0	0	0	0	0
ENSP00000324740	NA	NA	NA	NA	NA	NA	NA	NA	NA	NA	NA	NA	NA	NA	NA	NA	NA	NA	NA	NA	2.06	1.91	1.89	2.46	1.04	1.55	0	0	1	1.22	0	0	0	0	0	0.94	0	0	0	0	2.34	3.2	2.57	2.34
ENSP00000325002	NA	NA	NA	NA	NA	NA	NA	NA	NA	NA	NA	NA	NA	NA	NA	NA	NA	NA	NA	NA	0	0	0	0	0	0	0	0	0	0	0	0	0	0	0	0	0	0	0	0	0	0	0	0
ENSP00000325136	NA	NA	NA	NA	NA	NA	NA	NA	NA	NA	NA	NA	NA	NA	NA	NA	NA	NA	NA	NA	1.99	2.31	2.21	2.25	0	0	0	0	0	0.99	0	0	0	0	0	0	0	0	0.7	0	1.08	0	0.83	0.83
ENSP00000325174	NA	NA	NA	NA	NA	NA	NA	NA	NA	NA	NA	NA	NA	NA	NA	NA	NA	NA	NA	NA	0	0	0	0	0	0	0	0	0	0	0	0	0	0	0	0	0	0	0	0	0	0	0	0
ENSP00000325240	4.95	4.24	5.26	5.46	3.9	4.57	3.41	3.74	6.93	6.76	6.06	8.59	3.8	3.72	3.34	3.34	2.67	3.37	3.21	3.24	0.88	1.29	0.97	0.87	1.02	0.85	0.92	0.63	1.29	1.33	1	1.25	3	2.42	1.52	2.95	2.92	3.44	1.92	2.43	1.08	1.05	1.05	1.38
ENSP00000325376	0	0	0	0	0	0	0	0	0	0	0	0	0	0	0	0	0	0	0	0	0	0	0	0	0	0	0	0	4.31	3.88	3.05	4.48	0	0	0	0	4.46	2.86	3.65	3.91	3.84	4.76	3.8	4.12
ENSP00000325425	1.25	1.41	1.04	1.12	0	0	0	0	0	0	0	0	0	0	0	0	0	0	0	0	0	0	0	0	1.05	1.04	0	1.04	0	0	0	0	0	0	0	0	0	0	0	0	0	0	0	0
ENSP00000325462	0	0	0	0	0	0	0	0	0	0	0	0	1	1.05	0	0	0	0	0.99	0	NA	NA	NA	NA	NA	NA	NA	NA	NA	NA	NA	NA	NA	NA	NA	NA	NA	NA	NA	NA	NA	NA	NA	NA
ENSP00000325548	1.24	0.79	1.23	1.36	0	0	0	0	2.59	2.23	2.47	2.72	1.2	0.83	1.1	1.42	1.42	0	1.41	0.92	1.14	1.14	0.91	1.1	1.04	0	0	0	1.56	1.61	1.17	0.99	1.84	0.9	0.94	1.17	1.33	1.52	1.07	1.01	3.23	0.84	0.57	0.47
ENSP00000325722	NA	NA	NA	NA	NA	NA	NA	NA	NA	NA	NA	NA	NA	NA	NA	NA	NA	NA	NA	NA	0	0	0	0	0	0	0	0	0	0	0	0	0	0	0	0	0	0	0	0	0	0	0	0
ENSP00000325732	0	0	0	0	0	0	0	0	0	0	0	0	0	0	0	0	0	0	0	0	0	0	0	0	0	0	0	0	4.31	3.88	3.05	4.48	0	0	0	0	4.46	2.86	3.65	3.91	3.84	4.76	3.8	4.12
ENSP00000325756	1.24	0.79	1.23	1.36	0	0	0	0	2.59	2.23	2.47	2.72	1.2	0.83	1.1	1.42	1.42	0	1.41	0.92	1.14	1.14	0.91	1.1	1.04	0	0	0	1.56	1.61	1.17	0.99	1.84	0.9	0.94	1.17	1.33	1.52	1.07	1.01	3.23	0.84	0.57	0.47
ENSP00000325817	0	0	0	0	0	0	0	0	0	0	0	0	0	0	0	0	1	0	0	0	NA	NA	NA	NA	NA	NA	NA	NA	NA	NA	NA	NA	NA	NA	NA	NA	NA	NA	NA	NA	NA	NA	NA	NA
ENSP00000325875	5.77	5.7	6.02	5.66	3.03	2.67	2.89	2.94	11.07	10.19	15.33	11.54	3.18	2.61	0	0.77	15.78	18.83	17.43	13.84	9.28	10.61	8.5	10.08	1.1	0.74	0.58	0.63	9.32	5.51	5.74	8.14	4.96	3.83	2.46	3.79	6.95	4.76	7.95	7.81	7.33	6.33	7.01	5.06
ENSP00000325905	1.11	1.16	0.71	1.08	0	0	0	0	0	0	0	0	0.99	0.94	3.05	0	0	0	0	0	NA	NA	NA	NA	NA	NA	NA	NA	NA	NA	NA	NA	NA	NA	NA	NA	NA	NA	NA	NA	NA	NA	NA	NA
ENSP00000325992	0	0	0	0	0	0	0	0	0	0	0	0	1	1.05	0	0	0	0	0.99	0	NA	NA	NA	NA	NA	NA	NA	NA	NA	NA	NA	NA	NA	NA	NA	NA	NA	NA	NA	NA	NA	NA	NA	NA
ENSP00000326010	6.49	4.33	5.48	5.24	0.96	1.12	2.08	1.34	4.77	5.91	7.07	5.45	1.18	0.95	1.15	1.28	1.48	0	0	2.66	2.63	3.73	2.54	3.22	2.19	2.6	1.84	2.12	5.84	7.07	8.81	6.56	3	2.49	2.19	2.51	5.95	2.6	6.74	5.29	4.81	3.27	5.71	6.4
ENSP00000326029	0	0	0	0	0	0	0	0	0	0	0	0	1	1.05	0	0	0	0	0.99	0	NA	NA	NA	NA	NA	NA	NA	NA	NA	NA	NA	NA	NA	NA	NA	NA	NA	NA	NA	NA	NA	NA	NA	NA
ENSP00000326031	1.05	1	0.95	1.14	0	0	0	0	1.13	1.01	1.2	1.1	0	0	0	0	0	0	0.95	2.59	0	0	0	0	0	0	0	0	1.11	1.05	1.2	0.81	0	0	0	0	0.95	0	1.32	1.16	1.04	1.16	1.11	1.03
ENSP00000326042	2.84	2.13	2.56	2.61	2.07	1.76	2.28	0.38	0	0	0	0	0.86	0	0	0	4.33	3.65	4.77	4.01	0	0	0	1.04	0	0	0.66	0	0	0	0	0	0	1.22	0	0	0	0	4.08	1.91	2.69	2.22	2.42	2.36
ENSP00000326126	1.24	1.06	0.9	1.18	0	0	0	0	0.84	1.14	1.42	1.36	1.13	1	1.32	0.88	0	0	0	0	0	0	0	0	1.21	1.02	1.2	1.32	0	0	0	0	0	0	0	0	1.18	1.49	1.3	1.16	1.17	1.34	1.07	1.05
ENSP00000326172	2.47	2.48	1.89	2.16	0.92	1.04	1.05	0.83	1.93	2.08	2.41	2.3	1.28	1.05	0.66	0.91	1.29	0	0	0	NA	NA	NA	NA	NA	NA	NA	NA	NA	NA	NA	NA	NA	NA	NA	NA	NA	NA	NA	NA	NA	NA	NA	NA
ENSP00000326294	NA	NA	NA	NA	NA	NA	NA	NA	NA	NA	NA	NA	NA	NA	NA	NA	NA	NA	NA	NA	0	0	0	0	0	0	0	0	0	1.62	1.12	0	0	0	0	0	0	0	0	0	2.54	1.24	1.24	1.34
ENSP00000326381	4.72	5.04	5.05	2.94	0.79	0.76	1.69	0	1.02	1.03	1.1	1.1	1	0.88	0.86	1.03	5.94	5.25	6.24	5.03	5.22	3.89	2.16	3.6	0.82	0.85	1.05	0.92	1.2	2.51	1.89	2.32	1.68	0.76	1.26	0.92	2.88	0	0.89	1.16	2.29	2.4	2.49	2.46
ENSP00000326706	0	0	0	0	0	0	0	0	0	0	0	0	0	0	0	0	0	0	0	0	NA	NA	NA	NA	NA	NA	NA	NA	NA	NA	NA	NA	NA	NA	NA	NA	NA	NA	NA	NA	NA	NA	NA	NA
ENSP00000326888	0	0	0.84	0	0	0	0	0	0	0	0	0	0	0	0	0	0	0	0	0	NA	NA	NA	NA	NA	NA	NA	NA	NA	NA	NA	NA	NA	NA	NA	NA	NA	NA	NA	NA	NA	NA	NA	NA
ENSP00000326937	0	0	0	0	0	0	0	0	0	0	0	0	0	0	0	0	0	0	0	0	NA	NA	NA	NA	NA	NA	NA	NA	NA	NA	NA	NA	NA	NA	NA	NA	NA	NA	NA	NA	NA	NA	NA	NA
ENSP00000326970	0	0	0	0	0	0	0	0	0	0	0	0	1.5	1.08	1.29	0	1.49	2.32	1.39	1.12	NA	NA	NA	NA	NA	NA	NA	NA	NA	NA	NA	NA	NA	NA	NA	NA	NA	NA	NA	NA	NA	NA	NA	NA
ENSP00000327054	1.71	0.79	1.33	1.38	0	0	0	0	8.5	4.61	9	7.68	0	0	0	0	0	0	0	0	3.08	3.24	3.39	3.71	0	0	1.03	0	1.84	1.1	1.19	1.09	1.36	1.45	1.65	1.06	4.08	1.24	2.47	3.62	0.82	1.35	2.52	1.8
ENSP00000327070	7.96	7.43	5.96	7.08	0	0	0	0	5.06	5.61	4.81	5.45	11.86	7.89	9.79	12.1	8.22	9.45	9.86	13.67	4.07	4.54	5.47	4.3	0	0	0.44	0	2.65	3.44	4.14	2.4	3.03	4.27	3.01	4.87	6.21	3.75	3.64	6.28	4.92	4.36	7.3	2.99
ENSP00000327116	0	0	0	0	0	0	0	0	0	0	0	0	0	0	0	0	0	0	0	0	0	1.29	0	0	0	0	0	0	0	0	0	0	0	0	0	0	0	0	0	0	0	0	0	0
ENSP00000327137	0.87	1.52	0.68	0	2.38	3.81	4.09	3.01	0	0	0	0	1.14	1.91	1.15	2.02	6.26	7.22	5.39	8.37	1.95	2.1	2.16	1.7	1.89	0.82	2.28	1.19	0.76	0.64	2.6	2.2	4.49	2.94	3.03	2.26	3.57	0	3.45	5.17	2.22	1.7	1.7	3.79
ENSP00000327145	0	0	0	0	0	0	0	0	0	0	0	0	0	0	0	0	0.99	0.32	0.88	0.95	0	0	0	0	0	0	0	0.23	0	0	0	0	0	0	0	0	0	0	0	0.41	0.55	0	0.45	0
ENSP00000327191	0.64	0.9	0.95	0.98	0	0	0	0	0.99	0.7	1	0.98	0	0	0	0	0	0	0	0	1.06	1.07	1.1	1.06	0	0	0	0	0	0	0	0	0.71	1.42	1.43	1.02	1.04	0.94	1.16	1.4	1.84	2.35	2.32	2.59
ENSP00000327255	0	0	0	0	0	0	0	0	0	0	0	0	0	0	0	0	0	0	0	0	NA	NA	NA	NA	NA	NA	NA	NA	NA	NA	NA	NA	NA	NA	NA	NA	NA	NA	NA	NA	NA	NA	NA	NA
ENSP00000327268	1.38	1.11	0.92	1.35	0	0	0	0	0	0	0	0	0	0	0	0	0	0	0	0	0	0	0	0	0	0	0	0	0	0	0	0	2.16	1.05	0.87	1.25	0	0	0	0	0	1.68	0.85	1.09
ENSP00000327431	0	0	0	0	3.48	3.81	2.41	2.04	0	0	0	0	8.27	7.72	4.26	11.35	19.5	32.42	22.6	40.09	0.78	0.26	0.62	0.24	1.31	0.12	0.12	0.14	0.46	0	1.42	0.79	0.57	0.76	1.13	2.01	2.12	1.05	1.06	0.94	21.09	27.7	21.61	16.42
ENSP00000327442	2.59	2.27	2.09	1.2	1.35	2.54	2.18	0.96	4.28	5.97	3.8	5.39	2.92	0.96	1.17	1.27	0	0	0	0	2.28	2.38	2.02	2.59	1.14	1.55	0.74	1.38	2.25	2.12	2.09	1.07	0	0	0	0	1.16	1.47	1.04	1.11	0.91	1.34	1.51	0.93
ENSP00000327522	NA	NA	NA	NA	NA	NA	NA	NA	NA	NA	NA	NA	NA	NA	NA	NA	NA	NA	NA	NA	1.22	1.29	1.29	1.29	0	0	0.8	1.02	1.39	0.8	1.24	1.25	0	0	0	0	1.62	0.64	1.76	1.18	1.19	0.97	1.42	1.15
ENSP00000327539	3.09	2.64	2.21	2.67	0	0	0	0	3.37	4.35	3.99	4.59	1.04	1.46	1.55	2.78	5.03	4.29	5.05	3.37	3.86	4.18	3.97	3.68	1.28	0	0	0	2.68	3.34	4.26	4.01	3.81	2.5	2.47	2.06	4.31	4.73	2.92	4.18	3.89	4.38	3.26	4.22
ENSP00000327583	2.83	1.18	1.38	2.47	0	0	0	0	1.23	2.6	1.12	1.73	0	0	0	0	1.11	1.25	1.34	1.63	0	0	0	0	0	0	0	0	0	0	0	0	0	0	0	0	0	0	0	0	0	0	0	0
ENSP00000327589	2.11	2.57	1.97	2.18	0	0	0	0	2.34	3.01	4.08	4.22	0	0	0	0	3.07	3	4.17	3.36	0	0.95	0	1.1	0	0	0	0	1.05	1.35	1.27	1.37	0	0	0	0	1.25	1.38	1.24	1.12	4.32	6.05	4.82	7
ENSP00000327669	2.6	3.05	4.12	4.06	1.35	1.04	0.81	1.01	0	0	0	0	0	0	0	0	0	0	0	0	NA	NA	NA	NA	NA	NA	NA	NA	NA	NA	NA	NA	NA	NA	NA	NA	NA	NA	NA	NA	NA	NA	NA	NA
ENSP00000327801	2	2.44	2.59	2.57	6.92	6.41	9.39	9.06	0.99	1.13	0.66	0.79	0.67	2.17	0	0.75	2.72	2.8	3.49	6.28	4.03	5.24	4.8	6.44	1.91	1.96	2.11	2.1	0.69	0.51	0.89	1.43	1.06	1.62	1.79	1.76	2.56	1.01	0.65	0.88	6.18	4.95	6.16	4.13
ENSP00000328358	6.52	12.08	10.09	7.63	0	0	0	0	3.64	3.12	1.68	2.39	0.66	1.39	1.82	1.55	17.8	7.28	9.76	10.22	1.64	1.31	0.55	1.7	1.35	1.18	0.88	1.17	0.64	2	2.15	5.38	3.91	1.99	2.07	2.49	0.96	2.18	2.84	1.14	3.38	1.86	2.45	2.9
ENSP00000328359	1.58	0.65	2.55	0.81	30.04	28.59	32.43	38.6	0	0	0	0	1.21	1.41	0.13	0.8	1.35	0.38	2.28	0.44	5.74	4.09	5.82	3.84	29.84	26.67	38.52	31.84	1	0	1.05	0.59	3.38	0.75	1.09	0.39	1.64	0	0.39	0	8.78	4.84	3.98	2.24
ENSP00000328484	1.23	1.41	1.41	1.31	26.65	28.33	27.17	26.52	0	0	0	0	24.34	34.87	25.29	32.25	28.88	36.89	37.5	40.05	12.43	9.28	14.52	11.24	19.88	18.13	16.1	17.09	20.92	16.69	22.49	16.19	23.14	15.33	13.7	16.15	12.95	11.65	13.27	10.31	30.12	28.48	35.06	32.76
ENSP00000328570	0	0	0	0	0	0	0	0	1.12	1.33	0.99	1.54	0	0	0	0	0	0	0	0	NA	NA	NA	NA	NA	NA	NA	NA	NA	NA	NA	NA	NA	NA	NA	NA	NA	NA	NA	NA	NA	NA	NA	NA
ENSP00000328789	1.24	1.65	1	1.11	0	0	0	0	0	0	0	0	0	0	0	0	0	0	0	0	NA	NA	NA	NA	NA	NA	NA	NA	NA	NA	NA	NA	NA	NA	NA	NA	NA	NA	NA	NA	NA	NA	NA	NA
ENSP00000329034	NA	NA	NA	NA	NA	NA	NA	NA	NA	NA	NA	NA	NA	NA	NA	NA	NA	NA	NA	NA	1.37	1.06	1.21	1.56	0	0	0	0	0	0	0	0	0	0	0	0	1.66	0	1.32	1.06	1.41	1.4	0	0
ENSP00000329161	0	0	0	0	0	0	0	0	0	0	0	0	0	0	0	0	0	0	0	0	0	0	0	0	0	0	0	0	0	0	0	0	0	0	0	0	0	0	0	0	0	0	0	0
ENSP00000329165	0	0	0	0	0	0	0	0	1.17	1.42	1.14	1.26	0	0	0	0	0	0	0	0	0	0	0	0	1.07	0.8	0.74	0.86	1.57	0.47	2.29	3.97	0.61	0.61	3.11	0.66	0.69	1.19	1.38	0.72	1.01	0.6	1.16	0.94
ENSP00000329219	1.5	1.29	0.88	1.2	0	1.1	1.27	0	3.36	3.72	2.55	3.93	1.32	0.96	1.17	1.27	0	0	0	0	2.28	2.38	2.02	2.59	1.14	1.55	0.74	1.38	2.25	2.12	2.09	1.07	0	0	0	0	1.16	1.47	1.04	1.11	0.91	1.34	1.51	0.93
ENSP00000329380	0	0	0	0	0	0	0	0	0	0	0	0	1.03	0.86	1.21	0.98	3.9	2.63	3.49	3.94	0.69	0.83	0.48	1	0	0	0	0	0	0	0	0	0	0.8	0.76	0.85	0	0	0	0	1.75	3.6	2.79	1.54
ENSP00000329498	0	0	0	0	2.8	2.65	2.64	2.31	0	0	0	0	0	0	0	0	0	0	0	0	1.48	2.56	1.13	1.26	0	0	0	0	0	0	0	0	0	0	0	0	1.79	0	1.13	0	0	0	0	0
ENSP00000329554	10.18	10.12	13.45	14.23	20.96	17.31	17.93	16.78	8.2	8.28	9.25	9.14	3.94	7.14	4.97	5.56	9.58	12.44	15.43	11.64	7.15	6.75	8.83	9.54	17.66	19.88	23.2	22.99	15.82	10.02	19.97	13.19	9.19	8.73	17.52	8.58	13.06	9.06	15.77	11.44	18.52	14.62	24.15	20.67
ENSP00000329662	NA	NA	NA	NA	NA	NA	NA	NA	NA	NA	NA	NA	NA	NA	NA	NA	NA	NA	NA	NA	0	0	0	0	0	0	0	0	0	0	0	0	0	0	0	0	0	0	0	0	0.94	0.93	1.36	1.58
ENSP00000329748	NA	NA	NA	NA	NA	NA	NA	NA	NA	NA	NA	NA	NA	NA	NA	NA	NA	NA	NA	NA	1	1.25	1.03	1.32	3.1	2.23	2.34	2.1	1.26	1.3	0.93	1.14	1.49	0.84	0.77	1.57	1.01	1.01	1.01	1.28	0.88	1.52	0.89	1.14
ENSP00000329862	0	0	0	0	0	0	0	0	0	0	0	0	0	0	0	0	0	0	0	0	NA	NA	NA	NA	NA	NA	NA	NA	NA	NA	NA	NA	NA	NA	NA	NA	NA	NA	NA	NA	NA	NA	NA	NA
ENSP00000330054	0	0	0	0	0	0	0	0	0	0	0	0	0	0	0	0	0	1.35	0	1.31	5.31	4.78	6.69	8.25	2.2	1.49	1.86	1.33	2.28	2.18	2.85	2.44	2.09	8.03	12.2	5.37	3.02	1.91	6.15	3.62	8.72	9.58	12.34	10.02
ENSP00000330074	0	0	0	0	2.41	2.58	2.14	2.74	0	0	0	0	1.15	2.59	1.21	0	0	0	0	0	1.26	1.42	1.46	1.62	2.48	3.83	3.83	3.54	1.04	1.27	1.56	1.6	1.56	1.25	1.48	0.92	1.28	0.98	1.74	1.74	4.36	5.34	7.53	8.98
ENSP00000330101	3.58	6.53	5.29	4.54	0	0	0	0	6.58	6.02	2.57	4.95	0.66	1.39	1.82	1.55	9.91	4.63	6.23	6.25	1.64	1.31	0.55	1.7	1.35	1.18	0.88	1.17	0.64	2	2.15	5.38	3.91	1.99	2.07	2.49	0.96	2.18	1.23	1.14	3.38	1.86	2.45	2.9
ENSP00000330307	1.23	1.41	1.41	1.31	26.65	28.33	27.17	26.52	0	0	0	0	24.34	34.87	25.29	32.25	28.88	36.89	37.5	40.05	12.43	9.28	14.52	11.24	19.88	18.13	16.1	17.09	20.92	16.69	22.49	16.19	23.14	15.33	13.7	16.15	12.95	11.65	13.27	10.31	30.12	28.48	35.06	32.76
ENSP00000330343	NA	NA	NA	NA	NA	NA	NA	NA	NA	NA	NA	NA	NA	NA	NA	NA	NA	NA	NA	NA	0	0	0.65	0	0	0	0	0	0	0	0	0	0	0	0	0	0	0	0	0	0	0	1.24	1.15
ENSP00000330484	0	0	0	0	0	0	0	0	0	0	0	0	0	0	0	0	0	0	0	0	NA	NA	NA	NA	NA	NA	NA	NA	NA	NA	NA	NA	NA	NA	NA	NA	NA	NA	NA	NA	NA	NA	NA	NA
ENSP00000331019	NA	NA	NA	NA	NA	NA	NA	NA	NA	NA	NA	NA	NA	NA	NA	NA	NA	NA	NA	NA	0	0	0	0	0	0	0	0	0	0	0	0	0	0	0	0	1.14	0.69	1.41	1.03	1.03	0.93	1.41	1
ENSP00000331127	0	0	0	0	0	0	0	0	0	0	0	0	0	0	0	0	0	0	0	0	NA	NA	NA	NA	NA	NA	NA	NA	NA	NA	NA	NA	NA	NA	NA	NA	NA	NA	NA	NA	NA	NA	NA	NA
ENSP00000331288	0	0	0	0	0	0	0	0	0	0	0	0	0	0	0	0	0	0	0	0	NA	NA	NA	NA	NA	NA	NA	NA	NA	NA	NA	NA	NA	NA	NA	NA	NA	NA	NA	NA	NA	NA	NA	NA
ENSP00000331368	1.58	1.09	1.04	1.24	2.8	2.65	2.64	2.31	0	0	0	0	0	0	0	0	0	0	0	0	1.48	2.56	1.13	1.26	0	0	0	0	0	0	0	0	0	0	0	0	1.79	0	1.13	0	0	0	0	0
ENSP00000331514	45.13	30.71	37.07	36.82	48.92	66.14	53.84	56.23	31.05	40.21	38.37	38.75	55.75	47.93	41.65	44.2	77.59	88.23	107.78	89.44	30.99	29.9	34.61	30.85	45.95	43.15	45.98	43.25	19.55	24.59	30.97	16.16	26.64	27.15	31.99	20.5	33.09	19.33	38.63	33.96	61.15	61.7	72.46	52.83
ENSP00000331602	0	0	0	0	0	0	0	0	0	0	0	0	0	0	0	0	0	0	0	0	NA	NA	NA	NA	NA	NA	NA	NA	NA	NA	NA	NA	NA	NA	NA	NA	NA	NA	NA	NA	NA	NA	NA	NA
ENSP00000331708	NA	NA	NA	NA	NA	NA	NA	NA	NA	NA	NA	NA	NA	NA	NA	NA	NA	NA	NA	NA	0.84	1.45	1.11	1	0	0	0	1.18	0	0	0	0	0	0	0	0	0	0	0	0	1.11	1.41	0.96	1.14
ENSP00000331775	0	0	0.84	0	0	0	0	0	0	0	0	0	0	0	0	0	0	0	0	0	NA	NA	NA	NA	NA	NA	NA	NA	NA	NA	NA	NA	NA	NA	NA	NA	NA	NA	NA	NA	NA	NA	NA	NA
ENSP00000331817	0	0	0	0	0	0	0	0	0	0	0	0	0	0	0	0	0	0	0	0	NA	NA	NA	NA	NA	NA	NA	NA	NA	NA	NA	NA	NA	NA	NA	NA	NA	NA	NA	NA	NA	NA	NA	NA
ENSP00000331897	1.07	0.87	1.07	1.27	0	0	0	0	0.86	1.06	0.9	1.05	2.63	1.16	0.97	0.9	0	0	0	0	1.23	1.1	1.27	1.24	0	0	0	0	1.32	0.9	1	0.97	0	0	0	0	0	0	0	0	0	0	0	0
ENSP00000331901	1.43	1.8	1.61	1.68	0	0	0	0	0	0	0	0	1.09	1.24	1.06	0.98	0.92	1.15	1.37	1.18	1.09	0.73	1.39	1.05	0.7	0	0.5	0	0	0	0.87	0	0	0	2.33	0.86	0.93	0	0.51	0.53	0.84	0.61	0.86	0.76
ENSP00000332194	1.23	1.41	1.41	1.31	26.65	28.33	27.17	26.52	0	0	0	0	24.34	34.87	25.29	32.25	28.88	36.89	37.5	40.05	12.43	9.28	14.52	11.24	19.88	18.13	16.1	17.09	20.92	16.69	22.49	16.19	23.14	15.33	13.7	16.15	12.95	11.65	13.27	10.31	30.12	28.48	35.06	32.76
ENSP00000332444	0	0	0	0	0	0	0	0	0	0	0	0	0	0	0	0	0	0	0	0	NA	NA	NA	NA	NA	NA	NA	NA	NA	NA	NA	NA	NA	NA	NA	NA	NA	NA	NA	NA	NA	NA	NA	NA
ENSP00000332604	1.11	1.03	0.89	1.31	0	0	0	0	0	0	0	0	0	0	0	0	0	0	0	0	NA	NA	NA	NA	NA	NA	NA	NA	NA	NA	NA	NA	NA	NA	NA	NA	NA	NA	NA	NA	NA	NA	NA	NA
ENSP00000332646	1.27	1.27	1.15	1	0	0	0	0	0	0	0	0	0	0	0	0	0	0	0	0	NA	NA	NA	NA	NA	NA	NA	NA	NA	NA	NA	NA	NA	NA	NA	NA	NA	NA	NA	NA	NA	NA	NA	NA
ENSP00000332790	1.23	1.41	1.41	1.31	17.06	14.88	18.71	19.79	0	0	0	0	19.27	25.33	16.63	14.31	20.47	20.68	23.83	20.54	7.71	5.37	10.86	4.93	15.91	14.67	12.14	13	15.03	14.47	14.32	11.95	16.99	12.32	10.86	12.22	10.36	11.65	10.2	10.56	26.67	24.57	28.4	27.2
ENSP00000333001	NA	NA	NA	NA	NA	NA	NA	NA	NA	NA	NA	NA	NA	NA	NA	NA	NA	NA	NA	NA	0	0	0	0	0	0	0	0	0	0	0	0	0	0	0	0	0	0	0	0	0	0	0	0
ENSP00000333194	0	0	0	0	0	0	0	0	0	0	0	0	0	0	0	0	0	0	0	0	NA	NA	NA	NA	NA	NA	NA	NA	NA	NA	NA	NA	NA	NA	NA	NA	NA	NA	NA	NA	NA	NA	NA	NA
ENSP00000333277	10.18	10.12	13.45	14.23	20.96	17.31	17.93	16.78	8.2	8.28	9.25	9.14	3.94	7.14	4.97	5.56	9.58	12.44	15.43	11.64	7.15	6.75	8.83	9.54	17.66	19.88	23.2	22.99	15.82	10.02	19.97	13.19	9.19	8.73	17.52	8.58	13.06	9.06	15.77	11.44	18.52	14.62	24.15	20.67
ENSP00000333298	NA	NA	NA	NA	NA	NA	NA	NA	NA	NA	NA	NA	NA	NA	NA	NA	NA	NA	NA	NA	0.81	2.12	2.21	1.95	0	0	0	0	0	0	0	0	0	0	0	0	1.17	0	2.44	0.76	0.63	0	0.78	0
ENSP00000333326	0	0	0	0	2.07	1.76	4.2	0.38	0	0	0	0	0.86	0	0	0	4.6	3.65	4.77	4.01	0	0	0	0	0	0	0.66	0	0	0	0	0	0	0	0	0	1	0	0	0	1.76	1.15	1.46	1.5
ENSP00000333504	5.99	4.61	4.87	5.48	0.62	0.75	0	1.35	5.56	5.51	8.61	7.02	1.17	1.17	1.44	1.73	12.95	8.61	12.35	10.68	0	0	0	0	0	0	0	0	0	0	0	0	0	0	0	0	1.71	0	1.16	1.53	0	0	0	0
ENSP00000333547	0	0	1.07	0	0.69	0.56	0.57	0.6	0	0	0	0	0.73	0.48	0.92	0.95	1.55	0.93	0.9	1.54	1.89	1.8	1.2	0	0.69	0.77	0.67	1.07	0	0	0	0	0	0	0	0	0	0	0.49	0	1.78	3.63	3.1	2.81
ENSP00000333633	1.29	1	1.18	1.44	0	0	0	0	1.31	1.43	1.36	1.38	0	0	0	0	0	0	0	0	NA	NA	NA	NA	NA	NA	NA	NA	NA	NA	NA	NA	NA	NA	NA	NA	NA	NA	NA	NA	NA	NA	NA	NA
ENSP00000333657	0	0	0	0	0	0	0	0	0	0	0	0	0	0	0	0	0	0	0	0	NA	NA	NA	NA	NA	NA	NA	NA	NA	NA	NA	NA	NA	NA	NA	NA	NA	NA	NA	NA	NA	NA	NA	NA
ENSP00000333982	0	0	0	0	0	0	0	0	0	0	0	0	0	0	0	0	0	0	0	0	NA	NA	NA	NA	NA	NA	NA	NA	NA	NA	NA	NA	NA	NA	NA	NA	NA	NA	NA	NA	NA	NA	NA	NA
ENSP00000333994	0.58	0	0.17	0	3.61	3.81	2.41	2.42	0.76	0.05	0	0	10.45	8.81	4.26	13.81	29.9	54.33	32.99	72.64	2.58	0.26	0.62	1.61	1.91	0.12	0.12	1.93	0.8	0	1.42	0.79	2.96	0.76	1.13	2.01	5.57	1.53	3.69	2.33	37.86	50.04	43.52	30.68
ENSP00000334008	0	0	0	0	0	0	0	0	0	0	0	0	0	0	0	0	0	0.45	0.57	0	0	0	0	0	0	0	0	0	0	0	0	0	0	0	0	0	0	0	0	0	1.21	1.1	0	0.89
ENSP00000334063	0.82	0.7	0.56	0	0	0	0	0	0	0	0	0	0	0	0	0	0	0	0	0	0	0	0	1.19	0	0	0	0	0	0	0	0	0	0.9	3.25	0.9	0	0	1.09	0.89	1.8	1.86	2.76	1.99
ENSP00000334156	0.83	1.13	0.81	0.95	1.23	2.18	0	1	10.88	11.75	12.98	14.09	0	0.84	1.22	1.18	1.88	0	1.37	2.35	0.98	0.72	1.03	0.86	0	0	0	0	1.36	1.32	0.89	1.25	1.7	1.3	0.97	1.36	0	0	0	0	1.05	1.15	1.13	1.3
ENSP00000334263	0	0	0	0	0	0	0	0	0	0	0	0	0	0	0	0	0	0	0	0	NA	NA	NA	NA	NA	NA	NA	NA	NA	NA	NA	NA	NA	NA	NA	NA	NA	NA	NA	NA	NA	NA	NA	NA
ENSP00000334373	0	0	0	0	0	0	0	0	0	0	0	0	0	0	0	0	0	0	0	0	NA	NA	NA	NA	NA	NA	NA	NA	NA	NA	NA	NA	NA	NA	NA	NA	NA	NA	NA	NA	NA	NA	NA	NA
ENSP00000334414	0	0	0	0	0	0	0	0	0	0	0	0	0	0	0	0	0	0	0	0	NA	NA	NA	NA	NA	NA	NA	NA	NA	NA	NA	NA	NA	NA	NA	NA	NA	NA	NA	NA	NA	NA	NA	NA
ENSP00000334448	3.73	0	1.6	1.87	0	0	0	0	2.95	1.02	0	1.04	3.75	2.58	2.66	2.02	0	0	0	0	NA	NA	NA	NA	NA	NA	NA	NA	NA	NA	NA	NA	NA	NA	NA	NA	NA	NA	NA	NA	NA	NA	NA	NA
ENSP00000334563	0	0	0	0	0	0	0	0	0	0	0	0	0	0	0	0	0	0	0	0	NA	NA	NA	NA	NA	NA	NA	NA	NA	NA	NA	NA	NA	NA	NA	NA	NA	NA	NA	NA	NA	NA	NA	NA
ENSP00000334624	3.57	2.02	3.52	3.14	0	0	0	0.69	1.25	0	1.93	1.07	0.48	0.65	0.68	0	2.91	1.89	4.01	3.38	0.84	2.47	2.34	0.75	0	0	0	0	0.96	2.7	2.7	0.78	1.48	0.95	0.77	2.07	0	1.59	0.49	0.75	4.88	3.55	2.6	2.4
ENSP00000334983	33.22	33.04	33.14	33.76	17.34	14.81	17.98	13.56	7.28	7.35	11.98	8.35	0.46	4.36	0	3.97	19.46	19.12	15.61	15.01	13.48	15.74	16.25	14.59	19.08	23.36	21.54	22.31	5.69	9.49	9.23	6.43	4.7	8	7.69	5.33	5.28	3.22	2.73	3.52	15.38	15.43	18.09	18.37
ENSP00000335029	0	0	0	0	0	0	0	0	1.02	2.46	2.04	1.85	0	0	0	0	0	0	0	0	NA	NA	NA	NA	NA	NA	NA	NA	NA	NA	NA	NA	NA	NA	NA	NA	NA	NA	NA	NA	NA	NA	NA	NA
ENSP00000335084	0	0	0	0	0	0	0	0	0	0	0	0	0	0	0	0	0	0	0.95	2.59	0	0	0	0	0	0	0	0	0	0	0	0	0	0	0	0	0	0	0	0	0	0	0	0
ENSP00000335153	3.95	3.82	4.36	4.66	3.43	1.05	1.19	1.78	13.14	12.95	15.47	14.06	2.51	2.37	1.15	3.38	16.58	15.54	13.81	15.37	4.92	11.63	8.92	6.7	0	0	1.02	0	4.74	0.97	1.7	1.44	5.8	2.06	4.05	7.1	8.69	5.33	12.02	4.59	9.79	3.99	8.72	7.08
ENSP00000335200	0	0	0	0	0	0	0	0	0	0	0	0	0	0	0	0	1.2	2.38	0	2.41	NA	NA	NA	NA	NA	NA	NA	NA	NA	NA	NA	NA	NA	NA	NA	NA	NA	NA	NA	NA	NA	NA	NA	NA
ENSP00000335304	3	3.58	3.4	3.4	0	0	0	0	2.45	1.38	2.55	2.07	1.39	2.56	0	0	0	0	0	0	2.17	1.82	1.92	1.92	0	0.55	0.87	0	4.04	3.28	3.5	3.5	3.74	4.63	3.7	4.56	3.49	5.65	3.85	3.76	2.28	2.1	3.55	2.64
ENSP00000335321	0	0	0	0	0	0	0	0	0	0	0	0	0	0	0	0	0	0	0	0	NA	NA	NA	NA	NA	NA	NA	NA	NA	NA	NA	NA	NA	NA	NA	NA	NA	NA	NA	NA	NA	NA	NA	NA
ENSP00000335334	2.8	1.85	2.74	0	4.35	4.8	4.37	2.86	2.09	2.74	2.83	1.23	2.74	2.35	1.98	4.09	0.94	3.57	1.95	3.95	0	0	0.92	0	1.31	0	0.99	1.23	1.61	0	0	0	0	0	0	0	2.38	0	2.97	2.34	0	1.06	0	0.96
ENSP00000335363	2.8	1.85	2.74	0	0	1.25	1.2	0	2.09	2.74	2.83	1.23	0	0	0	1.07	0.94	3.57	1.95	3.95	0	0	0	0	0	0	0	0	1.61	0	0	0	0	0	0	0	2.38	0	2.32	2.34	0	1.06	0	0.96
ENSP00000335465	1.8	1.66	1.92	1.85	0	0	0	0	1.44	1.38	1.18	1.19	1.39	2.56	0	0	0	0	0	0	2.17	1.82	1.92	1.92	0	0.55	0.87	0	4.04	3.28	3.5	3.5	3.74	4.63	3.7	3.19	3.49	5.65	3.85	3.76	2.28	2.1	3.55	2.64
ENSP00000336604	3.1	7.25	6.44	4.87	0	0	0	0	2.5	2.35	1.91	2.47	0	0	0	0	2.11	0.92	1.1	1.01	0	0.87	0	1.23	2.7	1.71	1.55	0.86	1.57	0.47	3.49	5.71	0.61	0.61	3.11	0.66	0.69	1.19	4.71	1.77	4.33	1.54	7.35	3.57
ENSP00000336687	0	0	0	0	0	0	1.01	0	0	0	0	0	1.01	1.24	0	1.09	0.98	0.95	0.97	0.93	0	1.03	1.04	0	0	0	0	0	0	0	0	0	0	0	0	0	0	0	0	0	0	1.75	0	0
ENSP00000336702	0	0	0	0	0	0	0	0	0	0	0	0	0	0	0	0	0	0	0	0	2.05	2.42	2.27	2.34	0.66	0	0.9	0.95	4.21	2.36	3.55	3.68	1.1	1.34	1.57	0.78	2.17	1.13	3.38	2.93	2.64	3.25	4.78	3.89
ENSP00000336712	0	0	0	0	0	0	0	0	0.8	1.47	0.82	0.93	0.8	1.33	1.08	0	0	0	0	0	1.22	1.05	0.93	1.26	0	0.95	0.6	0.98	0	1.28	1.35	0	0	0	0	0	1.69	0	1.08	1.01	0	0	0	0
ENSP00000336725	2.58	2.45	2.78	2.81	0	0	0	0	1.49	1.25	1.47	1.34	1.33	1.18	1.93	1.46	0	0	0	0	NA	NA	NA	NA	NA	NA	NA	NA	NA	NA	NA	NA	NA	NA	NA	NA	NA	NA	NA	NA	NA	NA	NA	NA
ENSP00000336741	0	0	0	0	0	0	0	0	0	0	0	0	0	0	0	0	0	0	0	0	NA	NA	NA	NA	NA	NA	NA	NA	NA	NA	NA	NA	NA	NA	NA	NA	NA	NA	NA	NA	NA	NA	NA	NA
ENSP00000336776	0	0	0	0	0	0	0	0	0	0	0	0	0	0	0	0	0	0	0	0	2.05	2.42	2.27	2.34	0.66	0	0.9	0.95	4.21	2.36	3.55	3.68	1.1	1.34	1.57	0.78	2.17	1.13	3.38	2.93	2.64	3.25	4.78	3.89
ENSP00000336799	17.36	11.93	12.77	14.46	3.66	6.49	5.26	3.18	7.62	8.49	8.57	9.01	8.58	7.52	7.87	9.01	11.98	10.71	11.21	9.72	3.5	3.85	2.67	4.03	0.6	0.72	1.11	0.7	3.29	2.44	2.68	2.66	2.56	1.76	0	2	3.83	4.54	5.97	4.33	7.28	6.55	5.27	5.88
ENSP00000336829	0	0	0.29	0	0	0	0	0	0	0	0	0	0	0	0	0	2.06	1.86	2.61	2.74	0	0	0	0	0	0	0	0	0	0	0	0	0	0	0	0	0	0	0	0	1.33	1.13	1.05	0
ENSP00000336831	6.52	4.49	4.21	6.24	5.31	6.08	4.56	3.91	2.63	3.12	3.3	2.86	3.94	4.23	3.02	5.44	5.19	4.74	4.99	3.5	2.45	2.05	1.84	2.57	2.99	2.59	2.92	3.94	1.96	2.34	0.76	0.85	3.04	2.6	2.09	3.62	1.24	0.97	1.02	1.27	2.15	1.81	2.18	1.7
ENSP00000336850	NA	NA	NA	NA	NA	NA	NA	NA	NA	NA	NA	NA	NA	NA	NA	NA	NA	NA	NA	NA	0	0	0	0	0	0	0	0	0	0	0	0	0	0	0	0	0	0	0	0	0.86	2.49	0	0
ENSP00000336914	0	0	0	0	0	0	0	0	0	0	0	0	0	0	0	0	0	0	0	0	0	0	0	0	1.33	0	0	0	0	0	0	0	0	0	0	0	0	0	0	0	0	0	0	0
ENSP00000336927	2.26	2.12	1.98	1.76	2.43	2	1.45	1.51	3.61	2.25	3.56	4.21	1.76	1.88	0.57	1.15	1.68	1.12	4.18	2.36	1.4	2.3	2.83	3.11	1.82	3.9	5.04	3.5	0.48	0	0	0	0	0	0.75	0.68	0.44	0	1.2	0.39	3.33	6.44	4.53	4.79
ENSP00000336945	1.24	1.06	0.9	1.18	0	0	0	0	0.84	1.14	1.42	1.36	1.13	1	1.32	0.88	0	0	0	0	0	0	0	0	1.21	1.02	1.2	1.32	0	0	0	0	0	0	0	0	1.18	1.49	1.3	1.16	1.17	1.34	1.07	1.05
ENSP00000337060	NA	NA	NA	NA	NA	NA	NA	NA	NA	NA	NA	NA	NA	NA	NA	NA	NA	NA	NA	NA	7.64	6.08	7.11	6.27	3.27	3.02	2.27	2.62	5.25	4.33	4.72	7.41	3.17	4.45	3.73	4.18	2.49	1.44	1.86	2.13	3.74	3.54	3.38	2.38
ENSP00000337127	0	0	0	0	0	0	0	0	0	0	0	0	0	0	0	0	2.79	2.75	3.2	3.04	1.12	0.67	0	0	0	0	0	0	0	0	0	0	0	0	0	0	0	0	0	0	2.99	1.21	0	0.89
ENSP00000337213	2.16	0.69	1.87	0.65	0	0	0	0	0.87	1.02	1.02	1.25	1.22	1.27	0.85	1.43	0	0	0	0	0	0	0	0	0	0	0	0	0	0	0	0	0	0	0	0	0	0	0	0	0	0	0	0
ENSP00000337261	1.05	1.3	1.12	0.98	0	0	0	0	2.72	1.17	1.47	2.44	1.1	1.39	1.31	0	1.19	1.19	1.2	1.22	2.13	2.3	1.94	1.9	0.94	1.11	0.97	0.81	0	0	0	0	0	1.3	1	2.17	1.38	1.58	1.18	1.29	2.8	2.58	2.52	1.78
ENSP00000337448	0	0	0	0	0	0	0	0	0	0	0	0	0	0	0	0	1.2	2.38	0	2.41	NA	NA	NA	NA	NA	NA	NA	NA	NA	NA	NA	NA	NA	NA	NA	NA	NA	NA	NA	NA	NA	NA	NA	NA
ENSP00000337598	0	0	0.84	0	0	0	0	0	0	0	0	0	0	0	0	0	0	0	0	0	NA	NA	NA	NA	NA	NA	NA	NA	NA	NA	NA	NA	NA	NA	NA	NA	NA	NA	NA	NA	NA	NA	NA	NA
ENSP00000337761	0.94	1.06	0.68	0	0	0	0	0	0	0	0	0	0	0	0	0	0	0	0	0	0.75	0.71	0.99	2.24	2.07	2.17	2.25	2.3	0	0	0	0	0	1.67	0	0.43	0	0	0	0.62	2.19	1.12	1.82	1.79
ENSP00000337838	NA	NA	NA	NA	NA	NA	NA	NA	NA	NA	NA	NA	NA	NA	NA	NA	NA	NA	NA	NA	0	0	0	0	2.31	1.03	0	1	0	0	0	0	0	0	0	0	0	0	0	0	0	0	0	0
ENSP00000338020	0	0	1.27	0	0	0	0	0	0	0	0	0	0	0	0	0	0	0	0	0	NA	NA	NA	NA	NA	NA	NA	NA	NA	NA	NA	NA	NA	NA	NA	NA	NA	NA	NA	NA	NA	NA	NA	NA
ENSP00000338082	0	0	0	0	3.48	3.81	2.41	2.04	0	0	0	0	8.27	7.72	4.26	11.35	19.5	32.42	22.6	40.09	0.78	0.26	0.62	0.24	1.31	0.12	0.12	0.14	0.46	0	1.42	0.79	0.57	0.76	1.13	2.01	2.12	1.05	1.06	0.94	21.09	27.7	21.61	16.42
ENSP00000338087	1.06	1.07	0.93	0.9	0.75	0.7	0	0	0	0	0	0	0	0	0	0	3.21	3.38	3.21	3.23	NA	NA	NA	NA	NA	NA	NA	NA	NA	NA	NA	NA	NA	NA	NA	NA	NA	NA	NA	NA	NA	NA	NA	NA
ENSP00000338095	1.45	1.29	1.29	1.51	1.85	1.36	1.4	0.82	0	0	0	0	2.08	2.27	1.01	3.63	7.68	4.24	4.98	5.53	2.81	2.06	2.32	3.01	0.85	1.32	0.82	1.01	3.66	3.36	1.67	1.99	8.53	4.64	3.91	3.3	1.58	1.05	1.48	1.11	2.53	2.79	2.19	2.8
ENSP00000338358	1.34	1.23	1.15	1.06	0	0	0	0	0	0	0	0	2.54	2.09	2.67	2.26	1.09	1.14	0.66	1.25	0	0	0	0	0	0	0	0	0	0	0	0	0	0	0	0	0	0	0	0	1.07	0	0	1.31
ENSP00000338413	9.12	9.91	12.86	8.66	1.38	1.2	1.35	1.53	10.38	10.71	9.32	9.7	0	1.14	0	1.11	0.82	0.99	0	0.85	2.85	4.75	3.59	3.4	1.41	0.49	0.68	0.6	4.24	4.96	3.08	2.75	3.77	3.11	3.68	2.65	5.17	3.31	5.27	6	9.69	10.54	10.45	12.5
ENSP00000338461	0.98	0	1.49	0.82	3.14	4.01	2.3	1.04	0	0	0	0	0	0	0	0	2.77	0.82	2.36	0.69	0	0	0	0	0	0	0	0	0	0	0	0	0	0	0	0	0	0	0	1.54	0	0	0	0
ENSP00000338477	3.09	2.64	2.21	2.67	0	0	0	0	4.04	3.02	2.54	3.15	1.04	1.46	1.55	1.21	5.07	5.27	3.64	4.42	2.43	2.48	2.5	2.7	0	0	0	0	3.54	4.29	4.18	3.37	0	1.13	3.98	1.16	4.11	2.86	4.13	3.5	3.5	3.64	3.67	4.08
ENSP00000338552	1.59	2.14	2.11	2.02	0.8	1.14	1.05	0.8	2.19	2	2.86	2.37	1.35	1.22	1.19	1.36	1.04	0.98	1.41	1.46	7.38	6.35	8.39	5.94	0	0	0.51	0.75	5.28	5.16	6.03	5.18	1.25	1.29	1.55	1.12	6.88	9.27	6.92	6.63	2.71	2.41	2.64	3.63
ENSP00000338643	4.94	5.03	3.61	5.19	0	0	0	0	2.71	1.27	2.09	2.06	0	0	0	0	0	0	0	0	NA	NA	NA	NA	NA	NA	NA	NA	NA	NA	NA	NA	NA	NA	NA	NA	NA	NA	NA	NA	NA	NA	NA	NA
ENSP00000338703	0.95	1.04	1.03	1.04	4.18	2.76	2.57	1.29	1.07	1.03	1.35	1.19	0.78	1	0.83	0.67	0.88	0	1.15	1.55	0	0	0	1.64	1.81	3.93	2.39	3.76	0	0	0	0	0	2.5	1.45	2.89	0	0	1.29	0	1.4	2.71	0.87	1.23
ENSP00000338776	0	0	0	0	0	0	0	0	0	0	0	0	0	0	0	0	0	0	0	0	1.34	1.09	1.4	1.4	0	0	0	0	0	0	0	0	0	0	0	0	0	0	0	0	2.74	1.15	1.93	2.11
ENSP00000338844	0	0	0	0	0	0	0	0	0	0	0	0	0	0	0	0	0	0	0	0	0	0	0	0	0	0	0	0	0	0	0	0	0	1.88	0	0	0	0	0	0	1.38	0	1.5	1.3
ENSP00000338934	2.68	2.64	2.22	2.3	14.82	15.35	14.82	13.99	2.54	2.73	2.24	2.47	23.59	18.14	17.1	16.97	14.43	13.32	13.83	12.38	4.66	8.62	8.83	4.86	4.22	3.22	4.1	2.99	6.96	6.39	4.87	5.61	5.33	7.22	5.99	4.28	10.43	9.28	11.34	14.6	9.49	11.57	9.73	12.23
ENSP00000339001	10.52	8.36	9.97	9.78	10.76	9.04	6	5	2.24	2.48	2.09	2.63	8.69	9.03	9.29	9.14	34.48	34.98	30.47	30.62	10.92	11.91	10.41	11.35	3.28	4.42	2.61	1	6.92	9.93	7.2	4.2	8.73	8.91	4.69	11.01	9.5	9.16	10.01	9.47	19.35	21.46	15.31	17.66
ENSP00000339007	1.82	3.15	1.95	1.69	0	0	0	0	0	0	0	0	0	0	0	0	0	0	0	0	0.85	0.82	1.1	1.02	0	0	0	0	1.13	1.04	1.15	1.04	0	0	0	0	0	0	0	0	0.89	0.56	0.96	1
ENSP00000339027	0	0	0	0	0	0	0	0	0	0	0	0	0	0	1.62	0	0	0	0	1.38	0	0	0	0	0	0	0	0	0	0	1.47	0	0	0	0	0	0	0	2.42	1.72	0.87	1.56	0.85	0.98
ENSP00000339035	5.29	4.46	6.71	7.95	4.39	3.9	2.71	3.7	3.77	3.18	6.35	4.51	1.07	1.88	0.68	0.72	6.5	3.15	5.88	4.67	1.93	5.11	4.06	1.84	0	0	0	0.72	2.38	3.66	3.39	1.74	1.48	0.95	2.03	2.07	0	1.59	0.49	0.75	6.75	4.3	3.65	2.4
ENSP00000339051	0	0	0	0	0	0	0	0	0	0	0	0	1.24	1.21	0	0.96	1.06	2.91	3.67	4.67	0	0	0	0	0	0	0	0	0	0	0	0	0	0	0	0	0	0	0	0	0	0	0	0
ENSP00000339053	0	0	0	0	0	0	0	0	0	0	0	0	0	0	0	0	0	1.35	0	1.31	5.31	4.78	6.69	8.25	2.2	1.49	1.86	1.33	2.28	2.18	2.85	2.44	2.09	8.03	12.2	5.37	3.02	1.91	6.15	3.62	8.72	9.58	12.34	10.02
ENSP00000339063	0	0	0	0	0	0	0	0	0	0	0	0	0	0	0	0	0	1.35	0	1.31	5.31	4.78	6.69	8.25	2.2	1.49	1.86	1.33	2.28	2.18	2.85	2.44	2.09	8.03	12.2	5.37	3.02	1.91	6.15	3.62	8.72	9.58	12.34	10.02
ENSP00000339084	1.56	1.05	0.97	0.88	0	0	0	0	2.21	2.51	2.5	2.1	0	0	0	0	0	0	0	0	NA	NA	NA	NA	NA	NA	NA	NA	NA	NA	NA	NA	NA	NA	NA	NA	NA	NA	NA	NA	NA	NA	NA	NA
ENSP00000339378	1.72	2.43	3.19	4.81	4.39	3.9	2.71	3.01	2.52	2.55	4.41	3.44	0.59	1.23	0	0.72	3.59	2.35	2.83	1.88	1.09	2.64	1.71	1.09	0	0	0	0	1.41	0.96	0.69	0.95	0	0	1.26	0	0	0	0	0	2.35	0.74	1.61	0
ENSP00000339467	3.24	0.55	2.24	1.01	0	0	0	0	0.97	0.9	0.98	1.41	0	0	0	0	0	0	0	0	0.73	1.67	1.59	0.99	0.97	0.9	3.07	2.78	0	0	0	0	0	0	0.5	0	0	0	0.39	0.89	2.1	0.9	1.2	3.41
ENSP00000339485	0	0	0	0	0	0	0	0	0	0	0	0	0	0	0	0	0	0	0	0	0	0	0	0	0	0	0	0	0	0	0	0	0	0	0	0	0	0	0	0	1.03	1.27	1.07	1.27
ENSP00000339521	1.22	0.62	0.49	0.46	0	0	0	0	0	0	0	0	0	0	0	0	0	0	0	0	0	0	0	0	1.05	0.5	0	0.55	0.54	0	0.69	0.69	0	0	0	0	0.95	0.81	0.8	0.83	1.68	3.56	2.05	1.6
ENSP00000339566	0	0	0	0	5.52	4.97	6.45	5.78	0	0	0	0	6.68	10.06	5.51	5.85	0.86	0.98	1.68	1.33	4.56	4.22	6.93	9.65	4.77	1.79	4.69	3.79	1.19	1.15	3.34	2.85	6.47	9.53	20.03	8.46	3.93	0	6.79	4.21	12.49	13.28	17.34	15.92
ENSP00000339607	0.56	0	0	0	0	0	0	0	0	0	0	0	0	0	0	0	0	0	0	0	0	0	0	0	0.92	0.98	0	0	0	0	0	0	0	0	0	0	0	0	0	0	0	0	0	0
ENSP00000339720	0	0	0	0	0	0	0	0	0	0	0	0	0	0	0	0	0	0	0	1.15	0	1.16	1.04	0	0	0	0	0	0	0	1.34	0	0	0	0	0	0	0	0	0	0	0	0	0
ENSP00000339795	NA	NA	NA	NA	NA	NA	NA	NA	NA	NA	NA	NA	NA	NA	NA	NA	NA	NA	NA	NA	2.24	2.41	2.56	2.32	0.46	0	0.47	0	8.58	10.18	6.4	6.89	6.39	8.85	5.98	5.36	3.39	3.18	2.94	4.22	5.7	5.44	6.61	6.33
ENSP00000339835	8.41	9.2	12.42	12.35	12.51	9.64	10.06	9.08	8.2	8.28	9.25	9.14	3.94	7.14	4.97	5.56	9.58	12.44	15.43	11.64	5.04	4.92	5.86	5.89	11.77	12.29	14.39	13.57	12.74	9.03	15.25	10.74	6.15	4.51	7.72	4.61	11.63	8.32	13.82	10.13	11.26	10.26	14.5	13.62
ENSP00000339914	4.04	2.45	3.2	4	0	0	0	0	0	0	0	1.19	0	0	0	0	0	0	0	0	0.84	0	1.07	1.23	0.76	0	0	0	0	0	0	0	0	1.49	0.76	1.45	1.23	0	0	0.93	0	0	0	0
ENSP00000339933	2	4.1	2.74	1.98	8.92	6.65	8.39	6.95	0	0	0	0	0	0.72	0	0	2.98	2.93	3.25	2.56	3.54	3.14	3.27	3.69	9.33	10.78	10.17	7.3	2.35	2.55	2.45	1.68	2.42	4.66	3.76	1.68	1.22	0	1.61	0.53	4.64	6.91	6.06	6.77
ENSP00000339950	5.1	3.94	5.65	4.61	7.29	7.2	5.52	5.09	0.62	0	0.74	1.19	3.92	1.33	2.91	1.66	21.26	15.35	19.53	18.05	3	2.87	2.41	2.59	2.01	3.1	2.26	3.45	1.97	2.15	4.2	1.96	0	0	0	1.1	1.18	2.13	1.77	3.04	14.4	22.78	12.07	11.43
ENSP00000340006	2.65	2.45	2.27	2.84	0	0	0	0	0	0	0	0	0	0	0	0	0	0	0	0	NA	NA	NA	NA	NA	NA	NA	NA	NA	NA	NA	NA	NA	NA	NA	NA	NA	NA	NA	NA	NA	NA	NA	NA
ENSP00000340019	2.35	2.21	2.58	1.93	1.19	0	0	0	1.35	1.06	0.65	1.63	0	0	0	0	3.29	3.29	3.54	3.51	5.91	9.59	6.8	7.09	0	0	0	0	3.85	3.94	4.72	6.51	3.12	5.14	3.88	3.37	2.27	1.43	2.08	2.67	7.67	6.24	4.94	7.64
ENSP00000340029	0	0	0	0	0	0	0	0	1.42	0	1.4	0	0	0	0	0	0	0	0	0	NA	NA	NA	NA	NA	NA	NA	NA	NA	NA	NA	NA	NA	NA	NA	NA	NA	NA	NA	NA	NA	NA	NA	NA
ENSP00000340129	NA	NA	NA	NA	NA	NA	NA	NA	NA	NA	NA	NA	NA	NA	NA	NA	NA	NA	NA	NA	0	0	0	0	0	0	0	0	0	0	0	0	0	0	0	0	0	0	0	0	0	0	0	0
ENSP00000340251	3.61	3.49	3.74	3.96	0	0	0.92	0.99	1.16	1.28	1.4	1.59	0	0	0	0	1	1.1	0	1.36	0	0	0	0	0	0	1.06	0	0	0	0	0	0.95	1.37	1.32	1.43	0	0	0	0	0	0	0	0
ENSP00000340274	0.97	1.14	0.93	1	0	0	0	0	0	0	0	0	0	0	0	0	0	0	0	0	0.87	1.01	0.79	1.46	0	0	0	0	0	0	0	0	0	0	0	0	0	0	0	0	0	0	0	0
ENSP00000340278	2.35	2.1	2.06	2.3	0	0	0	0	8.81	7.59	9.22	9.95	2.4	2.59	1.38	1.85	1	0	0	1.26	4.5	2.77	4.49	2.11	1.13	1.25	0.78	0	7.17	1.88	1.16	3.45	3.05	4.61	3.49	2.54	1.93	2.7	0.98	2.7	4.04	4.72	3.15	3.96
ENSP00000340305	0	0	0	0	0	0	0	0	0	0	0	0	0	0	0	0	0	0	0	0	0.62	0.64	0.68	0.73	0	0.45	0.39	0.52	0.63	0	0.47	0	0.95	0.65	1.04	0	0.7	0	0.72	0.52	0.68	0.71	0.73	0.98
ENSP00000340345	0	0	0	0	0	0	0	0	0	0	0	0	0	0	0	0	0	0	0	0	0	0	0	0	0	0	0	0	0	0	0	0	0	0	0	0	1.18	0	1.34	1.72	1.46	1.12	0.89	0.9
ENSP00000340352	NA	NA	NA	NA	NA	NA	NA	NA	NA	NA	NA	NA	NA	NA	NA	NA	NA	NA	NA	NA	1.09	0.88	0.92	1.46	0.76	0	0	0	1.56	1.21	1.08	1.04	0	0	1.5	0	0	0	0	0	1.85	2.84	1.88	2.32
ENSP00000340441	4.66	4.28	4.45	5.35	2.06	1.84	0.95	0	0.62	0.38	0.93	0.57	0.58	0.56	0.68	0.59	0.64	0	0	0	2.86	2.92	3.38	3.86	0.7	0	0	0	0	0.58	0	0	0	0	0	0	0	0	0	0	2.46	1.8	1.71	1.7
ENSP00000340450	0.7	0.46	0.66	0.65	4.32	3.89	2.94	2.77	0	0	0	0	0	0	0	0	2.38	1.41	1.63	1.89	NA	NA	NA	NA	NA	NA	NA	NA	NA	NA	NA	NA	NA	NA	NA	NA	NA	NA	NA	NA	NA	NA	NA	NA
ENSP00000340454	0	0	0	0	0	0	0	0	0	0	0	0	0	0	0	0	0	0	0	0	0	0	0	0	0	0	0	0	0	0	0	0	0	0	0	0	0	0	0	0	0	0	0	0
ENSP00000340466	1.67	2.52	1.52	1.07	0	0	0	0	1.46	0.64	1.42	1.17	1.58	0	1.21	0	3.19	2.48	2.1	1.74	3.04	3.85	2.83	4.03	0	0	1.02	0	0	0	1.16	1.11	2.52	2.26	1.82	1.08	2.11	2.97	3.15	3.25	3.38	3.75	2.98	3.15
ENSP00000340536	2.77	1.93	2.26	3.73	0.29	0	0	2.33	1.1	0	0	1.61	0	0.8	0.27	0.65	19.54	21.19	26.5	24.06	1.32	1.2	1.71	1.3	0	1.52	0.72	0.84	1.42	0	0	1.99	0	0	0.74	0	1.09	1.01	0.78	0.81	14.46	21.86	13.21	7.15
ENSP00000340557	0.64	0.86	0.72	0.82	0	0	0	0	0.5	0.31	0.46	0.6	0	0	0	0	0	0	0	0	NA	NA	NA	NA	NA	NA	NA	NA	NA	NA	NA	NA	NA	NA	NA	NA	NA	NA	NA	NA	NA	NA	NA	NA
ENSP00000340635	0	0	0	0	3.34	4.22	4.71	3.9	0	0	0	0	0	0	0	0.83	4.68	1.59	2.75	0.63	2.13	1.8	2.39	3.27	1.21	0.88	1.34	0.88	0.99	0	2.24	1.83	0	0	4.22	0	2.07	0.87	2.48	1.92	2.76	3.51	6.14	5.39
ENSP00000340708	1.06	1.43	1.51	1.42	13.42	16.58	12.78	10.52	4.16	3.66	4.98	4.22	5.07	9.53	8.66	17.93	9.58	17.28	15.43	20.89	4.71	3.91	6	6.31	5.16	4.76	5.16	5.75	7.63	3.35	9.35	5.56	6.16	3.01	2.84	3.93	3.9	1.11	5.87	2.74	4.68	5.01	8.29	6.42
ENSP00000340736	NA	NA	NA	NA	NA	NA	NA	NA	NA	NA	NA	NA	NA	NA	NA	NA	NA	NA	NA	NA	1.51	2.37	0	0.91	0	0	0	0	0	0	0	0	0	0	0	0	0.95	0	0.99	0.94	0.79	2.27	2.46	1.6
ENSP00000340741	0	0	0	0	0	0	0	0	0	0	0	0	0	0	0	0	0	0	0	0	0	0	0	0	0	0	0	0	0	0	0	0	0	0	0	0	1.18	0	1.34	1.72	1.46	1.12	0.89	0.9
ENSP00000340815	0	0	0	0	0	0	0	0	0	0	0	0	0	0	0	0	0	0	0	0	NA	NA	NA	NA	NA	NA	NA	NA	NA	NA	NA	NA	NA	NA	NA	NA	NA	NA	NA	NA	NA	NA	NA	NA
ENSP00000340824	NA	NA	NA	NA	NA	NA	NA	NA	NA	NA	NA	NA	NA	NA	NA	NA	NA	NA	NA	NA	0	0	0	0	0	0	0	0	0	0	0	0	0	0	0	0	1.32	1.48	0	1.44	1.12	1.27	0	1.29
ENSP00000340836	0.59	1.02	0.94	1.03	0	0	0	0	0	0	0	0	1.32	1.35	1.4	1.02	0	0	0	0	1.3	1.05	1.01	1.1	1.36	1.25	1.35	0.93	1.26	1.13	0.93	1.12	1.19	1.07	0.88	1.09	0	0	0	0	1.12	1.16	1.02	1.19
ENSP00000340857	0	0	0	0	0	0	0	0	0	0	0	0	0	0	0	0	2.2	1.02	2.08	2.21	0	0	0	0	0	0	0	0	0	0	0	0	0	0	0	0	0	0	0	0	0	0	0	0
ENSP00000340888	0	0	0	0	9.1	5.46	2.92	3.56	0	0	0	0	0	0	1.28	0	2.86	2.27	4.17	2.75	0.74	0.55	0.49	0.74	5.99	7.57	6.13	8.08	0.59	0	0.51	0	0	0	0	0	1.05	0	0.85	0	3.75	2.46	1.33	1.91
ENSP00000340983	1.36	1.12	1.2	1.39	0	0	0	0	0	0	0	0	0	0	0	0	0	0	0	0	NA	NA	NA	NA	NA	NA	NA	NA	NA	NA	NA	NA	NA	NA	NA	NA	NA	NA	NA	NA	NA	NA	NA	NA
ENSP00000340989	3.91	2.05	3.02	4.29	9.28	9.26	6.56	5.64	2.22	2.89	1.71	2.39	3.07	3.36	2.63	3.18	5.04	4.59	5.34	4.81	4.16	3.78	4.86	3.33	2.09	1.87	2.2	2.12	1.74	3.78	3.11	2.95	2.02	5.22	5.71	2.25	5.19	3.14	5.65	4.99	4.94	6.15	5.87	4.54
ENSP00000341072	0	0	0	0	0.8	0.97	0	0.9	0	0	0	0	2.55	1.96	2.57	2.69	3.12	1.25	1.49	3.07	0	0.74	0.72	0	0	0	1.87	1.85	0	0	0	0	0	0	0	0	1.49	0	1.2	1.71	5.03	2.97	2.73	6.27
ENSP00000341078	0	0	0	0	0	0	0	0	0	0	0	0	0	0	0	0	0	0	0	0	NA	NA	NA	NA	NA	NA	NA	NA	NA	NA	NA	NA	NA	NA	NA	NA	NA	NA	NA	NA	NA	NA	NA	NA
ENSP00000341094	1.23	1.41	1.41	1.31	26.65	28.33	27.17	26.52	0	0	0	0	24.34	34.87	25.29	32.25	28.88	36.89	37.5	40.05	12.43	9.28	14.52	11.24	19.88	18.13	16.1	17.09	20.92	16.69	22.49	16.19	23.14	15.33	13.7	16.15	12.95	11.65	13.27	10.31	30.12	28.48	35.06	32.76
ENSP00000341136	3.33	3.56	2.87	2.65	0.73	1.11	0	0	0	0	0	0	0	0	0	0	0	0	0	0.64	NA	NA	NA	NA	NA	NA	NA	NA	NA	NA	NA	NA	NA	NA	NA	NA	NA	NA	NA	NA	NA	NA	NA	NA
ENSP00000341168	0	0	0	0	0	0	0	0	2.63	1.55	2.62	3.04	0	0	0	0	6.75	8.32	7.44	8.25	2.15	1.29	2.61	1.48	0	0	0	0	2.35	1.52	1.8	0.81	0	1.06	7.26	1.68	0.55	0	1.51	0.58	3.94	4.35	3.41	5.03
ENSP00000341208	0	0	0	0	0	0	0	0	0	0	0	0	0	0	0	0	0	0	0	0	0.82	0.74	1.06	1.12	0	0	0	0	0	0	0.64	0.78	0	0	0.94	0	0.45	0	0.99	0	1.55	1.97	1.78	1.89
ENSP00000341214	0	0	0	0	0	0	0	0	0	0	0	0	0.79	1.94	0	1.54	0	0	0	0	0	0.87	1.22	3.93	1.07	0	0	1.03	0	0	0	1.55	0	0.76	7.84	0	1.08	0	3.44	1.85	2.51	2.81	2.66	3.02
ENSP00000341285	5.99	4.61	4.87	5.48	0.62	0.75	0	1.35	5.56	5.51	8.61	7.02	1.17	1.17	1.44	1.73	12.95	8.61	12.35	10.68	0	0	0	0	0	0	0	0	0	0	0	0	0	0	0	0	1.71	0	1.16	1.53	0	0	0	0
ENSP00000341289	7.82	6.19	8.39	7.54	7.66	5.78	5	5	4.09	4.65	4.7	4.14	8.61	8.22	7.68	7.91	29.42	30.31	26.77	26.28	9.9	10.66	10.17	11.29	3.28	2.85	3.78	1	8.12	11.27	8.93	5.21	8.52	11.78	6.86	11.32	10.79	9.23	8.66	9.3	20.43	22.05	16.83	18.69
ENSP00000341524	0.76	0	0.64	0.64	0	0	0	0	2.05	1.86	2.68	1.99	1.16	0.96	0	0.85	1.66	0.79	1.68	1.86	0	0	0	0	0	0	0	0	0	0	0	0	0	0	0	0	0	0	0	0	0	0	0	0
ENSP00000341653	5.29	4.46	6.71	7.95	4.39	3.9	2.71	3.7	3.77	3.18	6.35	4.51	1.07	1.88	0.68	0.72	6.5	3.15	5.88	4.67	1.93	5.11	4.06	1.84	0	0	0	0.72	2.38	3.66	3.39	1.74	1.48	0.95	2.03	2.07	0	1.59	0.49	0.75	6.75	4.3	3.65	2.4
ENSP00000341730	0	0	0	0	0	0	0	0	0	0	0	0	0	0	0	0	0	0	0	0	NA	NA	NA	NA	NA	NA	NA	NA	NA	NA	NA	NA	NA	NA	NA	NA	NA	NA	NA	NA	NA	NA	NA	NA
ENSP00000341779	0	0	0	0	0	0	0	0	0	0	0	0	0	0	0	0	0	0	0.95	2.59	0	0	0	0	0	0	0	0	0	0	0	0	0	0	0	0	0	0	0	0	0	0	0	0
ENSP00000341826	5.99	4.61	4.87	5.48	0.62	0.75	0	1.35	5.56	5.51	8.61	7.02	1.17	1.17	1.44	1.73	12.95	8.61	12.35	10.68	0	0	0	0	0	0	0	0	0	0	0	0	0	0	0	0	1.71	0	1.16	1.53	0	0	0	0
ENSP00000341845	0	0	0	0	0	0	0	0	0	0	0	0	0	0	0	0	0	0	0	0	NA	NA	NA	NA	NA	NA	NA	NA	NA	NA	NA	NA	NA	NA	NA	NA	NA	NA	NA	NA	NA	NA	NA	NA
ENSP00000341885	0	0	0	0	0	0	0	0	0	0	0	0	2.41	2.73	2.09	1.92	4.08	2.76	4.03	3.38	0	0	0.74	1.19	0	0	0	0	0	0	0	0	0	1.49	1.39	0	1.29	0	0	1.09	3.5	3.75	4.58	5.12
ENSP00000341905	0	0	0	0	0	0	0	0	5.32	5.27	4.7	5.4	1.64	1.48	1.06	0.97	0	0	0	0	0	0	0	0	0	0	0	0	0	0	0	0	0	0	0	0	0	0	0	0	0	0	0	0
ENSP00000342026	2.86	3.13	2.04	4.08	5.95	6.54	4.69	4.59	2.93	5.7	5.24	4.4	2.09	1.84	1.55	0.44	1.91	2.8	3.47	2.45	2.13	3.16	1.81	1.94	1.3	1.35	1.47	1.26	0	2.37	0.73	1.15	2.85	2.12	0.84	2.19	2.15	2.33	0.57	2.25	3.05	3.67	3.18	4.96
ENSP00000342056	1.21	1.58	1.17	0.91	0	0.56	1.13	0	4.12	4.73	4.69	4.94	0.95	2.53	0.98	2.27	1.28	1.21	0	0.92	1.28	0.94	2.12	1.33	0	0	0	0	1.4	3.87	1.09	1.05	0	0	0	0	2.81	1.39	0.98	3.28	5.47	7.66	3.17	3.66
ENSP00000342070	0	0	0	0	0	0	0	0	0	0	0	0	0	0	0	0	0	0	0	0	0	0	0	0	0	0	0	0	0	0	0	0	0	0	0	0	0	0	0	0	0	0	0	0
ENSP00000342142	0	0	0	0	0	0	0	0	0	0	0	0	0	0	0	0	1.29	0	0	0	NA	NA	NA	NA	NA	NA	NA	NA	NA	NA	NA	NA	NA	NA	NA	NA	NA	NA	NA	NA	NA	NA	NA	NA
ENSP00000342232	2.94	2.23	1.74	2.23	0	0	0	0	4.72	5.46	5.04	5.95	0	0	1.5	0	0	0	0	0	NA	NA	NA	NA	NA	NA	NA	NA	NA	NA	NA	NA	NA	NA	NA	NA	NA	NA	NA	NA	NA	NA	NA	NA
ENSP00000342321	0	0	0	0	0	0	0	0	0	0	0	0	0	0	0	0	0	0	0	0	NA	NA	NA	NA	NA	NA	NA	NA	NA	NA	NA	NA	NA	NA	NA	NA	NA	NA	NA	NA	NA	NA	NA	NA
ENSP00000342333	0	0	0	0	0	0	0	0	0	0	0	0	0	0	0	0	0	0	0	0	0	0	0	0	0	0	0	0	0	0	0	0	0	0	0	0	1.25	0	1.26	1.41	0	0	0	0
ENSP00000342374	0	0	0	0	0	0	0	0	2.95	2.29	2.78	2.57	0	0	0	0	0	0	0	0	NA	NA	NA	NA	NA	NA	NA	NA	NA	NA	NA	NA	NA	NA	NA	NA	NA	NA	NA	NA	NA	NA	NA	NA
ENSP00000342492	0	0	0	0	0	0	0	0	0	0	0	0	0.9	2.03	1.03	1.57	1.26	2.74	2.85	2.75	0	0	0	0	0	0	0	0	0	0	0	0	0	0	0	0	0	0	0	0	3.56	5.26	0.57	0.89
ENSP00000342710	0.69	1.66	1.42	1.01	0	0	0	0	3.93	2.55	1.56	2.74	0.71	1.89	1.1	0.97	1.17	1.46	2.78	2.53	1.02	1.05	0.36	1.15	0	0.88	0.71	0	0.61	0	1.45	1.87	0	0	1.23	1.95	0	0	1.28	0	1.99	1.21	3.49	1.88
ENSP00000342714	1.06	1.43	1.51	1.42	13.42	16.58	12.78	10.52	4.16	3.66	4.98	4.22	5.07	9.53	8.66	17.93	9.58	17.28	15.43	20.89	4.71	3.91	6	6.31	5.16	4.76	5.16	5.75	7.63	3.35	9.35	5.56	6.16	3.01	2.84	3.93	3.9	1.11	5.87	2.74	4.68	5.01	8.29	6.42
ENSP00000342741	0	0	0	0	0	0	0	0	0	0	0	0	0	0	0	0	0	0	0	0	NA	NA	NA	NA	NA	NA	NA	NA	NA	NA	NA	NA	NA	NA	NA	NA	NA	NA	NA	NA	NA	NA	NA	NA
ENSP00000342830	2.68	2.64	2.22	2.3	14.82	15.35	14.82	13.99	0	0	0	0	23.59	18.14	17.1	16.97	14.43	13.32	13.83	12.38	4.66	6.94	8.83	4.86	4.22	3.22	4.1	2.99	5.63	5.3	3.65	4.46	5.33	7.22	5.99	4.28	9.12	7.69	9.61	13.39	8.27	10.46	8.48	10.84
ENSP00000342886	12.9	10.08	10.15	10.83	18	15.9	16.7	15.92	13	14.64	12.92	15.43	32.41	38.25	33.81	31.8	53.79	48.38	61.56	53.85	25.6	23.97	24.72	21.19	7.5	8.48	6.81	8.04	17.42	19.43	20.31	17.02	11.89	12.86	8.85	13.42	20.46	24.74	21.43	22.15	36.91	35.78	39.1	37.78
ENSP00000342913	0	0	0	0	0	0	0	0	1.21	1.35	1.5	1.34	1.69	1.26	1.03	0.99	0	0	0	0	NA	NA	NA	NA	NA	NA	NA	NA	NA	NA	NA	NA	NA	NA	NA	NA	NA	NA	NA	NA	NA	NA	NA	NA
ENSP00000343027	NA	NA	NA	NA	NA	NA	NA	NA	NA	NA	NA	NA	NA	NA	NA	NA	NA	NA	NA	NA	0	0	0	0	0	0	0	0	0	0	0	0	0	0	0	0	0	0	0	0	0	0	0	0
ENSP00000343040	0	0	0	0	0	0	0	0	0	0	0	0	2.33	3.07	0.85	1.98	6.53	4.54	6.16	5.66	NA	NA	NA	NA	NA	NA	NA	NA	NA	NA	NA	NA	NA	NA	NA	NA	NA	NA	NA	NA	NA	NA	NA	NA
ENSP00000343282	19.49	22.79	26.12	26.23	46.36	38.39	46.12	36.97	29.56	21.93	29.07	26.03	45.57	55.81	34.9	63.87	62.33	51.84	64.7	59.08	24.2	26.95	29.69	28.57	30.01	29.1	29.62	26.23	27.97	25.7	34.84	26.8	25.33	24.58	35.41	21.65	26.56	23.01	32.06	26.39	44.25	46.34	62.26	60.25
ENSP00000343321	0	0	0	0	0	0	0	0	0	0	0	0	0	0	0	0	0	0	0	0	NA	NA	NA	NA	NA	NA	NA	NA	NA	NA	NA	NA	NA	NA	NA	NA	NA	NA	NA	NA	NA	NA	NA	NA
ENSP00000343421	4.04	2.45	3.2	4	0	0	0	0	0	0	0	1.19	0	0	0	0	0	0	0	0	0.84	0	1.07	1.23	0.76	0	0	0	0	0	0	0	0	1.49	0.76	1.45	1.23	0	0	0.93	0	0	0	0
ENSP00000343445	0	0	0	0	2.8	2.65	2.64	2.31	0	0	0	0	0	0	0	0	0	0	0	0	1.48	2.56	1.13	1.26	0	0	0	0	0	0	0	0	0	0	0	0	1.79	0	1.13	0	0	0	0	0
ENSP00000343450	0	0	1.27	0	0	0	0	0	0	0	0	0	0	0	0	0	0	0	0	0	NA	NA	NA	NA	NA	NA	NA	NA	NA	NA	NA	NA	NA	NA	NA	NA	NA	NA	NA	NA	NA	NA	NA	NA
ENSP00000343477	0	0	0	0	0	0	0	0	0	0	0	0	0	0	0	0	0	0	0	0	NA	NA	NA	NA	NA	NA	NA	NA	NA	NA	NA	NA	NA	NA	NA	NA	NA	NA	NA	NA	NA	NA	NA	NA
ENSP00000343535	NA	NA	NA	NA	NA	NA	NA	NA	NA	NA	NA	NA	NA	NA	NA	NA	NA	NA	NA	NA	0	0	0	1.51	0	0	0	0	0	0	0	0	0	0	0	0	0	0	0	0	0	0	0	0
ENSP00000343547	2.65	2.45	2.27	2.84	0	0	0	0	0	0	0	0	0	0	0	0	0	0	0	0	NA	NA	NA	NA	NA	NA	NA	NA	NA	NA	NA	NA	NA	NA	NA	NA	NA	NA	NA	NA	NA	NA	NA	NA
ENSP00000343554	2.65	2.45	2.27	2.84	0	0	0	0	0	0	0	0	0	0	0	0	0	0	0	0	NA	NA	NA	NA	NA	NA	NA	NA	NA	NA	NA	NA	NA	NA	NA	NA	NA	NA	NA	NA	NA	NA	NA	NA
ENSP00000343690	0	0	0	0	0	0	0	0	0	0	0	0	0	0	0	0	0	0	0	0	0	0	0	0	0	0	0	0	0	0	0	0	0	0	0	0	0	0	0	0	0	0	0	0
ENSP00000343873	NA	NA	NA	NA	NA	NA	NA	NA	NA	NA	NA	NA	NA	NA	NA	NA	NA	NA	NA	NA	0	0	0	0	0	0	0	0	0	0	0	0	0	0	0	0	0	0	0	0	0.82	1.18	1.5	1.2
ENSP00000343885	NA	NA	NA	NA	NA	NA	NA	NA	NA	NA	NA	NA	NA	NA	NA	NA	NA	NA	NA	NA	1.09	0.88	0.92	1.46	0.76	0	0	0	1.56	1.21	1.08	1.04	0	0	1.5	0	0	0	0	0	1.85	2.84	1.88	2.32
ENSP00000343931	0	0	0	0	0	0	0	0	0	0	0	0	0	0	0	0	0	0	0	0	0	0	0	0	0	0	0	0	0	0	0	0	0	0	0	0	0	0	0	0	0	0	0	0
ENSP00000344002	0	0	0	0	0	0	0	0	0	0	0	0	0	0	0	0	0.99	0.32	0.88	0.95	0	0	0	0	0	0	0	0.23	0	0	0	0	0	0	0	0	0	0	0	0.41	0.55	0	0.45	0
ENSP00000344055	0	0	0	0	0	0	0	0	0	0	0	0	0	0	0	0	0	0	0	0	NA	NA	NA	NA	NA	NA	NA	NA	NA	NA	NA	NA	NA	NA	NA	NA	NA	NA	NA	NA	NA	NA	NA	NA
ENSP00000344132	0.89	1.14	0.9	0.9	0	0	0	0	0	0	0	0	0	0	0	0	0	0	0	0	NA	NA	NA	NA	NA	NA	NA	NA	NA	NA	NA	NA	NA	NA	NA	NA	NA	NA	NA	NA	NA	NA	NA	NA
ENSP00000344149	0	0	0	0	0	0	0	0	1.21	1.35	1.5	1.34	1.69	1.26	1.03	0.99	0	0	0	0	NA	NA	NA	NA	NA	NA	NA	NA	NA	NA	NA	NA	NA	NA	NA	NA	NA	NA	NA	NA	NA	NA	NA	NA
ENSP00000344152	2.85	2.78	2.18	2.47	0	0	0	0	0	0	0	0	0	0	0	0	0	0	0	0	1.28	0.97	1.14	1.44	0	1.45	0	0	0	0	0	0	0	0	0	0	0	0	0	0	0	0	0	0
ENSP00000344166	0	0	0	0	0	0	0	0	0	0	0	0	0	0	0	0	0	0	0	0	0.62	0.64	0.68	0.73	0	0.45	0.39	0.52	0.63	0	0.47	0	0.95	0.65	1.04	0	0.7	0	0.72	0.52	0.68	0.71	0.73	0.98
ENSP00000344230	0	0	0.91	0	0	0	0	0	0	0	0	0	0	0	0	0	0	0	0	0	0	0	0	0	0	0	0	0	0	0	1.08	0	0	0	0	0	0	0	0	0	0	0	0	0
ENSP00000344259	0	0	0	0	0	0	0	0	0	0	0	0	0	0	0	0	0	0	0	0	NA	NA	NA	NA	NA	NA	NA	NA	NA	NA	NA	NA	NA	NA	NA	NA	NA	NA	NA	NA	NA	NA	NA	NA
ENSP00000344419	24.65	28.84	29.45	28.06	62.22	54.48	59.08	68.72	0.75	0.51	0.78	1.19	0.44	0.37	0.7	0	35.71	42.44	23.09	29.22	24.2	22.92	23.51	23.59	22.2	22.44	24.99	21.52	0	0	1.5	0	3.78	1.32	0.75	0.95	1.06	1.11	1.06	0.97	29.54	24.11	19.66	15.22
ENSP00000344429	1.05	1.3	1.12	0.98	0	0	0	0	2.72	1.17	1.47	2.44	1.1	1.39	1.31	0	1.19	1.19	1.2	1.22	2.13	2.3	1.94	1.9	0.94	1.11	0.97	0.81	0	0	0	0	0	1.3	1	2.17	1.38	1.58	1.18	1.29	2.8	2.58	2.52	1.78
ENSP00000344547	0	0	0	0	0	0	0	0	5.5	2.95	6.33	5.7	0	0	0	0	0	0	0	0	NA	NA	NA	NA	NA	NA	NA	NA	NA	NA	NA	NA	NA	NA	NA	NA	NA	NA	NA	NA	NA	NA	NA	NA
ENSP00000344594	0	0	0	0	0	0	0	0	0	0	0	0	0	0	0	0	0	0	0	0	NA	NA	NA	NA	NA	NA	NA	NA	NA	NA	NA	NA	NA	NA	NA	NA	NA	NA	NA	NA	NA	NA	NA	NA
ENSP00000344647	2.65	2.45	2.27	2.84	0	0	0	0	0	0	0	0	0	0	0	0	0	0	0	0	NA	NA	NA	NA	NA	NA	NA	NA	NA	NA	NA	NA	NA	NA	NA	NA	NA	NA	NA	NA	NA	NA	NA	NA
ENSP00000344666	0	0	0	0	3.34	2.91	3.03	3.36	0	0	0	0	1.52	1.34	1.45	0.84	0	0	0	0	0.89	3.72	3.61	1.4	0	0	0	0	0	0	0	0	0	0	0	0	2.71	3.05	3.45	4.58	0	0	0	0
ENSP00000344762	1.11	1.16	0.71	1.08	0	0	0	0	0	0	0	0	0.99	0.94	3.05	0	0	0	0	0	0.93	1.07	1.02	0.91	1.86	2.27	1.6	1.84	2.45	4.3	4.22	2.29	1.9	1.28	0.69	1.29	0.83	1.6	1.06	1.51	1.08	1.32	1.32	1.05
ENSP00000344818	4.12	3.5	3.99	2.73	6.12	5.76	6.11	3.96	2.43	2.72	2.93	3.05	2.52	4.13	3.21	4.47	9.17	7.11	9.02	8.92	2.98	3.54	4.37	2.31	0.84	3.4	1.7	0	3.02	2.17	4.5	3.19	0	1.35	2.18	3.53	7.1	5.78	8.88	5.97	8.28	6.76	8.58	5.13
ENSP00000344832	1.47	1.85	4.46	2.72	7	2.76	2.47	1.82	4.66	4.39	5.38	5.79	1.57	0.97	2.45	0.93	2.19	5.06	3.11	3.85	0.88	1.16	1.64	1.72	2.72	2.83	4.95	3.34	1.48	2.04	1.92	0.27	0	0.48	1.27	0	0	0	1.7	1.15	0.88	0.57	1.4	0.53
ENSP00000344848	26.3	25.97	27.38	24.72	0	0.93	1.13	0.89	11.67	12.28	14.93	12.54	0	0	0	0	4.44	4.18	3.27	2.27	6.88	6.11	5.75	6.36	0	0	0	0	3.16	1.39	0	0	3.43	4.08	3.79	2.89	0	0	0	0	6.03	6.7	6.14	5.06
ENSP00000344868	0	0	0	0	0	0	0	0	0	0	0	0	0	0	0	0	0	0	0	0	0	0	0	0	0	0	0	0	0	0	1.39	0	0	0	0	0	0	0	0	1.78	0	0	0	0
ENSP00000344871	7.75	7.76	7.54	5.47	3.75	3.71	2.91	3.8	0.52	1.21	1.02	1.23	1.38	1.22	1	1.4	1.13	1.69	0.88	1.13	0	0	1.25	1.5	1.34	1.37	1.11	1.08	1.27	0	0	1.03	0	0	0	0	1.17	1.55	1.29	1.38	1.21	1.17	1.06	2.54
ENSP00000344913	0	0	0	0	0	0	0	0	1.42	0	1.4	0	0	0	0	0	0	0	0	0	NA	NA	NA	NA	NA	NA	NA	NA	NA	NA	NA	NA	NA	NA	NA	NA	NA	NA	NA	NA	NA	NA	NA	NA
ENSP00000345083	0	0	0	0	0	0	0	0	0	0	0	0	0	0	0	0	0	0	0	0	NA	NA	NA	NA	NA	NA	NA	NA	NA	NA	NA	NA	NA	NA	NA	NA	NA	NA	NA	NA	NA	NA	NA	NA
ENSP00000345156	8.97	8.71	9.19	9.49	0	0	0	0	2.21	2.68	2.85	2.88	0	0	0	0	1.16	1.43	0	0.81	1.23	1.43	2.68	1.12	0	0	0	0	2.87	3.06	2.62	1.23	1.89	1.29	0.91	1.37	1.4	1.47	2.34	1.19	1.22	3.18	1.12	1.48
ENSP00000345182	1.21	1.45	1.34	1.05	0	0	0	0	0	0	0	0	1.36	0.87	1.31	1.63	0	0	0	0	1.43	1.09	1.45	1.23	0	0	0	0	1.64	0.91	1.28	1.53	0	0	0	0	0	0	0	0	1.08	1.11	1.45	1.34
ENSP00000345230	3.57	2.02	3.52	3.14	0	0	0	0.69	1.25	0	1.93	1.07	0.48	0.65	0.68	0.86	4.61	2.59	5.59	5.03	0.84	2.47	2.34	0.75	0	0	0	0	0.96	2.7	2.7	0.78	1.48	0.95	0.77	2.07	0	1.59	0.49	0.75	5.84	5.6	4.37	2.94
ENSP00000345236	1.12	1.18	1.03	1.19	0	0	0	0	0.97	0.84	0.96	1.01	0	0	0	0	0	0	0	0	2.17	1.93	2.47	3.14	3.26	2.98	3.5	2.09	1.01	0.6	0	0	0	0.73	1.08	0.67	2.67	0.56	3.04	3.04	2.22	3.98	3.61	2.31
ENSP00000345347	0	0	0	0	0	0	0	0	0	0	0	0	2.33	3.07	0.85	1.98	6.53	4.54	6.16	5.66	NA	NA	NA	NA	NA	NA	NA	NA	NA	NA	NA	NA	NA	NA	NA	NA	NA	NA	NA	NA	NA	NA	NA	NA
ENSP00000345361	0	0	0.91	0.89	0	0	0	0	1.2	1.2	1.2	1.41	5.3	5.44	5.59	4.84	0	0	0	0	0.81	1.04	0.88	0.96	0	0	0	0	3.66	5.13	3.34	4.26	1.84	1.42	0.92	1.26	2.46	3.54	2.25	2.78	1.19	2.6	0.98	1.59
ENSP00000345398	5.05	4.7	5.1	4.36	0	0	0	0	0	0	0	0	0	0	1.64	0	0	0	0	0	1.37	0.94	1.13	1.56	0	0	0	0	2.54	4.93	2.2	2.32	0	0	0	0	1.29	1.36	1.09	1.35	0.93	1.52	0.98	1.44
ENSP00000345584	0	0	0	0	0	0	0	0	1.13	1.11	1.34	1.34	0	0	0	0	1.13	1	1.11	1.04	NA	NA	NA	NA	NA	NA	NA	NA	NA	NA	NA	NA	NA	NA	NA	NA	NA	NA	NA	NA	NA	NA	NA	NA
ENSP00000345672	0	0	0	0	0	0	0	0	0	0	0	0	0	0	0	0	0	0	0	0	0	0	0	0	0	0	0	0	0	0	0	0	0	0	0	0	0	0	0	0	0	0	0	0
ENSP00000345680	0	0	0	0	0	0	0	0	0	0	0	0	0	0	0	0	0	0	0	0	0	0	0	0	0	0	1.31	1.01	1.76	0.82	1.11	1.16	2.23	1.27	0.6	1.01	1.23	1.65	0.99	1.36	2.63	2.77	2.02	2.38
ENSP00000345689	NA	NA	NA	NA	NA	NA	NA	NA	NA	NA	NA	NA	NA	NA	NA	NA	NA	NA	NA	NA	0	1.15	1.29	0	0	1.34	0	0	0	0	0	0	0	0	0	0	0	0	0	0	0	0	0	0
ENSP00000345771	NA	NA	NA	NA	NA	NA	NA	NA	NA	NA	NA	NA	NA	NA	NA	NA	NA	NA	NA	NA	1.03	0.86	0.99	1.18	0	0	0	0	1.18	1.09	1.44	0.98	0	0	0	0	0	0	0	0	0.86	1.39	0.87	1.08
ENSP00000345828	0	0	0	0	0	0	0	0	0	0	0	0	0	0	0	0	0	0	0	0	NA	NA	NA	NA	NA	NA	NA	NA	NA	NA	NA	NA	NA	NA	NA	NA	NA	NA	NA	NA	NA	NA	NA	NA
ENSP00000345848	5.92	3.63	4.19	6.59	3.53	3.06	3.2	2.81	4.81	4.73	6.54	6.05	3.28	2.73	2.82	0.51	2.63	0.76	0.83	1.46	0	0	0	0	0.97	0	0	0	1.57	1.61	0.51	0.91	0	0	1.28	1.54	1.31	1.09	0.92	0.7	0.7	1.15	0.77	1.13
ENSP00000345892	0	0	0	0	0	0	0	0	0	0	0	0	0	0	0	0	0	0	0	0	NA	NA	NA	NA	NA	NA	NA	NA	NA	NA	NA	NA	NA	NA	NA	NA	NA	NA	NA	NA	NA	NA	NA	NA
ENSP00000345917	0	0	0	0	0	0	0	0	0	0	0	0	0	0	0	0	0	0	0	0	NA	NA	NA	NA	NA	NA	NA	NA	NA	NA	NA	NA	NA	NA	NA	NA	NA	NA	NA	NA	NA	NA	NA	NA
ENSP00000345957	NA	NA	NA	NA	NA	NA	NA	NA	NA	NA	NA	NA	NA	NA	NA	NA	NA	NA	NA	NA	1.82	1.54	1.22	1.19	0	0	0	0	1.05	1.32	1.38	1.28	0	0	0	0	0	0	0.54	0	0	0	0.64	0
ENSP00000346001	0	0	0	0	0	0	0	0	0	0	0	0	0	0	0	0	0	0	0	0	0	0	0	0	0	0	0	1.19	0	0	0	0	0	0	0	0	0	0	0	0	0	0	0	0
ENSP00000346022	0	0	0	0	0	0	0	0	0	0	0	0	0	0	0	0	0	0	0	0	0	0	0	0	0	0	0	0	0	0	0	0	0	0	0	0	0	0	0	0	0	0	0	0
ENSP00000346027	0	0	0	0	0	0	0	0	0	0	0	0	0	0	0	0	0	0	0	0	NA	NA	NA	NA	NA	NA	NA	NA	NA	NA	NA	NA	NA	NA	NA	NA	NA	NA	NA	NA	NA	NA	NA	NA
ENSP00000346032	32.41	28.64	27.88	29.7	0	0	0	0	13.24	12.02	10.75	9.63	4.08	5.05	2.38	3.75	19.69	21.05	16.91	16.59	13.64	14.1	13.03	13.02	0	0	0	0	1.79	4.39	1.85	3.51	0	0	0	0	8.34	7.08	10.03	9.38	7.5	8.88	8.53	7.54
ENSP00000346045	0	0	0	0	0	0	0	0	0	0	0	0	0	0	0	0	0	0	0	0	NA	NA	NA	NA	NA	NA	NA	NA	NA	NA	NA	NA	NA	NA	NA	NA	NA	NA	NA	NA	NA	NA	NA	NA
ENSP00000346046	0	0	0	0	0	0	0	0	0	0	0	0	0	0	0	0	0	0	0	0	NA	NA	NA	NA	NA	NA	NA	NA	NA	NA	NA	NA	NA	NA	NA	NA	NA	NA	NA	NA	NA	NA	NA	NA
ENSP00000346050	0	0	0	0	0	0	0	0	0	0	0	0	0	0	0	0	1.39	1.46	0	1.38	NA	NA	NA	NA	NA	NA	NA	NA	NA	NA	NA	NA	NA	NA	NA	NA	NA	NA	NA	NA	NA	NA	NA	NA
ENSP00000346067	4.79	2.79	3.56	3.99	0.73	0	0	0	3	3.48	3.69	3.77	3.61	3.6	2.32	2.97	7.19	6.53	8.65	7.52	3.58	3.01	3.18	3.19	0	0	0	0	3.53	4.69	3.28	3.88	2.79	4.75	3.75	6.2	1.12	1.29	0.99	1.06	2.11	3.04	5.65	5.08
ENSP00000346088	1	0.81	0.87	1.04	0	0	0	0	0	0	0	0	0	0	0	0	0	0	0	0	0	0	0	0	0	0	0	0	0	0	0	0	0	0.94	3.41	1.15	0	0	0	0	0	0	0	0
ENSP00000346169	0.76	0	0.64	0.64	0	0	0	0	2.05	1.86	2.68	1.99	1.16	0.96	0	0.85	1.66	0.79	1.68	1.86	0	0	0	0	0	0	0	0	0	0	0	0	0	0	0	0	0	0	0	0	0	0	0	0
ENSP00000346242	NA	NA	NA	NA	NA	NA	NA	NA	NA	NA	NA	NA	NA	NA	NA	NA	NA	NA	NA	NA	0	0	0	0	1.14	1.26	1.03	1.31	0	1.21	1.23	0	0	1.25	0	0	0.99	0	0.95	0	1.16	0.68	0	0.89
ENSP00000346294	0	0	0	0	2.31	2.14	2.07	2.53	0	0	0	0	6.02	6.84	2.97	4.45	7.55	7.53	6.56	6.73	5.52	4.29	3.94	7.75	0.68	0.61	0.62	0.67	0	1.1	0	0	1.55	0	0	2.15	3.93	4.29	2.82	6.78	1.87	2.63	2.33	3.94
ENSP00000346300	0	0	0	0	0	0	0	0	0	0	0	0	0	0	0	0	0	0	0	0	0	0	0	0	0	0	0	0	0	0	0	0	0	0	0	0	0	0	0	0	0	0	0	0
ENSP00000346316	19.49	22.79	26.12	26.23	46.36	38.39	46.12	36.97	29.56	21.93	29.07	26.03	45.57	55.81	34.9	63.87	62.33	51.84	64.7	59.08	24.2	26.95	29.69	28.57	30.01	29.1	29.62	26.23	27.97	25.7	34.84	26.8	25.33	24.58	35.41	21.65	26.56	23.01	32.06	26.39	44.25	46.34	62.26	60.25
ENSP00000346397	0.76	0	0.64	0.64	0	0	0	0	2.05	1.86	2.68	1.99	1.16	0.96	0	0.85	1.66	0.79	1.68	1.86	0	0	0	0	0	0	0	0	0	0	0	0	0	0	0	0	0	0	0	0	0	0	0	0
ENSP00000346402	7.82	8.57	8.25	7.75	0.58	0	0	0.72	1.27	0	1.4	1.18	0.75	0.95	0.78	0.74	1.89	2.75	2.36	1.77	5.16	3.48	5.19	2.58	2.24	1.33	1.13	1.39	0.93	0.91	0.96	1.38	1.7	2.03	3.5	2.05	1.08	1.26	0.8	0.84	5.48	3.6	3.12	3.43
ENSP00000346417	0	0	0	0	0	0.63	0.74	1.34	0.79	0.71	0.71	0.68	0	0	0	0	0.93	1.01	0	0.92	1.61	1.93	1.51	1.82	0	0	0	0	0	0	0	0	0	1.44	1.17	0.97	0.68	1.12	0.68	0.68	0	0	0	0
ENSP00000346426	1.59	1.06	0.99	1.22	0	0	0	0	1.34	1.09	1.25	1.5	0	0	0	0	0	0	0	0	NA	NA	NA	NA	NA	NA	NA	NA	NA	NA	NA	NA	NA	NA	NA	NA	NA	NA	NA	NA	NA	NA	NA	NA
ENSP00000346465	NA	NA	NA	NA	NA	NA	NA	NA	NA	NA	NA	NA	NA	NA	NA	NA	NA	NA	NA	NA	0	0	0	0	0	0	0	0	0	0	0	0	0	0	0	0	0	0	0	0	0	0	0	0
ENSP00000346467	0	0	0	0	0	0	0	0	0.16	0	0	0	0	0	0	0	0	0	0	0	NA	NA	NA	NA	NA	NA	NA	NA	NA	NA	NA	NA	NA	NA	NA	NA	NA	NA	NA	NA	NA	NA	NA	NA
ENSP00000346532	1.05	1.3	1.12	0.98	0	0	0	0	2.72	1.17	1.47	2.44	1.1	1.39	1.31	0	1.19	1.19	1.2	1.22	2.13	2.3	1.94	1.9	0.94	1.11	0.97	0.81	0	0	0	0	0	1.3	1	2.17	1.38	1.58	1.18	1.29	2.8	2.58	2.52	1.78
ENSP00000346550	12.63	9.91	9.36	11.32	18.44	17.67	17.68	16.02	18.58	20.22	16.48	15.43	26.87	24.35	23.25	20.56	28.28	26.36	31.29	29.76	11.89	15.21	13	14.01	8.31	9.24	5.84	5.61	21.41	20.52	23.69	16.78	5.2	12.06	10.52	16.42	23.41	17.38	21.81	26.2	27.11	31.11	28.39	34
ENSP00000346566	0	0	0	0	0	0	0	0	0	0	0	0	0	0	0	0	0	0	0	0	NA	NA	NA	NA	NA	NA	NA	NA	NA	NA	NA	NA	NA	NA	NA	NA	NA	NA	NA	NA	NA	NA	NA	NA
ENSP00000346598	4.79	2.79	3.56	3.99	0	0	0	0	3	3.48	3.69	3.77	1.14	1.43	1.18	0.93	0	0	1.58	0	2.5	2.17	2.08	2.3	0	0	0	0	2.58	2.35	2.29	2.55	2.79	4.75	3.75	4.19	1.12	1.29	0.99	1.06	2.11	2.05	3.3	3.99
ENSP00000346602	26.3	25.97	27.38	24.72	0	0.93	1.13	0.89	11.67	12.28	14.93	12.54	0	0	0	0	4.44	4.18	3.27	2.27	6.88	6.11	5.75	6.36	0	0	0	0	3.16	1.39	0	0	3.43	4.08	3.79	2.89	0	0	0	0	6.03	6.7	6.14	5.06
ENSP00000346635	0	0	0	0	0	0	0	0	0	0	0	0	0	0	0	0	0	0	0	0	NA	NA	NA	NA	NA	NA	NA	NA	NA	NA	NA	NA	NA	NA	NA	NA	NA	NA	NA	NA	NA	NA	NA	NA
ENSP00000346671	NA	NA	NA	NA	NA	NA	NA	NA	NA	NA	NA	NA	NA	NA	NA	NA	NA	NA	NA	NA	1.04	1.05	1.05	1.45	1.04	1.55	0	0	1	1.22	0	0	0	0	0	0.94	0	0	0	0	1.54	2.36	1.8	0.98
ENSP00000346694	5.21	4.87	6.08	4.94	11.46	8.41	7.92	8.33	11.93	11.66	12.68	10.44	12.05	12.38	12.08	16.79	18.25	12.73	13.47	18.27	7.35	7.47	8.41	9.33	2.3	2.98	2.59	3.05	3.54	6.24	10.36	6.12	7.74	5.35	8.58	6.18	7.68	4.36	7.42	8.43	12.52	8.84	14.37	9
ENSP00000346726	5.66	5.15	3.82	5.11	0	0	0	0	2.53	2.88	2.32	3.1	0	0	0	0	0	0	1.43	2.96	0	0	0	0	0	0	0	0	0	0	0	0	0	0	0	0	0	0	0	0	0	0	0	0
ENSP00000346762	1.02	1.26	1.22	1.03	0	0	0	0	0	0	0	0	0	0	0	0	0	0	0	0	0	0	0	0	0	0	0	0	0	0	0	0	0	0	0	0	0	0	0	0	0	0	0.81	0
ENSP00000346827	0.61	0.82	0.73	0.7	0	0	0	0	3.09	3.4	3.73	3.02	0	0	0	0	0	0	0	0	0	0	0	0	0	0	0	0	0	0	1.1	0.89	0	0	0	0	0	0	0	0	0.91	2.46	0.92	1.5
ENSP00000346921	3.6	3.67	4.51	5.08	0	0	0	0	0.86	1.19	1.14	1.12	0	0	0	0	0	0	0	1.28	2.62	3.25	0.66	1.95	0	0	0	0	1.21	1.47	1.17	1.07	0	0	1.87	0	0	0	1.33	0.9	0.99	3.56	3.44	2.14
ENSP00000346952	2.12	1.01	1.35	1.07	0.92	1.02	1.31	0.91	0	0	0.96	0	0	0	0	0	0.81	0	1.04	0.93	NA	NA	NA	NA	NA	NA	NA	NA	NA	NA	NA	NA	NA	NA	NA	NA	NA	NA	NA	NA	NA	NA	NA	NA
ENSP00000346954	0	0	0	0	0	0	0	0	0	0	0	0	0	0	0	0	0	0	0	0	NA	NA	NA	NA	NA	NA	NA	NA	NA	NA	NA	NA	NA	NA	NA	NA	NA	NA	NA	NA	NA	NA	NA	NA
ENSP00000346971	1.59	1.06	0.99	1.22	0	0	0	0	1.34	1.09	1.25	1.5	0	0	0	0	0	0	0	0	NA	NA	NA	NA	NA	NA	NA	NA	NA	NA	NA	NA	NA	NA	NA	NA	NA	NA	NA	NA	NA	NA	NA	NA
ENSP00000347044	26.3	25.97	27.38	24.72	0	0.93	1.13	0.89	11.67	12.28	14.93	12.54	0	0	0	0	4.44	4.18	3.27	2.27	6.88	6.11	5.75	6.36	0	0	0	0	3.16	1.39	0	0	3.43	4.08	3.79	2.89	0	0	0	0	6.03	6.7	6.14	5.06
ENSP00000347168	19.49	22.79	26.12	26.23	46.36	38.39	46.12	36.97	29.56	21.93	29.07	26.03	45.57	55.81	34.9	63.87	62.33	51.84	64.7	59.08	24.2	26.95	29.69	28.57	30.01	29.1	29.62	26.23	27.97	25.7	34.84	26.8	25.33	24.58	35.41	21.65	26.56	23.01	32.06	26.39	44.25	46.34	62.26	60.25
ENSP00000347230	0	0	0	0	0	0	0	0	0	0	0	0	0	0	0	0	0	0	0	0	NA	NA	NA	NA	NA	NA	NA	NA	NA	NA	NA	NA	NA	NA	NA	NA	NA	NA	NA	NA	NA	NA	NA	NA
ENSP00000347240	0	0	0.84	0	0	0	0	0	0	0	0	0	0	0	0	0	0	0	0	0	NA	NA	NA	NA	NA	NA	NA	NA	NA	NA	NA	NA	NA	NA	NA	NA	NA	NA	NA	NA	NA	NA	NA	NA
ENSP00000347271	1.22	1.28	1.17	1.27	0	0	0	0	1.73	1.01	1.43	1.09	0	0	0	0	0	0	0	0	0	0	0	0	0	0	0	0	0	0	0	0	0	0	0	0	0	0	0	0	0.97	0.96	1.84	1.18
ENSP00000347279	9.92	8	8.77	6.75	14.96	16.57	13.63	11.74	0	0	0	0	5.68	3.85	3.27	2.93	20.85	15.14	9.01	11.82	6.26	8.62	7.85	6.15	7.96	8.7	8.75	7.02	0.59	1.95	1.14	0.58	0	0.89	0	0.78	5.66	4.22	4.42	4.23	3.19	3	2.49	4.59
ENSP00000347359	0	0	0	0	0	0	0	0	0	0	0	0	0	0	0	0	0	0	0	0	NA	NA	NA	NA	NA	NA	NA	NA	NA	NA	NA	NA	NA	NA	NA	NA	NA	NA	NA	NA	NA	NA	NA	NA
ENSP00000347380	0	0	0	0	0	0	0	0	0	0	0	0	1.39	1.52	1.02	1.21	0.13	0.1	0.14	0.11	2.66	2.8	2.59	2.46	0.81	0.87	0.72	0.72	2.62	3.07	3.79	3.21	0	1.12	1.33	1.31	2.92	1.17	3.15	2.31	4.72	5.22	5.46	6.22
ENSP00000347416	0	0	0	0	0	0	0	0	0	0	0	0	0	0	0	0	0	0	0	0	NA	NA	NA	NA	NA	NA	NA	NA	NA	NA	NA	NA	NA	NA	NA	NA	NA	NA	NA	NA	NA	NA	NA	NA
ENSP00000347457	0	0	0	0	0	0	0	0	0	0	0	0	0	0	0	0	0	0	0	0	0	0	0	0	0	0	0	0	0	0	0	0	0	0	0	0	0	0	0	0	0	0	0	0
ENSP00000347495	0	0	0	0	0	0	0	0	0	0	0	0	0	0	0	0	0	0	0	0	0	0	0	0	0	0	0	0	0	0	0	0	0	0	0	0	0	0	0	0	1.03	1.27	1.07	1.27
ENSP00000347507	NA	NA	NA	NA	NA	NA	NA	NA	NA	NA	NA	NA	NA	NA	NA	NA	NA	NA	NA	NA	1.01	0.82	1.24	1.04	0	0	0	0	0	0	0	0	0	0	0	0	0	0	0	0	0.81	0.82	0.85	0.94
ENSP00000347619	1.27	1.27	1.15	1	0	0	0	0	0	0	0	0	0	0	0	0	0	0	0	0	NA	NA	NA	NA	NA	NA	NA	NA	NA	NA	NA	NA	NA	NA	NA	NA	NA	NA	NA	NA	NA	NA	NA	NA
ENSP00000347655	0	0	0	0	0	0	0	0	1.07	1.07	1.1	1.3	0	0	0	0	0	0	0	0	NA	NA	NA	NA	NA	NA	NA	NA	NA	NA	NA	NA	NA	NA	NA	NA	NA	NA	NA	NA	NA	NA	NA	NA
ENSP00000347744	1.38	2.01	1.57	1.62	0	0	0	0	0	0	0	0	0	0	0	0	0	0	0	0	1.01	0.97	1.08	0.86	1.05	0.73	1.29	0.58	0	0.74	0.83	1.08	0	0	0	0	1.32	0.82	0.93	1.21	0.96	1.05	0.86	0.93
ENSP00000347872	0	0	0	0	0	0	0	0	0	0	0	0	0	0	0	0	0	0	0	0	0.75	1.24	0.82	0	1.11	1.2	0.92	1.37	0	0	0	0	0	0	0	0	0	0	0	0	0	1.15	0	0
ENSP00000347890	0	0	0	0	0	0	0	0	0	0	0	0	0	0	0	0	0	0	0	0	0	0	0	0	0	0	1.31	1.01	1.76	0.82	1.11	1.16	2.23	1.27	0.6	1.01	1.23	1.65	0.99	1.36	2.63	2.77	2.02	2.38
ENSP00000347969	2.37	2.7	2.39	2.65	0	1.07	0	0	0	0	0	0	0	0	0	0	0	0	1.44	0.92	0	0	0	0	0	0	0	0	0	0	0	0	0	0	0	0	0	0	0	0	0.63	1.39	1.34	1.95
ENSP00000347988	0	0	0	0	0	0	0	0	0	0	0	0	0	0	0	0	0	0	0	0	NA	NA	NA	NA	NA	NA	NA	NA	NA	NA	NA	NA	NA	NA	NA	NA	NA	NA	NA	NA	NA	NA	NA	NA
ENSP00000348068	0	0	0	0	0	0	0	0	0	0	0	0	0	0	0	1.24	0.86	2.16	0.78	0.9	1.99	4.08	5.25	3.72	1.98	2.82	1.36	2.37	0	0	0	0	1.96	0	0	0	1.01	1.3	1.69	2.43	4.84	3.09	3.28	2.91
ENSP00000348093	0	0	0	0	0	0	0	0	0	0	0	0	0	0	0	0	1.04	0.98	1.41	1.46	3.56	3.61	5.27	2.32	0	0	0	0	2.51	2.68	3.23	2.3	0	0	0	0	2.31	3.76	1.93	2.94	1.44	1.26	1.34	2.44
ENSP00000348111	NA	NA	NA	NA	NA	NA	NA	NA	NA	NA	NA	NA	NA	NA	NA	NA	NA	NA	NA	NA	0	0	0	0	0.74	0	0.76	0	0	0	0	0	0	0	0	0	0	0	0	0	0	0.71	0.61	0
ENSP00000348163	13.85	8.77	9.67	12.08	10.4	12.39	9.09	9.02	8.61	12.86	9.98	9.82	6.24	7.22	6.3	12.51	12.78	16.81	10.54	8.48	3.18	3.88	3.57	3.55	2.99	4.3	4.77	6.81	2.75	3.36	1.9	2.15	4.69	6.1	3.22	9.13	2.49	1.94	2.65	2.86	3.62	3.3	6.62	4.85
ENSP00000348170	NA	NA	NA	NA	NA	NA	NA	NA	NA	NA	NA	NA	NA	NA	NA	NA	NA	NA	NA	NA	0	0	1.19	0	3.77	3.46	1.74	3.49	0	0	0	0	0	0	0	0	0	0	0	0	0	0	0	0
ENSP00000348230	0	0	0	0	0	0	0	0	1.07	1.07	1.1	1.3	0	0	0	0	0	0	0	0	NA	NA	NA	NA	NA	NA	NA	NA	NA	NA	NA	NA	NA	NA	NA	NA	NA	NA	NA	NA	NA	NA	NA	NA
ENSP00000348258	19.49	22.79	26.12	26.23	46.36	38.39	46.12	36.97	29.56	21.93	29.07	26.03	45.57	55.81	34.9	63.87	62.33	51.84	64.7	59.08	24.2	26.95	29.69	28.57	30.01	29.1	29.62	26.23	27.97	25.7	34.84	26.8	25.33	24.58	35.41	21.65	26.56	23.01	32.06	26.39	44.25	46.34	62.26	60.25
ENSP00000348295	NA	NA	NA	NA	NA	NA	NA	NA	NA	NA	NA	NA	NA	NA	NA	NA	NA	NA	NA	NA	1.04	1.05	1.05	1.45	1.04	1.55	0	0	1	1.22	0	0	0	0	0	0.94	0	0	0	0	1.54	2.36	1.8	0.98
ENSP00000348297	1.95	2.91	2.52	1.73	0	0	0	0	1.18	0	0.75	0	0	0	0	0.88	0	0	0	0	0	0	0	0	0	0	0	0	0	0	0	0	0	0	0	0	0	0	0	0	0	0	0	0
ENSP00000348307	2.08	3.24	2.26	2.47	0	0	0	0	0	0	0	0	0	0	0	0	0	0	0	0	NA	NA	NA	NA	NA	NA	NA	NA	NA	NA	NA	NA	NA	NA	NA	NA	NA	NA	NA	NA	NA	NA	NA	NA
ENSP00000348345	3.09	2.64	2.21	2.67	0	0	0	0	4.04	3.02	2.54	3.15	1.04	1.46	1.55	1.21	5.07	5.27	3.64	4.42	2.43	2.48	2.5	2.7	0	0	0	0	3.54	4.29	4.18	3.37	0	1.13	3.98	1.16	4.11	2.86	4.13	3.5	3.5	3.64	3.67	4.08
ENSP00000348461	5.57	6.77	7.35	8.16	8.91	9.07	9.16	8.12	4.99	5.77	5.89	5.68	1.04	1.7	0.72	1.44	6.27	6.45	6.48	6.22	3.08	3.67	3.87	3.27	4.71	5.5	7.83	6.39	3.24	4.04	4.29	4.39	2.27	3.87	1.87	3.74	2.27	1.35	1.69	3.1	6.79	6.62	5.59	9.28
ENSP00000348468	NA	NA	NA	NA	NA	NA	NA	NA	NA	NA	NA	NA	NA	NA	NA	NA	NA	NA	NA	NA	0	0	0	0	0	0	0	0	0	0	0	0	0	0	0	0	0	0	0	0	0	0	0	0
ENSP00000348515	7.82	8.57	8.25	7.75	0.58	0	0	0.72	1.27	0	1.4	1.18	0.75	0.95	0.78	0.74	1.89	2.75	2.36	1.77	5.16	3.48	5.19	2.58	2.24	1.33	1.13	1.39	0.93	0.91	0.96	1.38	1.7	2.03	3.5	2.05	1.08	1.26	0.8	0.84	5.48	3.6	3.12	3.43
ENSP00000348546	3.75	1.75	3.59	2.13	0	0	0	0	0	0	0	0	0	0	0	0	2.21	0	1.18	0	1.48	1.42	0.58	1.16	0	0	0	0	0	0	0	0	0	0	0	0	0	0	0	0	0	0	0	0
ENSP00000348578	0	0	0	0	0	0	0	0	0.79	1.15	1.89	1.66	0	0	0	0	0	0	0	0	NA	NA	NA	NA	NA	NA	NA	NA	NA	NA	NA	NA	NA	NA	NA	NA	NA	NA	NA	NA	NA	NA	NA	NA
ENSP00000348634	NA	NA	NA	NA	NA	NA	NA	NA	NA	NA	NA	NA	NA	NA	NA	NA	NA	NA	NA	NA	1.01	0.82	1.24	1.04	0	0	0	0	0	0	0	0	0	0	0	0	0	0	0	0	0.81	0.82	0.85	0.94
ENSP00000348651	0	0	0	0	0	0	0	0	0	0	0	0	0	0	0	0	0	1.35	0	1.31	0	0	0	0	0	0	0	0	0	0	0	0	0	0	0	0	0	0	0	0	0	0	0	0
ENSP00000348696	NA	NA	NA	NA	NA	NA	NA	NA	NA	NA	NA	NA	NA	NA	NA	NA	NA	NA	NA	NA	0	0	0	0	0	0	0	0	0	0	0	0	0	0	0	0	0	0	0	0	0	0	0	0
ENSP00000348702	26.3	25.97	27.38	24.72	0	0.93	1.13	0.89	11.67	12.28	14.93	12.54	0	0	0	0	4.44	4.18	3.27	2.27	6.88	6.11	5.75	6.36	0	0	0	0	3.16	1.39	0	0	3.43	4.08	3.79	2.89	0	0	0	0	6.03	6.7	6.14	5.06
ENSP00000348706	12.9	10.08	10.15	10.83	20.03	17.78	18.34	18.35	13	14.64	12.92	15.43	31.24	35.61	30.42	29.82	51.56	48.57	62.17	54.59	25.58	23.64	26.27	21.97	7.57	8.54	6.88	8.35	17.42	20.65	21.81	19.48	12.33	13.26	8.48	13.57	20.27	24.8	21.54	21.03	40.21	36	41.17	38.76
ENSP00000348718	0	0	0	0	0	0	0	0	0	0	0	0	0	0	0	0	0	0	0	0	NA	NA	NA	NA	NA	NA	NA	NA	NA	NA	NA	NA	NA	NA	NA	NA	NA	NA	NA	NA	NA	NA	NA	NA
ENSP00000348786	1.74	1.28	1.27	1.45	4.01	2.56	0.38	2.15	0.99	0.68	0.54	1.39	3.54	2.3	3.16	6.63	7.51	5.82	8.54	6.33	3.28	2.96	3.94	4.07	0	0.77	0.47	0.51	0	0	0.67	0	0	0	0.67	0	1.1	0	1.9	0	3.42	3.67	3.26	3.16
ENSP00000348795	0	0	0	0	2.8	2.65	2.64	2.31	0	0	0	0	0	0	0	0	0	0	0	0	1.48	2.56	1.13	1.26	0	0	0	0	0	0	0	0	0	0	0	0	1.79	0	1.13	0	0	0	0	0
ENSP00000348871	0	0	0	0	0	0	0	0	0	0	0	0	0	0	0	0	0	0	0	0	NA	NA	NA	NA	NA	NA	NA	NA	NA	NA	NA	NA	NA	NA	NA	NA	NA	NA	NA	NA	NA	NA	NA	NA
ENSP00000348877	0	0	0	0	0	0	0	0	0	0	0	0	1.86	0	2.12	2.05	1.01	1.37	0	1.34	3.61	3.85	4.81	3.46	4.88	5.34	6.44	4.15	2.92	0	0.83	0	0	1.32	0	1.08	1.77	0	1.27	1.28	4.39	4.14	4.6	3.5
ENSP00000348886	0	1.55	0.94	2.71	0	0	0	0	0	0	0	0	0	0	0	0	0	0	0	0	NA	NA	NA	NA	NA	NA	NA	NA	NA	NA	NA	NA	NA	NA	NA	NA	NA	NA	NA	NA	NA	NA	NA	NA
ENSP00000348889	12.63	9.91	9.36	11.32	18.44	17.67	17.68	16.02	18.58	20.22	16.48	15.43	26.87	24.35	23.25	20.56	28.28	26.36	31.29	29.76	11.89	15.21	13	14.01	8.31	9.24	5.84	5.61	21.41	20.52	23.69	16.78	5.2	12.06	10.52	16.42	23.41	17.38	21.81	26.2	27.11	31.11	28.39	34
ENSP00000348924	12.9	10.08	10.15	10.83	20.03	17.78	18.34	18.35	13	14.64	12.92	15.43	31.24	35.61	30.42	29.82	51.56	48.57	62.17	54.59	25.58	23.64	26.27	21.97	7.57	8.54	6.88	8.35	17.42	20.65	21.81	19.48	12.33	13.26	8.48	13.57	20.27	24.8	21.54	21.03	40.21	36	41.17	38.76
ENSP00000348925	4.72	5.04	5.05	2.94	0.79	0.76	1.69	0	1.02	1.03	1.1	1.1	1	0.88	0.86	1.03	5.94	5.25	6.24	5.03	5.22	3.89	2.16	3.6	0.82	0.85	1.05	0.92	1.2	2.51	1.89	2.32	1.68	0.76	1.26	0.92	2.88	0	0.89	1.16	2.29	2.4	2.49	2.46
ENSP00000348965	1.22	2.13	2.2	1.96	0	0	0	0	0.8	1.13	2.22	0.97	0	0	0	0	0	0	0	0	1.34	1.12	1.07	1.21	0	0	0	0	0.87	0.89	0.73	0.71	0	0	0	0	0	0	0	0	0	0	0	0
ENSP00000349053	1.67	2.52	1.52	1.07	0	0	0	0	1.46	0.64	1.42	1.17	1.58	0	1.21	0	3.19	2.48	2.1	1.74	3.04	3.85	2.83	4.03	0	0	1.02	0	0	0	1.16	1.11	2.52	2.26	1.82	1.08	2.11	2.97	3.15	3.25	3.38	3.75	2.98	3.15
ENSP00000349078	NA	NA	NA	NA	NA	NA	NA	NA	NA	NA	NA	NA	NA	NA	NA	NA	NA	NA	NA	NA	0	0	0	0	0	0	0	0	0	1.88	1.33	0	0	0	0	0	0	0	0	0	1.7	0	0	0
ENSP00000349101	5.21	4.87	6.08	4.94	11.46	8.41	7.92	8.33	9.02	9.67	10.46	8.24	12.05	12.38	12.08	16.79	18.25	12.73	13.47	18.27	7.35	7.47	8.41	9.33	2.3	2.98	2.59	3.05	3.54	6.24	10.36	6.12	7.74	5.35	8.58	6.18	7.68	4.36	7.42	8.43	12.52	8.84	14.37	9
ENSP00000349168	3.09	2.64	2.21	2.67	0	0	0	0	3.37	4.35	3.99	4.59	1.04	1.46	1.55	2.78	5.03	4.29	5.05	3.37	3.86	4.18	3.97	3.68	1.28	0	0	0	2.68	3.34	4.26	4.01	3.81	2.5	2.47	2.06	4.31	4.73	2.92	4.18	3.89	4.38	3.26	4.22
ENSP00000349212	0.75	1.38	1.13	0.71	0	0	0	0	0	0	0	0	2.6	0.92	2.4	0	0	0	0	0	NA	NA	NA	NA	NA	NA	NA	NA	NA	NA	NA	NA	NA	NA	NA	NA	NA	NA	NA	NA	NA	NA	NA	NA
ENSP00000349238	0	0	0	0	0	0	0	0	0.76	0.83	0	1.22	0	0	0	0	0.76	1.23	1.08	1.29	1.33	1.22	1.23	0.93	0	0	0	0	0	1.41	0	0	0	0	0	0	1.29	1.66	1.1	1.23	0	0	0	1.39
ENSP00000349252	0	0	0	0	0	0	0	0	0	0	0	0	0	0	0	0	0	0	0	0	NA	NA	NA	NA	NA	NA	NA	NA	NA	NA	NA	NA	NA	NA	NA	NA	NA	NA	NA	NA	NA	NA	NA	NA
ENSP00000349259	0.83	1.13	0.81	0.95	1.23	2.18	0	1	10.88	11.75	12.98	14.09	0	0.84	1.22	1.18	1.88	0	1.37	2.35	0.98	0.72	1.03	0.86	0	0	0	0	1.36	1.32	0.89	1.25	1.7	1.3	2.27	1.36	0	0	0	0	1.05	1.15	1.13	1.3
ENSP00000349297	2.85	2.78	2.18	2.47	0	0	0	0	0	0	0	0	0	0	0	0	0	0	0	0	1.28	0.97	1.14	1.44	0	1.45	0	0	0	0	0	0	0	0	0	0	0	0	0	0	0	0	0	0
ENSP00000349321	0	0	0	0	0	0	0	0	0.8	1.47	0.82	0.93	0.8	1.33	1.08	0	0	0	0	0	1.22	1.05	0.93	1.26	0	0.95	0.6	0.98	0	1.28	1.35	0	0	0	0	0	1.69	0	1.08	1.01	0	0	0	0
ENSP00000349354	0	0	0	0	0	0	0	0	0	0	0	0	0	0	0	0	0	0	0	0	NA	NA	NA	NA	NA	NA	NA	NA	NA	NA	NA	NA	NA	NA	NA	NA	NA	NA	NA	NA	NA	NA	NA	NA
ENSP00000349359	0	0	0	0	0	0	0	0	0	0	0	0	0	0	0	0	0	0	0	0	NA	NA	NA	NA	NA	NA	NA	NA	NA	NA	NA	NA	NA	NA	NA	NA	NA	NA	NA	NA	NA	NA	NA	NA
ENSP00000349398	0	0	0	0	0	0	0	0	0	0	0	0	0	0	0	0	0	0	0	0	NA	NA	NA	NA	NA	NA	NA	NA	NA	NA	NA	NA	NA	NA	NA	NA	NA	NA	NA	NA	NA	NA	NA	NA
ENSP00000349410	2.53	4.36	4.25	4.6	0	0	0	0	5.96	4.64	7.7	5.28	1.97	3.51	1.93	2.78	11.26	10.05	11.53	10.98	3.28	3.33	3.24	3.77	0	0	0	0	6.9	6.37	7.15	8.15	3.64	6.76	7.32	3.31	8.08	5.77	7.96	6.43	7.09	5.05	9.27	7.38
ENSP00000349428	0	0	0	0	0	0	0	0	0	0	0	0	0	0	0	0	2.59	1.38	1.17	2.61	0	0	0	0	0	0	0	0	0	0	0	0	0	0	0	0	0	0	0	0	0	0	0	0
ENSP00000349430	12.9	10.08	10.15	10.83	20.03	17.78	18.34	18.35	13	14.64	12.92	15.43	31.24	35.61	30.42	29.82	51.56	48.57	62.17	54.59	25.58	23.64	26.27	21.97	7.57	8.54	6.88	8.35	17.42	20.65	21.81	19.48	12.33	13.26	8.48	13.57	20.27	24.8	21.54	21.03	40.21	36	41.17	38.76
ENSP00000349432	7.53	5.85	5.84	6.77	0.94	0.79	1.12	0	4.1	4.8	4.34	4.61	2.1	3.06	1.99	3.52	6.4	4.92	4.44	4.2	2.65	3.68	1.02	1.23	0	0	0	0	1.01	4.15	2.47	3.16	0	2.22	0.93	3.22	0.77	1.74	0.97	1.04	3.82	5.23	4.94	4.39
ENSP00000349446	0	0	0	0	2.7	3.25	3.71	2.15	0.47	0.36	0.52	1.05	0	0	0	0	0	0	0	0	NA	NA	NA	NA	NA	NA	NA	NA	NA	NA	NA	NA	NA	NA	NA	NA	NA	NA	NA	NA	NA	NA	NA	NA
ENSP00000349451	NA	NA	NA	NA	NA	NA	NA	NA	NA	NA	NA	NA	NA	NA	NA	NA	NA	NA	NA	NA	0	0	1.19	0	1.33	0	0	1.06	0	0	0	0	0	0	0	0	0	0	0	0	0	0	0	0
ENSP00000349467	0	0	0	0	0	0	0	0	0	0	0	0	0.52	0.81	0.49	0	1.71	0	0	0	0	0	0	0	0	0	0	0	0	0	0	0	0	0	0	0	0	0	0	0	0	0	0	0
ENSP00000349573	3.09	2.64	2.21	2.67	0	0	0	0	4.04	3.02	2.54	3.15	1.04	1.46	1.55	1.21	5.07	5.27	3.64	4.42	2.43	2.48	2.5	2.7	0	0	0	0	3.54	4.29	4.18	3.37	0	1.13	3.98	1.16	4.11	2.86	4.13	3.5	3.5	3.64	3.67	4.08
ENSP00000349595	0.73	1.09	0.94	0.93	0	0	0	0	0.9	0.77	0.88	0.78	0.8	0.9	0.87	0.49	0.94	0.58	1.05	0.79	0	0	0	0	0	0	0	0	0	0	0	0	0	0	0	0	0.93	1.42	0.51	0.98	2.2	2.32	1.99	1.76
ENSP00000349679	2.45	2.71	2.22	2.26	0	0	0	0	2.51	3	2.12	2.42	0.19	0.12	0.16	0.21	0	0	0	0	NA	NA	NA	NA	NA	NA	NA	NA	NA	NA	NA	NA	NA	NA	NA	NA	NA	NA	NA	NA	NA	NA	NA	NA
ENSP00000349726	0	0	0	0	0	0	0	0	0	0	0	0	0	0	0	0	1.2	2.38	0	2.41	NA	NA	NA	NA	NA	NA	NA	NA	NA	NA	NA	NA	NA	NA	NA	NA	NA	NA	NA	NA	NA	NA	NA	NA
ENSP00000349727	NA	NA	NA	NA	NA	NA	NA	NA	NA	NA	NA	NA	NA	NA	NA	NA	NA	NA	NA	NA	0	0	0	0	0	0	0	0	0	0	0	0	0	0	0	0	0	0	0	0	0	0	0	0
ENSP00000349748	0	0	0	0	0	0	0	0	0	0	0	0	1.29	1.11	1.18	1.21	0	0	0	0	0.74	1.04	0.92	1.45	0	1	0.9	0	1.34	0	0.78	1.06	0	0.69	1.63	0	0.89	0	1.35	0.97	0.88	0.74	1.24	1.33
ENSP00000349762	0.64	0.86	0.72	0.82	0	0	0	0	0.5	0.31	0.46	0.6	0	0	0	0	0	0	0	0	NA	NA	NA	NA	NA	NA	NA	NA	NA	NA	NA	NA	NA	NA	NA	NA	NA	NA	NA	NA	NA	NA	NA	NA
ENSP00000349819	0	0	0	0	0	0	0	0	0	0	0	0	0	0	0	0	0.58	0	0.88	0.43	0	0	0	0	0	0	0	0	0	0	0	0	0	0	0	0	0	0	0	0	0	0	0	0
ENSP00000349873	1.23	1.41	1.41	1.31	26.65	28.33	27.17	26.52	0	0	0	0	24.34	34.87	25.29	32.25	28.88	36.89	37.5	40.05	12.43	9.28	14.52	11.24	19.88	18.13	16.1	17.09	20.92	16.69	22.49	16.19	23.14	15.33	13.7	16.15	12.95	11.65	13.27	10.31	30.12	28.48	35.06	32.76
ENSP00000349878	0.83	0.71	0.77	0.86	1.61	1.35	1.68	1.3	0	0	0	0	0	0	0	0	0	0	0.74	0.76	NA	NA	NA	NA	NA	NA	NA	NA	NA	NA	NA	NA	NA	NA	NA	NA	NA	NA	NA	NA	NA	NA	NA	NA
ENSP00000349944	NA	NA	NA	NA	NA	NA	NA	NA	NA	NA	NA	NA	NA	NA	NA	NA	NA	NA	NA	NA	0	0	0	0	0	0	0	0	0	0	0	0	0	0	0	0	0	0	0	0	0	0	0	0
ENSP00000349960	45.13	30.71	37.07	36.82	48.92	66.14	53.84	56.23	31.05	40.21	38.37	38.75	55.75	47.93	41.65	44.2	77.59	88.23	107.78	89.44	30.99	29.9	34.61	30.85	45.95	43.15	45.98	43.25	19.55	24.59	30.97	16.16	26.64	27.15	31.99	20.5	33.09	19.33	38.63	33.96	61.15	61.7	72.46	52.83
ENSP00000349977	0	0	0	0	0	0	0	0	0	0	0	0	0	0	0	1.32	0	0	0	0	1.33	0	1.03	1.55	0	0	0	0	0	0	0	0	0	0	0	0	0	0	0	0	0	0	0	0
ENSP00000349996	NA	NA	NA	NA	NA	NA	NA	NA	NA	NA	NA	NA	NA	NA	NA	NA	NA	NA	NA	NA	1.09	0.88	0.92	1.46	0.76	0	0	0	1.56	1.21	1.08	1.04	0	0	1.5	0	0	0	0	0	1.85	2.84	1.88	2.32
ENSP00000350018	2.16	0.69	1.87	0.65	0	0	0	0	0.87	1.02	1.02	1.25	1.22	1.27	0.85	1.43	0	0	0	0	0	0	0	0	0	0	0	0	0	0	0	0	0	0	0	0	0	0	0	0	0	0	0	0
ENSP00000350052	24.14	16.28	17.62	17.69	23.93	39.31	25.92	30.88	19.81	24.97	26.36	24.83	38.32	31.41	25.76	31.84	41.19	52.3	55.45	50.61	15.04	14.45	17.7	14.1	10.85	5.77	8.8	9.17	5.12	9.57	9.44	4.89	10.63	10.59	15.88	8.1	11.8	7.99	15.37	13.73	21.73	20.68	22.4	13.29
ENSP00000350090	5.99	4.61	4.87	5.48	0.62	0.75	0	1.35	5.56	5.51	8.61	7.02	1.17	1.17	1.44	1.73	12.95	8.61	12.35	10.68	0	0	0	0	0	0	0	0	0	0	0	0	0	0	0	0	1.71	0	1.16	1.53	0	0	0	0
ENSP00000350159	19.49	22.79	26.12	26.23	46.36	38.39	46.12	36.97	29.56	21.93	29.07	26.03	45.57	55.81	34.9	63.87	62.33	51.84	64.7	59.08	24.2	26.95	29.69	28.57	30.01	29.1	29.62	26.23	27.97	25.7	34.84	26.8	25.33	24.58	35.41	21.65	26.56	23.01	32.06	26.39	44.25	46.34	62.26	60.25
ENSP00000350199	1.95	2.91	2.52	1.73	0	0	0	0	1.18	0	0.75	0	0	0	0	0.88	0	0	0	0	0	0	0	0	0	0	0	0	0	0	0	0	0	0	0	0	0	0	0	0	0	0	0	0
ENSP00000350219	0	0	0	0	0	0	0	0	0	1.19	1.2	0.97	0	0	0	0	0	0	0	0	NA	NA	NA	NA	NA	NA	NA	NA	NA	NA	NA	NA	NA	NA	NA	NA	NA	NA	NA	NA	NA	NA	NA	NA
ENSP00000350275	10.18	10.12	13.45	14.23	20.96	17.31	17.93	16.78	8.2	8.28	9.25	9.14	3.94	7.14	4.97	5.56	9.58	12.44	15.43	11.64	7.15	6.75	8.83	9.54	17.66	19.88	23.2	22.99	15.82	10.02	19.97	13.19	9.19	8.73	17.52	8.58	13.06	9.06	15.77	11.44	18.52	14.62	24.15	20.67
ENSP00000350277	26.3	25.97	27.38	24.72	0	0.93	1.13	0.89	11.67	12.28	14.93	12.54	0	0	0	0	4.44	4.18	3.27	2.27	6.88	6.11	5.75	6.36	0	0	0	0	3.16	1.39	0	0	3.43	4.08	3.79	2.89	0	0	0	0	6.03	6.7	6.14	5.06
ENSP00000350297	0	0	0	0	0	0	0	0	0	0	0	0	0	0	0	0	0	0	0	0	NA	NA	NA	NA	NA	NA	NA	NA	NA	NA	NA	NA	NA	NA	NA	NA	NA	NA	NA	NA	NA	NA	NA	NA
ENSP00000350365	NA	NA	NA	NA	NA	NA	NA	NA	NA	NA	NA	NA	NA	NA	NA	NA	NA	NA	NA	NA	0	0	0	0	2.31	1.03	0	1	0	0	0	0	0	0	0	0	0	0	0	0	0	0	0	0
ENSP00000350406	NA	NA	NA	NA	NA	NA	NA	NA	NA	NA	NA	NA	NA	NA	NA	NA	NA	NA	NA	NA	0	0	1.19	0	3.77	3.46	1.74	3.49	0	0	0	0	0	0	0	0	0	0	0	0	0	0	0	0
ENSP00000350531	3.6	3.43	3.82	4.24	1.05	0.68	1.15	0.98	0	0	0.52	0	2.7	1.5	1.2	2.45	4.36	6.13	5.14	5.14	2.82	2.35	2.25	2.5	1.09	0.9	1.99	0.66	2.22	0.99	2.05	2.61	0	1.12	0	1.35	1.09	1.26	2.52	2	2.76	2.39	2.18	3.37
ENSP00000350580	12.9	10.08	10.15	10.83	18	15.9	16.7	15.92	13	14.64	12.92	15.43	32.41	38.25	33.81	31.8	53.79	48.38	61.56	53.85	25.6	23.97	24.72	21.19	7.5	8.48	6.81	8.04	17.42	19.43	20.31	17.02	11.89	12.86	8.85	13.42	20.46	24.74	21.43	22.15	36.91	35.78	39.1	37.78
ENSP00000350654	0	0	0	0	0	0	0	0	1.12	1.5	1.12	1.3	0	0	0	0	0	0	0	0	NA	NA	NA	NA	NA	NA	NA	NA	NA	NA	NA	NA	NA	NA	NA	NA	NA	NA	NA	NA	NA	NA	NA	NA
ENSP00000350667	3.57	2.02	3.52	3.14	0	0	0	0.69	2.1	1.23	1.93	1.07	1.97	0.65	3.16	0.91	2.91	1.89	4.01	3.38	0.84	2.47	2.34	0.75	0	0	0	0	0.96	2.7	2.7	0.78	1.48	0.95	0.77	2.07	0	1.59	0.49	0.75	4.88	3.55	2.6	2.4
ENSP00000350708	0.9	1.45	1.23	1.16	0	0	0	0	0.9	1.24	0.92	1.21	1.76	0	0	0	0	0	0	0	NA	NA	NA	NA	NA	NA	NA	NA	NA	NA	NA	NA	NA	NA	NA	NA	NA	NA	NA	NA	NA	NA	NA	NA
ENSP00000350757	NA	NA	NA	NA	NA	NA	NA	NA	NA	NA	NA	NA	NA	NA	NA	NA	NA	NA	NA	NA	0	0	0	0	0	0	0	0	0	0	0	0	0	0	0	0	0	0	0	0	0	0	0	0
ENSP00000350767	19.49	22.79	26.12	26.23	46.36	38.39	46.12	36.97	29.56	21.93	29.07	26.03	45.57	55.81	34.9	63.87	62.33	51.84	64.7	59.08	24.2	26.95	29.69	28.57	30.01	29.1	29.62	26.23	27.97	25.7	34.84	26.8	25.33	24.58	35.41	21.65	26.56	23.01	32.06	26.39	44.25	46.34	62.26	60.25
ENSP00000350876	0	0	0	0	0	0	0	0	0	0	0	0	0	0	0	0	0	0	0	0	0	0	0	0	0	0	0	0	0	0	0	0	0	0	0	0	0	0	0	0	0	0	0	0
ENSP00000350877	0	0	0	0	0	0	0	0	0	0	0	0	0	0	0	0	0	0	0	0	NA	NA	NA	NA	NA	NA	NA	NA	NA	NA	NA	NA	NA	NA	NA	NA	NA	NA	NA	NA	NA	NA	NA	NA
ENSP00000350882	3.8	3.92	3.3	2.84	0.83	1.09	0.87	0.87	16.44	17.82	19.46	16.37	1.55	1.03	1.29	0.68	1.05	1.09	1.05	1.1	2	0.86	1.25	0.58	0	0	0	0	3.76	3.39	3.48	2.33	0	1.21	1.62	1.65	2.68	2.6	1.65	2.1	2.22	1.95	1.64	2.52
ENSP00000350886	0	0	0	0	0	0	0	0	0	0	0	0	0	0	0	0	0	0	0	0	NA	NA	NA	NA	NA	NA	NA	NA	NA	NA	NA	NA	NA	NA	NA	NA	NA	NA	NA	NA	NA	NA	NA	NA
ENSP00000350941	NA	NA	NA	NA	NA	NA	NA	NA	NA	NA	NA	NA	NA	NA	NA	NA	NA	NA	NA	NA	2.06	1.91	1.89	2.46	1.04	1.55	0	0	1	1.22	0	0	0	0	0	0.94	0	0	0	0	2.34	3.2	2.57	2.34
ENSP00000350948	1.13	0.98	1.83	2.02	0	0	0	0	0	0	0	0	0	0	0	0	0	0	0	0	0.94	0.71	0.86	0.77	0	0	0	0	0	0	0	0	0	0	0	0	0	0	0	0	0.68	1.13	0.68	0.66
ENSP00000350974	1.05	1	0.95	1.14	0	0	0	0	1.13	1.01	1.2	1.1	0	0	0	0	0	0	0.95	2.59	0	0	0	0	0	0	0	0	1.11	1.05	1.2	0.81	0	0	0	0	0.95	0	1.32	1.16	1.04	1.16	1.11	1.03
ENSP00000351021	0	0	0	0	0	0	0	0	0	0	0	0	0	0	0	0	0	0	0	0	NA	NA	NA	NA	NA	NA	NA	NA	NA	NA	NA	NA	NA	NA	NA	NA	NA	NA	NA	NA	NA	NA	NA	NA
ENSP00000351022	3.57	2.02	3.52	3.14	0	0	0	0.69	1.25	0	1.93	1.07	0.48	0.65	0.68	0	2.91	1.89	4.01	3.38	0.84	2.47	2.34	0.75	0	0	0	0	0.96	2.7	2.7	0.78	1.48	0.95	0.77	2.07	0	1.59	0.49	0.75	4.88	3.55	2.6	2.4
ENSP00000351094	NA	NA	NA	NA	NA	NA	NA	NA	NA	NA	NA	NA	NA	NA	NA	NA	NA	NA	NA	NA	0	0	0	0	0	0	0	0	0	0	0	0	0	0	0	0	0	0	0	0	0	0	0	0
ENSP00000351108	0	0	0	0	0	0	0	0	0	0	0	0	0	0	0	0	1.04	0.98	1.41	1.46	3.56	3.61	5.27	2.32	0	0	0	0	2.51	2.68	3.23	2.3	0	0	0	0	2.31	3.76	1.93	2.94	1.44	1.26	1.34	2.44
ENSP00000351181	0	0	0	0	0	0	0	0	0	0	0	0	0	0	0	0	0	0	0	0	NA	NA	NA	NA	NA	NA	NA	NA	NA	NA	NA	NA	NA	NA	NA	NA	NA	NA	NA	NA	NA	NA	NA	NA
ENSP00000351273	NA	NA	NA	NA	NA	NA	NA	NA	NA	NA	NA	NA	NA	NA	NA	NA	NA	NA	NA	NA	0	0	0	0	0	0	0	0	0	0	0	0	0	0	0	0	0	0	0	0	0	0	0	0
ENSP00000351298	0	0	0	0	0	0	0	0	0	0	0	0	0	0	0	0	0	0	0.95	2.59	0	0	0	0	0	0	0	0	0	0	0	0	0	0	0	0	0	0	0	0	0	0	0	0
ENSP00000351314	1.66	0	0	0	0	0	0	0	1.44	0	0	0	0	0	0	0	0	0	0	0	NA	NA	NA	NA	NA	NA	NA	NA	NA	NA	NA	NA	NA	NA	NA	NA	NA	NA	NA	NA	NA	NA	NA	NA
ENSP00000351339	0	0	0	0	0	0	0	0	0	0	0	0	0	0	0	0	0.58	0	0.88	0.43	0	0	0	0	0	0	0	0	0	0	0	0	0	0	0	0	0	0	0	0	0	0	0	0
ENSP00000351350	2.65	2.45	2.27	2.84	0	0	0	0	0	0	0	0	0	0	0	0	0	0	0	0	NA	NA	NA	NA	NA	NA	NA	NA	NA	NA	NA	NA	NA	NA	NA	NA	NA	NA	NA	NA	NA	NA	NA	NA
ENSP00000351410	0	0	0	1.61	0	0	0	0	0	0	0	0	0	0	0	0	0	0	0	0	NA	NA	NA	NA	NA	NA	NA	NA	NA	NA	NA	NA	NA	NA	NA	NA	NA	NA	NA	NA	NA	NA	NA	NA
ENSP00000351481	0	0	0	0	0	0	0	0	0	0	0	0	0	0	0	0	0	0	0	0	0	0	0	0	0	0	0	0	0	0	0	0	0	0	0	0	0	0	0	0	1.03	1.27	1.07	1.27
ENSP00000351559	NA	NA	NA	NA	NA	NA	NA	NA	NA	NA	NA	NA	NA	NA	NA	NA	NA	NA	NA	NA	0	0	0	0	0	0	0	0	0	0	0	0	0	0	0	0	0	0	0	0	0	0	0	0
ENSP00000351589	1.23	1.41	1.41	1.31	26.65	28.33	27.17	26.52	0	0	0	0	24.34	34.87	25.29	32.25	28.88	36.89	37.5	40.05	12.43	9.28	14.52	11.24	19.88	18.13	16.1	17.09	20.92	16.69	22.49	16.19	23.14	15.33	13.7	16.15	12.95	11.65	13.27	10.31	30.12	28.48	35.06	32.76
ENSP00000351621	2.08	3.24	2.26	2.47	0	0	0	0	0	0	0	0	0	0	0	0	0	0	0	0	NA	NA	NA	NA	NA	NA	NA	NA	NA	NA	NA	NA	NA	NA	NA	NA	NA	NA	NA	NA	NA	NA	NA	NA
ENSP00000351646	0	0	0	0	0	0	0	0	0	0	0	0	0	0	0	0	0	0	0	0	0	0	0	0	0	0	0	0	0	0	0	0	0	0	0	0	0	0	0	0	0	0	0	0
ENSP00000351777	3.79	4.52	3.66	3.5	0.45	0.86	0.74	0.8	6.18	5.61	9.46	6.55	1.5	1.5	0	0.78	0	0.85	2.24	2.68	1.03	1.24	1.02	0.9	0	0	0	0	2.44	2.16	2.49	2.1	0	1.38	1.02	0.98	2.89	0	1.66	2.8	2.59	1.3	1.43	0.92
ENSP00000351851	1.28	1.54	0.99	1.24	0	0	0	0	2.66	2.72	2.71	2.88	0	0	0	0	0	0	0	0	0	0	0	0	0	0	0	0	0	0	0	0	0	0	0	0	0	0	0	0	1.29	1.52	1.23	1.2
ENSP00000351885	0	0	0	0	0	0	0	0	0	0	0	0	0	0	0	0	1.2	2.38	0	2.41	NA	NA	NA	NA	NA	NA	NA	NA	NA	NA	NA	NA	NA	NA	NA	NA	NA	NA	NA	NA	NA	NA	NA	NA
ENSP00000352019	0.64	0.9	0.95	0.98	0	0	0	0	0.99	0.7	1	0.98	0	0	0	0	0	1.26	1.58	0	1.06	1.07	2.47	1.06	0	0	0	0	0	0	2.95	2.11	0.71	4.84	2.67	1.02	2.63	0.94	2.88	2.94	2.62	3.08	3.53	3.83
ENSP00000352098	4.04	2.45	3.2	4	0	0	0	0	0	0	0	1.19	0	0	0	0	0	0	0	0	0.84	0	1.07	1.23	0.76	0	0	0	0	0	0	0	0	1.49	0.76	1.45	1.23	0	0	0.93	0	0	0	0
ENSP00000352119	1.23	1.41	1.41	1.31	26.65	28.33	27.17	26.52	0	0	0	0	24.34	34.87	25.29	32.25	28.88	36.89	37.5	40.05	12.43	9.28	14.52	11.24	19.88	18.13	16.1	17.09	20.92	16.69	22.49	16.19	23.14	15.33	13.7	16.15	12.95	11.65	13.27	10.31	30.12	28.48	35.06	32.76
ENSP00000352143	0	0	0	0	0	0	0	0	0	0	0	0	1.54	1.21	0	1.46	2.2	2.56	2.37	2.97	NA	NA	NA	NA	NA	NA	NA	NA	NA	NA	NA	NA	NA	NA	NA	NA	NA	NA	NA	NA	NA	NA	NA	NA
ENSP00000352208	NA	NA	NA	NA	NA	NA	NA	NA	NA	NA	NA	NA	NA	NA	NA	NA	NA	NA	NA	NA	0	0	0	0	0	0	0	0	0	0	0	0	0	0	0	0	0	0	0	0	0	0	0	0
ENSP00000352228	0.84	3.27	3.4	2.02	0	0.7	0	0	3.15	2.4	1.43	1.64	0	0	0	0	0.95	0	0	0	0	0	0	0	1.46	0.77	1.37	0	0	0	0	0	1.06	1.5	2.46	0.57	0.82	0	1.01	0.89	0.85	1.57	1.66	0.87
ENSP00000352248	0	0	0	0	3.8	1.46	2.16	0	0	0	0	0	4.46	0.84	5.99	2.66	6.76	5.13	6.08	5.34	1.21	0.84	1.22	1.21	0	0	0	0	0.96	1.27	3	1.36	0	0	1.39	3.69	1.66	0	0.81	1.55	2.63	2.56	2.13	1.3
ENSP00000352252	10.18	10.12	13.45	14.23	20.96	17.31	17.93	16.78	8.2	8.28	9.25	9.14	3.94	7.14	4.97	5.56	9.58	12.44	15.43	11.64	7.15	6.75	8.83	9.54	17.66	19.88	23.2	22.99	15.82	10.02	19.97	13.19	9.19	8.73	17.52	8.58	13.06	9.06	15.77	11.44	18.52	14.62	24.15	20.67
ENSP00000352257	1.31	0.8	1.47	1.01	0.84	1.39	0	0.96	5.04	3.9	6.93	5.29	3.98	3.7	4.38	2.77	13.06	10.16	14.17	12.79	2.24	3.24	2	4.33	0	0	0	0	3.08	2.55	2.3	2.36	1.49	1.25	1.03	1.6	4	1.16	4.79	4.36	4.53	5.69	6.8	8.83
ENSP00000352354	1.3	0.84	0.75	1.05	0	0	0	0	1.06	1.03	1.19	1.2	1.1	1.25	1.32	1.27	1.18	1.21	1.29	0	1.24	1.29	0	1.16	0	0	0	0	0	0	0	0	0	0	0	0	1.17	1.05	1.05	1.67	0	0	0	0
ENSP00000352385	1.25	0.97	1.48	0.95	0	0	0	0	1.04	1.5	1	1.42	1.24	1.07	0.92	1.52	0	0	0	0	NA	NA	NA	NA	NA	NA	NA	NA	NA	NA	NA	NA	NA	NA	NA	NA	NA	NA	NA	NA	NA	NA	NA	NA
ENSP00000352398	8.02	7.41	6.64	7.64	0.76	2.05	0	1.31	5.83	6.03	6.26	5.7	0	0	1.15	0.82	2.24	2.54	1.77	2.23	2.21	2.05	1.77	2.26	2.58	2.3	2.61	2.82	4.94	5.51	4.54	4.27	3.39	5.27	5.27	4.53	3.41	1.96	4.2	4.15	5.79	5.65	5.42	5.8
ENSP00000352438	0.84	3.27	3.4	2.02	0	0.7	0	0	3.15	2.4	1.43	1.64	0	0	0	0	0.95	0	0	0	0	0	0	0	1.46	0.77	1.37	0	0	0	0	0	1.06	1.5	2.46	0.57	0.82	0	1.01	0.89	0.85	1.57	1.66	0.87
ENSP00000352442	12.9	10.08	10.15	10.83	20.03	17.78	18.34	18.35	13	14.64	12.92	15.43	31.24	35.61	30.42	29.82	51.56	48.57	62.17	54.59	25.58	23.64	26.27	21.97	7.57	8.54	6.88	8.35	17.42	20.65	21.81	19.48	12.33	13.26	8.48	13.57	20.27	24.8	21.54	21.03	40.21	36	41.17	38.76
ENSP00000352522	0	0	0	0	0	0	0	0	0	0	0	0	0	0	0	0	0	0	0	0	NA	NA	NA	NA	NA	NA	NA	NA	NA	NA	NA	NA	NA	NA	NA	NA	NA	NA	NA	NA	NA	NA	NA	NA
ENSP00000352627	1.23	1.41	1.41	1.31	26.65	28.33	27.17	26.52	0	0	0	0	24.34	34.87	25.29	32.25	28.88	36.89	37.5	40.05	12.43	9.28	14.52	11.24	19.88	18.13	16.1	17.09	20.92	16.69	22.49	16.19	23.14	15.33	13.7	16.15	12.95	11.65	13.27	10.31	30.12	28.48	35.06	32.76
ENSP00000352656	0	0	0	0	0	0.54	0.7	0.72	1.08	1.42	1.25	1.07	0	0	0	0	8.01	9.09	9.88	10.12	2.38	1.07	0.82	0.83	0	0	0	0	0	3.67	0	0	0	0	0	0	0	0	2.01	2.18	2.26	2.3	0.85	3.84
ENSP00000352721	0	0	0	0	0	0	0	0	0	0	0	0	0	0	0	0	0	0	0	0	0	0	0	0	0	0	1.31	1.01	1.76	0.82	1.11	1.16	2.23	1.27	0.6	1.01	1.23	1.65	0.99	1.36	2.63	2.77	2.02	2.38
ENSP00000352740	0	0	0	0	0	0	0	0	0	0	0	0	0	0	0	0	0	0	0	0	NA	NA	NA	NA	NA	NA	NA	NA	NA	NA	NA	NA	NA	NA	NA	NA	NA	NA	NA	NA	NA	NA	NA	NA
ENSP00000352835	0	0	0	0	0	0	0	0	0	0	0	0	0	0	0	0	0	0	0	0	NA	NA	NA	NA	NA	NA	NA	NA	NA	NA	NA	NA	NA	NA	NA	NA	NA	NA	NA	NA	NA	NA	NA	NA
ENSP00000352842	NA	NA	NA	NA	NA	NA	NA	NA	NA	NA	NA	NA	NA	NA	NA	NA	NA	NA	NA	NA	1.03	0.86	0.99	1.18	0	0	0	0	1.18	1.09	1.44	0.98	0	0	0	0	0	0	0	0	0.86	1.39	0.87	1.08
ENSP00000352890	1.42	1.26	1.23	1.03	0	0	0	0	0	0	0	0	0	0	0	0	0	0	0	0	NA	NA	NA	NA	NA	NA	NA	NA	NA	NA	NA	NA	NA	NA	NA	NA	NA	NA	NA	NA	NA	NA	NA	NA
ENSP00000352918	0	0	0	0	0	0	0	0	0	0	0	0	0	0	0	0	0	1.25	1.44	0	0.98	0.95	0.92	0.98	2.58	3.54	3.12	2.7	2.3	1.09	0	1.17	1.76	1.85	3.13	0	2.01	2.06	2.35	1.83	2.31	3.26	5.93	4.2
ENSP00000352974	0	0	0	0	0	0	0	0	0.76	0.83	0	1.22	0	0	0	0	0.76	1.23	1.08	1.29	1.33	1.22	1.23	0.93	0	0	0	0	0	1.41	0	0	0	0	0	0	1.29	1.66	1.1	1.23	0	0	0	1.39
ENSP00000352980	19.49	22.79	26.12	26.23	46.36	38.39	46.12	36.97	29.56	21.93	29.07	26.03	45.57	55.81	34.9	63.87	62.33	51.84	64.7	59.08	24.2	26.95	29.69	28.57	30.01	29.1	29.62	26.23	27.97	25.7	34.84	26.8	25.33	24.58	35.41	21.65	26.56	23.01	32.06	26.39	44.25	46.34	62.26	60.25
ENSP00000352995	0	0	0	0	0	0	0	0	0	0	0	0	0	0	0	0	0	0	0	0	NA	NA	NA	NA	NA	NA	NA	NA	NA	NA	NA	NA	NA	NA	NA	NA	NA	NA	NA	NA	NA	NA	NA	NA
ENSP00000353072	1.3	1.09	0.94	1.38	0	0	0	0	0.9	0.77	0.88	0.78	0.8	0.9	0.87	0.49	0.94	0.58	1.05	0.79	0	0	0	0	0	0	0	0	1.37	1.18	0	0	0	0	0	0	0.93	1.42	0.51	0.98	2.2	2.32	1.99	1.76
ENSP00000353074	12.9	10.08	10.15	10.83	20.03	17.78	18.34	18.35	13	14.64	12.92	15.43	31.24	35.61	30.42	29.82	51.56	48.57	62.17	54.59	25.58	23.64	26.27	21.97	7.57	8.54	6.88	8.35	17.42	20.65	21.81	19.48	12.33	13.26	8.48	13.57	20.27	24.8	21.54	21.03	40.21	36	41.17	38.76
ENSP00000353089	0	0	0	0	0	0	0	0	0	0	0	0	0	0	0	0	0	0	0	0	NA	NA	NA	NA	NA	NA	NA	NA	NA	NA	NA	NA	NA	NA	NA	NA	NA	NA	NA	NA	NA	NA	NA	NA
ENSP00000353124	0	0	0	0	0	0	0	0	0	0	0	0	0	0	0	0	0	0	0	0	NA	NA	NA	NA	NA	NA	NA	NA	NA	NA	NA	NA	NA	NA	NA	NA	NA	NA	NA	NA	NA	NA	NA	NA
ENSP00000353129	0	1.26	1.3	0.64	0	0	0	0	0	0	0	0	0	0	0	0	0	0	0	0	NA	NA	NA	NA	NA	NA	NA	NA	NA	NA	NA	NA	NA	NA	NA	NA	NA	NA	NA	NA	NA	NA	NA	NA
ENSP00000353157	0.8	1.12	2.33	0.82	0	0	0	0	1.08	1.36	1.29	1.19	0	0	0	0	0	0	0	0	0	0	0	0	0	0	0	0	0	0	0	0	0	0	0	0	1.19	1.42	1.06	1.34	0	0	0	0
ENSP00000353176	0.64	0.86	0.72	0.82	0	0	0	0	0.5	0.31	0.46	0.6	0	0	0	0	0	0	0	0	NA	NA	NA	NA	NA	NA	NA	NA	NA	NA	NA	NA	NA	NA	NA	NA	NA	NA	NA	NA	NA	NA	NA	NA
ENSP00000353192	1.31	0.8	1.47	1.01	0.84	1.39	0	0.96	5.04	3.9	6.93	5.29	3.98	3.7	4.38	2.77	13.06	10.16	14.17	12.79	2.24	3.24	2	4.33	0	0	0	0	3.08	2.55	2.3	2.36	1.49	1.25	1.03	1.6	4	1.16	4.79	4.36	4.53	5.69	6.8	8.83
ENSP00000353238	0	0	0	0	0	0	0	0	0	0	0	0	4.27	3.83	3.43	3.69	1.38	0.87	1.22	0.87	NA	NA	NA	NA	NA	NA	NA	NA	NA	NA	NA	NA	NA	NA	NA	NA	NA	NA	NA	NA	NA	NA	NA	NA
ENSP00000353278	0.76	0	0.64	0.64	0	0	0	0	2.05	1.86	2.68	1.99	1.16	0.96	0	0.85	1.66	0.79	1.68	1.86	0	0	0	0	0	0	0	0	0	0	0	0	0	0	0	0	0	0	0	0	0	0	0	0
ENSP00000353280	1.07	1.36	1	1.11	0.8	0	0	0	3.04	0	0	1.49	2.61	0	0.82	2.11	2.62	1.11	1.19	0.97	1.3	1.24	1.22	1.05	0	0	0	0	1.22	1.44	1.04	1.16	1.4	3.27	1.05	1.44	1.42	0	1.11	0	1.1	1.16	3.04	1.36
ENSP00000353284	2.58	2.45	2.78	2.81	0	0	0	0	1.49	1.25	1.47	1.34	1.33	1.18	1.93	1.46	0	0	0	0	NA	NA	NA	NA	NA	NA	NA	NA	NA	NA	NA	NA	NA	NA	NA	NA	NA	NA	NA	NA	NA	NA	NA	NA
ENSP00000353375	0	0	0	0	0	0	0	0	0	0	0	0	0	0	0	0	0	0	0	0	NA	NA	NA	NA	NA	NA	NA	NA	NA	NA	NA	NA	NA	NA	NA	NA	NA	NA	NA	NA	NA	NA	NA	NA
ENSP00000353408	9.49	7.32	12.77	8.53	19.19	21.74	17.05	15.72	5.49	6.58	5.56	6.79	31.92	24.1	22.67	21.21	17.93	19	19.7	18.34	12.59	15.31	16.72	12.54	10.99	9.83	10.11	8.37	11.2	11.27	7.14	10.04	8.94	12.74	10.43	8.46	18.43	14.94	17.81	22.73	20.9	23.59	23.77	24.34
ENSP00000353433	8.02	7.41	6.64	7.64	0.76	2.05	0	1.31	5.83	6.03	6.26	5.7	0	0	1.15	0.82	2.24	2.54	1.77	2.23	2.21	2.05	1.77	2.26	2.58	2.3	2.61	2.82	4.94	5.51	4.54	4.27	3.39	5.27	5.27	4.53	3.41	1.96	4.2	4.15	5.79	5.65	5.42	5.8
ENSP00000353444	NA	NA	NA	NA	NA	NA	NA	NA	NA	NA	NA	NA	NA	NA	NA	NA	NA	NA	NA	NA	0	1.15	1.29	0	0	1.34	0	0	0	0	0	0	0	0	0	0	0	0	0	0	0	0	0	0
ENSP00000353467	28.87	26.62	29.64	25.48	12.8	13.79	7.25	11.77	17.42	10.57	9.15	10.72	18.79	18.57	14	18.5	32.25	35.53	39.83	40.49	12.76	12.28	12.52	9.68	5.21	7.8	5.38	4.29	3.1	3.54	2.96	2.86	2.31	3.34	3.8	2.47	8.22	7.32	11.54	7.77	28.52	33.7	25.33	27.05
ENSP00000353552	1.06	1.76	1.61	0.83	0.87	0.46	0.35	0.51	14.5	12.65	14.41	12.61	1.55	1	0.89	2.72	5.7	6.69	9.08	7.98	1.89	2.28	2.32	2.39	1.61	3.85	2.84	2.25	3.69	3.71	3.94	3.6	3.73	6.14	6.68	4.41	3.37	3.03	5.67	3.76	6.6	5.41	6.15	6.64
ENSP00000353581	10.18	10.12	13.45	14.23	20.96	17.31	17.93	16.78	8.2	8.28	9.25	9.14	3.94	7.14	4.97	5.56	9.58	12.44	15.43	11.64	7.15	6.75	8.83	9.54	17.66	19.88	23.2	22.99	15.82	10.02	19.97	13.19	9.19	8.73	17.52	8.58	13.06	9.06	15.77	11.44	18.52	14.62	24.15	20.67
ENSP00000353590	0.51	0.54	0.54	0.55	5.18	4.39	4.23	4.11	0.86	0	0.33	0	2.8	1.94	0.89	3.11	9.42	5.87	9.92	8.4	1.01	2.36	1.97	1.95	1.32	0	0	0	0	0	0	0	0	0	1.47	0	0.86	0	0.68	0.84	4.5	4.34	5.21	4.67
ENSP00000353624	19.49	22.79	26.12	26.23	46.36	38.39	46.12	36.97	29.56	21.93	29.07	26.03	45.57	55.81	34.9	63.87	62.33	51.84	64.7	59.08	24.2	26.95	29.69	28.57	30.01	29.1	29.62	26.23	27.97	25.7	34.84	26.8	25.33	24.58	35.41	21.65	26.56	23.01	32.06	26.39	44.25	46.34	62.26	60.25
ENSP00000353633	NA	NA	NA	NA	NA	NA	NA	NA	NA	NA	NA	NA	NA	NA	NA	NA	NA	NA	NA	NA	1	1.25	1.03	1.32	3.1	2.23	2.34	2.1	1.26	1.3	0.93	1.14	1.49	0.84	0.77	1.57	1.01	1.01	1.01	1.28	0.88	1.52	0.89	1.14
ENSP00000353701	0	0	0	0	0	0	0	0	0	0	0	0	0	0	0	0	0	0	0	0	0	0	0	0	0	0	0	0	0	0	0	0	0	0	0	0	0	0	0	0	0	0	0	0
ENSP00000353720	0	0	0.88	1.51	0	0	0	0	0	0	0	0	0	0	0	0	1.28	3.08	1.12	0.86	1.09	1.31	1.54	1.48	0	0	0	0	0	0	0	0	0	0	0	0	0	0	0	0	0	0	0	0
ENSP00000353827	6.44	6.92	9.54	5.89	6.33	6.29	6.77	3.76	10.51	10.75	12.15	13.79	6.17	1.69	7.44	3.21	10.58	8.91	10.83	10.66	4.21	3.35	3.98	3.9	4.22	5.29	4.17	3.8	3.62	5.8	7.58	3.04	1.5	3.73	4.52	7.24	6.22	1.98	4.91	7.38	9.45	7.7	6.43	5.72
ENSP00000353950	NA	NA	NA	NA	NA	NA	NA	NA	NA	NA	NA	NA	NA	NA	NA	NA	NA	NA	NA	NA	2.06	1.91	1.89	2.46	1.04	1.55	0	0	1	1.22	0	0	0	0	0	0.94	0	0	0	0	2.34	3.2	2.57	2.34
ENSP00000354021	5.21	4.87	6.08	4.94	11.46	8.41	7.92	8.33	11.93	11.66	12.68	10.44	12.05	12.38	12.08	16.79	18.25	12.73	13.47	18.27	7.35	7.47	8.41	9.33	2.3	2.98	2.59	3.05	3.54	6.24	10.36	6.12	7.74	5.35	8.58	6.18	7.68	4.36	7.42	8.43	12.52	8.84	14.37	9
ENSP00000354090	0	0	0	0	1.27	1.21	1.05	0	0	0	0	0	0	0	0	0	0	0	0	0	NA	NA	NA	NA	NA	NA	NA	NA	NA	NA	NA	NA	NA	NA	NA	NA	NA	NA	NA	NA	NA	NA	NA	NA
ENSP00000354125	3.28	3.53	2.84	3.03	0	0	0	0	0.96	1.14	1.69	0.99	1.15	0.95	1.1	0.99	0	0	0	0	NA	NA	NA	NA	NA	NA	NA	NA	NA	NA	NA	NA	NA	NA	NA	NA	NA	NA	NA	NA	NA	NA	NA	NA
ENSP00000354219	3.57	2.02	3.52	3.14	0	0	0	0.69	1.25	0	1.93	1.07	0.48	0.65	0.68	0	4.61	2.59	5.59	5.03	0.84	2.47	2.34	0.75	0	0	0	0	0.96	2.7	2.7	0.78	1.48	0.95	0.77	2.07	0	1.59	0.49	0.75	5.84	4.47	3.43	2.94
ENSP00000354346	1.35	0.93	1.19	1	0	0	0	0	1.15	1.7	1.35	1.34	1.11	1.32	1.31	1.23	1.37	1.2	1	1.38	0	0	0	0	0	0	0	0	0	0	0	0	1.71	1.59	1.19	0	1.11	1.46	1.33	1.42	1.25	1.29	1.38	1.19
ENSP00000354394	1.15	1.47	1.28	1.12	0	0	0	0	2.64	3	2.53	2.93	0	0	0	0	0	0	0	0	1.27	1.65	0.81	0.86	0	0	0	0	0	0	0	0	0	0	0	0	1.09	1.78	0.9	0.92	1.13	1.44	1.32	1.23
ENSP00000354451	NA	NA	NA	NA	NA	NA	NA	NA	NA	NA	NA	NA	NA	NA	NA	NA	NA	NA	NA	NA	1.14	1.26	1.59	1.09	0	0	0	0	0	0	0	0	0	0	0	0	0	0	0	0	0	0	0	0
ENSP00000354468	0.98	0	1.49	0.82	3.14	4.01	2.3	1.04	0	0	0	0	0	0	0	0	2.77	0.82	2.36	0.69	0	0	0	0	0	0	0	0	0	0	0	0	0	0	0	0	0	0	0	1.54	0	0	0	0
ENSP00000354497	0	0	0	0	0	0	0	0	0	0	0	0	0	0	0	0	0	0	0	0	NA	NA	NA	NA	NA	NA	NA	NA	NA	NA	NA	NA	NA	NA	NA	NA	NA	NA	NA	NA	NA	NA	NA	NA
ENSP00000354511	8.08	2.77	6.53	1.64	0	0	0	0	0	0	0	0	0	0	0	0	0	0	0	1.43	0	0	0	0	0	0	0	0	0	0	0	0	0	0	0	0	0	0	1.46	0	0	0	0	0
ENSP00000354529	0	0	0	0	3.34	2.91	3.03	3.36	0	0	0	0	1.52	1.34	1.45	0.84	0	0	0	0	0.89	3.72	3.61	1.4	0	0	0	0	0	0	0	0	0	0	0	0	2.71	3.05	3.45	4.58	0	0	0	0
ENSP00000354532	6.56	5.06	5.23	4.03	3.08	5.66	3.94	4.05	3.74	4.54	4.59	3.93	1.68	0.71	0.72	1.76	4.68	3.9	4.84	4.21	1.69	0.58	0.97	1.65	1.24	1.97	1.15	0.89	0	1.64	1.08	1	1.67	0.94	0.7	0	0	0	0	0	1.85	1.68	1.53	0.88
ENSP00000354591	0	0	0	0	0	0	0	0	0	0	0	0	0	0	0	0	0	0	0	0	NA	NA	NA	NA	NA	NA	NA	NA	NA	NA	NA	NA	NA	NA	NA	NA	NA	NA	NA	NA	NA	NA	NA	NA
ENSP00000354610	0	0	0	0	0	0	0	0	0	0	0	0	0	0	0	0	0	0	0	0	NA	NA	NA	NA	NA	NA	NA	NA	NA	NA	NA	NA	NA	NA	NA	NA	NA	NA	NA	NA	NA	NA	NA	NA
ENSP00000354739	0	0	0	0	0	0	0	0	1.09	1.47	1.61	1.46	0	0	0	0	0	0	0	0	0	0	0	0	0	0	0	0	0	0	0	0	0	0	0	0	0	0	0	0	0	0	0	0
ENSP00000354782	0	0	0	0	0	0	0	0	0	0	0	0	0	0	0	0	0	0	0	0	NA	NA	NA	NA	NA	NA	NA	NA	NA	NA	NA	NA	NA	NA	NA	NA	NA	NA	NA	NA	NA	NA	NA	NA
ENSP00000354791	0	0	0	0	0	0	0	0	0	0	0	0	0	0	0	0	0	0	0	0	NA	NA	NA	NA	NA	NA	NA	NA	NA	NA	NA	NA	NA	NA	NA	NA	NA	NA	NA	NA	NA	NA	NA	NA
ENSP00000354876	2.98	2.1	2.03	2.27	0	0.53	0	0	0	0	0	0	4.38	4.98	3.18	4.43	5.86	5.3	6.4	5.69	2.37	2.48	2.34	2.27	0	0.69	0	0.52	1.4	1.48	0.84	1.24	2.73	3.46	3.16	4.2	1.29	1.27	1.03	1.13	2.41	3.29	3.77	3.69
ENSP00000354947	1.9	2.42	2.28	2.03	5.21	5.68	6.42	6.12	0	0	0	0	3.43	2.39	2.25	1.65	4.22	4.04	4.23	4.57	2.69	2.47	2.17	2.09	3.35	2.54	3.34	1.08	4.72	3.91	3.39	3.76	3.16	2.62	1.65	2.73	2.13	3.33	2.33	2.17	4.54	4.42	4.31	6.39
ENSP00000355011	NA	NA	NA	NA	NA	NA	NA	NA	NA	NA	NA	NA	NA	NA	NA	NA	NA	NA	NA	NA	0	0	0	0	0	0	0	0	1.01	1.9	1.22	1.19	1.86	1.21	0.87	1.38	1.2	1.82	1.15	1.22	4.07	3.92	3.7	2.68
ENSP00000355081	0	0	0	0	0	0	0	0	0	0	0	0	0	0	0	0	0	0	0	0	NA	NA	NA	NA	NA	NA	NA	NA	NA	NA	NA	NA	NA	NA	NA	NA	NA	NA	NA	NA	NA	NA	NA	NA
ENSP00000355086	1.37	1.21	1.07	1.35	0	0	0	0	1.14	1.31	1.31	1.58	0	0	0	0	0	0	0	0	NA	NA	NA	NA	NA	NA	NA	NA	NA	NA	NA	NA	NA	NA	NA	NA	NA	NA	NA	NA	NA	NA	NA	NA
ENSP00000355124	0.73	2.21	1.62	0.73	0	0	0	0	5.63	3.19	2.8	3.43	0	0	0	0	0	0	0	0	0	0	0	0	1.07	0.8	0.74	0.86	1.57	0.47	2.29	3.97	0.61	0.61	3.11	0.66	0.69	1.19	1.38	0.72	1.01	0.6	1.16	0.94
ENSP00000355151	NA	NA	NA	NA	NA	NA	NA	NA	NA	NA	NA	NA	NA	NA	NA	NA	NA	NA	NA	NA	0	0	0	0	0	0	0	0	0	0	0	0	0	0	0	0	0	0	0	0	0	0	0	0
ENSP00000355183	0	0	0	0	3.34	2.91	3.03	3.36	0	0	0	0	1.52	1.34	1.45	0.84	0	0	0	0	0.89	3.72	3.61	1.4	0	0	0	0	0	0	0	0	0	0	0	0	2.71	3.05	3.45	4.58	0	0	0	0
ENSP00000355193	0	0	0.88	1.51	0	0	0	0	0	0	0	0	0	0	0	0	1.28	3.08	1.12	0.86	1.09	1.31	1.54	1.48	0	0	0	0	0	0	0	0	0	0	0	0	0	0	0	0	0	0	0	0
ENSP00000355217	0	0	0	0	0	0	0	0	0	0	0	0	0	0	0	0	0	0	0	0	NA	NA	NA	NA	NA	NA	NA	NA	NA	NA	NA	NA	NA	NA	NA	NA	NA	NA	NA	NA	NA	NA	NA	NA
ENSP00000355377	1.56	1.05	0.97	0.88	0	0	0	0	2.21	2.51	2.5	2.1	0	0	0	0	0	0	0	0	NA	NA	NA	NA	NA	NA	NA	NA	NA	NA	NA	NA	NA	NA	NA	NA	NA	NA	NA	NA	NA	NA	NA	NA
ENSP00000355493	0.61	1.18	0.59	0.82	0	0	0	0	0	0	0	0	0	0	0	0	0	0	0	0	NA	NA	NA	NA	NA	NA	NA	NA	NA	NA	NA	NA	NA	NA	NA	NA	NA	NA	NA	NA	NA	NA	NA	NA
ENSP00000355537	5.35	5.48	6.02	5.1	10.42	12.66	8.53	8.68	1.65	1.36	2.01	1.24	3.46	1.5	0.89	1.54	12.93	14.99	17.63	15.4	1.8	0.65	2.02	0.57	2.07	1.68	0.86	0.71	0	0	0	0	0	0	0	0	0.95	0.76	0.57	0.5	1.89	5.24	0.52	3.62
ENSP00000355554	0	0	0	0	0	0	0	0	0	0	0	0	0	0	0	0	0	0	0	0	NA	NA	NA	NA	NA	NA	NA	NA	NA	NA	NA	NA	NA	NA	NA	NA	NA	NA	NA	NA	NA	NA	NA	NA
ENSP00000355644	26.76	17.37	18.88	20.37	33.63	51.15	35.11	37.14	20.95	25.77	29.11	28.04	42.07	36.68	29.08	37.53	50.94	61.3	68.13	59.8	19.62	17.56	22.04	20.17	18.48	12.34	17.84	15.29	5.12	9.57	13.42	4.89	10.63	11.37	17.41	8.67	16.3	11.76	24.16	22.94	33.3	33.35	43.84	27.49
ENSP00000355645	33.96	24.15	24.9	26.09	43.51	60.73	47.16	49.7	20.95	25.77	29.11	28.04	50.25	46.46	36.11	41.91	63.34	73.49	90.82	72.62	27.37	25.2	30.94	26.98	40.37	38.67	37.13	36.82	16.74	21.22	26.57	14.62	21.27	23.21	27.2	18.54	27.18	15.06	36.81	32.62	55.22	54.45	66.81	46.67
ENSP00000355656	1.23	1.41	1.41	1.31	26.65	28.33	27.17	26.52	0	0	0	0	24.34	34.87	25.29	32.25	30.87	39.8	40.15	43.33	14.73	12.01	17.55	14.24	19.88	18.13	16.1	17.09	22.12	16.69	24.46	17.59	23.14	15.33	13.7	16.15	12.95	11.65	13.27	10.31	31.48	29.82	35.97	34.04
ENSP00000355657	10.18	10.12	13.45	14.23	20.96	17.31	17.93	16.78	8.2	8.28	9.25	9.14	3.94	7.14	4.97	5.56	9.58	12.44	15.43	11.64	7.15	6.75	8.83	9.54	17.66	19.88	23.2	22.99	15.82	10.02	19.97	13.19	9.19	8.73	17.52	8.58	13.06	9.06	15.77	11.44	18.52	14.62	24.15	20.67
ENSP00000355751	0	0	0	0	0	0	0	0	0.48	0.66	0.65	0.5	0	0	0	0	0	0	3.55	0	0	0	0	0	0	0	0	0	0	0	0	0	0	0	0	0	0	0	0	0	0	0	0	0
ENSP00000355755	0	0	0	0	0	0	0	0	0	0	0	0	0	0	0	0	0	0	0	0	NA	NA	NA	NA	NA	NA	NA	NA	NA	NA	NA	NA	NA	NA	NA	NA	NA	NA	NA	NA	NA	NA	NA	NA
ENSP00000355756	0	0	0	0	0	0	0	0	0	0	0	0	0	0	0	0	0	0	0	0	NA	NA	NA	NA	NA	NA	NA	NA	NA	NA	NA	NA	NA	NA	NA	NA	NA	NA	NA	NA	NA	NA	NA	NA
ENSP00000355757	0	0	0	0	0	0	0	0	0	0	0	0	0	0	0	0	0	0	0	0	NA	NA	NA	NA	NA	NA	NA	NA	NA	NA	NA	NA	NA	NA	NA	NA	NA	NA	NA	NA	NA	NA	NA	NA
ENSP00000355759	0	0	0	0	0	0	0	0	0	0	0	0	0	0	0	0	0	0	0	0	0	0	0	0	0	0	0	0	2.62	2.64	3.14	2.71	0	0	0	0	1.11	1.39	1.55	1.28	0.88	3.1	1.4	1.49
ENSP00000355777	0	0	0	0	0	0	0	0	0	0	0	0	0	0	0	0	0	0	0	0	NA	NA	NA	NA	NA	NA	NA	NA	NA	NA	NA	NA	NA	NA	NA	NA	NA	NA	NA	NA	NA	NA	NA	NA
ENSP00000355778	10.18	10.12	13.45	14.23	20.96	17.31	17.93	16.78	8.2	8.28	9.25	9.14	3.94	7.14	4.97	5.56	9.58	12.44	15.43	11.64	7.15	6.75	8.83	9.54	17.66	19.88	23.2	22.99	15.82	10.02	19.97	13.19	9.19	8.73	17.52	8.58	13.06	9.06	15.77	11.44	18.52	14.62	24.15	20.67
ENSP00000355779	7.26	8.21	10.8	11.12	20.96	17.31	17.93	16.78	5.76	5.42	5.89	5.95	3.94	7.14	4.97	5.56	9.58	12.44	15.43	11.64	7.15	6.75	8.83	9.54	17.66	19.88	23.2	22.99	15.82	10.02	19.97	13.19	9.19	8.73	17.52	8.58	13.06	9.06	15.77	11.44	18.52	14.62	24.15	20.67
ENSP00000355780	10.18	10.12	13.45	14.23	20.96	17.31	17.93	16.78	8.2	8.28	9.25	9.14	3.94	7.14	4.97	5.56	9.58	12.44	15.43	11.64	7.15	6.75	8.83	9.54	17.66	19.88	23.2	22.99	15.82	10.02	19.97	13.19	9.19	8.73	17.52	8.58	13.06	9.06	15.77	11.44	18.52	14.62	24.15	20.67
ENSP00000355781	10.18	10.12	13.45	14.23	20.96	17.31	17.93	16.78	8.2	8.28	9.25	9.14	3.94	7.14	4.97	5.56	9.58	12.44	15.43	11.64	7.15	6.75	8.83	9.54	17.66	19.88	23.2	22.99	15.82	10.02	19.97	13.19	9.19	8.73	17.52	8.58	13.06	9.06	15.77	11.44	18.52	14.62	24.15	20.67
ENSP00000355828	0	0	0	0	0	0	0	0	0	0	0	0	0	0	0	0	0	0	0	0	NA	NA	NA	NA	NA	NA	NA	NA	NA	NA	NA	NA	NA	NA	NA	NA	NA	NA	NA	NA	NA	NA	NA	NA
ENSP00000355890	0	0	0	0	0	0	0	0	0	0	0	0	0	0	0	0	0	0	0	0	NA	NA	NA	NA	NA	NA	NA	NA	NA	NA	NA	NA	NA	NA	NA	NA	NA	NA	NA	NA	NA	NA	NA	NA
ENSP00000355991	0	0	0	0	0	0	0	0	0	0	0	0	0	0	0	0	0	0	0	0	NA	NA	NA	NA	NA	NA	NA	NA	NA	NA	NA	NA	NA	NA	NA	NA	NA	NA	NA	NA	NA	NA	NA	NA
ENSP00000355992	0	0	0	0	0	0	0	0	0	0	0	0	0	0	0	0	0	0	0	0	NA	NA	NA	NA	NA	NA	NA	NA	NA	NA	NA	NA	NA	NA	NA	NA	NA	NA	NA	NA	NA	NA	NA	NA
ENSP00000355993	0	0	0	0	0	0	0	0	0	0	0	0	0	0	0	0	0	0	0	0	NA	NA	NA	NA	NA	NA	NA	NA	NA	NA	NA	NA	NA	NA	NA	NA	NA	NA	NA	NA	NA	NA	NA	NA
ENSP00000356015	0	0	0	0	0	0	0	0	0	0	0	0	0	0	0	0	0	0	0	0	0	0	0	0	0	0	0	0	0	0	0	0	0	0	0	0	0	0	0	0	0	0	0	0
ENSP00000356016	1.29	1.78	1.21	0	0	0	0	0	0	0	0	0	0	0	0	0	0	0	0	0	NA	NA	NA	NA	NA	NA	NA	NA	NA	NA	NA	NA	NA	NA	NA	NA	NA	NA	NA	NA	NA	NA	NA	NA
ENSP00000356018	1.29	1.78	1.21	0	0	0	0	0	0	0	0	0	0	0	0	0	0	0	0	0	NA	NA	NA	NA	NA	NA	NA	NA	NA	NA	NA	NA	NA	NA	NA	NA	NA	NA	NA	NA	NA	NA	NA	NA
ENSP00000356019	1.29	1.78	1.21	0	0	0	0	0	0	0	0	0	0	0	0	0	0	0	0	0	NA	NA	NA	NA	NA	NA	NA	NA	NA	NA	NA	NA	NA	NA	NA	NA	NA	NA	NA	NA	NA	NA	NA	NA
ENSP00000356020	1.29	1.78	1.21	0	0	0	0	0	0	0	0	0	0	0	0	0	0	0	0	0	NA	NA	NA	NA	NA	NA	NA	NA	NA	NA	NA	NA	NA	NA	NA	NA	NA	NA	NA	NA	NA	NA	NA	NA
ENSP00000356021	0	0	0	0	0	0	0	0	0	0	0	0	0	0	0	0	2.79	2.75	3.2	3.04	1.12	0.67	0	0	0	0	0	0	0	0	0	0	0	0	0	0	0	0	0	0	2.99	1.21	0	0.89
ENSP00000356022	0	0	0	0	0	0	0	0	0	0	0	0	0	0	0	0	2.79	2.75	3.2	5.34	1.12	0.67	0	0	0	0	0	0	0	0	0	0	0	0	0	0	0	0	0	0	4.46	1.21	1.52	0.89
ENSP00000356042	2.68	2.64	2.22	2.3	14.82	15.35	14.82	13.99	2.54	2.73	2.24	2.47	23.59	18.14	17.1	16.97	14.43	13.32	13.83	12.38	4.66	8.62	8.83	4.86	4.22	3.22	4.1	2.99	6.96	6.39	4.87	5.61	5.33	7.22	5.99	4.28	10.43	9.28	11.34	14.6	9.49	11.57	9.73	12.23
ENSP00000356164	NA	NA	NA	NA	NA	NA	NA	NA	NA	NA	NA	NA	NA	NA	NA	NA	NA	NA	NA	NA	0	1.41	1.14	1.35	0	0	0	0	0	0	0	0	0	0	0	0	1.11	1.73	1.47	1.01	0	0	0	0
ENSP00000356255	2.58	2.99	1.7	2.11	0	0.96	0	0	0.79	0.83	0.95	0.85	0	0	0	0	0	0	0	0	0	0	0	0	0	0	0	0	0	0	0	0	0	0	0	0	0	0	0	0	0	0	0	0
ENSP00000356337	5.38	2.81	4.5	3.91	9.17	6.67	7.85	5.88	4.39	5.26	7.69	6.14	7.88	6.16	6.22	3.6	8.19	8.06	6.15	6.81	3.58	3.34	1.64	3.01	0	0	0.97	0.52	2.54	2.62	1.18	1.94	0	0	0	1.89	5.3	2.63	2.89	4.93	3.55	1.99	1.35	4.88
ENSP00000356346	6.63	3.94	6.36	5.99	9.17	6.67	7.85	5.88	6.34	8.62	9.91	8.39	11.84	7.24	8.8	7.03	8.19	9.32	6.15	7.85	3.58	3.34	1.64	3.01	0	0	0.97	0.52	2.54	2.62	1.18	1.94	0	0	0	1.89	5.3	2.63	2.89	4.93	3.55	1.99	1.35	6.52
ENSP00000356348	3.02	2.12	2.56	2.21	0	0	0	0	1.15	0	0	0	0	0	0	0	0.99	2.53	2.18	3.12	0.78	0.87	0.67	0.67	0	0	0	0	0	0	0	0	0	0	0.78	0.65	0.66	0	0.92	0.54	0	0	0	0
ENSP00000356349	0	0	0	0	0	0	0	0	0	0	0	0	1.42	0	0	0	0	0	0	0	0	0	0	0	0	0	0	0	0	0	0	0	0	0	0	0	0	0	0	0	0	0	0	0
ENSP00000356350	3.02	2.12	2.56	2.21	0	0	0	0	1.15	0	0	0	0	0	0	0	0.99	2.53	2.18	3.12	0.78	0.87	0.67	0.67	0	0	0	0	0	0	0	0	0	0	0.78	0.65	0.66	0	0.92	0.54	0	0	0	0
ENSP00000356354	3.02	2.12	2.56	2.21	0	0	0	0	1.15	0	0	0	0	0	0	0	0.99	2.53	2.18	3.12	0.78	0.87	0.67	0.67	0	0	0	0	0	0	0	0	0	0	0.78	0.65	0.66	0	0.92	0.54	0	0	0	0
ENSP00000356504	0	0	0	0	0	0	0	0	0	0	0	0	0	0	0	0	0	1.25	1.44	0	0	0	0	0	0	0	0	0	0	0	0	0	0	0	0	0	0	0	0	0	0	0	0	0
ENSP00000356505	4.31	4.18	3.75	4	5.25	6.08	5.78	6.51	0	0	0	0	0	0	0	0	0	0	0	0	2.53	2.61	2.53	2.54	0	0	0	0	0	0	0	0	0	0	0	0	0	0	0	0	3.09	2.45	1.79	2.2
ENSP00000356506	4.31	4.18	3.75	4	5.25	6.08	5.78	6.51	0	0	0	0	0	0	0	0	0	0	0	0	2.53	2.61	2.53	2.54	0	0	0	0	0	0	0	0	0	0	0	0	0	0	0	0	3.09	2.45	1.79	2.2
ENSP00000356520	3	2.86	2.18	2.47	0	0	0	0	5.28	4.97	6.06	5.49	1.39	1	1.64	1.25	0	0	0	0	0	0	0	0	0	0	0	0	0	0	0	0	0	0	0	0	1.31	1.61	1.03	1.17	1.37	1.46	1.16	1.42
ENSP00000356540	0	0	0	0	0	0	0	0	0	0	0	0	0	0	0	0	0	0	0	0	NA	NA	NA	NA	NA	NA	NA	NA	NA	NA	NA	NA	NA	NA	NA	NA	NA	NA	NA	NA	NA	NA	NA	NA
ENSP00000356670	0	1.11	1.87	1.14	0	0	0	0	0	0	0	0	0	0	0	0	0	0	0	0	0	0	0	0	0	0	0	0	0	0	0	0	0	0	0	0	0	0	0	0	0	0	0	0
ENSP00000356705	0	0	0	0	0	0	0	0	0	0	0	0	0	0	0	0	0	0	0	0	0	0	0	0	0	0	0	0	0	0	0	0	0	0	0	0	0	0	0	0	0	0	0	0
ENSP00000356707	0	0	0	0	0	0	0	0	0	0	0	0	0	0	0	0	0	0	0	0	NA	NA	NA	NA	NA	NA	NA	NA	NA	NA	NA	NA	NA	NA	NA	NA	NA	NA	NA	NA	NA	NA	NA	NA
ENSP00000356828	0	0	0	0	0	0	0	0	0	0	0	0	0	0	0	0	0	0	0	0	NA	NA	NA	NA	NA	NA	NA	NA	NA	NA	NA	NA	NA	NA	NA	NA	NA	NA	NA	NA	NA	NA	NA	NA
ENSP00000356914	0.82	0.99	0.99	0.81	0	0	0	0	0	0	0	0	0	0	0	0	0	0	0	0	NA	NA	NA	NA	NA	NA	NA	NA	NA	NA	NA	NA	NA	NA	NA	NA	NA	NA	NA	NA	NA	NA	NA	NA
ENSP00000356918	0.82	0.99	0.99	0.81	0	0	0	0	0	0	0	0	0	0	0	0	0	0	0	0	NA	NA	NA	NA	NA	NA	NA	NA	NA	NA	NA	NA	NA	NA	NA	NA	NA	NA	NA	NA	NA	NA	NA	NA
ENSP00000356944	0	0	0	0	0	0	0	0	0	0	0	0	1.44	1.2	0	0	1.26	1.38	0	0.86	NA	NA	NA	NA	NA	NA	NA	NA	NA	NA	NA	NA	NA	NA	NA	NA	NA	NA	NA	NA	NA	NA	NA	NA
ENSP00000356946	0	0	0	0	0	0	0	0	0	0	0	0	1.44	1.2	0	0	1.26	1.38	0	0.86	NA	NA	NA	NA	NA	NA	NA	NA	NA	NA	NA	NA	NA	NA	NA	NA	NA	NA	NA	NA	NA	NA	NA	NA
ENSP00000356989	1.36	1.13	0.85	1.33	0	0	0	0	1.29	1.37	1.22	1.52	0	0	0	0	0	0	0	0	NA	NA	NA	NA	NA	NA	NA	NA	NA	NA	NA	NA	NA	NA	NA	NA	NA	NA	NA	NA	NA	NA	NA	NA
ENSP00000357048	1.24	1.28	1.2	1.16	0.68	0.77	0	0	3.27	3	6.16	4.18	1.41	1.21	0.98	1.18	0	0	0	0	1.17	1.2	1	0.91	0	0	0	0	1.43	0.75	0.92	0	0	0	0	0	0	0	0	0	1.56	2.51	2.42	2.33
ENSP00000357066	0	0	0	0	2.7	3.25	3.71	2.15	0.47	0.36	0.52	1.05	0	0	0	0	0	0	0	0	NA	NA	NA	NA	NA	NA	NA	NA	NA	NA	NA	NA	NA	NA	NA	NA	NA	NA	NA	NA	NA	NA	NA	NA
ENSP00000357075	3.32	1.64	3.84	3.22	0	0	0	0	2.95	3.43	2.76	3.21	0.83	0	1.01	0.9	5.96	6.26	7.14	6.94	1.79	2.73	2.64	2.94	0	0	0	0	2.75	3.06	4.67	1.23	0	2.05	1.21	0	1.43	0	1.49	2.33	8.04	9.99	7.69	7.93
ENSP00000357076	3.32	1.64	3.84	3.22	0	0	0	0	2.95	3.43	2.76	3.21	0.83	0	1.01	0.9	5.96	6.26	7.14	6.94	1.79	2.73	2.64	2.94	0	0	0	0	2.75	3.06	4.67	1.23	0	2.05	1.21	0	1.43	0	1.49	2.33	8.04	9.99	7.69	7.93
ENSP00000357077	3.32	1.64	3.84	3.22	0	0	0	0	2.95	3.43	2.76	3.21	0.83	0	1.01	0.9	5.96	6.26	7.14	6.94	1.79	2.73	2.64	2.94	0	0	0	0	2.75	3.06	4.67	1.23	0	2.05	1.21	0	1.43	0	1.49	2.33	8.04	9.99	7.69	7.93
ENSP00000357113	0	0	0	0	0	0	0	0	0	0	0	0	0	0	0	0	0	0	0	0	NA	NA	NA	NA	NA	NA	NA	NA	NA	NA	NA	NA	NA	NA	NA	NA	NA	NA	NA	NA	NA	NA	NA	NA
ENSP00000357114	0	0	0	0	0	0	0	0	0	0	0	0	0	0	0	0	0	0	0	0	NA	NA	NA	NA	NA	NA	NA	NA	NA	NA	NA	NA	NA	NA	NA	NA	NA	NA	NA	NA	NA	NA	NA	NA
ENSP00000357117	0	0	0	0	0	0	0	0	0	0	0	0	0	0	0	0	0	0	0	0	NA	NA	NA	NA	NA	NA	NA	NA	NA	NA	NA	NA	NA	NA	NA	NA	NA	NA	NA	NA	NA	NA	NA	NA
ENSP00000357120	0	0	0	0	0	0	0	0	0	0	0	0	0	0	0	0	0	0	0	0	NA	NA	NA	NA	NA	NA	NA	NA	NA	NA	NA	NA	NA	NA	NA	NA	NA	NA	NA	NA	NA	NA	NA	NA
ENSP00000357122	0	0	0	0	0	0	0	0	0	0	0	0	0	0	0	0	0	0	0	0	NA	NA	NA	NA	NA	NA	NA	NA	NA	NA	NA	NA	NA	NA	NA	NA	NA	NA	NA	NA	NA	NA	NA	NA
ENSP00000357123	1.13	1.49	1.73	1.5	2.48	2.59	2.24	2.03	0	0	0	0	0	0	0	0	0	0	2	2.18	0	0	0	0	1	1.16	1.55	1.47	0	0	0	0	0	0	0	0	0	0	0	0	2.56	2.3	2.94	2.77
ENSP00000357189	0.83	0.71	0.77	0.86	1.61	1.35	1.68	1.3	0	0	0	0	0	0	0	0	0	0	0.74	0.76	NA	NA	NA	NA	NA	NA	NA	NA	NA	NA	NA	NA	NA	NA	NA	NA	NA	NA	NA	NA	NA	NA	NA	NA
ENSP00000357192	0.83	0.71	0.77	0.86	1.61	1.35	1.68	1.3	0	0	0	0	0	0	0	0	0	0	0.74	0.76	NA	NA	NA	NA	NA	NA	NA	NA	NA	NA	NA	NA	NA	NA	NA	NA	NA	NA	NA	NA	NA	NA	NA	NA
ENSP00000357242	2.41	3.46	3.14	2.47	0	0.57	0	0	1.17	1.48	1.26	1.14	1.29	0.82	1.05	1.41	2.38	2.3	2.12	1.71	1.04	0.99	1.08	0.89	0	0	0	0	3.79	3.84	2.35	4.33	1.39	2.72	1.81	3.49	2.97	1.24	2.27	2.12	4.07	3.29	5.59	3.55
ENSP00000357244	2.41	3.46	3.14	2.47	0	0.57	0	0	1.17	1.48	1.26	1.14	1.29	0.82	1.05	1.41	2.38	2.3	2.12	1.71	1.04	0.99	1.08	0.89	0	0	0	0	3.79	3.84	2.35	4.33	1.39	2.72	1.81	3.49	2.97	1.24	2.27	2.12	4.07	3.29	5.59	3.55
ENSP00000357340	NA	NA	NA	NA	NA	NA	NA	NA	NA	NA	NA	NA	NA	NA	NA	NA	NA	NA	NA	NA	0	0	0	0	0	0	0	0	0	1.88	1.33	0	0	0	0	0	0	0	0	0	1.7	0	0	0
ENSP00000357516	5.29	3.72	6.08	6	4.39	3.9	2.71	3.7	3.77	1.13	4.33	3.14	1.07	1.88	0.68	0.72	6.5	3.15	5.88	4.67	1.93	3.4	4.06	1.84	0	0	0	0	2.38	3.66	3.39	1.74	1.48	0.95	2.03	2.07	0	1.59	0.49	0.75	6.75	4.3	3.65	2.4
ENSP00000357517	5.29	4.46	6.71	6.78	4.39	3.9	2.71	3.7	3.77	1.76	4.92	3.14	1.07	1.88	0.68	0.72	6.5	3.15	5.88	4.67	1.93	5.11	4.06	1.84	0	0	0	0.72	2.38	3.66	3.39	1.74	1.48	0.95	2.03	2.07	0	1.59	0.49	0.75	6.75	4.3	3.65	2.4
ENSP00000357518	5.29	4.46	6.71	6.78	4.39	3.9	2.71	3.7	3.77	1.76	4.92	3.14	1.07	1.88	0.68	0.72	6.5	3.15	5.88	4.67	1.93	5.11	4.06	1.84	0	0	0	0.72	2.38	3.66	3.39	1.74	1.48	0.95	2.03	2.07	0	1.59	0.49	0.75	6.75	4.3	3.65	2.4
ENSP00000357520	5.29	4.46	6.71	6.78	4.39	3.9	2.71	3.7	3.77	1.76	4.92	3.14	1.07	1.88	0.68	0.72	6.5	3.15	5.88	4.67	1.93	5.11	4.06	1.84	0	0	0	0.72	2.38	3.66	3.39	1.74	1.48	0.95	2.03	2.07	0	1.59	0.49	0.75	6.75	4.3	3.65	2.4
ENSP00000357521	5.29	4.46	6.71	7.95	4.39	3.9	2.71	3.7	3.77	3.18	6.35	4.51	1.07	1.88	0.68	0.72	6.5	3.15	5.88	4.67	1.93	5.11	4.06	1.84	0	0	0	0.72	2.38	3.66	3.39	1.74	1.48	0.95	2.03	2.07	0	1.59	0.49	0.75	6.75	4.3	3.65	2.4
ENSP00000357535	1.14	1.21	0.84	1.24	0	0	0	0	0	0	0	0	0	0	0	0	0	0	0	0	NA	NA	NA	NA	NA	NA	NA	NA	NA	NA	NA	NA	NA	NA	NA	NA	NA	NA	NA	NA	NA	NA	NA	NA
ENSP00000357555	NA	NA	NA	NA	NA	NA	NA	NA	NA	NA	NA	NA	NA	NA	NA	NA	NA	NA	NA	NA	0	0	0	0	0	0	0	0	0	0	0	0	0	0	0	0	1.14	0.69	1.41	1.03	1.03	0.93	1.41	1
ENSP00000357656	NA	NA	NA	NA	NA	NA	NA	NA	NA	NA	NA	NA	NA	NA	NA	NA	NA	NA	NA	NA	1.04	1.05	1.05	1.45	1.04	1.55	0	0	1	1.22	0	0	0	0	0	0.94	0	0	0	0	1.54	2.36	1.8	0.98
ENSP00000357667	NA	NA	NA	NA	NA	NA	NA	NA	NA	NA	NA	NA	NA	NA	NA	NA	NA	NA	NA	NA	1.04	1.05	1.05	1.45	1.04	1.55	0	0	1	1.22	0	0	0	0	0	0.94	0	0	0	0	1.54	2.36	1.8	0.98
ENSP00000357671	NA	NA	NA	NA	NA	NA	NA	NA	NA	NA	NA	NA	NA	NA	NA	NA	NA	NA	NA	NA	1.04	1.05	1.05	1.45	1.04	1.55	0	0	1	1.22	0	0	0	0	0	0.94	0	0	0	0	1.54	2.36	1.8	0.98
ENSP00000357673	NA	NA	NA	NA	NA	NA	NA	NA	NA	NA	NA	NA	NA	NA	NA	NA	NA	NA	NA	NA	0	0	0	0	0	0	0	0	0	0	0	0	0	0	0	0	0	0	0	0	0	0	0	0
ENSP00000357676	0	0	0	0	0	0	0	0	0	0	0	0	0	0	0	0	0	0	0	0	NA	NA	NA	NA	NA	NA	NA	NA	NA	NA	NA	NA	NA	NA	NA	NA	NA	NA	NA	NA	NA	NA	NA	NA
ENSP00000357679	0	0	0	0	0	0	0	0	0	0	0	0	0	0	0	0	0	0	0	0	NA	NA	NA	NA	NA	NA	NA	NA	NA	NA	NA	NA	NA	NA	NA	NA	NA	NA	NA	NA	NA	NA	NA	NA
ENSP00000357683	0	0	0	0	0	0	0	0	0	0	0	0	0	0	0	0	0	0	0	0	NA	NA	NA	NA	NA	NA	NA	NA	NA	NA	NA	NA	NA	NA	NA	NA	NA	NA	NA	NA	NA	NA	NA	NA
ENSP00000357703	0	0	0	0	2.31	2.14	2.07	2.53	0	0	0	0	6.02	6.84	2.97	4.45	7.55	7.53	6.56	6.73	5.52	4.29	3.94	7.75	0.68	0.61	0.62	0.67	0	1.1	0	0	1.55	0	0	2.15	3.93	4.29	2.82	6.78	1.87	2.63	2.33	3.94
ENSP00000357704	0	0	0	0	2.31	2.14	2.07	2.53	0	0	0	0	6.02	6.84	2.97	4.45	7.55	7.53	6.56	6.73	5.52	4.29	3.94	7.75	0.68	0.61	0.62	0.67	0	1.1	0	0	1.55	0	0	2.15	3.93	4.29	2.82	6.78	1.87	2.63	2.33	3.94
ENSP00000357705	0	0	0	0	2.31	2.14	2.07	2.53	0	0	0	0	6.02	6.84	2.97	4.45	7.55	7.53	6.56	6.73	5.52	4.29	3.94	7.75	0.68	0.61	0.62	0.67	0	1.1	0	0	1.55	0	0	2.15	3.93	4.29	2.82	6.78	1.87	2.63	2.33	3.94
ENSP00000357708	NA	NA	NA	NA	NA	NA	NA	NA	NA	NA	NA	NA	NA	NA	NA	NA	NA	NA	NA	NA	0.82	1.7	0.64	2.21	0.76	1.36	2.18	0	0	0	0	0	0	0	0	0	0.8	0.77	0.76	0.87	0.98	1.31	0.75	1.42
ENSP00000357709	NA	NA	NA	NA	NA	NA	NA	NA	NA	NA	NA	NA	NA	NA	NA	NA	NA	NA	NA	NA	0.82	1.7	0.64	2.21	0.76	1.36	2.18	0	0	0	0	0	0	0	0	0	0.8	0.77	0.76	0.87	0.98	1.31	0.75	1.42
ENSP00000357721	8.83	7.64	7.17	9.28	66.63	73.33	74.79	65.94	0	0	0	0	5.56	2.42	1.45	2.33	13.09	17.9	13.18	13.07	7.82	15.16	15.18	17.06	26.62	25.45	30.15	27.86	2.06	0	0.51	1.47	0.79	1.67	2.34	2.06	0.65	0.33	0.77	0.4	16.39	19.24	20.19	18.52
ENSP00000357722	8.83	7.64	7.17	9.28	66.63	73.33	74.79	65.94	0	0	0	0	5.56	2.42	1.45	2.33	13.09	17.9	13.18	13.07	7.82	15.16	15.18	17.06	26.62	25.45	30.15	27.86	2.06	0	0.51	1.47	0.79	1.67	2.34	2.06	0.65	0.33	0.77	0.4	16.39	19.24	20.19	18.52
ENSP00000357726	NA	NA	NA	NA	NA	NA	NA	NA	NA	NA	NA	NA	NA	NA	NA	NA	NA	NA	NA	NA	0	0	0	0	0	0	0	0	0	0	0	0	0	0	0	0	0	0	0	0	0	0	0	0
ENSP00000357727	0	0	0	0	21.59	23.71	21.02	19.66	0	0	0	0	0.24	0	0	0	5.93	2.69	3.75	3.35	3.7	4.58	4.13	4.18	10.33	7.5	9.87	10.86	0	0	0	0	0.48	0	0	0	0.3	0	0	0	5.38	4.98	4.75	4.87
ENSP00000357799	0	0	0	0	0	0	0	0	0	0	0	0	1.43	1.16	0.86	1.46	0.8	1.54	1.34	1.26	NA	NA	NA	NA	NA	NA	NA	NA	NA	NA	NA	NA	NA	NA	NA	NA	NA	NA	NA	NA	NA	NA	NA	NA
ENSP00000357801	0	0	0	0	0	0	0	0	0	0	0	0	1.43	1.16	0.86	1.46	0.8	1.54	1.34	1.26	NA	NA	NA	NA	NA	NA	NA	NA	NA	NA	NA	NA	NA	NA	NA	NA	NA	NA	NA	NA	NA	NA	NA	NA
ENSP00000357835	0	0	0	0	0	0	0	0	0	0	0	0	0	0	0	0	0	0	0	0	NA	NA	NA	NA	NA	NA	NA	NA	NA	NA	NA	NA	NA	NA	NA	NA	NA	NA	NA	NA	NA	NA	NA	NA
ENSP00000357906	0	0	0	0	0	0	0	0	0	0	0	0	0	0	0	0	0	0	0	0	NA	NA	NA	NA	NA	NA	NA	NA	NA	NA	NA	NA	NA	NA	NA	NA	NA	NA	NA	NA	NA	NA	NA	NA
ENSP00000358110	NA	NA	NA	NA	NA	NA	NA	NA	NA	NA	NA	NA	NA	NA	NA	NA	NA	NA	NA	NA	0	0	0	0	0	0	0	0	0	0	0	0	0	0	1.12	0	0.98	0	0.91	0.58	0.87	0.69	0.8	0.66
ENSP00000358111	NA	NA	NA	NA	NA	NA	NA	NA	NA	NA	NA	NA	NA	NA	NA	NA	NA	NA	NA	NA	0	0	0	0	0	0	0	0	0	0	0	0	0	0	1.12	0	0.98	0	0.91	0.58	0.87	0.69	0.8	0.66
ENSP00000358112	NA	NA	NA	NA	NA	NA	NA	NA	NA	NA	NA	NA	NA	NA	NA	NA	NA	NA	NA	NA	0	0	0	0	0	0	0	0	0	0	0	0	0	0	1.12	0	0.98	0	0.91	0.58	0.87	0.69	0.8	0.66
ENSP00000358115	0	0	1.2	0	0	0	0	0	0	0	0	0	0	0	0	0	0	1.16	0	1.03	0	0	0	0	0	0	0	0	0	0	0	0	0	0	0	0	0	0	0	0	0	0	0	0
ENSP00000358140	2.45	2.43	2.47	2.55	0	0	0	0	0	0	0	0	0	0	0	0	0	0	0	0	NA	NA	NA	NA	NA	NA	NA	NA	NA	NA	NA	NA	NA	NA	NA	NA	NA	NA	NA	NA	NA	NA	NA	NA
ENSP00000358151	12.9	10.08	10.15	10.83	18	15.9	16.7	15.92	13	14.64	12.92	15.43	32.41	38.25	33.81	31.8	53.79	48.38	61.56	53.85	25.6	23.97	24.72	21.19	7.5	8.48	6.81	8.04	17.42	19.43	20.31	17.02	11.89	12.86	8.85	13.42	20.46	24.74	21.43	22.15	36.91	35.78	39.1	37.78
ENSP00000358153	19.49	22.79	26.12	26.23	46.36	38.39	46.12	36.97	29.56	21.93	29.07	26.03	45.57	55.81	34.9	63.87	62.33	51.84	64.7	59.08	24.2	26.95	29.69	28.57	30.01	29.1	29.62	26.23	27.97	25.7	34.84	26.8	25.33	24.58	35.41	21.65	26.56	23.01	32.06	26.39	44.25	46.34	62.26	60.25
ENSP00000358154	10.18	10.12	13.45	14.23	20.96	17.31	17.93	16.78	8.2	8.28	9.25	9.14	3.94	7.14	4.97	5.56	9.58	12.44	15.43	11.64	7.15	6.75	8.83	9.54	17.66	19.88	23.2	22.99	15.82	10.02	19.97	13.19	9.19	8.73	17.52	8.58	13.06	9.06	15.77	11.44	18.52	14.62	24.15	20.67
ENSP00000358155	1.23	1.41	1.41	1.31	26.65	28.33	27.17	26.52	0	0	0	0	24.34	34.87	25.29	32.25	28.88	36.89	37.5	40.05	12.43	9.28	14.52	11.24	19.88	18.13	16.1	17.09	20.92	16.69	22.49	16.19	23.14	15.33	13.7	16.15	12.95	11.65	13.27	10.31	30.12	28.48	35.06	32.76
ENSP00000358158	1.23	1.41	1.41	1.31	26.65	28.33	27.17	26.52	0	0	0	0	24.34	34.87	25.29	32.25	28.88	36.89	37.5	40.05	12.43	9.28	14.52	11.24	19.88	18.13	16.1	17.09	20.92	16.69	22.49	16.19	23.14	15.33	13.7	16.15	12.95	11.65	13.27	10.31	30.12	28.48	35.06	32.76
ENSP00000358160	10.18	10.12	13.45	14.23	20.96	17.31	17.93	16.78	8.2	8.28	9.25	9.14	3.94	7.14	4.97	5.56	9.58	12.44	15.43	11.64	7.15	6.75	8.83	9.54	17.66	19.88	23.2	22.99	15.82	10.02	19.97	13.19	9.19	8.73	17.52	8.58	13.06	9.06	15.77	11.44	18.52	14.62	24.15	20.67
ENSP00000358162	19.49	22.79	26.12	26.23	46.36	38.39	46.12	36.97	29.56	21.93	29.07	26.03	45.57	55.81	34.9	63.87	62.33	51.84	64.7	59.08	24.2	26.95	29.69	28.57	30.01	29.1	29.62	26.23	27.97	25.7	34.84	26.8	25.33	24.58	35.41	21.65	26.56	23.01	32.06	26.39	44.25	46.34	62.26	60.25
ENSP00000358164	12.9	10.08	10.15	10.83	20.03	17.78	18.34	18.35	13	14.64	12.92	15.43	31.24	35.61	30.42	29.82	51.56	48.57	62.17	54.59	25.58	23.64	26.27	21.97	7.57	8.54	6.88	8.35	17.42	20.65	21.81	19.48	12.33	13.26	8.48	13.57	20.27	24.8	21.54	21.03	40.21	36	41.17	38.76
ENSP00000358224	0	0	0	0	5.75	7.3	5.66	5.58	0	0	0	0	7.97	7.55	8.87	8.95	18.52	18.46	15.47	20.15	2.69	2.2	3.76	2.78	3.2	1.78	1.13	0.88	8.11	10.6	7.2	7.08	3.06	10.05	2.66	8.6	5.3	3.26	2.86	5.16	8.53	8.91	12.37	12.02
ENSP00000358313	NA	NA	NA	NA	NA	NA	NA	NA	NA	NA	NA	NA	NA	NA	NA	NA	NA	NA	NA	NA	0	0	0	0	0	0	0	0	0	0	0	0	0	0	0	0	0	0	0	0	0	0	0	0
ENSP00000358415	2.58	2.8	2.51	2.3	0	0	0	0	0	0	0	0	0	0	0	0	0	0	0	0	NA	NA	NA	NA	NA	NA	NA	NA	NA	NA	NA	NA	NA	NA	NA	NA	NA	NA	NA	NA	NA	NA	NA	NA
ENSP00000358417	2.58	2.8	2.51	2.3	0	0	0	0	0	0	0	0	0	0	0	0	0	0	0	0	NA	NA	NA	NA	NA	NA	NA	NA	NA	NA	NA	NA	NA	NA	NA	NA	NA	NA	NA	NA	NA	NA	NA	NA
ENSP00000358508	0	0	0	0	0	0	0	0	0	0	0	0	0	0	0	0	0	0	0	0	0	0	0	0	0	0	0	0	0	0	0	0	0	0	0	0	0	0	0	0	0	0	0	0
ENSP00000358548	0	0	0	0	0.39	0	0	0	0	0	0	0	0	0	0	0	0	0	1.22	0	0	0	0	0	0	0	0	0	0	0	0.67	0	0	0	0	0	0.43	0	0	0	0	0	0	0
ENSP00000358614	0	0	0	0	0	0	0	0	0	0	0	0	0	0	0	0	0	0	0	0	NA	NA	NA	NA	NA	NA	NA	NA	NA	NA	NA	NA	NA	NA	NA	NA	NA	NA	NA	NA	NA	NA	NA	NA
ENSP00000358615	0	0	0	0	0	0	0	0	0	0	0	0	0	0	0	0	0	0	0	0	NA	NA	NA	NA	NA	NA	NA	NA	NA	NA	NA	NA	NA	NA	NA	NA	NA	NA	NA	NA	NA	NA	NA	NA
ENSP00000358619	0	0	0	0	0	0	0	0	0	0	0	0	0	0	0	0	0	0	0	0	NA	NA	NA	NA	NA	NA	NA	NA	NA	NA	NA	NA	NA	NA	NA	NA	NA	NA	NA	NA	NA	NA	NA	NA
ENSP00000358620	0	0	0	0	0	0	0	0	0	0	0	0	0	0	0	0	0	0	0	0	NA	NA	NA	NA	NA	NA	NA	NA	NA	NA	NA	NA	NA	NA	NA	NA	NA	NA	NA	NA	NA	NA	NA	NA
ENSP00000358622	0	0	0	0	0	0	0	0	0	0	0	0	0	0	0	0	0	0	0	0	NA	NA	NA	NA	NA	NA	NA	NA	NA	NA	NA	NA	NA	NA	NA	NA	NA	NA	NA	NA	NA	NA	NA	NA
ENSP00000358633	6.07	5.42	4.83	4.84	4.29	5.85	5.41	5.4	1.75	1.52	2.25	2.31	2.45	2.09	2.28	1.82	1.27	0	0.48	0	1.24	3.23	2.28	0.94	5.64	2.56	4.59	2.28	1.01	0.89	0.7	0.81	0	0	0	0	3.81	2.37	4.82	3.69	5.41	2.38	3.18	1.7
ENSP00000358635	0	0	0	0	0	0	0	0	0	0	0	0	1.39	1.52	1.02	1.21	0.13	0.1	0.14	0.11	2.66	2.8	2.59	2.46	0.81	0.87	0.72	0.72	2.62	3.07	3.79	3.21	0	1.12	1.33	1.31	2.92	1.17	3.15	2.31	4.72	5.22	5.46	6.22
ENSP00000358646	1.12	1.18	1.03	1.19	0	0	0	0	0.97	0.84	0.96	1.01	0	0	0	0	0	0	0	0	2.17	1.93	2.47	3.14	3.26	2.98	3.5	2.09	1.01	0.6	0	0	0	0.73	1.08	0.67	2.67	0.56	3.04	3.04	2.22	3.98	3.61	2.31
ENSP00000358647	1.12	1.18	1.03	1.19	0	0	0	0	0.97	0.84	0.96	1.01	0	0	0	0	0	0	0	0	2.17	1.93	2.47	3.14	3.26	2.98	3.5	2.09	1.01	0.6	0	0	0	0.73	1.08	0.67	2.67	0.56	3.04	3.04	2.22	3.98	3.61	2.31
ENSP00000358650	1.12	1.18	1.03	1.19	0	0	0	0	0	0	0	0	0	0	0	0	0	0	0	0	0.98	0.82	1.41	2.23	0.81	1.05	1.22	1.14	0	0	0	0	0	0	0	0	1.4	0	1.89	2.39	1	3.17	2.66	1.4
ENSP00000358651	1.12	1.18	1.03	1.19	0	0	0	0	0.97	0.84	0.96	1.01	0	0	0	0	0	0	0	0	2.17	1.93	2.47	3.14	3.26	2.98	3.5	2.09	1.01	0.6	0	0	0	0.73	1.08	0.67	2.67	0.56	3.04	3.04	2.22	3.98	3.61	2.31
ENSP00000358652	1.12	1.18	1.03	1.19	0	0	0	0	0.97	0.84	0.96	1.01	0	0	0	0	0	0	0	0	2.17	1.93	2.47	3.14	3.26	2.98	3.5	2.09	1.01	0.6	0	0	0	0.73	1.08	0.67	2.67	0.56	3.04	3.04	2.22	3.98	3.61	2.31
ENSP00000358656	1.12	1.18	1.03	1.19	0	0	0	0	0.97	0.84	0.96	1.01	0	0	0	0	0	0	0	0	2.17	1.93	2.47	3.14	3.26	2.98	3.5	2.09	1.01	0.6	0	0	0	0.73	1.08	0.67	2.67	0.56	3.04	3.04	2.22	3.98	3.61	2.31
ENSP00000358723	1.74	1.28	1.27	1.45	4.01	2.56	0.38	2.15	0.99	0.68	0.54	1.39	3.54	2.3	3.16	6.63	7.51	5.82	8.54	6.33	3.28	2.96	3.94	4.07	0	0.77	0.47	0.51	0	0	0.67	0	0	0	0.67	0	1.1	0	1.9	0	3.42	3.67	3.26	3.16
ENSP00000358724	1.18	0	0.91	0	1.33	1.86	1.91	2.17	0	0	0	0	0	0	0	0	2.68	3.22	2.73	3.18	3.17	5.13	2.56	3.18	1.94	3.1	2.61	2.61	0.87	1.2	0.92	0.95	1.45	1.94	1.72	0.91	0.82	1.12	1.87	1.08	3.58	8.12	4.8	5.27
ENSP00000358727	1.18	0	0.91	0	1.33	1.86	1.91	2.17	0	0	0	0	0	0	0	0	2.68	3.22	2.73	3.18	3.17	5.13	2.56	3.18	1.94	3.1	2.61	2.61	0.87	1.2	0.92	0.95	1.45	1.94	1.72	0.91	0.82	1.12	1.87	1.08	3.58	8.12	4.8	5.27
ENSP00000358832	0	0	0	0	0	0	0	0	0	0	0	0	0	0	0	0	0	0	0	0	NA	NA	NA	NA	NA	NA	NA	NA	NA	NA	NA	NA	NA	NA	NA	NA	NA	NA	NA	NA	NA	NA	NA	NA
ENSP00000358863	28.87	26.62	29.64	25.48	12.8	13.79	7.25	11.77	17.42	10.57	9.15	10.72	18.79	18.57	14	18.5	32.25	35.53	39.83	40.49	12.76	12.28	12.52	9.68	5.21	7.8	5.38	4.29	3.1	3.54	2.96	2.86	2.31	3.34	3.8	2.47	8.22	7.32	11.54	7.77	28.52	33.7	25.33	27.05
ENSP00000358865	1.67	2.11	2.06	2.12	4.76	3.58	3.53	2.53	0	0	0	0	0	0	0	0	3.26	3.2	2.88	2.46	2.5	2.07	2.29	1.33	2.2	1.23	0.77	0.77	1.2	0.66	0.7	0	1.68	2.75	2.58	2.85	0	0	0.67	0.9	4.6	4.97	8	4.38
ENSP00000358866	28.87	26.62	29.64	25.48	12.8	13.79	7.25	11.77	17.42	10.57	9.15	10.72	18.79	18.57	14	18.5	32.25	35.53	39.83	40.49	12.76	12.28	12.52	9.68	5.21	7.8	5.38	4.29	3.1	3.54	2.96	2.86	2.31	3.34	3.8	2.47	8.22	7.32	11.54	7.77	28.52	33.7	25.33	27.05
ENSP00000358867	NA	NA	NA	NA	NA	NA	NA	NA	NA	NA	NA	NA	NA	NA	NA	NA	NA	NA	NA	NA	0	0	0	0	0	0	0	0	0	0	0	0	0	0	0	0	0	0	0	0	0	0	0	0
ENSP00000358872	10.49	11.63	11.25	11.69	3.67	4.55	3.26	3.99	5.24	4.12	3.13	5.06	3.84	4.55	3.58	4.84	12.8	13.95	17.72	17.3	5.44	6.04	3.97	3.69	1.12	2.11	1.91	0.57	0.53	1.03	0.66	1.43	0	0	1.15	0	1.03	1.22	3.48	2.39	7.59	9.87	8.28	8.64
ENSP00000358921	0	0	0	0	0	0	0	0	0	0	0	0	0	0	0	0	0	0	0	0	1.24	1	1.03	1.32	1.74	0.66	0.57	0.6	0.88	0.53	0.44	0.4	0	0	0.36	0	0	0	0.31	0	0.58	0.63	0.5	0.33
ENSP00000359033	1.81	1.67	0.9	0.99	0	0	0	0	0	0	0	0	0	0	0	0	0	0	0	0	NA	NA	NA	NA	NA	NA	NA	NA	NA	NA	NA	NA	NA	NA	NA	NA	NA	NA	NA	NA	NA	NA	NA	NA
ENSP00000359045	1.81	1.67	0.9	0.99	0	0	0	0	0	0	0	0	0	0	0	0	0	0	0	0	NA	NA	NA	NA	NA	NA	NA	NA	NA	NA	NA	NA	NA	NA	NA	NA	NA	NA	NA	NA	NA	NA	NA	NA
ENSP00000359096	0	0	0	0	0	0	0	0	0	0	0	0	0	0	0	0	0	0	0	0	NA	NA	NA	NA	NA	NA	NA	NA	NA	NA	NA	NA	NA	NA	NA	NA	NA	NA	NA	NA	NA	NA	NA	NA
ENSP00000359097	0	0	0	0	0	0	0	0	0	0	0	0	0	0	0	0	0	0	0	0	NA	NA	NA	NA	NA	NA	NA	NA	NA	NA	NA	NA	NA	NA	NA	NA	NA	NA	NA	NA	NA	NA	NA	NA
ENSP00000359098	2.19	2.23	2.2	2.54	0.51	0.57	0.7	1.47	2.59	1.79	2.18	2.11	1.15	2.48	1.87	1.28	2.62	2.85	2.01	2.65	2.77	2.61	2.17	2.15	0.79	0.49	0.48	0.79	2.82	2.85	1.99	2.95	2.81	2.9	2.21	2.73	1.28	1.59	0.86	1.31	3.6	3.65	3.56	3.95
ENSP00000359100	0	0	0	0	0	0	0	0	0	0	0	0	0	0	0	0	0	0	0	0	NA	NA	NA	NA	NA	NA	NA	NA	NA	NA	NA	NA	NA	NA	NA	NA	NA	NA	NA	NA	NA	NA	NA	NA
ENSP00000359106	2.19	2.23	2.2	2.54	0.51	0.57	0.7	1.47	2.59	1.79	2.18	2.11	1.15	2.48	1.87	1.28	2.62	2.85	2.01	2.65	2.77	2.61	2.17	2.15	0.79	0.49	0.48	0.79	2.82	2.85	1.99	2.95	2.81	2.9	2.21	2.73	1.28	1.59	0.86	1.31	3.6	3.65	3.56	3.95
ENSP00000359144	0	0	0	0	0	0	0	0	0	0	0	0	0	0	0	0	0	0	0	0	NA	NA	NA	NA	NA	NA	NA	NA	NA	NA	NA	NA	NA	NA	NA	NA	NA	NA	NA	NA	NA	NA	NA	NA
ENSP00000359146	0	0	0	0	0	0	0	0	0	0	0	0	0	0	0	0	0	0	0	0	NA	NA	NA	NA	NA	NA	NA	NA	NA	NA	NA	NA	NA	NA	NA	NA	NA	NA	NA	NA	NA	NA	NA	NA
ENSP00000359211	1.54	0.82	1.38	1.19	0	0	0	0	0	0	0	0	0	0	0	0	0	0	0	0	1.21	1.4	1.22	1.52	0	0	0	0	0	0	0	0	0	0	0	0	0	0	0	0	1.51	1.24	1.25	1.08
ENSP00000359225	NA	NA	NA	NA	NA	NA	NA	NA	NA	NA	NA	NA	NA	NA	NA	NA	NA	NA	NA	NA	0	0	0	0	0	0	0	0	0	0	0	0	0	0	0	0	0	0	0	0	0	0	0	0
ENSP00000359233	1.06	1.49	1.28	0.92	0	0	0	0	0	0	0	0	0	0	0	0	0	0	0	0	NA	NA	NA	NA	NA	NA	NA	NA	NA	NA	NA	NA	NA	NA	NA	NA	NA	NA	NA	NA	NA	NA	NA	NA
ENSP00000359338	2.69	2.67	1.9	2.36	0	0	0	0	0.78	1.2	1.83	1.2	0.71	0.91	0	3	5.34	4.05	4.89	3.75	NA	NA	NA	NA	NA	NA	NA	NA	NA	NA	NA	NA	NA	NA	NA	NA	NA	NA	NA	NA	NA	NA	NA	NA
ENSP00000359345	2.69	2.67	1.9	2.36	0	0	0	0	0.78	1.2	1.83	1.2	0.71	0.91	0	3	5.34	4.05	4.89	3.75	NA	NA	NA	NA	NA	NA	NA	NA	NA	NA	NA	NA	NA	NA	NA	NA	NA	NA	NA	NA	NA	NA	NA	NA
ENSP00000359436	2.33	2.55	2.62	3.4	0	0	0	0	0	0	0	0	0	0	0	0	0	0	0	0	NA	NA	NA	NA	NA	NA	NA	NA	NA	NA	NA	NA	NA	NA	NA	NA	NA	NA	NA	NA	NA	NA	NA	NA
ENSP00000359497	0	0	0	0	0	0	0	0	0	0	0	0	0	0	0	0	0	0	0	0	0	0	0	0	0	0	0	0	0	0	0	0	0	0	0	0	0	0	0	0	0	0	0	0
ENSP00000359504	0	0	0	0	0	0	0	0	2.98	2.2	2.73	2.72	0	0	0	0	1.12	0.91	1.24	1.11	NA	NA	NA	NA	NA	NA	NA	NA	NA	NA	NA	NA	NA	NA	NA	NA	NA	NA	NA	NA	NA	NA	NA	NA
ENSP00000359624	NA	NA	NA	NA	NA	NA	NA	NA	NA	NA	NA	NA	NA	NA	NA	NA	NA	NA	NA	NA	1.03	1.04	1.22	1.19	0	0	0	0	1.05	1.32	1.38	1.28	0	0	0	0	0	0	0	0	0	0	0	0
ENSP00000359645	NA	NA	NA	NA	NA	NA	NA	NA	NA	NA	NA	NA	NA	NA	NA	NA	NA	NA	NA	NA	0	0	0	0	0	0	0	0	0	0	0	0	0	0	0	0	0	0	0	0	2.36	2.37	1.56	1.49
ENSP00000359803	2.82	5.13	4.25	3.66	0	0	0	0	5.56	6.76	5.18	5.47	1.11	0.99	1.56	0.95	0	0	0	0	1.1	1.22	0.79	1.13	0	0.88	0	0	1.27	1.38	2.65	1.4	1.3	1.43	1.11	1.22	1.39	1.34	1.25	1.19	1.39	1.2	1.03	1.2
ENSP00000359804	2.82	5.13	4.25	3.66	0	0	0	0	5.56	6.76	5.18	5.47	1.11	0.99	1.56	0.95	0	0	0	0	1.1	1.22	0.79	1.13	0	0.88	0	0	1.27	1.38	2.65	1.4	1.3	1.43	1.11	1.22	1.39	1.34	1.25	1.19	1.39	1.2	1.03	1.2
ENSP00000359895	0	0	0	0	0	0	0	0	1.13	1.11	1.34	1.34	0	0	0	0	1.13	1	1.11	1.04	NA	NA	NA	NA	NA	NA	NA	NA	NA	NA	NA	NA	NA	NA	NA	NA	NA	NA	NA	NA	NA	NA	NA	NA
ENSP00000359898	0	0	0	0	0	0	0	0	1.13	1.11	1.34	1.34	0	0	0	0	1.13	1	1.11	1.04	NA	NA	NA	NA	NA	NA	NA	NA	NA	NA	NA	NA	NA	NA	NA	NA	NA	NA	NA	NA	NA	NA	NA	NA
ENSP00000359910	0	0	0	0	0	0	0	0	1.13	1.11	1.34	1.34	0	0	0	0	1.13	1	1.11	1.04	NA	NA	NA	NA	NA	NA	NA	NA	NA	NA	NA	NA	NA	NA	NA	NA	NA	NA	NA	NA	NA	NA	NA	NA
ENSP00000359911	0.97	1.14	0.93	1	0	0	0	0	0	0	0	0	0	0	0	0	0	0	0	0	0.87	1.01	0.79	1.46	0	0	0	0	0	0	0	0	0	0	0	0	0	0	0	0	0	0	0	0
ENSP00000359991	0	0	0	0	3.12	3.81	3.94	2.29	0	0	0	0	0	0	0	0	6.02	7.63	8.7	6.93	0.95	0.8	1.32	1	0	0	1.08	0	0	0	0	0	0	0	0	0	0	0	1.43	0	0	0	0	0
ENSP00000360029	0	0	0	0	0	0	0	0	0	0	0	0	0	0	0	0	0	0	0	0	NA	NA	NA	NA	NA	NA	NA	NA	NA	NA	NA	NA	NA	NA	NA	NA	NA	NA	NA	NA	NA	NA	NA	NA
ENSP00000360033	0	0	0	0	0	0	0	0	0	0	0	0	0	0	0	0	0	0	0	0	NA	NA	NA	NA	NA	NA	NA	NA	NA	NA	NA	NA	NA	NA	NA	NA	NA	NA	NA	NA	NA	NA	NA	NA
ENSP00000360034	0	0	0	0	0	0	0	0	0	0	0	0	0	0	0	0	0	0	0	0	NA	NA	NA	NA	NA	NA	NA	NA	NA	NA	NA	NA	NA	NA	NA	NA	NA	NA	NA	NA	NA	NA	NA	NA
ENSP00000360124	1.84	2.31	1.78	2.4	0	0	0	0	0.62	0.86	1.19	0.68	0	0	0	0	0	0	0	0	0	0	0	0	0.91	2.17	0.9	1	0	0	0	0	0	0	0	0	1.13	0	1.02	0	3.87	1.69	3.45	1.85
ENSP00000360125	1.84	2.31	1.78	2.4	0	0	0	0	0.62	0.86	1.19	0.68	0	0	0	0	0	0	0	0	0	0	0	0	0.91	2.17	0.9	1	0	0	0	0	0	0	0	0	1.13	0	1.02	0	3.87	1.69	3.45	1.85
ENSP00000360305	0	0	0	0	0.36	0	0	0	0.12	0	0	0	0	0	0	0	1.57	2.07	3.96	4.29	0	0	0	0	0	0	0	0	0.84	1.09	0.61	0	0	0	0	0	0.46	0.57	1.1	0	0.98	3.05	0.85	0
ENSP00000360386	4.25	3.21	2.65	3.3	1.96	3.29	2.18	2.47	0	0	0.53	0	3.5	3.59	2.56	0.54	1.98	0.87	0.77	1.93	NA	NA	NA	NA	NA	NA	NA	NA	NA	NA	NA	NA	NA	NA	NA	NA	NA	NA	NA	NA	NA	NA	NA	NA
ENSP00000360532	0	0	0	0	0	0	0	0	0	0	0	0	0	0	0	0	0	0	0	0	NA	NA	NA	NA	NA	NA	NA	NA	NA	NA	NA	NA	NA	NA	NA	NA	NA	NA	NA	NA	NA	NA	NA	NA
ENSP00000360544	NA	NA	NA	NA	NA	NA	NA	NA	NA	NA	NA	NA	NA	NA	NA	NA	NA	NA	NA	NA	0	0	0	0	0	0	0	0	0	0	0	0	0	0	0	0	0	0	0	0	0	0	0	0
ENSP00000360556	NA	NA	NA	NA	NA	NA	NA	NA	NA	NA	NA	NA	NA	NA	NA	NA	NA	NA	NA	NA	0	0	0	0	0	0	0	0	0	0	0	0	0	0	0	0	0	0	0	0	0	0	0	0
ENSP00000360557	NA	NA	NA	NA	NA	NA	NA	NA	NA	NA	NA	NA	NA	NA	NA	NA	NA	NA	NA	NA	0	0	0	0	0	0	0	0	0	0	0	0	0	0	0	0	0	0	0	0	0	0	0	0
ENSP00000360599	NA	NA	NA	NA	NA	NA	NA	NA	NA	NA	NA	NA	NA	NA	NA	NA	NA	NA	NA	NA	0.85	0.72	0.8	0.84	0	0	0	0	1.08	0.53	0.45	0.69	0	0.51	1.45	0.84	1.9	0.74	2.13	1.57	1.75	1.85	1.85	1.7
ENSP00000360609	5.77	5.7	6.02	5.66	3.03	2.67	2.89	2.94	11.07	10.19	15.33	11.54	3.18	2.61	0	0.77	15.78	18.83	17.43	13.84	9.28	10.61	8.5	10.08	1.1	0.74	0.58	0.63	9.32	5.51	5.74	8.14	4.96	3.83	2.46	3.79	6.95	4.76	7.95	7.81	7.33	6.33	7.01	5.06
ENSP00000360635	0	0	1.1	0	0	0	0	0	0	0	0	0	0	0	0	0	0	0	0	0	NA	NA	NA	NA	NA	NA	NA	NA	NA	NA	NA	NA	NA	NA	NA	NA	NA	NA	NA	NA	NA	NA	NA	NA
ENSP00000360671	2.42	1.19	2.95	2.27	1.24	1.35	0	1.61	0	0	0	0	2.32	2.34	2.22	2.22	6.11	6.43	6.04	5.73	5.49	6.12	6.13	7.92	2.09	1.53	2.52	1.77	11.89	10.75	8.9	12.06	3.87	5.91	5.38	5.96	6.9	4.44	6.75	4.72	12.71	11.5	11.47	15.49
ENSP00000360682	0	0	0	0	0	0	0	0	1.23	1.46	1.26	1.33	2.45	2.37	2.95	2.09	0	0	0	1.24	0	0	0	0	0	0	0.72	0	0	0	0	0	0	0	0	0	1.26	1.44	1.15	1.52	1.25	0.79	0.75	1.37
ENSP00000360709	5.77	5.7	6.02	5.66	3.03	2.67	2.89	2.94	11.07	10.19	15.33	11.54	3.18	2.61	0	0.77	15.78	18.83	17.43	13.84	9.28	10.61	8.5	10.08	1.1	0.74	0.58	0.63	9.32	5.51	5.74	8.14	4.96	3.83	2.46	3.79	6.95	4.76	7.95	7.81	7.33	6.33	7.01	5.06
ENSP00000360720	0	0	0	0	0	0	0	0	0	0	0	0	0	0	0	0	0	0	0	0	0.62	0.64	0.68	0.73	0	0.45	0.39	0.52	0.63	0	0.47	0	0.95	0.65	1.04	0	0.7	0	0.72	0.52	0.68	0.71	0.73	0.98
ENSP00000360724	0	0	0	0	0	0	0	0	1.13	1.32	1.25	1.34	0	0	0	0	0	0	0	0	NA	NA	NA	NA	NA	NA	NA	NA	NA	NA	NA	NA	NA	NA	NA	NA	NA	NA	NA	NA	NA	NA	NA	NA
ENSP00000360739	0	0	0	0	0	0	0	0	0	0	0	0	0	0	0	0	0	0	0	0	0.62	0.64	0.68	0.73	0	0.45	0.39	0.52	0.63	0	0.47	0	0.95	0.65	1.04	0	0.7	0	0.72	0.52	0.68	0.71	0.73	0.98
ENSP00000360742	0	0	0	0	0	0	0	0	0	0	0	0	0	0	0	0	0	0	0	0	0.62	0.64	0.68	0.73	0	0.45	0.39	0.52	0.63	0	0.47	0	0.95	0.65	1.04	0	0.7	0	0.72	0.52	0.68	0.71	0.73	0.98
ENSP00000360759	0	0	0	0	0	0	0	0	0	0	0	0	0	0	0	0	0	0	0	0	NA	NA	NA	NA	NA	NA	NA	NA	NA	NA	NA	NA	NA	NA	NA	NA	NA	NA	NA	NA	NA	NA	NA	NA
ENSP00000360761	0	0	0	0	0	0	0	0	0	0	0	0	0	0	0	0	0	0	0	0	NA	NA	NA	NA	NA	NA	NA	NA	NA	NA	NA	NA	NA	NA	NA	NA	NA	NA	NA	NA	NA	NA	NA	NA
ENSP00000360871	NA	NA	NA	NA	NA	NA	NA	NA	NA	NA	NA	NA	NA	NA	NA	NA	NA	NA	NA	NA	0	0	0	0	0	0	0	0	0	0	0	0	0	0	0	0	0	0	0	0	1.28	1.74	0.96	1.1
ENSP00000360937	0	0	0	0	0	0	0	0	0	0	0	0	1.48	0	0	1.53	0	0	0	0	NA	NA	NA	NA	NA	NA	NA	NA	NA	NA	NA	NA	NA	NA	NA	NA	NA	NA	NA	NA	NA	NA	NA	NA
ENSP00000360939	0	0	0	0	0	0	0	0	0	0	0	0	1.48	0	0	1.53	0	0	0	0	NA	NA	NA	NA	NA	NA	NA	NA	NA	NA	NA	NA	NA	NA	NA	NA	NA	NA	NA	NA	NA	NA	NA	NA
ENSP00000361071	NA	NA	NA	NA	NA	NA	NA	NA	NA	NA	NA	NA	NA	NA	NA	NA	NA	NA	NA	NA	0	0	0	0	0	0	0	0	0	0	0	0	0	0	0	0	0	0	0	0	0	0	0	0
ENSP00000361076	NA	NA	NA	NA	NA	NA	NA	NA	NA	NA	NA	NA	NA	NA	NA	NA	NA	NA	NA	NA	0	0	0	0	0	0	0	0	1.59	0	1.74	0	0	1.15	3.02	3.05	0	0	0	1.39	1.16	0.92	2.12	3.09
ENSP00000361122	NA	NA	NA	NA	NA	NA	NA	NA	NA	NA	NA	NA	NA	NA	NA	NA	NA	NA	NA	NA	0.79	0.77	1.04	0.93	0	0	0	0	0	0.88	0	0	0	0	0	0	0	0	0	0	0.91	0.68	0.92	0
ENSP00000361140	1.2	1.45	0.96	1.16	0	0	0	0	0	0	0	0	0	0	0	0	0	0	0	0	1.29	1.33	0.99	1.16	0	0	0	0	0	0	0	0	0	1.7	0	0	0	0	0	0	1.32	1.38	1.06	1.22
ENSP00000361150	3.01	2.91	4.11	3.63	0	0	0	0	7.05	6.03	7.91	6.77	1.66	1.47	1.58	2.22	9.49	14.87	12.65	12.71	3.78	3.85	4.91	4.54	0	0	0	0	4.71	8.09	7.59	7.92	2.69	6.92	6.26	7.21	2.06	2.22	1.82	3.9	6.02	7.95	7.63	6.69
ENSP00000361152	3.01	2.91	4.11	3.63	0	0	0	0	7.05	6.03	7.91	6.77	1.66	1.47	1.58	2.22	9.49	14.87	12.65	12.71	4.35	4.51	5.79	5.4	0	0	0	0	4.71	8.09	7.59	9.52	2.69	6.92	8.5	7.21	2.06	2.22	1.82	3.9	6.66	8.7	11.06	11.63
ENSP00000361244	0.64	0.65	0.71	0.65	0	0	0	0	0	0	0	0	0	0	0	0	0	0	0	0	NA	NA	NA	NA	NA	NA	NA	NA	NA	NA	NA	NA	NA	NA	NA	NA	NA	NA	NA	NA	NA	NA	NA	NA
ENSP00000361249	2.47	2.48	1.89	2.16	0.92	1.04	1.05	0.83	1.93	2.08	2.41	2.3	1.28	1.05	0.66	0.91	1.29	0	0	0	NA	NA	NA	NA	NA	NA	NA	NA	NA	NA	NA	NA	NA	NA	NA	NA	NA	NA	NA	NA	NA	NA	NA	NA
ENSP00000361283	5.19	6.26	5.09	5.65	0.78	0.41	0.73	0.52	4.49	4.65	5.41	4.95	0.86	0.92	0.86	1.14	7.91	4.61	8.48	7.08	0	0	0	1.1	0	0	1.99	1	1.34	2.33	2.81	2.5	1.26	2.22	2.78	1.07	2.01	1.86	2.47	0.82	0	0	0	0
ENSP00000361305	6.44	6.92	9.54	5.89	6.33	6.29	6.77	3.76	10.51	10.75	12.15	13.79	6.17	1.69	7.44	3.21	10.58	8.91	10.83	10.66	4.21	3.35	3.98	3.9	4.22	5.29	4.17	3.8	3.62	5.8	7.58	3.04	1.5	3.73	4.52	7.24	6.22	1.98	4.91	7.38	9.45	7.7	6.43	5.72
ENSP00000361405	0.27	0	0.23	0.14	29.48	29.52	33.34	27.28	1.61	0.87	0.94	1.53	0	0	0	0.24	0	0	0	1.58	0.59	0.19	0.2	0.3	16.85	19.01	16.91	16.23	0.29	0	0	0	0.57	0	0.31	0	0.3	0	0.2	0	2.32	1.34	1.47	0.62
ENSP00000361537	2.12	1.01	1.35	1.07	0.92	1.02	1.31	0.91	0	0	0.96	0	0	0	0	0	0.81	0	1.04	0.93	NA	NA	NA	NA	NA	NA	NA	NA	NA	NA	NA	NA	NA	NA	NA	NA	NA	NA	NA	NA	NA	NA	NA	NA
ENSP00000361562	2.12	1.01	1.35	1.07	0.92	1.02	1.31	0.91	0	0	0.96	0	0	0	0	0	0.81	0	1.04	0.93	NA	NA	NA	NA	NA	NA	NA	NA	NA	NA	NA	NA	NA	NA	NA	NA	NA	NA	NA	NA	NA	NA	NA	NA
ENSP00000361626	0.88	0	1.02	0	0	0	0	0	0	0	0	0	0	0	0	0	1.16	1.12	0	0	NA	NA	NA	NA	NA	NA	NA	NA	NA	NA	NA	NA	NA	NA	NA	NA	NA	NA	NA	NA	NA	NA	NA	NA
ENSP00000361731	0	0	0	0	0	0	0	0	0	0	0	0	0	0	0	0	0	0	0	0	NA	NA	NA	NA	NA	NA	NA	NA	NA	NA	NA	NA	NA	NA	NA	NA	NA	NA	NA	NA	NA	NA	NA	NA
ENSP00000361771	0	0	0	0	0	0	0	0	0.91	1.95	2.69	0.91	1.13	1	0	0	3.56	0.88	0	0.74	0	0	0	0	0	0	0	0	3.66	2.78	1.8	2.24	0	2.99	3.4	0	1.53	0	1.76	0.56	2.6	2.56	1.83	2.04
ENSP00000361773	0	0	0	0	0	0	0	0	0.91	1.95	2.69	0.91	1.13	1	0	0	3.56	0.88	0	0.74	0	0	0	0	0	0	0	0	3.66	2.78	1.8	2.24	0	2.99	3.4	0	1.53	0	1.76	0.56	2.6	2.56	1.83	2.04
ENSP00000361777	0	0	0	0	0	0	0	0	0.91	1.95	2.69	0.91	1.13	1	0	0	3.56	0.88	0	0.74	0	0	0	0	0	0	0	0	3.66	2.78	1.8	2.24	0	2.99	3.4	0	1.53	0	1.76	0.56	2.6	2.56	1.83	2.04
ENSP00000361816	3.8	3.92	3.3	2.84	0.83	1.09	0.87	0.87	16.44	17.82	19.46	16.37	1.55	1.03	1.29	0.68	1.05	1.09	1.05	1.1	2	0.86	1.25	0.58	0	0	0	0	3.76	3.39	3.48	2.33	0	1.21	1.62	1.65	2.68	2.6	1.65	2.1	2.22	1.95	1.64	2.52
ENSP00000361824	3.8	3.92	3.3	2.84	0.83	1.09	0.87	0.87	16.44	17.82	19.46	16.37	1.55	1.03	1.29	0.68	1.05	1.09	1.05	1.1	2	0.86	1.25	0.58	0	0	0	0	3.76	3.39	3.48	2.33	0	1.21	1.62	1.65	2.68	2.6	1.65	2.1	2.22	1.95	1.64	2.52
ENSP00000361841	5.19	2.66	7.45	5.8	1.57	1.48	0.95	0.64	0.18	0.41	0	0	2.46	1.99	1.48	2.45	9.38	8.08	9.87	11.72	4.5	1.94	2.96	5.36	0.68	2.41	0.47	1.38	0.57	0	0	0	0	0	0	0	0.78	0	1.96	1.14	13.91	23.32	10.53	11.39
ENSP00000361878	1.47	1.85	4.46	2.72	7	2.76	2.47	1.82	4.66	4.39	5.38	5.79	1.57	0.97	2.45	0.93	2.19	5.06	3.11	3.85	0.88	1.16	1.64	1.72	2.72	2.83	4.95	3.34	1.48	2.04	1.92	0.27	0	0.48	1.27	0	0	0	1.7	1.15	0.88	0.57	1.4	0.53
ENSP00000361883	1.47	1.85	4.46	2.72	7	2.76	2.47	1.82	4.66	4.39	5.38	5.79	1.57	0.97	2.45	0.93	2.19	5.06	3.11	3.85	0.88	1.16	1.64	1.72	2.72	2.83	4.95	3.34	1.48	2.04	1.92	0.27	0	0.48	1.27	0	0	0	1.7	1.15	0.88	0.57	1.4	0.53
ENSP00000361884	1.47	1.85	4.46	2.72	7	2.76	2.47	1.82	4.66	4.39	5.38	5.79	1.57	0.97	2.45	0.93	2.19	5.06	3.11	3.85	0.88	1.16	1.64	1.72	2.72	2.83	4.95	3.34	1.48	2.04	1.92	0.27	0	0.48	1.27	0	0	0	1.7	1.15	0.88	0.57	1.4	0.53
ENSP00000361887	0	0	0	0	0	0	0	0	0	0	0	0	1.29	1.31	0	1.5	1.11	2.39	2.47	1.44	0	0	0	0	0	0	0	0	0	0	0	0	0	0	0	0	0	0	0	0	0	1.29	0	1.27
ENSP00000361888	1.47	1.85	4.46	2.72	7	2.76	2.47	1.82	4.66	4.39	5.38	5.79	1.57	0.97	2.45	0.93	2.19	5.06	3.11	3.85	0.88	1.16	1.64	1.72	2.72	2.83	4.95	3.34	1.48	2.04	1.92	0.27	0	0.48	1.27	0	0	0	1.7	1.15	0.88	0.57	1.4	0.53
ENSP00000361891	1.47	1.85	4.46	2.72	7	2.76	2.47	1.82	4.66	4.39	5.38	5.79	1.57	0.97	2.45	0.93	2.19	5.06	3.11	3.85	0.88	1.16	1.64	1.72	2.72	2.83	4.95	3.34	1.48	2.04	1.92	0.27	0	0.48	1.27	0	0	0	1.7	1.15	0.88	0.57	1.4	0.53
ENSP00000361892	0	0	0	0	0	0	0	0	0	1.51	0	0	1.29	1.31	0	1.5	1.11	2.39	2.47	1.44	0	0	0	0	0	0	0	0	0	0	0	0	0	1.32	1.06	2.02	0	0	0	1.41	0	2.68	1.17	2.46
ENSP00000361926	0	0	0	0	0	0	0	0	0	0	0	0	0	0	0	0	0	0	0	0	NA	NA	NA	NA	NA	NA	NA	NA	NA	NA	NA	NA	NA	NA	NA	NA	NA	NA	NA	NA	NA	NA	NA	NA
ENSP00000361927	0.98	1.21	0	1.37	0	0	0	0	0	0	0	0	0	0	0	0	1.23	0	1.41	0	2.47	2.68	2.8	2.48	0	0	0	0	1.5	1.28	2.88	3.13	3.81	2.5	2.47	2.06	1.4	1.33	1.2	1.39	1.16	1.45	1.23	1.21
ENSP00000361930	3.91	2.05	3.02	4.29	9.28	9.26	6.56	5.64	2.22	2.89	1.71	2.39	3.07	3.36	2.63	3.18	5.04	4.59	5.34	4.81	4.16	3.78	4.86	3.33	2.09	1.87	2.2	2.12	1.74	3.78	3.11	2.95	2.02	5.22	5.71	2.25	5.19	3.14	5.65	4.99	4.94	6.15	5.87	4.54
ENSP00000361965	0	0	0	0	0	0	0	0	0	0	0	0	0	0	0	0	0	0	0	0	NA	NA	NA	NA	NA	NA	NA	NA	NA	NA	NA	NA	NA	NA	NA	NA	NA	NA	NA	NA	NA	NA	NA	NA
ENSP00000362010	1.32	1.07	0.98	1.05	0	0	0	0	7.72	7.86	8.99	9.8	0.72	0.74	1.12	1.68	0	1.37	0	1.12	1.05	0.96	0	1.37	0	0	0	0	0	0	0	0	0	0	0	0	0	0	0	0	3.21	2.78	2.32	3.69
ENSP00000362012	1.32	1.07	0.98	1.05	0	0	0	0	7.72	7.86	8.99	9.8	0.72	0.74	1.12	1.68	0	1.37	0	1.12	1.05	0.96	0	1.37	0	0	0	0	0	0	0	0	0	0	0	0	0	0	0	0	3.21	2.78	2.32	3.69
ENSP00000362014	0	0	0	0	0	0	0	0	0	0	0	0	0	0	0	0	0	0	0	0	0	0	0	0	0	0	1.31	1.01	1.76	0.82	1.11	1.16	2.23	1.27	0.6	1.01	1.23	1.65	0.99	1.36	2.63	2.77	2.02	2.38
ENSP00000362063	0	0	0	0	0	0	0	0	0	0	0	0	0	0	0	0	0	0	0	0	NA	NA	NA	NA	NA	NA	NA	NA	NA	NA	NA	NA	NA	NA	NA	NA	NA	NA	NA	NA	NA	NA	NA	NA
ENSP00000362089	0.32	0	0.25	0	15.13	14	12.12	15.18	0	0	0	0	0	0	0	0	0	0	0	0	0	0	0	0	3.54	6.14	4.51	4.51	0	0	0	0	0	0	0	0	0	0	0	0	1.17	1.16	0	0.91
ENSP00000362104	0.32	0	0.25	0	15.13	14	12.12	15.18	0	0	0	0	0	0	0	0	0	0	0	0	0	0	0	0	3.54	6.14	4.51	4.51	0	0	0	0	0	0	0	0	0	0	0	0	1.17	1.16	0	0.91
ENSP00000362108	0.32	0	0.25	0	15.13	14	12.12	15.18	0	0	0	0	0	0	0	0	0	0	0	0	0	0	0	0	3.54	6.14	4.51	4.51	0	0	0	0	0	0	0	0	0	0	0	0	1.17	1.16	0	0.91
ENSP00000362110	0	0	0	0	0	0	0	0	0	0	0	0	0	0	0	0	0	0	0	0	NA	NA	NA	NA	NA	NA	NA	NA	NA	NA	NA	NA	NA	NA	NA	NA	NA	NA	NA	NA	NA	NA	NA	NA
ENSP00000362219	0	0	0.27	0	0	0	0	0	0	0	0	0	0	0	0	0	0	0	0	0.84	0	0	0	0	0	0	0	0	0	0	0	0	0	0	0	0	0	0	0	0	1.13	1.34	0	0
ENSP00000362287	NA	NA	NA	NA	NA	NA	NA	NA	NA	NA	NA	NA	NA	NA	NA	NA	NA	NA	NA	NA	0	0	0	0	0	0	0	0	0	0	0	0	0	0	0	0	0	0	0	0	0	0	0	0
ENSP00000362300	NA	NA	NA	NA	NA	NA	NA	NA	NA	NA	NA	NA	NA	NA	NA	NA	NA	NA	NA	NA	0	0	0	0	0	0	0	0	0	0	0	0	0	0	0	0	0	0	0	0	0	0	0	0
ENSP00000362302	NA	NA	NA	NA	NA	NA	NA	NA	NA	NA	NA	NA	NA	NA	NA	NA	NA	NA	NA	NA	0	0	0	0	0	0	0	0	0	0	0	0	0	0	0	0	0	0	0	0	0	0	0	0
ENSP00000362305	0	0	0	0	0	0	0	0	0	0	0	0	1.66	1.33	1.33	1.37	5.68	4.04	2.51	3.38	0	0	0	0	0	0	0	0	0	0	0	0	0	0	0	0	1.54	1.68	1.41	1.22	0	0	0	0
ENSP00000362306	NA	NA	NA	NA	NA	NA	NA	NA	NA	NA	NA	NA	NA	NA	NA	NA	NA	NA	NA	NA	0	0	0	0	0	0	0	0	0	0	0	0	0	0	0	0	0	0	0	0	0	0	0	0
ENSP00000362308	5.06	4.85	4.05	3.97	4.56	3.98	4.77	3.69	4.95	4.68	6.14	5.92	1.87	3.68	1.7	2.5	5.38	5.14	6.31	4.39	1.14	1.13	1.03	1.21	1	0.69	1.65	1.16	1.42	1.06	0.89	1.13	1.12	0.84	1.16	1	1.05	0.8	1	0.97	1.11	0.87	1.12	1.05
ENSP00000362327	NA	NA	NA	NA	NA	NA	NA	NA	NA	NA	NA	NA	NA	NA	NA	NA	NA	NA	NA	NA	1.3	1.18	0.99	1.4	0.94	0.77	0.79	0.87	1.32	1.33	1.1	1.43	3.54	2.88	2.12	2.06	1.05	1.27	1.15	1.17	1.24	1.25	1.09	1.31
ENSP00000362329	NA	NA	NA	NA	NA	NA	NA	NA	NA	NA	NA	NA	NA	NA	NA	NA	NA	NA	NA	NA	1.3	1.18	0.99	1.4	0.94	0.77	0.79	0.87	1.32	1.33	1.1	1.43	3.54	2.88	2.12	2.06	1.05	1.27	1.15	1.17	1.24	1.25	1.09	1.31
ENSP00000362333	NA	NA	NA	NA	NA	NA	NA	NA	NA	NA	NA	NA	NA	NA	NA	NA	NA	NA	NA	NA	0	0	0	0	0	0	0	0	0	0	0	0	0	0	0	0	0	1.64	0	1.17	1.53	0	1.62	0
ENSP00000362334	1.19	1.59	0.89	0.92	0.74	0.92	0	0	1.89	2.6	2.57	2.69	1	0.92	0.71	1.37	1.36	0.87	0.66	2.66	0	0	0	1.28	0	0	0	0	4.22	3.78	1.17	2.55	0	0	0	1.8	1	1.59	2.7	2.59	1.08	1.27	0.87	0.96
ENSP00000362335	NA	NA	NA	NA	NA	NA	NA	NA	NA	NA	NA	NA	NA	NA	NA	NA	NA	NA	NA	NA	0	0	0	0	0	0	0	0	0	0	0	0	0	0	0	1.48	0	1.64	0	1.17	1.53	0	1.62	0
ENSP00000362336	NA	NA	NA	NA	NA	NA	NA	NA	NA	NA	NA	NA	NA	NA	NA	NA	NA	NA	NA	NA	0	0	0	0	0	0	0	0	0	0	0	0	0	0	0	0	0	1.64	0	1.17	1.53	0	1.62	0
ENSP00000362338	NA	NA	NA	NA	NA	NA	NA	NA	NA	NA	NA	NA	NA	NA	NA	NA	NA	NA	NA	NA	0	0	0	0	0	0	0	0	0	0	0	0	0	0	0	1.48	0	1.64	0	1.17	1.53	0	1.62	0
ENSP00000362339	NA	NA	NA	NA	NA	NA	NA	NA	NA	NA	NA	NA	NA	NA	NA	NA	NA	NA	NA	NA	0	0	0	0	0	0	0	0	0	0	0	0	0	0	0	1.48	0	1.64	0	1.17	1.53	0	1.62	0
ENSP00000362352	0	0	0	0	1.22	0.82	1.17	1.43	0	0	0	0	1.15	1.52	1.63	1.16	1.41	0.92	1.73	1.07	1.51	1.43	1.38	1.43	1.31	1.21	1.17	1.22	1.55	1.53	1.31	1.46	1.69	1.56	1.14	1.5	2.89	3.61	2.26	2.84	2.56	2.84	2.52	2.88
ENSP00000362361	0.64	0.86	0.72	0.82	0	0	0	0	0.5	0.31	0.46	0.6	0	0	0	0	0	0	0	0	NA	NA	NA	NA	NA	NA	NA	NA	NA	NA	NA	NA	NA	NA	NA	NA	NA	NA	NA	NA	NA	NA	NA	NA
ENSP00000362362	0.64	0.86	0.72	0.82	0	0	0	0	0.5	0.31	0.46	0.6	0	0	0	0	0	0	0	0	NA	NA	NA	NA	NA	NA	NA	NA	NA	NA	NA	NA	NA	NA	NA	NA	NA	NA	NA	NA	NA	NA	NA	NA
ENSP00000362409	0	0	0	0	0	0	0	0	0	0	0	0	0	0	0	0	0	0	0	0	NA	NA	NA	NA	NA	NA	NA	NA	NA	NA	NA	NA	NA	NA	NA	NA	NA	NA	NA	NA	NA	NA	NA	NA
ENSP00000362411	0	0	0	0	0	0	0	0	0	0	0	0	0	0	0	0	0	0	0	0	NA	NA	NA	NA	NA	NA	NA	NA	NA	NA	NA	NA	NA	NA	NA	NA	NA	NA	NA	NA	NA	NA	NA	NA
ENSP00000362413	8.56	8.79	7.83	8.95	6.45	6.97	4.74	1.34	0	0	1.36	0	2.98	0.79	1.28	2.39	11.98	10.63	7.36	9.66	3.08	6.04	5.23	3.73	9.19	5.69	11.21	7.82	3.14	3.11	2.92	2.57	2	0	5.56	2.85	2.31	0	3.05	1.45	5.9	6.23	9.31	10.51
ENSP00000362463	NA	NA	NA	NA	NA	NA	NA	NA	NA	NA	NA	NA	NA	NA	NA	NA	NA	NA	NA	NA	0	0	0	0	0	0	0	0	0	0	0	0	0	0	0	0	0	0	0	0	0	0	0	0
ENSP00000362480	1.09	1.52	1.29	1.06	0	0	0	0	0	0	0	0	0	0	0	0	0	0	0	0	NA	NA	NA	NA	NA	NA	NA	NA	NA	NA	NA	NA	NA	NA	NA	NA	NA	NA	NA	NA	NA	NA	NA	NA
ENSP00000362532	0	0	0	0	0	0	0	0	0	0	0	0	0	0	0	0	0	0	0	0	0	0	0	0	0	0	0	0	0	0	0	0	0	0	0	0	0	0	0	0	0	0	0	0
ENSP00000362548	3.6	3.67	4.51	5.08	0	0	0	0	0.86	1.19	1.14	1.12	0	0	0	0	0	0	0	1.28	2.62	3.25	0.66	1.95	0	0	0	0	1.21	1.47	1.17	1.07	0	0	1.87	0	0	0	1.33	0.9	0.99	3.56	3.44	2.14
ENSP00000362566	1.18	0.88	0.9	0.98	1.08	0.96	1.3	1.31	2.06	2.31	2.38	2.61	2.51	2.15	2.56	2.71	3.43	2.84	3.59	2.91	NA	NA	NA	NA	NA	NA	NA	NA	NA	NA	NA	NA	NA	NA	NA	NA	NA	NA	NA	NA	NA	NA	NA	NA
ENSP00000362584	0	0	0	0	0	0	0	0	0	0	0	0	0	0	0	0	0	0	0	0	1.25	0.95	1.16	1.17	0	0	0	0	0	0	0	0	0	0	0	0	0	0	0	0	0	0	0	0
ENSP00000362592	0	0	0	0	0	0	0	0	0	0	0	0	0	0	0	0	0	0	0	0	1.25	0.95	1.16	1.17	0	0	0	0	0	0	0	0	0	0	0	0	0	0	0	0	0	0	0	0
ENSP00000362659	NA	NA	NA	NA	NA	NA	NA	NA	NA	NA	NA	NA	NA	NA	NA	NA	NA	NA	NA	NA	2.06	1.91	1.89	2.46	1.04	1.55	0	0	1	1.22	0	0	0	0	0	0.94	0	0	0	0	2.34	3.2	2.57	2.34
ENSP00000362668	NA	NA	NA	NA	NA	NA	NA	NA	NA	NA	NA	NA	NA	NA	NA	NA	NA	NA	NA	NA	2.06	1.91	1.89	2.46	1.04	1.55	0	0	1	1.22	0	0	0	0	0	0.94	0	0	0	0	2.34	3.2	2.57	2.34
ENSP00000362680	NA	NA	NA	NA	NA	NA	NA	NA	NA	NA	NA	NA	NA	NA	NA	NA	NA	NA	NA	NA	2.06	1.91	1.89	2.46	1.04	1.55	0	0	1	1.22	0	0	0	0	0	0.94	0	0	0	0	2.34	3.2	2.57	2.34
ENSP00000362724	2.48	0.78	2.07	2.62	0	0	0	0	0	0	0	0	0	0	0	0	5.46	0	0.72	0	NA	NA	NA	NA	NA	NA	NA	NA	NA	NA	NA	NA	NA	NA	NA	NA	NA	NA	NA	NA	NA	NA	NA	NA
ENSP00000362729	0	0	0	0	0	0	0	0	0	0	0	0	0.89	1.33	1.08	2.89	2.35	2.36	2.48	2.57	0	0	0	0	0	0	0	0	0	0	0	0	0	0	0	0	0	0	0	0	1.35	1.47	0.91	1.27
ENSP00000362735	2.48	0.78	2.07	2.62	0	0	0	0	0	0	0	0	0	0	0	0	5.46	0	0.72	0	NA	NA	NA	NA	NA	NA	NA	NA	NA	NA	NA	NA	NA	NA	NA	NA	NA	NA	NA	NA	NA	NA	NA	NA
ENSP00000362738	0	0	0	0	0	0	0	0	0	0	0	0	0	0	0	0	2.47	1.94	2.35	2.2	NA	NA	NA	NA	NA	NA	NA	NA	NA	NA	NA	NA	NA	NA	NA	NA	NA	NA	NA	NA	NA	NA	NA	NA
ENSP00000362744	0	0	0	0	0	0	0	0	0	0	0	0	0.89	1.33	1.08	2.89	2.35	2.36	2.48	2.57	0	0	0	0	0	0	0	0	0	0	0	0	0	0	0	0	0	0	0	0	1.35	1.47	0.91	2.76
ENSP00000362798	0	1.1	1.29	0	0	0	0	0	1.73	1.2	2.2	0.88	0	0	0	0	0	0	0	0	0	1.27	1.06	1.13	0	0	0	0	0	0	0	0	0	1.24	1.27	0	0	0	0	0	1.12	0.82	0.99	1.18
ENSP00000362820	1.11	1.16	0.71	1.08	0	0	0	0	0	0	0	0	0.99	0.94	3.05	0	0	0	0	0	0.93	1.07	1.02	0.91	1.86	2.27	1.6	1.84	2.45	4.3	4.22	2.29	1.9	1.28	0.69	1.29	0.83	1.6	1.06	1.51	1.08	1.32	1.32	1.05
ENSP00000362912	0	0	0	0	0	0	0	0	0	0	0	0	0	0	0	0	0	0	0	0	0	0	0	0	2.2	2.82	1.91	4.22	0	0	0	0	0	0	0	0	1.05	0	0.85	0	1.56	0.86	0	0.99
ENSP00000362913	0	0	0	0	6.29	4.08	2.92	3.56	0	0	0	0	0	0	1.28	0	2.2	2.27	3.13	1.68	0	0	0	0	4.78	6.42	4.97	6.91	0	0	0	0	0	0	0	0	1.05	0	0.85	0	2.67	1.28	0.91	1.4
ENSP00000362914	0	0	0	0	9.1	5.46	2.92	3.56	0	0	0	0	0	0	1.28	0	2.86	2.27	4.17	2.75	0.74	0.55	0.49	0.74	5.99	7.57	6.13	8.08	0.59	0	0.51	0	0	0	0	0	1.05	0	0.85	0	3.75	2.46	1.33	1.91
ENSP00000362924	0	0	0	0	9.1	5.46	2.92	3.56	0	0	0	0	0	0	1.28	0	2.86	2.27	4.17	2.75	0.74	0.55	0.49	0.74	5.99	7.57	6.13	8.08	0.59	0	0.51	0	0	0	0	0	1.05	0	0.85	0	3.75	2.46	1.33	1.91
ENSP00000362929	0	0	0	0	9.1	5.46	2.92	3.56	0	0	0	0	0	0	1.28	0	2.86	2.27	4.17	2.75	0.74	0.55	0.49	0.74	5.99	7.57	6.13	8.08	0.59	0	0.51	0	0	0	0	0	1.05	0	0.85	0	3.75	2.46	1.33	1.91
ENSP00000362946	NA	NA	NA	NA	NA	NA	NA	NA	NA	NA	NA	NA	NA	NA	NA	NA	NA	NA	NA	NA	0	0	0	0	0	0	0	0	0	0	0	0	0	0	0	0	0	0	0	0	0	0	0	0
ENSP00000362947	1.33	1.08	1.28	1.7	0	0	0	0	0	0	0	0	1.68	1.36	1.48	1.16	0	0	0	0	0.74	1.04	0.92	1.45	0	1	0.9	0	2.45	1.29	1.87	2.34	0	1.82	3.02	0	0.89	0	1.35	0.97	1.95	1.86	2.3	2.29
ENSP00000362963	1.33	1.08	1.28	1.7	0	0	0	0	0	0	0	0	1.68	1.36	1.48	1.16	0	0	0	0	0.74	1.04	0.92	1.45	0	1	0.9	0	2.45	1.29	1.87	2.34	0	1.82	3.02	0	0.89	0	1.35	0.97	1.95	1.86	2.3	2.29
ENSP00000363011	0	0	0	0	0	0	0	0	0	0	0	0	0	0	0	0	0	0	0	0	NA	NA	NA	NA	NA	NA	NA	NA	NA	NA	NA	NA	NA	NA	NA	NA	NA	NA	NA	NA	NA	NA	NA	NA
ENSP00000363031	0	0	0	0	0	0	0	0	0	0	0	0	0	0	0	0	0	0	0	0	NA	NA	NA	NA	NA	NA	NA	NA	NA	NA	NA	NA	NA	NA	NA	NA	NA	NA	NA	NA	NA	NA	NA	NA
ENSP00000363071	3.42	2.75	3.64	4.15	4.76	4.08	3.53	2.53	5.83	5.52	2.55	5.56	0	0	0	0	3.26	4.02	3.75	4.5	4.08	2.56	3.14	3.22	2.2	1.23	1.28	0.77	1.2	0.66	0.7	0	1.68	2.75	2.58	2.85	0	0	0.67	0.9	4.6	4.97	8	4.38
ENSP00000363115	NA	NA	NA	NA	NA	NA	NA	NA	NA	NA	NA	NA	NA	NA	NA	NA	NA	NA	NA	NA	1.04	1.05	1.05	1.45	1.04	1.55	0	0	1	1.22	0	0	0	0	0	0.94	0	0	0	0	0.8	1.33	0.97	0
ENSP00000363116	NA	NA	NA	NA	NA	NA	NA	NA	NA	NA	NA	NA	NA	NA	NA	NA	NA	NA	NA	NA	1.04	1.05	1.05	1.45	1.04	1.55	0	0	1	1.22	0	0	0	0	0	0.94	0	0	0	0	0.8	1.33	0.97	0
ENSP00000363117	NA	NA	NA	NA	NA	NA	NA	NA	NA	NA	NA	NA	NA	NA	NA	NA	NA	NA	NA	NA	1.04	1.05	1.05	1.45	1.04	1.55	0	0	1	1.22	0	0	0	0	0	0.94	0	0	0	0	0.8	1.33	0.97	0
ENSP00000363169	NA	NA	NA	NA	NA	NA	NA	NA	NA	NA	NA	NA	NA	NA	NA	NA	NA	NA	NA	NA	0	0	0	0	0	0	0	0	0	0	0	0	0	0	0	0	0	0	0	0	0	0	0	0
ENSP00000363277	0	0	0	0	0	0	0	0	0	0	0	0	0	0	0	0	0	0	0	0	NA	NA	NA	NA	NA	NA	NA	NA	NA	NA	NA	NA	NA	NA	NA	NA	NA	NA	NA	NA	NA	NA	NA	NA
ENSP00000363281	0	0	0	0	0	0	0	0	0	0	0	0	0	0	0	0	0	0	0	0	NA	NA	NA	NA	NA	NA	NA	NA	NA	NA	NA	NA	NA	NA	NA	NA	NA	NA	NA	NA	NA	NA	NA	NA
ENSP00000363283	0	0	0	0	0	0	0	0	0	0	0	0	0	0	0	0	0	0	0	0	NA	NA	NA	NA	NA	NA	NA	NA	NA	NA	NA	NA	NA	NA	NA	NA	NA	NA	NA	NA	NA	NA	NA	NA
ENSP00000363358	10.24	8.41	8.54	9.95	4.84	4.97	3.92	3.66	6.39	7.05	5.77	7.56	3.89	3.43	5.28	4.45	12.04	15.35	15.3	14.41	2.04	2.63	1.95	2.41	0	0	1	1.03	2.39	2.09	2.79	1.83	0	0	0	0	1.66	3.23	1.71	2.04	2.47	5.23	2.32	3.74
ENSP00000363409	3.6	3.43	3.82	4.24	1.05	0.68	1.15	0.98	0	0	0.52	0	2.7	1.5	1.2	2.45	4.36	6.13	5.14	5.14	2.82	2.35	2.25	2.5	1.09	0.9	1.99	0.66	2.22	0.99	2.05	2.61	0	1.12	0	1.35	1.09	1.26	2.52	2	2.76	2.39	2.18	3.37
ENSP00000363512	0	0	0	0	0	0	1.47	0	0	0	0	0	0	0	0	0	0	0	0	0	NA	NA	NA	NA	NA	NA	NA	NA	NA	NA	NA	NA	NA	NA	NA	NA	NA	NA	NA	NA	NA	NA	NA	NA
ENSP00000363559	0	0	0	0	0	0	0	0	0	0	0	0	0	0	0	0	0	0	0	0	NA	NA	NA	NA	NA	NA	NA	NA	NA	NA	NA	NA	NA	NA	NA	NA	NA	NA	NA	NA	NA	NA	NA	NA
ENSP00000363566	0	0	0	0	0	0	0	0	0	0	0	0	0	0	0	0	0	0	0	0	NA	NA	NA	NA	NA	NA	NA	NA	NA	NA	NA	NA	NA	NA	NA	NA	NA	NA	NA	NA	NA	NA	NA	NA
ENSP00000363573	0	0	0	0	0	0	0	0	1.21	1.35	1.5	1.34	1.69	1.26	1.03	0.99	0	0	0	0	NA	NA	NA	NA	NA	NA	NA	NA	NA	NA	NA	NA	NA	NA	NA	NA	NA	NA	NA	NA	NA	NA	NA	NA
ENSP00000363574	0	0	0	0	0	0	0	0	0	0	0	0	0	0	0	0	0	0	0	0	NA	NA	NA	NA	NA	NA	NA	NA	NA	NA	NA	NA	NA	NA	NA	NA	NA	NA	NA	NA	NA	NA	NA	NA
ENSP00000363576	0	0	0	0	0	0	0	0	1.21	1.35	1.5	1.34	1.69	1.26	1.03	0.99	0	0	0	0	NA	NA	NA	NA	NA	NA	NA	NA	NA	NA	NA	NA	NA	NA	NA	NA	NA	NA	NA	NA	NA	NA	NA	NA
ENSP00000363577	0	0	0	0	0	0	0	0	1.21	1.35	1.5	1.34	1.69	1.26	1.03	0.99	0	0	0	0	NA	NA	NA	NA	NA	NA	NA	NA	NA	NA	NA	NA	NA	NA	NA	NA	NA	NA	NA	NA	NA	NA	NA	NA
ENSP00000363581	0	0	0	0	0	0	0	0	1.21	1.35	1.5	1.34	1.69	1.26	1.03	0.99	0	0	0	0	NA	NA	NA	NA	NA	NA	NA	NA	NA	NA	NA	NA	NA	NA	NA	NA	NA	NA	NA	NA	NA	NA	NA	NA
ENSP00000363639	0	1.24	0	0	4.55	4.98	3.95	3.53	1.73	0	0	0	1.07	2.46	0	1.84	2.92	1.55	1.15	3.21	0.79	1.26	1.56	1.2	0	0	0	0	0	0	0	0	0	0	0	0	0	0	0	0	2.95	2.2	0.9	1.27
ENSP00000363641	0	1.24	0	0	4.55	4.98	3.95	3.53	1.73	0	0	0	1.07	2.46	0	1.84	2.92	1.55	1.15	3.21	0.79	1.26	1.56	1.2	0	0	0	0	0	0	0	0	0	0	0	0	0	0	0	0	2.95	2.2	0.9	1.27
ENSP00000363648	0	0	0	0	0	0	0	0	1.47	0	1.27	1.39	0	0	0	0	0	0	0	0	NA	NA	NA	NA	NA	NA	NA	NA	NA	NA	NA	NA	NA	NA	NA	NA	NA	NA	NA	NA	NA	NA	NA	NA
ENSP00000363726	0.64	0.86	0.72	0.82	0	0	0	0	0.5	0.31	0.46	0.6	0	0	0	0	0	0	0	0	NA	NA	NA	NA	NA	NA	NA	NA	NA	NA	NA	NA	NA	NA	NA	NA	NA	NA	NA	NA	NA	NA	NA	NA
ENSP00000363734	0	1.29	0	1.13	0	0	0	0	0	0	0	0	0	0	0	0	0	0	0	0	0	0	0	0	0	0	0	0	0	0	0	0	0	0	0	0	0	0	0	0	0	0	0	0
ENSP00000363735	0	1.29	0	1.13	0	0	0	0	0	0	0	0	0	0	0	0	0	0	0	0	0	0	0	0	0	0	0	0	0	0	0	0	0	0	0	0	0	0	0	0	0	0	0	0
ENSP00000363738	0	1.29	0	1.13	0	0	0	0	0	0	0	0	0	0	0	0	0	0	0	0	0	0	0	0	0	0	0	0	0	0	0	0	0	0	0	0	0	0	0	0	0	0	0	0
ENSP00000363741	0	1.07	1.18	1.55	0	0	0	0	0	0	0	0	1.39	1.52	1.02	1.21	0.13	0.1	0.14	0.11	2.66	2.8	2.59	2.46	0.81	0.87	0.72	0.72	2.62	3.07	3.79	3.21	0	1.12	1.33	1.31	2.92	1.17	3.15	2.31	4.72	5.22	5.46	6.22
ENSP00000363745	0	1.07	1.18	1.55	0	0	0	0	0	0	0	0	1.39	1.52	1.02	1.21	0.13	0.1	0.14	0.11	2.66	2.8	2.59	2.46	0.81	0.87	0.72	0.72	2.62	3.07	3.79	3.21	0	1.12	1.33	1.31	2.92	1.17	3.15	2.31	4.72	5.22	5.46	6.22
ENSP00000363979	2.45	2.71	2.22	2.26	0	0	0	0	2.51	3	2.12	2.42	0.19	0.12	0.16	0.21	0	0	0	0	NA	NA	NA	NA	NA	NA	NA	NA	NA	NA	NA	NA	NA	NA	NA	NA	NA	NA	NA	NA	NA	NA	NA	NA
ENSP00000363988	NA	NA	NA	NA	NA	NA	NA	NA	NA	NA	NA	NA	NA	NA	NA	NA	NA	NA	NA	NA	0	0.81	0.73	0.77	0	0	0	0.49	0	0	0	0	0	0	0	0	0	0	0	0	0	0	0	0
ENSP00000363993	1.04	1.4	0.93	1.14	0	0	0	0	0	1.09	1.25	1.43	1.05	0	1.11	1.64	0	0	0	0	0	1.15	1.16	1.05	0	0	0	0	1.49	0	2.98	2.59	0	1.27	1.57	0.94	3.93	1.58	3.04	3.59	0.91	0	1.23	1.37
ENSP00000364015	1.33	1.21	0.76	1.26	0	0	0	0	0	0	1.37	1.59	0	0	0	0	0	0	0	0	NA	NA	NA	NA	NA	NA	NA	NA	NA	NA	NA	NA	NA	NA	NA	NA	NA	NA	NA	NA	NA	NA	NA	NA
ENSP00000364016	1.33	1.21	0.76	1.26	0	0	0	0	0	0	1.37	1.59	0	0	0	0	0	0	0	0	NA	NA	NA	NA	NA	NA	NA	NA	NA	NA	NA	NA	NA	NA	NA	NA	NA	NA	NA	NA	NA	NA	NA	NA
ENSP00000364094	0	0	0	0	0	0	0	0	0	0	0	0	0	0	0	0	0	0	0	0	0	0	0	0	0	0	0	0	0	0	0	0	0	0	0	0	0	0	0	0	0	0	0	0
ENSP00000364142	2.85	2.13	2.78	3.04	0	0	0	0	1.43	1.49	1.43	1.5	1.68	1.44	1.29	1.22	0	0	0	0	0	0	0	0	0	0	0	0	0	0	0	0	0	0	0	0	0	0	0	0	0	0	0	0
ENSP00000364180	0	0	0	0	0	0	0	0	0	0	0	0	0	0	0	1.48	0	0	0	0	NA	NA	NA	NA	NA	NA	NA	NA	NA	NA	NA	NA	NA	NA	NA	NA	NA	NA	NA	NA	NA	NA	NA	NA
ENSP00000364183	0	0	0	0	0	0	0	0	0	0	0	0	0	0	0	1.48	0	0	0	0	NA	NA	NA	NA	NA	NA	NA	NA	NA	NA	NA	NA	NA	NA	NA	NA	NA	NA	NA	NA	NA	NA	NA	NA
ENSP00000364188	2.47	2.83	2.41	2.08	0	0	0	0	0	0	0	0	0	0.84	0.91	1.32	0	0	0	0	2.6	2.4	2.83	2.39	0	0	0	0	0	0	1.58	0	0	1.84	0	1.18	2.8	1.2	1.01	1.42	5.38	3.44	5.78	4.32
ENSP00000364212	0	0	0	0	0	0	0	0	0	0	0	0	0	0	0	0	0	0	0	0	0	0	0	0	0	0	0	0	0	0	0	0	0	0	0	0	0	0	0	0	0	0	0	0
ENSP00000364255	NA	NA	NA	NA	NA	NA	NA	NA	NA	NA	NA	NA	NA	NA	NA	NA	NA	NA	NA	NA	1.22	1.29	1.29	1.29	0	0	0.8	1.02	1.39	0.8	1.24	1.25	0	0	0	0	2.95	0.64	3.66	2.48	1.19	0.97	1.42	1.15
ENSP00000364284	2.02	1.69	1.7	1.98	4.45	3.99	4.7	3.39	4.47	4.03	3.5	4.71	3.27	3.34	2.89	2.88	2.81	2.49	2.81	2.91	4.89	3.31	3.5	2.6	1.74	2.72	2.79	0.87	3.37	0.88	2.27	2.19	2.81	2.56	0.72	1.07	3.74	1.2	3.14	3.51	4.77	5.69	6.1	5.73
ENSP00000364286	2.02	1.69	1.7	1.98	4.45	3.99	4.7	3.39	4.47	4.03	3.5	4.71	3.27	3.34	2.89	2.88	2.81	2.49	2.81	2.91	4.89	3.31	3.5	2.6	1.74	2.72	2.79	0.87	3.37	0.88	2.27	2.19	2.81	2.56	0.72	1.07	3.74	1.2	3.14	3.51	4.77	5.69	6.1	5.73
ENSP00000364310	1.23	1.41	1.41	1.31	26.65	28.33	27.17	26.52	0	0	0	0	24.34	34.87	25.29	32.25	28.88	36.89	37.5	40.05	12.43	9.28	14.52	11.24	19.88	18.13	16.1	17.09	20.92	16.69	22.49	16.19	23.14	15.33	13.7	16.15	12.95	11.65	13.27	10.31	30.12	28.48	35.06	32.76
ENSP00000364369	0	0	0	0	0	0	0	0	0	0	0	0	0	0	0	0	0	0	0	0	NA	NA	NA	NA	NA	NA	NA	NA	NA	NA	NA	NA	NA	NA	NA	NA	NA	NA	NA	NA	NA	NA	NA	NA
ENSP00000364447	1.24	1.35	1.22	0.94	0	0	0	0	0	0	0	0	0	0	0	0	0	0	0	0	0	0	0	0	0	0	0	0	0	0	0	0	0	0	0	0	0	0	0	0	1.11	1.08	1.4	0
ENSP00000364453	1.24	1.35	1.22	0.94	0	0	0	0	0	0	0	0	0	0	0	0	0	0	0	0	1.08	1.1	0.99	1.14	0	0	0	0	1.23	1.7	0.84	1.22	0	0	0	0	1.64	1.55	0.63	1.07	2.63	2.18	2.06	1.45
ENSP00000364475	3.43	2.31	3.49	3.91	0	0	0	0	0	0	0	0	0	0	0	0	0	0	0	0	0	0	0	0	0	0	0	0	0	0	0	0	0	0	0	0	0	0	0	0	1.18	1.14	0	1.44
ENSP00000364494	0	1.16	1.48	0	0	0	0	0	0	0	0	0	0	0	0	0	0	0	0	0	0	0	0	0	0	0	0	0	0	0	0	0	0	0	0	0	0	0	0	0	0	0	0	0
ENSP00000364597	2.78	3.26	3.12	3.12	2.01	2.61	2.44	2.85	0	0	0	0	0	0	1.63	0	0	0	0	0	1.13	0.94	1.22	0.91	2.32	2.82	2.03	2.16	0	0	0	0	0	0	0	0	0	0	0	0	0.96	0	0.88	1.14
ENSP00000364602	NA	NA	NA	NA	NA	NA	NA	NA	NA	NA	NA	NA	NA	NA	NA	NA	NA	NA	NA	NA	0	0	0	0	0	0	0	0	0	0	0	0	0	0	0	0	0	0	0	0	0	0	0	0
ENSP00000364609	0.88	1.27	0.94	0.88	0	0	0	0	0	0	0	0	0	0	0	0	0	0	0	0	1.13	0.94	1.22	0.91	2.32	2.82	2.03	2.16	0	0	0	0	0	0	0	0	0	0	0	0	0.96	0	0.88	1.14
ENSP00000364630	0.98	1.61	1.52	1.27	1.35	1.15	1.29	1.4	0	0	0	0	0	0	0	0	0	0	0	0	0	0	0	0	1.09	1.45	1.06	1.11	0	0	0	0	0	0	0	0	0	0	0	0	0	0	0	0
ENSP00000364631	0	0	0	0	0	0	0	0	0	0	0	0	0	0	0	0	0	0	0	0	0	0	0	0	1.33	0	0	0	0	0	0	0	0	0	0	0	0	0	0	0	0	0	0	0
ENSP00000364635	0.98	1.61	1.52	1.27	1.35	1.15	1.29	1.4	0	0	0	0	0	0	0	0	0	0	0	0	0	0	0	0	1.09	1.45	1.06	1.11	0	0	0	0	0	0	0	0	0	0	0	0	0	0	0	0
ENSP00000364721	0.58	0.62	0.88	0.5	0	0	0	0	0	0	0	0	0	0	0	0	0	0	0	0	NA	NA	NA	NA	NA	NA	NA	NA	NA	NA	NA	NA	NA	NA	NA	NA	NA	NA	NA	NA	NA	NA	NA	NA
ENSP00000364801	13.93	11.66	11.88	12.79	14.99	12.54	13.57	10.12	8.83	6.38	10.41	7.93	0.88	2.4	0.83	1.86	1.72	0	0.94	0.84	3.78	4.62	2.94	4.9	4.66	5.31	4.2	4.86	2.01	3.81	2.27	1.94	4.21	3.45	2.32	3.31	2.15	1.1	1.04	1.27	3.46	2.27	4.03	3.34
ENSP00000364802	13.93	11.66	11.88	12.79	14.99	12.54	13.57	10.12	8.83	6.38	10.41	7.93	0.88	2.4	0.83	1.86	1.72	0	0.94	0.84	3.78	4.62	2.94	4.9	4.66	5.31	4.2	4.86	2.01	3.81	2.27	1.94	4.21	3.45	2.32	3.31	2.15	1.1	1.04	1.27	3.46	2.27	4.03	3.34
ENSP00000364805	5.77	6.93	5.21	6.7	9.32	6.38	6.19	5.57	7.76	5.12	9.38	5.61	0	1.56	0	1	1.72	0	0.94	0.84	2.71	3.02	2.09	3.76	3.27	3.85	3.04	3.82	2.01	2.31	2.27	1.94	2.58	3.45	2.32	3.31	0.94	1.1	1.04	1.27	2.58	1.05	3.01	1.25
ENSP00000364813	0	0	0	0	0	0	0	0	0	0	0	0	0	0	0	0	0	0	0	0	NA	NA	NA	NA	NA	NA	NA	NA	NA	NA	NA	NA	NA	NA	NA	NA	NA	NA	NA	NA	NA	NA	NA	NA
ENSP00000364856	0	0	0	0	0	0	0	0	0	0	0	0	0	0	0	0	0	0	0	0	1.19	1.29	1.2	1.27	1.13	1.31	0.87	0.84	1.91	0.9	0	1.08	1.99	0	1.17	0	1.19	1.87	0.76	1.17	2.53	2.49	2.42	2.79
ENSP00000364858	0	0	0	0	0	0	0	0	0	0	0	0	0	0	0	0	0	0	0	0	1.19	1.29	1.2	1.27	1.13	1.31	0.87	0.84	1.91	0.9	0	1.08	1.99	0	1.17	0	1.19	1.87	0.76	1.17	2.53	2.49	2.42	2.79
ENSP00000364934	2.22	1.1	1.97	2.57	7.39	7.4	6.69	7.47	0	0	0	0	6.71	4.62	8.67	5.19	6.01	6.99	6.57	6.13	2.66	1.96	1.83	2.16	6.34	4.42	6.57	6.39	3.75	4.19	3.01	3.65	3	4.44	2.33	5.1	4.21	3.41	4.62	4.92	8.28	8.79	5.87	6.67
ENSP00000364935	2.22	1.1	1.97	2.57	7.39	7.4	6.69	7.47	0	0	0	0	6.71	4.62	8.67	5.19	6.01	6.99	6.57	6.13	2.66	1.96	1.83	2.16	6.34	4.42	6.57	6.39	3.75	4.19	3.01	3.65	3	4.44	2.33	5.1	4.21	3.41	4.62	4.92	8.28	8.79	5.87	6.67
ENSP00000364940	2.22	1.1	1.97	2.57	7.39	7.4	6.69	7.47	0	0	0	0	6.71	4.62	8.67	5.19	6.01	6.99	6.57	6.13	2.66	1.96	1.83	2.16	6.34	4.42	6.57	6.39	3.75	4.19	3.01	3.65	3	4.44	2.33	5.1	4.21	3.41	4.62	4.92	8.28	8.79	5.87	6.67
ENSP00000365012	NA	NA	NA	NA	NA	NA	NA	NA	NA	NA	NA	NA	NA	NA	NA	NA	NA	NA	NA	NA	2.06	1.91	1.89	2.46	1.04	1.55	0	0	1	1.22	0	0	0	0	0	0.94	0	0	0	0	1.6	2.17	1.75	1.36
ENSP00000365022	NA	NA	NA	NA	NA	NA	NA	NA	NA	NA	NA	NA	NA	NA	NA	NA	NA	NA	NA	NA	2.06	1.91	1.89	2.46	1.04	1.55	0	0	1	1.22	0	0	0	0	0	0.94	0	0	0	0	1.6	2.17	1.75	1.36
ENSP00000365147	5.57	4.95	5.8	4.58	7.65	9	7.1	8.64	1.55	1.84	1.69	1.94	13.6	15.14	13.23	17.87	14.2	14.18	12.02	10.68	3.78	3.19	3.87	2.16	1.08	2.59	1.08	1.1	0	2.36	3.98	1.88	0	0	0	1.04	6.24	4.91	6	5.31	2.36	2.5	6.43	3.75
ENSP00000365158	1.05	1.22	1.28	1.01	0	0	0	0	0	0	0	0	0	0	0	0	0	0	0	0	NA	NA	NA	NA	NA	NA	NA	NA	NA	NA	NA	NA	NA	NA	NA	NA	NA	NA	NA	NA	NA	NA	NA	NA
ENSP00000365217	0	0	0	0	0	0	0	0	0	0	0	0	0	0	0	0	0	0	0	0	1.34	1.09	1.4	1.4	0	0	0	0	0	0	0	0	0	0	0	0	0	0	0	0	2.74	1.15	1.93	2.11
ENSP00000365220	0	0	0	0	0	0	0	0	1.13	1.11	1.14	1.39	0	0	0	0	0	0	0	0	NA	NA	NA	NA	NA	NA	NA	NA	NA	NA	NA	NA	NA	NA	NA	NA	NA	NA	NA	NA	NA	NA	NA	NA
ENSP00000365227	0	0	0	0	0	0	0	0	0	0	0	0	0	0	0	0	0	0	0	0	1.34	1.09	1.4	1.4	0	0	0	0	0	0	0	0	0	0	0	0	0	0	0	0	2.74	1.15	1.93	2.11
ENSP00000365233	0	0	0	0	0	0	0	0	1.13	1.11	1.14	1.39	0	0	0	0	0	0	0	0	NA	NA	NA	NA	NA	NA	NA	NA	NA	NA	NA	NA	NA	NA	NA	NA	NA	NA	NA	NA	NA	NA	NA	NA
ENSP00000365281	0	0	0	0	0	0	0	0	1.12	1.5	1.12	1.3	0	0	0	0	0	0	0	0	NA	NA	NA	NA	NA	NA	NA	NA	NA	NA	NA	NA	NA	NA	NA	NA	NA	NA	NA	NA	NA	NA	NA	NA
ENSP00000365347	1.42	1.78	2.15	1.91	0	0	0	0	3.05	2.7	3.05	2.35	0	0	0	0	0	0	0	0	2.19	2.35	2.39	2.64	0.98	0	1.91	0.82	5.25	4.04	3.54	3.96	2.4	5.38	4.17	3.57	2.76	2.12	3.52	2.7	4.23	4.29	4.91	4.36
ENSP00000365370	NA	NA	NA	NA	NA	NA	NA	NA	NA	NA	NA	NA	NA	NA	NA	NA	NA	NA	NA	NA	0	0	0	0	0	0	0	0	0	0	0	0	0	0	0	0	0	0	0	0	0	0	0	0
ENSP00000365402	5.39	4.58	4.26	4.17	0	0	0	0	4.78	5.33	5.7	7.44	2.67	3.61	2.51	3.2	13.4	13.26	12.82	11.88	3.21	1.94	1.76	2.01	0.94	0.9	1.13	0.81	1.14	3.75	1.07	1.14	0	2.37	0.78	1.87	1.37	1.1	1.75	2.48	2.14	2.36	2.1	4.91
ENSP00000365412	4.4	4	3.72	3.61	0	0	0	0	2.28	3.3	2.39	3.13	2.67	2.54	2.51	3.2	6.94	7.53	6.48	5.85	NA	NA	NA	NA	NA	NA	NA	NA	NA	NA	NA	NA	NA	NA	NA	NA	NA	NA	NA	NA	NA	NA	NA	NA
ENSP00000365439	1.06	1.76	1.61	0.83	0.87	0.46	0.35	0.51	14.5	12.65	14.41	12.61	1.55	1	0.89	2.72	5.7	6.69	9.08	7.98	1.89	2.28	2.32	2.39	1.61	3.85	2.84	2.25	3.69	3.71	3.94	3.6	3.73	6.14	6.68	4.41	3.37	3.03	5.67	3.76	6.6	5.41	6.15	6.64
ENSP00000365440	1.06	1.76	1.61	0.83	0.87	0.46	0.35	0.51	14.5	12.65	14.41	12.61	1.55	1	0.89	2.72	5.7	6.69	9.08	7.98	1.89	2.28	2.32	2.39	1.61	3.85	2.84	2.25	3.69	3.71	3.94	3.6	3.73	6.14	6.68	4.41	3.37	3.03	5.67	3.76	6.6	5.41	6.15	6.64
ENSP00000365458	1.06	1.76	1.61	0.83	0.87	0.46	0.35	0.51	14.5	12.65	14.41	12.61	1.55	1	0.89	2.72	5.7	6.69	9.08	7.98	1.89	2.28	2.32	2.39	1.61	3.85	2.84	2.25	3.69	3.71	3.94	3.6	3.73	6.14	6.68	4.41	3.37	3.03	5.67	3.76	6.6	5.41	6.15	6.64
ENSP00000365567	NA	NA	NA	NA	NA	NA	NA	NA	NA	NA	NA	NA	NA	NA	NA	NA	NA	NA	NA	NA	0	0	0	0	0	0	0	0	0	0	0	0	0	0	0	0	0	0	0	0	0	0	0	0
ENSP00000365572	NA	NA	NA	NA	NA	NA	NA	NA	NA	NA	NA	NA	NA	NA	NA	NA	NA	NA	NA	NA	7.64	6.08	7.11	6.27	3.27	3.02	2.27	2.62	5.25	4.33	4.72	7.41	3.17	4.45	3.73	4.18	2.49	1.44	1.86	2.13	3.74	3.54	3.38	2.38
ENSP00000365578	6.32	5.01	7.26	6.48	7.66	5.78	5	5	0	0	0	0	8.69	9.03	9.29	9.14	29.42	30.31	26.77	26.28	8.6	9.34	9.27	10.28	3.28	2.85	2.61	1	6.92	9.93	7.2	4.2	7.18	7.98	4.69	9.88	8.42	7.41	7.71	8.41	17.71	19.46	14.92	16.42
ENSP00000365728	0	0	0	0	0	0	0	0	0	0	0	0	0	0	0	0	0	0	0	0	NA	NA	NA	NA	NA	NA	NA	NA	NA	NA	NA	NA	NA	NA	NA	NA	NA	NA	NA	NA	NA	NA	NA	NA
ENSP00000365757	0.88	0.94	0.8	0.76	0	0	0	0	1.21	1.28	1.19	1.36	2.59	2.33	2.83	2.5	0	0	0	0	0	0	0	0	0.66	0.56	0	0	0	3.02	2.44	0	0	0	0	0	1.51	1.79	1.14	1.23	3.69	2.41	2.35	2.63
ENSP00000365803	1.38	1.04	0.97	1.19	0	0	0	0	0	0	0.98	0	0	0	0	0	0	0	0	0	NA	NA	NA	NA	NA	NA	NA	NA	NA	NA	NA	NA	NA	NA	NA	NA	NA	NA	NA	NA	NA	NA	NA	NA
ENSP00000365807	NA	NA	NA	NA	NA	NA	NA	NA	NA	NA	NA	NA	NA	NA	NA	NA	NA	NA	NA	NA	0	0	0	0	0	0	0	0	0	0	0	0	0	0	0	0	0	0	0	0	0	0	0	0
ENSP00000365817	4.4	4	3.72	3.61	0	0	0	0	2.28	3.3	2.39	3.13	2.67	2.54	2.51	3.2	6.94	7.53	6.48	5.85	NA	NA	NA	NA	NA	NA	NA	NA	NA	NA	NA	NA	NA	NA	NA	NA	NA	NA	NA	NA	NA	NA	NA	NA
ENSP00000365891	1.48	0	0.92	1.33	0	0	0	0	0	0	0	0	0	0	0	0	0	0	0	0	0	0	0	0	0	0	0	0	0	0	0	0	0	0	0	0	0	0	0	0	0	0	0	0
ENSP00000365936	1.05	1	0.95	1.14	0	0	0	0	1.13	1.01	1.2	1.1	0	0	0	0	0	0	0.95	2.59	0	0	0	0	0	0	0	0	1.11	1.05	1.2	0.81	0	0	0	0	0.95	0	1.32	1.16	1.04	1.16	1.11	1.03
ENSP00000365998	4.41	3.7	2.89	3.22	0.77	0.64	0	0	4.39	4.59	5.51	6.82	4.82	3.62	3.1	3.82	7.62	5.52	6.82	6.87	0	0	0	0	0	0	0	0	1.01	1.44	1.31	1.27	0	0	1.6	0	0	0	0	0	0	0	1.07	1.22
ENSP00000366002	4.41	3.7	2.89	3.22	0.77	0.64	0	0	4.39	4.59	5.51	6.82	4.82	3.62	3.1	3.82	7.62	5.52	6.82	6.87	0	0	0	0	0	0	0	0	1.01	1.44	1.31	1.27	0	0	1.6	0	0	0	0	0	0	0	1.07	1.22
ENSP00000366005	4.41	3.7	2.89	3.22	0.77	0.64	0	0	4.39	4.59	5.51	6.82	4.82	3.62	3.1	3.82	7.62	5.52	6.82	6.87	0	0	0	0	0	0	0	0	1.01	1.44	1.31	1.27	0	0	1.6	0	0	0	0	0	0	0	1.07	1.22
ENSP00000366013	1.27	1.04	0.96	0.96	0	0	0	0	5.14	4.57	7.73	5.41	0.67	1.1	0.89	0.89	3.2	0.79	1.88	1.69	1.07	0.9	1.28	1.18	0	0	0	0	3.6	3.8	3.92	3.24	1.77	1.18	1.44	0.68	1.08	1.22	1.16	1.21	3.34	3.16	3.23	3.37
ENSP00000366018	4.41	3.7	2.89	3.22	0.77	1.18	0.7	0.72	5.47	6.01	6.76	7.89	4.82	3.62	3.1	3.82	9.86	8.88	10.36	10.95	1.08	1.07	0.82	0.83	0	0	0	0	1.01	2.97	1.31	1.27	0	0	1.6	0	0	0	0.89	0.96	1.07	1.24	1.92	2.4
ENSP00000366035	16.69	15.77	23.12	16.76	21.54	24.6	19.32	17.48	9.61	12.01	10.1	10.8	10.43	4.74	7.11	10.66	22.62	27.74	24.55	25.51	5.48	4.09	6.11	3.07	8.79	6.31	7.81	5.43	0.87	0.76	0.39	1.54	0	4.04	0	0.9	4.79	7.39	3.83	3.86	11.7	17.59	8.09	7.35
ENSP00000366040	0	0	0	0	0	0	0	0	0	0	0	0	0	0	0	0	0	0	0	0	NA	NA	NA	NA	NA	NA	NA	NA	NA	NA	NA	NA	NA	NA	NA	NA	NA	NA	NA	NA	NA	NA	NA	NA
ENSP00000366057	0	0	0	0	0	0	0	0	0	0	0	0	0	0	0	0	0	0	0	0	NA	NA	NA	NA	NA	NA	NA	NA	NA	NA	NA	NA	NA	NA	NA	NA	NA	NA	NA	NA	NA	NA	NA	NA
ENSP00000366109	28.95	17.54	27.88	25.81	23.53	24.22	22.73	23.22	28.67	22.55	30.12	23.15	12.43	11.48	13.63	10.08	21.59	18.8	19.58	18.92	9.93	10.76	9.35	11.01	14.5	15.36	14.48	13.83	0	0	0.76	0	4.07	6.54	4.72	9.19	8.06	7.04	10.82	9.79	9.91	8.96	8.86	11.62
ENSP00000366169	3.27	3.12	2.91	4.28	3.26	3.63	2.42	2.66	1.76	1.13	1.35	0.8	1.4	1.94	0	1.98	5.19	5.93	7.15	5.26	3.38	3.75	4.08	3.97	2.02	2.01	0.95	0.85	1.04	0.68	0.61	0.62	0	1.26	1.12	1.91	1.05	2.15	1.66	2.13	7.92	8.2	8.41	8.45
ENSP00000366225	0	0	0	0	0	0	0	0	0	0	0	0	0	0	0	0	0	0	1.44	0	NA	NA	NA	NA	NA	NA	NA	NA	NA	NA	NA	NA	NA	NA	NA	NA	NA	NA	NA	NA	NA	NA	NA	NA
ENSP00000366235	0	0	0	0	0	0	0	0	0	0	0	0	0	0	0	0	0	0	0	0	NA	NA	NA	NA	NA	NA	NA	NA	NA	NA	NA	NA	NA	NA	NA	NA	NA	NA	NA	NA	NA	NA	NA	NA
ENSP00000366237	0	0	0	0	0	0	0	0	0	0	0	0	0	0	0	0	0	0	0	0	NA	NA	NA	NA	NA	NA	NA	NA	NA	NA	NA	NA	NA	NA	NA	NA	NA	NA	NA	NA	NA	NA	NA	NA
ENSP00000366268	1.01	0.97	1.22	1.78	0	0	0	0	1.1	0	0	1.61	0	0.26	0.27	0.65	9.49	9.9	10.18	9.01	0	0	0	0	0	0	0	0	0	0	0	0	0	0	0	0	0	0	0	0	5.16	5.95	4.77	1.49
ENSP00000366316	NA	NA	NA	NA	NA	NA	NA	NA	NA	NA	NA	NA	NA	NA	NA	NA	NA	NA	NA	NA	0	0	0	0	0	0	0	0	0	0	0	0	0	0	0	0	0	0	0	0	0	0	0	0
ENSP00000366418	0	0	0	0	0	0	0	0	0	0	0	0	0	0	0	0	0	0	0	0	NA	NA	NA	NA	NA	NA	NA	NA	NA	NA	NA	NA	NA	NA	NA	NA	NA	NA	NA	NA	NA	NA	NA	NA
ENSP00000366430	0	0	0	0	0	0	0	0	0	0	0	0	0	0	0	0	0	0	0	0	NA	NA	NA	NA	NA	NA	NA	NA	NA	NA	NA	NA	NA	NA	NA	NA	NA	NA	NA	NA	NA	NA	NA	NA
ENSP00000366471	0	0	0	0	0	0	0	0	0	0	0	0	0	0	0	0	0	0	0	1.38	0	0	0	0	0	0	0	0	0	0	1.47	0	0	0	0	0	0	0	1.17	0	0.87	1.56	0.85	0.98
ENSP00000366481	2.66	3.61	5.44	3.02	1.38	1.2	1.35	1.53	3.67	2.85	2.23	2.58	0	0	0	0	0.82	0.99	0	0.85	0	1.34	0	0	0	0	0	0	1.18	1.47	0.86	1.55	1.97	0.96	0	0	1.46	1.2	0.99	1.08	2.97	2.98	1.78	3.28
ENSP00000366525	1.42	1.07	1.18	1.45	0	0	0	0	0.86	1.07	0.87	1.31	0	0	0	0	0	0	1.55	0	1.32	1.48	1.38	1.17	0	1.39	0	0	0	1.73	1.32	0	0	0	0	0	0	0	0	0	3.91	2.91	1.79	2.65
ENSP00000366568	9.12	9.91	12.86	8.66	1.38	1.2	1.35	1.53	10.38	10.71	9.32	9.7	0	1.14	0	1.11	0.82	0.99	0	0.85	2.85	4.75	3.59	3.4	1.41	0.49	0.68	0.6	4.24	4.96	3.08	2.75	3.77	3.11	3.68	2.65	5.17	3.31	5.27	6	9.69	10.54	10.45	12.5
ENSP00000366581	19.49	22.79	26.12	26.23	46.36	38.39	46.12	36.97	29.56	21.93	29.07	26.03	45.57	55.81	34.9	63.87	62.33	51.84	64.7	59.08	24.2	26.95	29.69	28.57	30.01	29.1	29.62	26.23	27.97	25.7	34.84	26.8	25.33	24.58	35.41	21.65	26.56	23.01	32.06	26.39	44.25	46.34	62.26	60.25
ENSP00000366604	0	0	0	0	0	0	0	0	0	0	0	0	0	0	0	0	0	0	0	0	NA	NA	NA	NA	NA	NA	NA	NA	NA	NA	NA	NA	NA	NA	NA	NA	NA	NA	NA	NA	NA	NA	NA	NA
ENSP00000366607	0	0	0	0	0	0	0	0	0	0	0	0	0	0	0	0	0	0	0	0	NA	NA	NA	NA	NA	NA	NA	NA	NA	NA	NA	NA	NA	NA	NA	NA	NA	NA	NA	NA	NA	NA	NA	NA
ENSP00000366611	0	0	0	0	0	0	0	0	0	0	0	0	0	0	0	0	0	0	0	0	NA	NA	NA	NA	NA	NA	NA	NA	NA	NA	NA	NA	NA	NA	NA	NA	NA	NA	NA	NA	NA	NA	NA	NA
ENSP00000366618	12.9	10.08	10.15	10.83	20.03	17.78	18.34	18.35	13	14.64	12.92	15.43	31.24	35.61	30.42	29.82	51.56	48.57	62.17	54.59	25.58	23.64	26.27	21.97	7.57	8.54	6.88	8.35	17.42	20.65	21.81	19.48	12.33	13.26	8.48	13.57	20.27	24.8	21.54	21.03	40.21	36	41.17	38.76
ENSP00000366650	0	0	0	0	0	0	0	0	0	0	0	0	0	0	0	0	0	0	0	0	0	1.13	1.2	0	0	0	0	0	0	0	0	0	0	0	0	0	0	0	0	0	0	0	0	0
ENSP00000366679	1.23	1.41	1.41	1.31	26.65	28.33	27.17	26.52	0	0	0	0	24.34	34.87	25.29	32.25	28.88	36.89	37.5	40.05	12.43	9.28	14.52	11.24	19.88	18.13	16.1	17.09	20.92	16.69	22.49	16.19	23.14	15.33	13.7	16.15	12.95	11.65	13.27	10.31	30.12	28.48	35.06	32.76
ENSP00000366685	0	0	0	0	0	0	0	0	0	0	0	0	0	0	0	0	0	0	0	0	0	0	0	0	0	0	0	0	0	0	0	0	0	1.88	0	0	0	0	0	0	1.38	0	1.5	1.3
ENSP00000366694	10.24	9.76	10.46	10.65	3.39	3.55	1.08	0.76	1.23	1.32	0.52	0.44	0	0	0	0	3.65	4.37	2.97	2.66	2.6	2.85	2.35	2.44	0	0	0	0	0	0	0	0	0	0	0	0	0	0	0	0	3.74	4.53	3.94	3.24
ENSP00000366695	0	0	0	0	0	0	0	0	0	0	0	0	0	0	0	0	0	0	0	0	0	0	0	0	0	0	0	0	0	0	0	0	0	1.88	0	0	0	0	0	0	1.38	0	1.5	1.3
ENSP00000366708	2.35	2.1	2.06	2.3	0	0	0	0	8.81	7.59	9.22	9.95	2.4	2.59	1.38	1.85	1	0	0	1.26	4.5	2.77	4.49	2.11	1.13	1.25	0.78	0	7.17	1.88	1.16	3.45	3.05	4.61	3.49	2.54	1.93	2.7	0.98	2.7	4.04	4.72	3.15	3.96
ENSP00000366711	2.35	2.1	2.06	2.3	0	0	0	0	8.81	7.59	9.22	9.95	2.4	2.59	1.38	1.85	1	0	0	1.26	4.5	2.77	4.49	2.11	1.13	1.25	0.78	0	7.17	1.88	1.16	3.45	3.05	4.61	3.49	2.54	1.93	2.7	0.98	2.7	4.04	4.72	3.15	3.96
ENSP00000366799	0	0	0	0	0	0	0	0	0	0	0	0	0	0	0	0	1	0	0	0	NA	NA	NA	NA	NA	NA	NA	NA	NA	NA	NA	NA	NA	NA	NA	NA	NA	NA	NA	NA	NA	NA	NA	NA
ENSP00000366956	19.49	22.79	26.12	26.23	46.36	38.39	46.12	36.97	29.56	21.93	29.07	26.03	45.57	55.81	34.9	63.87	62.33	51.84	64.7	59.08	24.2	26.95	29.69	28.57	30.01	29.1	29.62	26.23	27.97	25.7	34.84	26.8	25.33	24.58	35.41	21.65	26.56	23.01	32.06	26.39	44.25	46.34	62.26	60.25
ENSP00000366962	12.9	10.08	10.15	10.83	20.03	17.78	18.34	18.35	13	14.64	12.92	15.43	31.24	35.61	30.42	29.82	51.56	48.57	62.17	54.59	25.58	23.64	26.27	21.97	7.57	8.54	6.88	8.35	17.42	20.65	21.81	19.48	12.33	13.26	8.48	13.57	20.27	24.8	21.54	21.03	40.21	36	41.17	38.76
ENSP00000366974	19.49	22.79	26.12	26.23	46.36	38.39	46.12	36.97	29.56	21.93	29.07	26.03	45.57	55.81	34.9	63.87	62.33	51.84	64.7	59.08	24.2	26.95	29.69	28.57	30.01	29.1	29.62	26.23	27.97	25.7	34.84	26.8	25.33	24.58	35.41	21.65	26.56	23.01	32.06	26.39	44.25	46.34	62.26	60.25
ENSP00000366980	7.28	5.08	4.71	8.29	10.46	11.92	11.49	11.73	7.87	8.69	5.91	5.19	16.71	15.02	12.02	12.35	11.49	12.16	13.18	14.39	2.14	3.81	3.06	3.61	4.66	4.35	3.5	2.08	5.45	6.2	6.2	6.79	1.45	6.09	0.94	7.97	8.55	5.59	8.14	9.29	9.96	10.53	8.6	8.74
ENSP00000366984	0	0	0	0	0	0	0	0	0	0	0	0	0	0	0	0	0	0	0	0	NA	NA	NA	NA	NA	NA	NA	NA	NA	NA	NA	NA	NA	NA	NA	NA	NA	NA	NA	NA	NA	NA	NA	NA
ENSP00000366999	10.18	10.12	13.45	14.23	20.96	17.31	17.93	16.78	8.2	8.28	9.25	9.14	3.94	7.14	4.97	5.56	9.58	12.44	15.43	11.64	7.15	6.75	8.83	9.54	17.66	19.88	23.2	22.99	15.82	10.02	19.97	13.19	9.19	8.73	17.52	8.58	13.06	9.06	15.77	11.44	18.52	14.62	24.15	20.67
ENSP00000367007	0	0	0	0	0	1.18	0	1.33	0	0	0	0	1.06	1.29	1.21	1.34	7.09	1.95	2.29	5.44	2.52	3.33	0	0.96	1.51	0	0	0	0	2.08	0	1.86	0	0	0	0	3.28	0	2.07	2.58	1.19	3.26	1	1.1
ENSP00000367008	12.9	10.08	10.15	10.83	20.03	17.78	18.34	18.35	13	14.64	12.92	15.43	31.24	35.61	30.42	29.82	51.56	48.57	62.17	54.59	25.58	23.64	26.27	21.97	7.57	8.54	6.88	8.35	17.42	20.65	21.81	19.48	12.33	13.26	8.48	13.57	20.27	24.8	21.54	21.03	40.21	36	41.17	38.76
ENSP00000367022	1.23	1.41	1.41	1.31	26.65	28.33	27.17	26.52	0	0	0	0	24.34	34.87	25.29	32.25	30.87	39.8	40.15	43.33	14.73	12.01	17.55	14.24	19.88	18.13	16.1	17.09	22.12	16.69	24.46	17.59	23.14	15.33	13.7	16.15	12.95	11.65	13.27	10.31	31.48	29.82	35.97	34.04
ENSP00000367026	2.48	2.29	2.2	2.25	0	0	0	0	0	0	0	0	0	0	0	0	0	0	0	0	0	0	0	0	0	0	0	0	1.59	1.14	1.53	1.12	0	0	0	0	0	0	0	0	0	1.02	1.01	1.27
ENSP00000367034	19.49	22.79	26.12	26.23	46.36	38.39	46.12	36.97	29.56	21.93	29.07	26.03	45.57	55.81	34.9	63.87	62.33	51.84	64.7	59.08	24.2	26.95	29.69	28.57	30.01	29.1	29.62	26.23	27.97	25.7	34.84	26.8	25.33	24.58	35.41	21.65	26.56	23.01	32.06	26.39	44.25	46.34	62.26	60.25
ENSP00000367062	10.18	10.12	13.45	14.23	20.96	17.31	17.93	16.78	8.2	8.28	9.25	9.14	3.94	7.14	4.97	5.56	9.58	12.44	15.43	11.64	7.15	6.75	8.83	9.54	17.66	19.88	23.2	22.99	15.82	10.02	19.97	13.19	9.19	8.73	17.52	8.58	13.06	9.06	15.77	11.44	18.52	14.62	24.15	20.67
ENSP00000367121	0	0	0	0	0	0	0	0	0	0	0	0	0	0	0	0	0	0	0	0	NA	NA	NA	NA	NA	NA	NA	NA	NA	NA	NA	NA	NA	NA	NA	NA	NA	NA	NA	NA	NA	NA	NA	NA
ENSP00000367122	0	0	0	0	0	0	0	0	0	0	0	0	0	0	0	0	0	0	0	0	NA	NA	NA	NA	NA	NA	NA	NA	NA	NA	NA	NA	NA	NA	NA	NA	NA	NA	NA	NA	NA	NA	NA	NA
ENSP00000367123	0	0	0	0	0	0	0	0	0	0	0	0	0	0	0	0	0	0	0	0	NA	NA	NA	NA	NA	NA	NA	NA	NA	NA	NA	NA	NA	NA	NA	NA	NA	NA	NA	NA	NA	NA	NA	NA
ENSP00000367124	0	0	0	0	0	0	0	0	0	0	0	0	0	0	0	0	0	0	0	0	NA	NA	NA	NA	NA	NA	NA	NA	NA	NA	NA	NA	NA	NA	NA	NA	NA	NA	NA	NA	NA	NA	NA	NA
ENSP00000367154	1.22	0.62	0.49	0.46	0	0	0	0	0	0	0	0	0	0	0	0	0	0	0	0	0	0	0	0	1.05	0.5	0	0.55	0.54	0	0.69	0.69	0	0	0	0	0.95	0.81	0.8	0.83	1.68	3.56	2.05	1.6
ENSP00000367220	5.09	3.18	4	3.99	3.07	2.82	3.15	1.94	5.43	3.48	6.22	4.82	4.22	1.22	3.49	3.83	2.89	1.01	2.41	1.56	2.11	0.95	0.78	0.71	0	0	0	0	0	0	0	1.58	0	0	0	0	1.99	1.99	6.46	3.39	0.96	0.89	3.51	0
ENSP00000367258	1.43	1.8	1.61	1.68	0	0	0	0	0	0	0	0	1.09	1.24	1.06	0.98	0.92	1.15	1.37	1.18	1.09	0.73	1.39	1.05	0.7	0	0.5	0	0	0	0.87	0	0	0	2.33	0.86	0.93	0	0.51	0.53	0.84	0.61	0.86	0.76
ENSP00000367263	22.08	22.43	22	27.28	0	0	0	0	7.69	4.59	5.6	7.61	14	11.81	11.73	13.9	14.03	17.28	17.49	17.55	5.26	4.4	5.68	3.67	0	0	0	0	0	0	0	0	0	1.49	1.11	1.2	1.36	1.51	1.26	1.46	3.75	2.8	3.69	2.84
ENSP00000367265	4.07	3.01	3.84	4.1	0	0	0	0	0	0	0	0	0	0	0	0	0	0	0	0	0	0	0	0	0	0	0	0	0	0	0	0	0	0	0	0	0	0	0	0	0	0	1.59	0
ENSP00000367323	NA	NA	NA	NA	NA	NA	NA	NA	NA	NA	NA	NA	NA	NA	NA	NA	NA	NA	NA	NA	0	0	0	0	0	0	0	0	0	0	0	0	0	0	0	0	1.32	1.48	0	1.44	1.12	1.27	0	1.29
ENSP00000367327	NA	NA	NA	NA	NA	NA	NA	NA	NA	NA	NA	NA	NA	NA	NA	NA	NA	NA	NA	NA	0	0	0	0	0	0	0	0	0	0	0	0	0	0	0	0	1.32	1.48	0	1.44	1.12	1.27	0	1.29
ENSP00000367332	NA	NA	NA	NA	NA	NA	NA	NA	NA	NA	NA	NA	NA	NA	NA	NA	NA	NA	NA	NA	0	0	0	0	0	0	0	0	0	0	0	0	0	0	0	0	1.32	1.48	0	1.44	1.12	1.27	0	1.29
ENSP00000367336	NA	NA	NA	NA	NA	NA	NA	NA	NA	NA	NA	NA	NA	NA	NA	NA	NA	NA	NA	NA	0	0	0	0	0	0	0	0	0	0	0	0	0	0	0	0	0	0	0	0	1.4	1.08	1.25	1.67
ENSP00000367337	NA	NA	NA	NA	NA	NA	NA	NA	NA	NA	NA	NA	NA	NA	NA	NA	NA	NA	NA	NA	0	0	0	0	0	0	0	0	0	0	0	0	0	0	0	0	1.32	1.48	0	1.44	1.12	1.27	0	1.29
ENSP00000367351	NA	NA	NA	NA	NA	NA	NA	NA	NA	NA	NA	NA	NA	NA	NA	NA	NA	NA	NA	NA	0	0	0	0	0	0	0	0	0	0	0	0	0	0	0	0	1.32	1.48	0	1.44	1.12	1.27	0	1.29
ENSP00000367394	1.05	1.3	1.12	0.98	0	0	0	0	1.23	1.17	1.47	1.31	1.1	1.39	1.31	0	1.19	1.19	1.2	1.22	2.13	2.3	1.94	1.9	0.94	1.11	0.97	0.81	0	0	0	0	0	1.3	1	2.17	1.38	1.58	1.18	1.29	2.8	2.58	2.52	1.78
ENSP00000367460	0	0	0	0	0	0	0	0	0	0	0	0	0	0	0	0	2.2	1.02	2.08	2.21	0	0	0	0	0	0	0	0	0	0	0	0	0	0	0	0	0	0	0	0	0	0	0	0
ENSP00000367541	3.57	2.02	3.52	3.14	0	0	0	0.69	1.25	0	1.93	1.07	0.48	0.65	0.68	0	4.61	2.59	5.59	5.03	0.84	2.47	2.34	0.75	0	0	0	0	0.96	2.7	2.7	0.78	1.48	0.95	0.77	2.07	0	1.59	0.49	0.75	5.84	4.47	3.43	2.94
ENSP00000367542	3.57	2.02	3.52	3.14	0	0	0	0.69	1.25	0	1.93	1.07	0.48	0.65	0.68	0	4.61	2.59	5.59	5.03	0.84	2.47	2.34	0.75	0	0	0	0	0.96	2.7	2.7	0.78	1.48	0.95	0.77	2.07	0	1.59	0.49	0.75	5.84	4.47	3.43	2.94
ENSP00000367550	3.57	2.02	3.52	3.14	0	0	0	0.69	1.25	0	1.93	1.07	0.48	0.65	0.68	0	4.61	2.59	5.59	5.03	0.84	2.47	2.34	0.75	0	0	0	0	0.96	2.7	2.7	0.78	1.48	0.95	0.77	2.07	0	1.59	0.49	0.75	5.84	4.47	3.43	2.94
ENSP00000367557	2.63	2.61	1.65	2.05	0	0	0	0	0	0	0	0	0	0	0	0	0	0	0	0	NA	NA	NA	NA	NA	NA	NA	NA	NA	NA	NA	NA	NA	NA	NA	NA	NA	NA	NA	NA	NA	NA	NA	NA
ENSP00000367615	0	0	0	0.62	0	0.8	0	0	1.02	0.96	1.08	0	0.98	0.9	1.07	0.76	0.91	1.24	1.35	0.69	2.27	2.01	2.95	1.62	0.39	0	0.42	0	4.55	5.07	3.99	3.46	5.81	7.42	5.36	5.34	2.34	1.87	1.84	2.15	7.44	6.29	4.34	5.46
ENSP00000367806	0	0	0	0	0	0	0	0	0	0	0	0	1.19	0.8	1.12	1.81	1	1.4	1.43	1.23	1.26	0.87	1.23	1.42	0	0	0	0	0	0	0	0	1.68	0.91	1.3	1.36	0	0	0	0	2.39	2.29	2.53	2.76
ENSP00000367851	0	0	0	0	0	0	0	0	0	0	0	0	0	0	0	0	0	0	0	0	NA	NA	NA	NA	NA	NA	NA	NA	NA	NA	NA	NA	NA	NA	NA	NA	NA	NA	NA	NA	NA	NA	NA	NA
ENSP00000367872	NA	NA	NA	NA	NA	NA	NA	NA	NA	NA	NA	NA	NA	NA	NA	NA	NA	NA	NA	NA	0	0	0	0	0	0	0	0	0	0	0	0	0	0	0	0	0	0	0	1.78	0	1.03	0	1.23
ENSP00000367969	NA	NA	NA	NA	NA	NA	NA	NA	NA	NA	NA	NA	NA	NA	NA	NA	NA	NA	NA	NA	0	0	0	0	0	0	0	0	0	0	0	0	0	0	0	0	0	0	0	0	0	0	0	0
ENSP00000367992	NA	NA	NA	NA	NA	NA	NA	NA	NA	NA	NA	NA	NA	NA	NA	NA	NA	NA	NA	NA	0	0	0	0	0	0	0	0	0	0	0	0	0	0	0	0	0	0	0	0	0	0	0	0
ENSP00000368072	0	0	0	0	0	0	0	0	0	0	0	0	0	0	0	0	0	0	0	0	NA	NA	NA	NA	NA	NA	NA	NA	NA	NA	NA	NA	NA	NA	NA	NA	NA	NA	NA	NA	NA	NA	NA	NA
ENSP00000368100	0	0	0	0	0	0	0	0	0	0	0	0	0	0	0	0	0	0	0	0	NA	NA	NA	NA	NA	NA	NA	NA	NA	NA	NA	NA	NA	NA	NA	NA	NA	NA	NA	NA	NA	NA	NA	NA
ENSP00000368129	4.34	3.45	3.45	3.88	0	0	0	0	1.43	1.04	1.56	1.43	0	0	0	0	0	0	0	0	0	0	0	0	0	0	0	0	0	0	0	0	0	0	0	0	0	0	0	0	0	0	0	0
ENSP00000368209	0	0	0	0	0	0	0	0	0	0	0	0	0	0	0	0	0	0	0	0	NA	NA	NA	NA	NA	NA	NA	NA	NA	NA	NA	NA	NA	NA	NA	NA	NA	NA	NA	NA	NA	NA	NA	NA
ENSP00000368219	0	0	0	0	0	0	0	0	0	0	0	0	0	0	0	0	0	0	0	0	NA	NA	NA	NA	NA	NA	NA	NA	NA	NA	NA	NA	NA	NA	NA	NA	NA	NA	NA	NA	NA	NA	NA	NA
ENSP00000368222	0	0	0	0	0	0	0	0	0	0	0	0	0	0	0	0	0	0	0	0	NA	NA	NA	NA	NA	NA	NA	NA	NA	NA	NA	NA	NA	NA	NA	NA	NA	NA	NA	NA	NA	NA	NA	NA
ENSP00000368270	1.74	1.28	1.27	1.45	3.62	2.56	0.38	2.15	0.99	0.68	0.54	1.39	3.54	2.3	3.16	6.63	7.51	5.82	7.32	6.33	1.83	1.51	1.34	1.39	0	0.77	0.47	0.51	0	0	0	0	0	0	0	0	0	0	0	0	1.21	1.23	0.63	0.71
ENSP00000368350	0	0	0	0	0	0	0	0	0	0	0	0	0	0	0	0	0	0	0	0	0	0	0	0	0	0	0	0	0	0	0	0	0	0	0	0	0	0	0	0	0	0	0	0
ENSP00000368390	NA	NA	NA	NA	NA	NA	NA	NA	NA	NA	NA	NA	NA	NA	NA	NA	NA	NA	NA	NA	0	0	0	0	0	0	0	0	0	0	0	0	0	0	0	0	0	0	0	0	0	0	0	0
ENSP00000368391	NA	NA	NA	NA	NA	NA	NA	NA	NA	NA	NA	NA	NA	NA	NA	NA	NA	NA	NA	NA	0	0	0	0	0	0	0	0	0	0	0	0	0	0	0	0	0	0	0	0	0	0	0	0
ENSP00000368438	0	0	0	0	0	0	0	0	0	0	0	0	0	0	0	0	0	0	0	0	NA	NA	NA	NA	NA	NA	NA	NA	NA	NA	NA	NA	NA	NA	NA	NA	NA	NA	NA	NA	NA	NA	NA	NA
ENSP00000368458	0	0	0	0	0	0	0	0	0	0	0	0	0	0	0	0	0	0	0	0	NA	NA	NA	NA	NA	NA	NA	NA	NA	NA	NA	NA	NA	NA	NA	NA	NA	NA	NA	NA	NA	NA	NA	NA
ENSP00000368563	1.59	1.06	0.99	1.22	0	0	0	0	1.34	1.09	1.25	1.5	0	0	0	0	0	0	0	0	NA	NA	NA	NA	NA	NA	NA	NA	NA	NA	NA	NA	NA	NA	NA	NA	NA	NA	NA	NA	NA	NA	NA	NA
ENSP00000368646	0	0	0	0	0	0	0	0	0	0	0	0	1.66	1.47	1.58	2.22	7.85	10.41	9.16	9.53	0.96	2.38	2.13	2.34	0	0	0	0	2.17	2.56	2.43	3.23	0	1.16	1.13	1.42	0.97	1.25	0.89	2.54	1.89	3.62	3.59	3.68
ENSP00000368722	1.5	0.89	1.48	0.97	2.97	3.31	4.08	3.62	0.78	1.94	0.9	0.77	0	0	0	0	1.95	0.88	1.49	0.98	7.4	8.5	8	8.03	5.68	4.14	4.17	5.15	4.57	4.28	3.69	4.47	2	4.5	6.97	4.86	2.45	0	2.7	1.66	9.1	9.45	10.14	9.91
ENSP00000368763	2.47	2.54	2.21	2.26	0	0	0	0	0	0	0	0	1.87	0	1.9	1.31	4.26	2.2	2.22	2.87	0	0	0	0	0	0	0	0	0	0	0	0	0	0	0	0	0	0	0	0	0	0	0	0
ENSP00000368865	0	0	0	0	0	0	0	0	0	0	0	0	0	0	0	0	0	0	0	0	0	0	0	0	0	0	0	0	0	0	0	0	0	0	0	0	0	0	0	0	0	0	0	0
ENSP00000368884	0	0	0	0	0	0	0	0	0	0	0	0	0	0	0	0	0	0	0	0	0	0	0	0	0	0	0	0	0	0	0	0	0	0	0	0	0	0	0	0	0	0	0	0
ENSP00000368952	NA	NA	NA	NA	NA	NA	NA	NA	NA	NA	NA	NA	NA	NA	NA	NA	NA	NA	NA	NA	0.56	0.48	0.58	0.59	0	0	0	0	0	0	0	0	0	0	0	0	0	0	0	0	0.49	0.74	0.62	0.83
ENSP00000369019	0	0	0	0	0	0	0	0	0	0	0	0	0	0	0	0	0	0	0	0	0	0	0	0	0	0	0	0	0	1.13	1.23	1.23	0	3.17	1.53	3.17	0.81	1.29	2.86	3.31	1.24	1.57	0.9	3.05
ENSP00000369020	0	0	0	0	0	0	0	0	0	0	0	0	0	0	0	0	0	0	0	0	0	0	0	0	0	0	0	0	0	1.13	1.23	1.23	0	3.17	1.53	3.17	0.81	1.29	2.86	3.31	1.24	1.57	0.9	3.05
ENSP00000369039	0	0	0	0	0	0	0	0	0	0	0	0	0	0	0	0	0	0	0	0	0	0	0	0	0	0	0	0	0	0	0	0	0	1.57	1.53	1.31	0	0	1.4	1.7	1.24	0	0.9	1.53
ENSP00000369042	0	0	0	0	0	0	0	0	0	0	0	0	0	0	0	0	0	0	0	0	NA	NA	NA	NA	NA	NA	NA	NA	NA	NA	NA	NA	NA	NA	NA	NA	NA	NA	NA	NA	NA	NA	NA	NA
ENSP00000369049	0	0	0	0	0	0	0	0	0	0	0	0	0	0	0	0	0	0	0	0	0	0	0	0	0	0	0	0	0	1.13	1.23	1.23	0	3.17	1.53	3.17	0.81	1.29	2.86	3.31	1.24	1.57	0.9	3.05
ENSP00000369127	0	0	0	0	0	0	0	0	0	0	0	0	0	0	0	0	0	0	0	0	NA	NA	NA	NA	NA	NA	NA	NA	NA	NA	NA	NA	NA	NA	NA	NA	NA	NA	NA	NA	NA	NA	NA	NA
ENSP00000369299	0	0	0	0	0	0	0	0	0	0	0	0	0	0	0	0	0	0	0	0	NA	NA	NA	NA	NA	NA	NA	NA	NA	NA	NA	NA	NA	NA	NA	NA	NA	NA	NA	NA	NA	NA	NA	NA
ENSP00000369314	0	0	0	0	0	0	0	0	0	0	0	0	0	0	0	0	0	0	0	0	0	0	0	0	0	0	0	0	0	0	0	0	0	0	0	0	0	0	0	0	0	0	0	0
ENSP00000369315	0.51	0.54	0.54	0.55	5.18	4.39	4.23	4.11	0.86	0	0.33	0	2.8	1.94	0.89	3.11	9.42	5.87	9.92	8.4	1.01	2.36	1.97	1.95	1.32	0	0	0	0	0	0	0	0	0	1.47	0	0.86	0	0.68	0.84	4.5	4.34	5.21	4.67
ENSP00000369317	6.52	10.71	9.13	6.62	0	0	0	0	16.51	8.1	4.05	7.63	0.66	2.9	3	2.98	17.8	7.28	9.76	10.22	2.07	1.57	0.83	6.05	2.35	1.18	1.73	2.14	0.64	2	2.15	5.38	3.91	1.99	2.07	2.49	2.65	4	3.77	1.98	4.13	3.44	3.12	4.21
ENSP00000369340	NA	NA	NA	NA	NA	NA	NA	NA	NA	NA	NA	NA	NA	NA	NA	NA	NA	NA	NA	NA	1.09	0.88	0.92	1.46	0.76	0	0	0	1.56	1.21	1.08	1.04	0	0	1.5	0	0	0	0	0	1.85	2.84	1.88	2.32
ENSP00000369349	0	0	0	0	0	0	0	0	1.12	0.18	0	0	0	0	0	0	0	0	0	0	NA	NA	NA	NA	NA	NA	NA	NA	NA	NA	NA	NA	NA	NA	NA	NA	NA	NA	NA	NA	NA	NA	NA	NA
ENSP00000369364	0	0	0	0	0	0	0	0	0	0	0	0	0	0	0	0	0	0	0	0	NA	NA	NA	NA	NA	NA	NA	NA	NA	NA	NA	NA	NA	NA	NA	NA	NA	NA	NA	NA	NA	NA	NA	NA
ENSP00000369390	0.64	0.86	0.72	0.82	0	0	0	0	0.5	0.31	0.46	0.6	0	0	0	0	0	0	0	0	NA	NA	NA	NA	NA	NA	NA	NA	NA	NA	NA	NA	NA	NA	NA	NA	NA	NA	NA	NA	NA	NA	NA	NA
ENSP00000369424	0	0	0	0	0	0	0	0	0	0	0	0	0	0	0	0	0	0	0	0	1.25	0.95	1.16	1.17	0	0	0	0	0	0	0	0	0	0	0	0	0	0	0	0	0	0	0	0
ENSP00000369427	0	0	0	0	0	0	0	0	0	0	0	0	0	0	0	0	0	0	0	0	1.25	0.95	1.16	1.17	0	0	0	0	0	0	0	0	0	0	0	0	0	0	0	0	0	0	0	0
ENSP00000369470	0	0	0	0	0	0	0	0	0	0	0	0	0	0	0	0	1.12	1.64	1.05	1.25	1.07	1.29	1.08	0.89	0.81	0.9	1.04	1.36	1.41	0.9	1.19	1.18	0	0	0	0	1	0	0.84	1.32	0.72	0.84	1.05	1.45
ENSP00000369475	5.2	5.17	4.34	4.92	1.92	1.94	2.28	2.27	7.01	5.65	6.25	6.02	2.89	2.94	2.08	3.21	4.56	6.71	4.88	6.59	2.64	2.54	2.41	1.77	2.1	2.15	2.15	1.36	2.64	2.59	2.32	2.45	1.52	1.46	0	0.87	3.83	1.36	1.91	2.4	2.92	3.21	4.19	4.94
ENSP00000369528	5.2	5.17	4.34	4.92	1.92	1.94	2.28	2.27	7.01	5.65	6.25	6.02	2.89	2.94	2.08	3.21	4.56	6.71	4.88	6.59	1.56	1.25	1.33	0.88	1.3	1.25	1.11	0	1.23	1.7	1.14	1.27	1.52	1.46	0	0.87	2.83	1.36	1.08	1.07	2.2	2.37	3.15	3.49
ENSP00000369538	5.2	5.17	4.34	4.92	1.92	1.94	2.28	2.27	7.01	5.65	6.25	6.02	2.89	2.94	2.08	3.21	4.56	6.71	4.88	6.59	2.64	2.54	2.41	1.77	2.1	2.15	2.15	1.36	2.64	2.59	2.32	2.45	1.52	1.46	0	0.87	3.83	1.36	1.91	2.4	2.92	3.21	4.19	4.94
ENSP00000369586	0	0	0	0	3.48	3.81	2.41	2.04	0	0	0	0	8.27	7.72	4.26	11.35	19.5	32.42	22.6	40.09	0.78	0.26	0.62	0.24	1.31	0.12	0.12	0.14	0.46	0	1.42	0.79	0.57	0.76	1.13	2.01	2.12	1.05	1.06	0.94	21.09	27.7	21.61	16.42
ENSP00000369594	0	0	0	0	0	0	0	0	0	0	0	0	0	0	0	0	0	0	0	0	NA	NA	NA	NA	NA	NA	NA	NA	NA	NA	NA	NA	NA	NA	NA	NA	NA	NA	NA	NA	NA	NA	NA	NA
ENSP00000369602	0	0	0	0	3.48	3.81	2.41	2.04	0	0	0	0	8.27	7.72	4.26	11.35	19.5	32.42	22.6	40.09	0.78	0.26	0.62	0.24	1.31	0.12	0.12	0.14	0.46	0	1.42	0.79	0.57	0.76	1.13	2.01	2.12	1.05	1.06	0.94	21.09	27.7	21.61	16.42
ENSP00000369609	0	0	0	0	3.48	3.81	2.41	2.04	0	0	0	0	8.27	7.72	4.26	11.35	19.5	32.42	22.6	40.09	0.78	0.26	0.62	0.24	1.31	0.12	0.12	0.14	0.46	0	1.42	0.79	0.57	0.76	1.13	2.01	2.12	1.05	1.06	0.94	21.09	27.7	21.61	16.42
ENSP00000369654	0.26	0	0	0	3.48	3.81	2.41	2.42	0	0	0	0	8.27	8.39	4.26	11.35	21.54	36.84	24.22	47.57	0.78	0.26	0.62	0.24	1.31	0.12	0.12	0.14	0.46	0	1.42	0.79	0.57	0.76	1.13	2.01	2.12	1.05	1.67	0.94	23.18	29.88	23.87	17.21
ENSP00000369671	0.58	0	0.17	0	3.61	3.81	2.41	2.04	0.76	0.05	0	0	8.27	8.14	4.26	11.35	27.7	48.58	30.28	60.09	2.03	0.26	0.62	1.61	1.91	0.12	0.12	1.93	0.8	0	1.42	0.79	2.96	0.76	1.13	2.01	5.57	1.53	3.69	2.33	36.91	47.77	42.89	30.68
ENSP00000369703	10.52	8.36	9.97	9.78	6.89	6.24	2.68	0.9	2.24	2.48	2.09	2.63	1.03	0.63	0.85	1.04	22.44	24.41	20.35	21.54	7.82	7.98	7.83	7.67	3.28	4.42	2.61	1	5.91	8.54	5.87	3.01	5.85	3.92	1.48	5.28	8.2	7.58	7.63	7.05	15.54	16.98	11.29	14.24
ENSP00000369741	NA	NA	NA	NA	NA	NA	NA	NA	NA	NA	NA	NA	NA	NA	NA	NA	NA	NA	NA	NA	0.63	0.74	0.83	0.84	0	0	0	0	1.03	0.59	0.79	0.71	0	0	1.18	0	0.8	0	0.62	0.54	0.72	0	0.66	0
ENSP00000369743	0.88	1.29	1.21	1.15	0	0	0	0	5.1	3.74	7.17	5.75	0	0	0	0	0	0	0	0	0	0	0	0	0	0	0	0	0	0	0	0	0	0	0	0	0	0	0	0	0	0	0	0
ENSP00000369745	0.88	1.29	1.21	1.15	0	0	0	0	5.1	3.74	7.17	5.75	0	0	0	0	0	0	0	0	0	0	0	0	0	0	0	0	0	0	0	0	0	0	0	0	0	0	0	0	0	0	0	0
ENSP00000369756	NA	NA	NA	NA	NA	NA	NA	NA	NA	NA	NA	NA	NA	NA	NA	NA	NA	NA	NA	NA	0	0	0	0	0	0	0	0	0	0	0	0	0	0	0	0	0	0	0	0	0	0	0	0
ENSP00000369757	0.88	1.29	1.21	1.15	0	0	0	0	5.1	3.74	7.17	5.75	0	0	0	0	0	0	0	0	0.63	0.74	0.83	0.84	0	0	0	0	1.03	0.59	0.79	0.71	0	0	1.18	0	0.8	0	0.62	0.54	0.72	0	0.66	0
ENSP00000369768	0.84	1.72	0.51	0.83	0	0	0	0	0	0	0	0	0	0	0	0	0	0	0	0	NA	NA	NA	NA	NA	NA	NA	NA	NA	NA	NA	NA	NA	NA	NA	NA	NA	NA	NA	NA	NA	NA	NA	NA
ENSP00000369769	0.84	1.72	0.51	0.83	0	0	0	0	0	0	0	0	0	0	0	0	0	0	0	0	NA	NA	NA	NA	NA	NA	NA	NA	NA	NA	NA	NA	NA	NA	NA	NA	NA	NA	NA	NA	NA	NA	NA	NA
ENSP00000369784	NA	NA	NA	NA	NA	NA	NA	NA	NA	NA	NA	NA	NA	NA	NA	NA	NA	NA	NA	NA	0	0	0	0	0	0	0.66	0	0	0	0	0	0	0	0	0	0	0	0	0	1.01	0	0.71	0.78
ENSP00000369881	0	0	0	0	0	0	0	0	0	0	0	0	0	0	0	0	0	0	0	0	NA	NA	NA	NA	NA	NA	NA	NA	NA	NA	NA	NA	NA	NA	NA	NA	NA	NA	NA	NA	NA	NA	NA	NA
ENSP00000369891	1.34	1.23	1.15	1.06	0	0	0	0	0	0	0	0	2.54	2.09	2.67	2.26	1.09	1.14	0.66	1.25	0	0	0	0	0	0	0	0	0	0	0	0	0	0	0	0	0	0	0	0	1.07	0	0	1.31
ENSP00000369896	1.34	1.23	1.15	1.06	0	0	0	0	0	0	0	0	2.54	2.09	2.67	2.26	1.09	1.14	0.66	1.25	0	0	0	0	0	0	0	0	0	0	0	0	0	0	0	0	0	0	0	0	1.07	0	0	1.31
ENSP00000369901	1.34	1.23	1.15	1.06	0	0	0	0	0	0	0	0	2.54	2.09	2.67	2.26	1.09	1.14	0.66	1.25	0	0	0	0	0	0	0	0	0	0	0	0	0	0	0	0	0	0	0	0	1.07	0	0	1.31
ENSP00000369904	0	0	0	0	0	0	0	0	0	0	0	0	2.33	3.07	0.85	1.98	6.53	4.54	6.16	5.66	NA	NA	NA	NA	NA	NA	NA	NA	NA	NA	NA	NA	NA	NA	NA	NA	NA	NA	NA	NA	NA	NA	NA	NA
ENSP00000369912	1.34	1.23	1.15	1.06	0	0	0	0	0	0	0	0	2.54	2.09	2.67	2.26	1.09	1.14	0.66	1.25	0	0	0	0	0	0	0	0	0	0	0	0	0	0	0	0	0	0	0	0	1.07	0	0	1.31
ENSP00000369915	0.58	0	0	0	0	0	0	0	0.65	0	1.23	0	0	0	0	0	0	0	0	0	0	0	0	0	0	0	0	0	0	0	0	0	0	0	0	0	0	0	0	0	0	0	0	0
ENSP00000369919	1.34	1.23	1.15	1.06	0	0	0	0	0	0	0	0	2.54	2.09	2.67	2.26	1.09	1.14	0.66	1.25	0	0	0	0	0	0	0	0	0	0	0	0	0	0	0	0	0	0	0	0	1.07	0	0	1.31
ENSP00000370023	0	0	0	0	0	0	0	0	0	0	0	0	0	0	0	0	0	0	0	0	2.8	2.2	2.5	2.5	0	0	0	0	0	0	0	0	0	1.07	1.34	1.31	1.38	1.65	2.63	0.87	3.59	3.49	3.62	4.19
ENSP00000370074	1.04	0.57	1.27	1.93	2.8	2.65	2.64	2.31	2	1.43	2.23	0.75	1.99	2.7	1.81	1.9	0	0	0	0	2.49	3.63	1.13	1.26	0	0	0	0	1.53	1.12	1.2	0	0	0	0	0	3.26	0	3.45	2.79	1.7	0	0.91	1.5
ENSP00000370115	0	0	0	0	13.81	13.67	13.41	11.16	0	0	0	0	4.51	3.11	1.71	3.39	4.52	2.45	5.65	1.95	8.14	10.91	8.77	9.69	5.27	5.22	6.7	5.81	0.95	1.28	0	1.02	0	2.55	0	0	4	3.24	2.35	1.49	8.7	8.41	7.25	8.21
ENSP00000370258	1.11	1.03	0.89	1.31	0	0	0	0	0	0	0	0	0	0	0	0	0	0	0	0	NA	NA	NA	NA	NA	NA	NA	NA	NA	NA	NA	NA	NA	NA	NA	NA	NA	NA	NA	NA	NA	NA	NA	NA
ENSP00000370388	1.13	0.98	1.83	2.02	0	0	0	0	0	0	0	0	0	0	0	0	0	0	0	0	0.94	0.71	0.86	0.77	0	0	0	0	0	0	0	0	0	0	0	0	0	0	0	0	0.68	1.13	0.68	0.66
ENSP00000370406	0	0	0	0	0	0	0	0	0	0	0	0	2.58	2.71	2.26	2.67	0	0	0	0	NA	NA	NA	NA	NA	NA	NA	NA	NA	NA	NA	NA	NA	NA	NA	NA	NA	NA	NA	NA	NA	NA	NA	NA
ENSP00000370462	NA	NA	NA	NA	NA	NA	NA	NA	NA	NA	NA	NA	NA	NA	NA	NA	NA	NA	NA	NA	0	0	0	0	0	0	0	0	0	0	0	0	0	0	0	0	0	0	0	0	0	0	0	0
ENSP00000370465	NA	NA	NA	NA	NA	NA	NA	NA	NA	NA	NA	NA	NA	NA	NA	NA	NA	NA	NA	NA	1.03	0.86	0.99	1.18	0	0	0	0	1.18	1.09	1.44	0.98	0	0	0	0	0	0	0	0	0.86	1.39	0.87	1.08
ENSP00000370516	1.23	1.41	1.41	1.31	17.06	14.88	18.71	19.79	0	0	0	0	19.27	25.33	16.63	14.31	20.47	20.68	23.83	20.54	7.71	5.37	8.52	4.93	15.91	14.67	12.14	13	15.03	14.47	14.32	11.95	16.99	12.32	10.86	12.22	10.36	11.65	9.17	9.07	25.44	23.47	26.77	26.34
ENSP00000370517	NA	NA	NA	NA	NA	NA	NA	NA	NA	NA	NA	NA	NA	NA	NA	NA	NA	NA	NA	NA	1.03	0.86	0.99	1.18	0	0	0	0	1.18	1.09	1.44	0.98	0	0	0	0	0	0	0	0	0.86	1.39	0.87	1.08
ENSP00000370569	0	0	0	0	0	0	0	0	0	0	0	0	0	0	0	0	0	0	0	0	NA	NA	NA	NA	NA	NA	NA	NA	NA	NA	NA	NA	NA	NA	NA	NA	NA	NA	NA	NA	NA	NA	NA	NA
ENSP00000370574	0	0	0	0	0	0	0	0	0	0	0	0	0	0	0	0	0	0	0	0	NA	NA	NA	NA	NA	NA	NA	NA	NA	NA	NA	NA	NA	NA	NA	NA	NA	NA	NA	NA	NA	NA	NA	NA
ENSP00000370589	0	0	0	0	0	0	0	0	0	0	0	0	0	0	0	0	0	0	0	0	0	0	0	0	0	0	0	0	0	0	0	0	0	0	0	0	0	0	0	0	0	0	0	0
ENSP00000370724	1.38	2.01	1.57	1.62	0	0	0	0	0	0	0	0	0	0	0	0	0	0	0	0	1.01	0.97	1.08	0.86	1.05	0.73	1.29	0.58	0	0.74	0.83	1.08	0	0	0	0	1.32	0.82	0.93	1.21	0.96	1.05	0.86	0.93
ENSP00000370745	0	0	0	0	0	0	0	0	0	0	0	0	0	0	0	0	0	0	0	0	NA	NA	NA	NA	NA	NA	NA	NA	NA	NA	NA	NA	NA	NA	NA	NA	NA	NA	NA	NA	NA	NA	NA	NA
ENSP00000370808	2.42	1.19	2.95	2.27	1.24	1.35	0	1.61	0	0	0	0	2.41	2.18	2.36	2.47	5.05	5.23	4.65	4.5	4.7	4.71	4.73	6.34	2.09	1.53	2.52	1.77	10.54	9.05	7.81	9.07	3.87	4.71	5.38	4.18	5.71	2.4	5.66	3.79	11.82	8.96	7.74	11.1
ENSP00000371024	9.66	10.07	9.2	9.34	0.87	0	0	0	2.73	3.21	1.77	3.09	2.02	2.02	1.85	2.26	1.1	0	1.48	0.79	1.39	1.38	2.21	1.01	0.79	0.77	0.57	0.6	2.57	2.85	1.28	0.97	1.56	0.75	0.94	0	1.2	2.24	0.63	0.48	1.28	2.62	1.13	3.69
ENSP00000371046	3.32	4.57	3.82	3.55	2.2	1.98	2.36	2.04	4.17	3.87	4.3	4.09	1.33	1.18	1.93	1.46	3.81	3.47	4.49	3.61	4.06	5.74	3.75	3.63	0.96	0	1.39	0	6.49	5.71	4.83	5.11	3.99	2.74	1.85	2.66	4.66	4.29	3.83	4.17	4.3	4.51	3.4	4.28
ENSP00000371074	1.16	1.96	1.67	1.68	0	0	0	0	2.71	1.27	2.09	2.06	0	0	0	0	0	0	0	0	NA	NA	NA	NA	NA	NA	NA	NA	NA	NA	NA	NA	NA	NA	NA	NA	NA	NA	NA	NA	NA	NA	NA	NA
ENSP00000371099	2.36	1.19	2.54	2.41	0	0	0	0	0	2.84	1.17	1.21	0	0	0	0	0	0	0	0	0	0	0	0	0	0	0	0	0	0	0	0	0	0	0	0	0	0	0	0	0	1.37	0	0
ENSP00000371134	1.99	5.54	4.2	5.07	0	0.91	1.64	0	0.92	1.11	1.06	1.32	0	0	0	0	0	0	0	0	1.42	2.21	2.27	2.03	1.02	1.36	1.32	0	0	0	0	0	0	0	0	0	0	0	0	0	1.65	0	0	0
ENSP00000371138	1.99	5.54	4.2	5.07	0	0.91	1.64	0	0.92	1.11	1.06	1.32	0	0	0	0	0	0	0	0	1.42	2.21	2.27	2.03	1.02	1.36	1.32	0	0	0	0	0	0	0	0	0	0	0	0	0	1.65	0	0	0
ENSP00000371143	1.99	5.54	4.2	5.07	0	0.91	1.64	0	0.92	1.11	1.06	1.32	0	0	0	0	0	0	0	0	1.42	2.21	2.27	2.03	1.02	1.36	1.32	0	0	0	0	0	0	0	0	0	0	0	0	0	1.65	0	0	0
ENSP00000371152	0	0	0	0	0	0	0	0	0	0	0	0	1.5	1.08	1.29	0	1.49	2.32	1.39	1.12	NA	NA	NA	NA	NA	NA	NA	NA	NA	NA	NA	NA	NA	NA	NA	NA	NA	NA	NA	NA	NA	NA	NA	NA
ENSP00000371184	1.18	0.88	0.9	0.98	1.08	0.96	1.3	1.31	2.06	2.31	2.38	2.61	2.51	2.15	2.56	2.71	3.43	2.84	3.59	2.91	NA	NA	NA	NA	NA	NA	NA	NA	NA	NA	NA	NA	NA	NA	NA	NA	NA	NA	NA	NA	NA	NA	NA	NA
ENSP00000371193	NA	NA	NA	NA	NA	NA	NA	NA	NA	NA	NA	NA	NA	NA	NA	NA	NA	NA	NA	NA	0	0	0	0	0	0	0	0	0	0	0	0	0	0	0	0	0	0	0	0	0	0	0	0
ENSP00000371194	0	0	0	0	0.79	0	0	0	0	0	3.07	1.51	0	0	0	0	0	1.18	0	1.32	0	0	0	0	0	0	0	0	0	0	0	0	0	1.25	0	0	0	0	0	0	0	0	1.48	0
ENSP00000371267	3.91	2.05	3.02	4.29	9.28	9.26	6.56	5.64	2.22	2.89	1.71	2.39	3.07	3.36	2.63	3.18	5.04	4.59	5.34	4.81	4.16	3.78	4.86	3.33	2.09	1.87	2.2	2.12	1.74	3.78	3.11	2.95	2.02	5.22	5.71	2.25	5.19	3.14	5.65	4.99	4.94	6.15	5.87	4.54
ENSP00000371310	NA	NA	NA	NA	NA	NA	NA	NA	NA	NA	NA	NA	NA	NA	NA	NA	NA	NA	NA	NA	0	0	0	1.51	0	0	0	0	0	0	0	0	0	0	0	0	0	0	0	0	0	0	0	0
ENSP00000371393	0.78	0.92	0.93	0.65	0	0	0	0	1.73	1.82	2	2.15	0	0	0	0	0	0	0	0	0	0	0	0	0	0	0	0	1.22	1.54	0.99	1.06	0	0	0	0	2.34	1.29	2.43	3	2.25	2.78	2.38	2.22
ENSP00000371413	0	0	0	0	0	0	0	0	0	0	0	0	0	0	0	0	0	0	0	0	NA	NA	NA	NA	NA	NA	NA	NA	NA	NA	NA	NA	NA	NA	NA	NA	NA	NA	NA	NA	NA	NA	NA	NA
ENSP00000371766	NA	NA	NA	NA	NA	NA	NA	NA	NA	NA	NA	NA	NA	NA	NA	NA	NA	NA	NA	NA	0	0	0	0	0	0	0	0	0	0	0	0	0	0	0	0	0	0	0	0	0	0	0	0
ENSP00000371767	0	0	1.27	0	0	0	0	0	0	0	0	0	0	0	0	0	0	0	0	0	NA	NA	NA	NA	NA	NA	NA	NA	NA	NA	NA	NA	NA	NA	NA	NA	NA	NA	NA	NA	NA	NA	NA	NA
ENSP00000371768	NA	NA	NA	NA	NA	NA	NA	NA	NA	NA	NA	NA	NA	NA	NA	NA	NA	NA	NA	NA	0	0	0	0	0	0	0	0	0	0	0	0	0	0	0	0	0	0	0	0	0	0	0	0
ENSP00000371889	0	0	0	0	0	0	0	0	0	0	0	0	0	0	0	0	0	0	0	0	1.03	1.03	1.23	1.24	1.25	1.26	0.8	0.77	1.06	0.86	1.36	1.42	1.66	1.02	0.83	1.1	1.13	0	1.28	0.96	1.09	1.53	1.52	1.93
ENSP00000371890	0	0	0	0	0	0	0	0	0	0	0	0	0	0	0	1.25	2.77	2.1	2.21	0.97	1.03	1.03	1.23	1.24	1.25	1.26	1.82	1.73	1.06	0.86	1.36	1.42	1.66	1.02	2.16	1.1	1.13	0	1.28	0.96	2.69	2.15	4.58	4.07
ENSP00000372126	1.58	0.65	2.55	0.81	30.04	28.59	32.43	38.6	0	0	0	0	1.21	1.41	0.13	0.8	1.35	0.38	2.28	0.44	5.74	4.09	5.82	3.84	29.84	26.67	38.52	31.84	1	0	1.05	0.59	3.38	0.75	1.09	0.39	1.64	0	0.39	0	8.78	4.84	3.98	2.24
ENSP00000372136	1.58	0.65	2.55	0.81	30.04	28.59	32.43	38.6	0	0	0	0	1.21	1.41	0.13	0.8	1.35	0.38	2.28	0.44	5.74	4.09	5.82	3.84	29.84	26.67	38.52	31.84	1	0	1.05	0.59	3.38	0.75	1.09	0.39	1.64	0	0.39	0	8.78	4.84	3.98	2.24
ENSP00000372139	1.58	0.65	2.55	0.81	30.04	28.59	32.43	38.6	0	0	0	0	1.21	1.41	0.13	0.8	1.35	0.38	2.28	0.44	5.74	4.09	5.82	3.84	29.84	26.67	38.52	31.84	1	0	1.05	0.59	3.38	0.75	1.09	0.39	1.64	0	0.39	0	8.78	4.84	3.98	2.24
ENSP00000372155	0	0	0	0	0	0.76	0	0	0	0	0	0	1.1	0	1.32	0	0	0	0	0	2.13	2.07	1.86	1.46	0	0	0	0	3.33	3.53	3.07	3.78	2.75	1.84	1.81	2.84	2.42	2.32	2.22	2.48	3.46	3.69	3.24	2.99
ENSP00000372384	1.03	1.2	1.15	1.13	0	0	0	0	0.69	0.67	1.02	0.71	0	0	0	0	0	0	0	0	2.26	2.23	2.26	2.5	0	0	0	0	2.26	2.7	2.51	2.07	0	0	0	0	0	0	0	0	2.38	2.35	2.14	2.61
ENSP00000372595	1.04	1.4	0.93	1.14	0	0	0	0	0	1.09	1.25	1.43	1.05	0	1.11	1.64	0	0	0	0	0	1.15	1.16	1.05	0	0	0	0	1.49	0	2.98	2.59	0	1.27	1.57	0.94	3.93	1.58	3.04	3.59	0.91	0	1.23	1.37
ENSP00000372694	0	1.29	0	1.13	0	0	0	0	0	0	0	0	0	0	0	0	0	0	0	0	0	0	0	0	0	0	0	0	0	0	0	0	0	0	0	0	0	0	0	0	0	0	0	0
ENSP00000372721	1.04	1.4	0.93	1.14	0	0	0	0	0	1.09	1.25	1.43	1.05	0	1.11	1.64	0	0	0	0	0	1.15	1.16	1.05	0	0	0	0	1.49	0	2.98	2.59	0	1.27	1.57	0.94	3.93	1.58	3.04	3.59	0.91	0	1.23	1.37
ENSP00000372723	1.33	1.21	0.76	1.26	0	0	0	0	0	0	1.37	1.59	0	0	0	0	0	0	0	0	NA	NA	NA	NA	NA	NA	NA	NA	NA	NA	NA	NA	NA	NA	NA	NA	NA	NA	NA	NA	NA	NA	NA	NA
ENSP00000372725	1.33	1.21	0.76	1.26	0	0	0	0	0	0	1.37	1.59	0	0	0	0	0	0	0	0	NA	NA	NA	NA	NA	NA	NA	NA	NA	NA	NA	NA	NA	NA	NA	NA	NA	NA	NA	NA	NA	NA	NA	NA
ENSP00000372752	0	0	0	0	0	0	0	0	0	0	0	0	0	0	0	1.48	0	0	0	0	NA	NA	NA	NA	NA	NA	NA	NA	NA	NA	NA	NA	NA	NA	NA	NA	NA	NA	NA	NA	NA	NA	NA	NA
ENSP00000372756	0	0	0	0	0	0	0	0	0	0	0	0	0	0	0	1.48	0	0	0	0	NA	NA	NA	NA	NA	NA	NA	NA	NA	NA	NA	NA	NA	NA	NA	NA	NA	NA	NA	NA	NA	NA	NA	NA
ENSP00000372813	0.99	0.59	0.54	0.56	0	0	0	0	2.49	2.03	3.31	4.31	0	1.06	0	0	6.46	5.73	6.34	6.04	1.3	0	0	0	0	0	0	0	0	2.14	0	0	0	0	0	0	0	0	1.12	1.23	1.19	1.06	0	2.67
ENSP00000372819	5.39	4.58	4.26	4.17	0	0	0	0	4.78	5.33	5.7	7.44	2.67	3.61	2.51	3.2	13.4	13.26	12.82	11.88	3.21	1.94	1.76	2.01	0.94	0.9	1.13	0.81	1.14	3.75	1.07	1.14	0	2.37	0.78	1.87	1.37	1.1	1.75	2.48	2.14	2.36	2.1	4.91
ENSP00000372880	4.08	1.15	3.24	2.69	9.13	8.03	7.19	6.78	1.2	0	0	1.13	0	0	0	0	0	0	0	0	1.07	2.59	0.85	2.3	2.35	2.45	2.15	2.6	0	1.49	0	0	1.63	0	0	0	1.22	0	0	0	2.49	1.22	1.03	0.95
ENSP00000372881	5.77	6.93	5.21	6.7	9.32	6.38	6.19	5.57	7.76	5.12	9.38	5.61	0	1.56	0	1	1.72	0	0.94	0.84	2.71	3.02	2.09	3.76	3.27	3.85	3.04	3.82	2.01	2.31	2.27	1.94	2.58	3.45	2.32	3.31	0.94	1.1	1.04	1.27	2.58	1.05	3.01	1.25
ENSP00000372883	0	0	0	0	0	0	0	0	0	0	0	0	0	0	0	0	0	0	0	0	NA	NA	NA	NA	NA	NA	NA	NA	NA	NA	NA	NA	NA	NA	NA	NA	NA	NA	NA	NA	NA	NA	NA	NA
ENSP00000372896	2.22	1.1	1.97	2.57	7.39	7.4	6.69	7.47	0	0	0	0	6.71	4.62	8.67	5.19	6.01	6.99	6.57	6.13	2.66	1.96	1.83	2.16	6.34	4.42	6.57	6.39	3.75	4.19	3.01	3.65	3	4.44	2.33	5.1	4.21	3.41	4.62	4.92	8.28	8.79	5.87	6.67
ENSP00000372897	2.22	1.1	1.97	2.57	7.39	7.4	6.69	7.47	0	0	0	0	6.71	4.62	8.67	5.19	6.01	6.99	6.57	6.13	2.66	1.96	1.83	2.16	6.34	4.42	6.57	6.39	3.75	4.19	3.01	3.65	3	4.44	2.33	5.1	4.21	3.41	4.62	4.92	8.28	8.79	5.87	6.67
ENSP00000372965	0	0	0	0	0	0	0	0	0	0	0	0	0	0	0	0	0	0	0	0	1.34	1.09	1.4	1.4	0	0	0	0	0	0	0	0	0	0	0	0	0	0	0	0	2.74	1.15	1.93	2.11
ENSP00000372966	0	0	0	0	0	0	0	0	0	0	0	0	0	0	0	0	0	0	0	0	1.34	1.09	1.4	1.4	0	0	0	0	0	0	0	0	0	0	0	0	0	0	0	0	2.74	1.15	1.93	2.11
ENSP00000372975	0.99	0.59	0.54	0.56	0	0	0	0	2.49	2.03	3.31	4.31	0	1.06	0	0	6.46	5.73	6.34	6.04	1.3	0	0	0	0	0	0	0	0	2.14	0	0	0	0	0	0	0	0	1.12	1.23	1.19	1.06	0	2.67
ENSP00000372979	0.99	0.59	0.54	0.56	0	0	0	0	2.49	2.03	3.31	4.31	0	1.06	0	0	6.46	5.73	6.34	6.04	1.3	0	0	0	0	0	0	0	0	2.14	0	0	0	0	0	0	0	0	1.12	1.23	1.19	1.06	0	2.67
ENSP00000373000	1.42	1.78	2.15	1.91	0	0	0	0	3.05	2.7	3.05	2.35	0	0	0	0	0	0	0	0	2.19	2.35	2.39	2.64	0.98	0	1.91	0.82	5.25	4.04	3.54	3.96	2.4	5.38	4.17	3.57	3.64	3.17	4.98	4.47	5.31	5.37	6.23	6.09
ENSP00000373008	0	0	0	0	0	0	0	0	0	0	0	0	0	0	0	0	0	0	0	0	NA	NA	NA	NA	NA	NA	NA	NA	NA	NA	NA	NA	NA	NA	NA	NA	NA	NA	NA	NA	NA	NA	NA	NA
ENSP00000373058	10.52	8.36	9.97	9.78	10.76	9.04	6	5	2.24	2.48	2.09	2.63	8.69	9.03	9.29	9.14	34.48	34.98	30.47	30.62	10.92	11.91	10.41	11.35	3.28	4.42	2.61	1	6.92	9.93	7.2	4.2	8.73	8.91	4.69	11.01	9.5	9.16	10.01	9.47	19.35	21.46	15.31	17.66
ENSP00000373081	0	0	0	0	0	0	0	0	0	0	0	0	0	0	0	0	0	0	0	0	NA	NA	NA	NA	NA	NA	NA	NA	NA	NA	NA	NA	NA	NA	NA	NA	NA	NA	NA	NA	NA	NA	NA	NA
ENSP00000373082	0	0	0	0	0	0	0	0	0	0	0	0	0	0	0	0	0	0	0	0	NA	NA	NA	NA	NA	NA	NA	NA	NA	NA	NA	NA	NA	NA	NA	NA	NA	NA	NA	NA	NA	NA	NA	NA
ENSP00000373083	NA	NA	NA	NA	NA	NA	NA	NA	NA	NA	NA	NA	NA	NA	NA	NA	NA	NA	NA	NA	0	0	0	0	0	0	0	0	0	0	0	0	0	0	0	0	0	0	0	0	0	0	0	0
ENSP00000373091	4.4	4	3.72	3.61	0	0	0	0	2.28	3.3	2.39	3.13	2.67	2.54	2.51	3.2	6.94	7.53	6.48	5.85	NA	NA	NA	NA	NA	NA	NA	NA	NA	NA	NA	NA	NA	NA	NA	NA	NA	NA	NA	NA	NA	NA	NA	NA
ENSP00000373100	4.41	3.7	2.89	3.22	0.77	1.18	0.7	0.72	5.47	6.01	6.76	7.89	4.82	3.62	3.1	3.82	9.86	8.88	10.36	10.95	1.08	1.07	0.82	0.83	0	0	0	0	1.01	2.97	1.31	1.27	0	0	1.6	0	0	0	0.89	0.96	1.07	1.24	1.92	2.4
ENSP00000373114	4.41	3.7	2.89	3.22	0.77	1.18	0.7	0.72	5.47	6.01	6.76	7.89	4.82	3.62	3.1	3.82	9.86	8.88	10.36	10.95	1.08	1.07	0.82	0.83	0	0	0	0	1.01	2.97	1.31	1.27	0	0	1.6	0	0	0	0.89	0.96	1.07	1.24	1.92	2.4
ENSP00000373121	0	0	0	0	0	0	0	0	0	0	0	0	0	0	0	0	0	0	0	0	NA	NA	NA	NA	NA	NA	NA	NA	NA	NA	NA	NA	NA	NA	NA	NA	NA	NA	NA	NA	NA	NA	NA	NA
ENSP00000373123	0	0	0	0	0	0	0	0	0	0	0	0	0	0	0	0	0	0	0	0	NA	NA	NA	NA	NA	NA	NA	NA	NA	NA	NA	NA	NA	NA	NA	NA	NA	NA	NA	NA	NA	NA	NA	NA
ENSP00000373220	0	0	0	0	0	0	0	0	0	0	0	0	0	0	0	0	0	0	0	0	0	0	0	0	0	0	0	0	0	0	0	0	0	0	0	0	0	0	0	0	0	1.04	0.96	1.06
ENSP00000373243	0	0	0	0	0	0	0	0	0	0	0	0	0	0	0	0	0	0	0	0	NA	NA	NA	NA	NA	NA	NA	NA	NA	NA	NA	NA	NA	NA	NA	NA	NA	NA	NA	NA	NA	NA	NA	NA
[truncated: 4,971 more rows]
