# Supplementary material for: A Cell-Based Systems Biology Assessment of Human Blood to Monitor Immune Responses after Influenza Vaccination
Source: PLoS One. 2015 Feb 23;10(2):e0118528. doi: 10.1371/journal.pone.0118528 (PMC4338067; doi:10.1371/journal.pone.0118528)
Supplement: S5 Dataset — (XLSX) [file pone.0118528.s005.xlsx]

## Sheet: HD31_Strategey2_Proteins_k_del_
Normalized protein expression in human immune cells filtered to remove zero values and contaminating keratins from one subject
normalized pseudospectral counts (NPSC) were calculated in ProteoIQ
0=protein identified but not quantified
Sequence Id	HD31_Mono_d0	HD31_Mono_d1	HD31_Mono_d3	HD31_Mono_d7	HD31_Neut_d0	HD31_Neut_d1	HD31_Neut_d3	HD31_Neut_d7	HD31_B_d0	HD31_B_d1	HD31_B_d3	HD31_B_d7	HD31_T_d0	HD31_T_d1	HD31_T_d3	HD31_T_d7	HD31_NK_d0	HD31_NK_d1	HD31_NK_d3	HD31_NK_d7	HD31_PBMC_d0	HD31_PBMC_d1	HD31_PBMC_d3	HD31_PBMC_d7
ENSP00000000233	0	0	0	0	0	0	0	0	0	0	0	0	0	0	0	0	0	0	0	0	0	0	1.3	0
ENSP00000005587	0	0	0	0	0	0	0	0	0	0	0	0	0	0	0	0	1.29	0	0.73	0.67	0	0	0	0
ENSP00000008938	0	0	0	0	1.22	1.02	1.32	0	0	0	0	0	0	0	0	0	0	0	0	0	0	0	0	0
ENSP00000009530	0	0	0	0	0	0	0	0	1.59	1.14	1.53	1.12	0	0	0	0	0	0	0	0	0	1.02	1.01	1.27
ENSP00000012443	0	0	0	0	0	0	0	0	0	0	0	0	0	0	0	0	1.24	0	1.52	1.27	0	0	0	0
ENSP00000013034	7.64	6.08	7.11	6.27	3.27	3.02	2.27	2.62	5.25	4.33	4.72	7.41	3.17	4.45	3.73	4.18	2.49	1.44	1.86	2.13	3.74	3.54	3.38	2.38
ENSP00000022615	0	0.88	1.27	0.93	0	0	0	0	1.08	2.5	2.28	2.4	0	1.48	0.95	1.6	2.04	1.54	2.53	1.89	2.14	3.44	4.32	5.22
ENSP00000044462	0.9	0.66	1.18	1.16	0	0	0.58	0.84	0.82	0	1.36	0	0	0.99	1.24	0	0	0	0	0	0	0	0	0
ENSP00000084795	2.08	1.98	2.06	2.29	0.48	0	0.42	0.54	2.42	3.01	3.82	3.7	5.38	3.74	4.23	4.04	2.33	2.9	1.67	2.54	1.96	2.14	2.62	4.32
ENSP00000164139	0	1.13	1.2	0	0	0	0	0	0	0	0	0	0	0	0	0	0	0	0	0	0	0	0	0
ENSP00000164247	0	0	0	0	0	0	0	0	0	0	0	0	0	0	0	0	1.32	1.48	0	1.44	1.12	1.27	0	1.29
ENSP00000168216	4.19	3.17	2.87	3.05	0.98	0	0	0.66	3.34	2.82	1.84	2.08	4.59	2.15	1.86	1.82	3.64	2.69	1.56	2.09	4.25	3.16	3.11	2.76
ENSP00000188376	1.29	2.74	2.22	0.88	0	0	0	0	1.76	1.13	1.43	1.05	0	0	1.37	0	1.3	1.34	1.26	1.19	1.37	1.2	2.67	1.2
ENSP00000193403	5.48	4.09	6.11	3.07	8.79	6.31	7.81	5.43	0.87	0.76	0.39	1.54	0	4.04	0	0.9	4.79	7.39	3.83	3.86	11.7	17.59	8.09	7.35
ENSP00000193532	3.58	3.34	1.64	3.01	0	0	0.97	0.52	2.54	2.62	1.18	1.94	0	0	0	1.89	5.3	2.63	2.89	4.93	3.55	1.99	1.35	6.52
ENSP00000196551	0	0	0	0	0	0	0	0	0	0	0	0	0	0	0	0	0	0	1.44	0	0	0	0	0
ENSP00000198765	1	1.25	1.03	1.32	5.39	4.85	4.79	4.39	1.26	1.3	0.93	1.14	2.53	1.45	1.81	2.39	1.01	1.01	1.01	1.28	1.61	2.44	1.83	1.99
ENSP00000202773	2.65	2.11	1.57	2.27	0	0	0	0	1.46	1.75	0.98	1.18	1.66	1.95	5.41	1.56	1.33	0	1.99	2.39	3.42	2.41	2.97	2.07
ENSP00000203407	0.67	0.95	0.85	1.16	0	0	0	0	0.71	1.1	0.81	1.12	0	0	0	0	1.07	0.55	0.93	0.7	0.73	1.04	0.97	0.66
ENSP00000206451	2.13	2.07	1.86	1.46	0	0	0	0	3.33	3.53	3.07	3.78	2.75	1.84	1.81	2.84	2.42	2.32	2.22	2.48	3.46	3.69	3.24	2.99
ENSP00000207437	0.88	0.87	0.71	0.95	0.57	0.91	0.92	0.5	0.84	0.72	0.87	0.77	0	0	0	0	0.73	0	0.74	0.96	1.1	1.15	3.49	0.85
ENSP00000207549	0	0	0	0	0	0	0	0	0	0	0	0	0	0	0	0	0	0	0	0	1.42	0.99	0	0
ENSP00000211372	1.41	1.25	1.23	1.11	0	0	0	0	1.57	1.44	1.3	1.37	1.39	1.19	1.02	1.23	0	0	0	0	1.52	1.38	1.05	1.55
ENSP00000211998	4.5	1.94	2.96	5.36	0.68	2.41	0.47	1.38	0.57	0	0	0	0	0	0	0	0.78	0	1.96	1.14	13.91	23.32	10.53	11.39
ENSP00000215829	1.26	1.27	1.17	1.28	0	0	0	0	1.47	1.31	1.41	1.14	0	0	0	0	0	0	0	0	1.07	1.21	1.63	1.32
ENSP00000215909	7.41	7.54	8.55	8.68	0	0	0	0	0	0.82	0.65	2.03	0	1.28	0	1.27	3.06	2.33	4.24	7.64	6.44	7.71	8.44	8.26
ENSP00000216064	0	0	0	0	0	0	0	0	0	0	0	0	0	0	0	0	0	0	0	0	0	0	1.61	0
ENSP00000216181	8.19	11.1	11.67	12.2	14.67	13.59	11.48	8.92	4.33	3.38	3.44	3.19	8.79	7.96	9.93	4.52	8.53	5.67	7.02	9.05	28.45	27.7	30.31	29.48
ENSP00000216254	1.06	0.73	1	1.03	0	0	0	0	1.47	0	0.82	0	0	0	0	0	1.3	1.67	0	1.28	0	0	0	0
ENSP00000216281	4.92	11.63	8.92	6.7	0	0	1.02	0	4.74	0.97	1.7	1.44	5.8	2.06	4.05	7.1	8.69	5.33	12.02	4.59	9.79	3.99	8.72	7.08
ENSP00000216336	8.37	7.08	9.17	7.88	15.52	11.71	12.83	13.54	0	0	0.98	0	0	0.77	0	0	0	0	0	0	4.32	2.27	2.16	1.98
ENSP00000216392	0	1.13	1.2	0	0	0	0	0	0	0	0	0	0	0	0	0	0	0	0	0	0	0	0	0
ENSP00000216479	0	0	0	0	0	0	0	0	0	0	0	0	1.76	1.15	1.13	1.15	0	0	0	0	0	0	0	0
ENSP00000216714	1.22	0.93	0	1.33	0	0	0	0	0	0	0	0	0	0	0	0	0	0	0	0	1.31	1.07	1.16	1.56
ENSP00000216775	1	1.25	1.03	1.32	3.1	2.23	2.34	2.1	1.26	1.3	0.93	1.14	1.49	0.84	0.77	1.57	1.01	1.01	1.01	1.28	0.88	1.52	0.89	1.14
ENSP00000216802	3.6	2.26	2.6	2.01	1.35	0	0	0	1.55	3.24	2.22	1.22	0	0	0	0	1.32	1.55	3.79	2.43	1.35	2.43	2.27	2.29
ENSP00000216951	2.13	1.98	1.82	2.11	0	0	0	0	1.41	1.13	0.98	0.96	2.86	1.19	2.13	0.95	0	0	2.08	0.63	2.93	2.87	3.04	3.49
ENSP00000216962	0.97	1.87	1.2	0	0	0	0	0	0	1.12	0	0	0	1.45	0	0	0.98	1.43	0.95	0.81	0	0	0	0
ENSP00000217133	5.37	6.17	5.89	6.39	3.04	2.76	2.44	1.46	5.35	8.07	4.79	2.41	2.93	1.92	1.48	3.04	5.67	3.54	3.52	4.65	18.98	27.67	14.9	17.05
ENSP00000217182	5.31	4.78	6.69	8.25	2.2	1.49	1.86	1.33	2.28	2.18	2.85	2.44	2.09	8.03	12.2	5.37	3.02	1.91	6.15	3.62	8.72	9.58	12.34	10.02
ENSP00000217313	0.8	0.83	0.89	0.57	0.68	0	0.58	0.53	0	0	0	0	0	0	0	0	0	0	0	0	2.96	2.66	2.45	1.31
ENSP00000217456	3.06	3.8	1.69	3.06	4.43	5.05	4.99	3.82	0	0	0	0	0	0	0	0	1.4	1.3	1.24	3.25	2.77	1.31	1.96	3.43
ENSP00000217652	3.84	3.69	3.51	1.54	5.68	2.84	3.85	2.67	1.95	1.81	1.6	0.95	4.97	3.23	2.67	3.01	3.57	4.59	3.86	5.25	9.13	12.28	10.21	9.35
ENSP00000218340	1.27	1.42	0	2.55	0	0	0	0	0	0	0	0	0	1.03	0	1.36	0	0	0	0	2.32	2.46	0.66	1
ENSP00000219150	8.49	9.2	9.43	9.34	9.63	9.01	11.3	8.69	10.73	10.68	11.8	9.48	8.43	15.52	10.35	14.24	9.39	5.5	10.89	7.5	17.25	15.55	18.95	21.53
ENSP00000220003	0	0	0	0	0	0	0	0	1.3	1.24	1.35	1.28	0	1.46	1.2	1.19	1.12	1.34	1.19	1.39	2.5	2.55	3.46	2.7
ENSP00000220764	0	0	0	0	0	0	0	0	0	1.07	1.25	1.36	0	0	0	0	1.57	0	0.67	1.08	1.13	1.1	1.21	1.68
ENSP00000220876	1.27	1.24	0.75	1.33	1.09	0.9	1.99	0.66	1.51	0	1.19	1.01	0	0	0	0	0	0	1.32	0.81	0	0	1.17	1.22
ENSP00000221130	1.12	1.11	1.02	0.84	0.74	0.84	0.87	1.04	2.14	1.54	2.07	2.78	0	1.5	1.14	1.3	1.36	1.32	1.3	0.98	3.31	2.06	3.32	3.73
ENSP00000221166	2.5	2.07	2.29	1.33	2.2	1.23	0.77	0.77	1.2	0.66	0.7	0	1.68	2.75	2.58	2.85	0	0	0.67	0.9	4.6	4.97	8	4.38
ENSP00000221363	1.16	1.17	1.21	0	0	0	0	0	0	0	0	0	0	0	0	0	0	0	0	0	0	0	0	0
ENSP00000221418	1.25	1.36	1.07	0.94	0	0	0	0	2.64	2.54	2.94	2.29	2.93	3.12	2.49	2.37	2.42	2.55	2.76	2.51	3.64	2.92	3.28	4.44
ENSP00000221515	0.65	0	0	0	3.24	3.58	3.78	4.04	0	0	0	0	0	0	0	0	0	0	0	0	0.73	0.56	1.35	0.54
ENSP00000222247	0	1.06	1.02	1.35	0	0	0	0	1.1	1.09	0.95	1.45	1.93	1.19	1.22	0.73	1.08	0	1.48	0	0	0	0	0
ENSP00000222286	0.93	0.84	1.03	0.97	2.77	2.64	3.18	2.7	0.82	0.49	1.92	0.59	1.26	0.59	0.62	0.68	1.26	0.43	1.42	0.98	1.87	1.64	1.55	1.63
ENSP00000222553	0	0	0	0	1.14	1.26	1.03	1.31	0	1.21	1.23	0	0	1.25	0	0	0.99	0	0.95	0	1.16	0.68	0	0.89
ENSP00000222690	12.43	9.28	14.52	11.24	21.06	19.43	17.3	18.75	22.65	17.82	23.67	17.51	23.14	15.33	13.7	16.15	14.26	12.76	15.04	11.81	30.12	28.48	35.06	32.76
ENSP00000223321	0.83	0.6	0.93	0.75	0	0	0	0	0	0	0.6	0	0	0	0	0	0	0	0	0	0.65	0.7	0.79	0.69
ENSP00000224237	30.56	32.21	33.72	27.16	10.07	8.94	11.69	12.42	13.87	18	15.02	12.94	14.21	24.74	20.01	22.69	16.21	10.18	13.57	15.04	31.16	33.14	45.51	37.04
ENSP00000224784	27.37	25.2	30.94	26.98	40.37	38.67	37.13	36.82	16.74	21.22	26.57	14.62	21.27	23.21	27.2	18.54	27.18	15.06	36.81	32.62	55.22	54.45	66.81	46.67
ENSP00000225275	24.2	22.92	23.51	23.59	22.2	22.44	24.99	21.52	0	0	1.5	0	3.78	1.32	0.75	0.95	1.06	1.11	1.06	0.97	29.54	24.11	19.66	15.22
ENSP00000225371	1.5	1.48	1.37	1.23	0	4.6	1.87	1.09	0	0	0	0	0	0	0	0	0	0	0	0	1.65	1.18	1.51	1.85
ENSP00000225655	11.68	10.98	9.39	7.47	10.6	8.57	9.9	6.48	5.63	10.29	7	8.58	11.16	13.77	6.74	12.21	21.68	12.52	16.15	18.68	20.14	15.82	15.84	11.24
ENSP00000225665	1.1	1.15	1.57	1.34	0	0	0.95	0	1.32	1.77	1.06	1.11	2.63	1.09	0.9	0.91	1.3	1.64	1.11	1.42	0.97	1.78	0.99	1.39
ENSP00000225792	4.06	4.14	3.75	3.63	0.96	0	1.39	0	6.49	5.71	4.83	5.11	3.99	2.74	1.85	2.66	4.66	4.29	3.83	4.17	4.3	4.51	3.4	4.28
ENSP00000226207	1.01	0.82	1.24	1.04	0	0	0	0	0	0	0	0	0	0	0	0	0	0	0	0	0.81	0.82	0.85	0.94
ENSP00000226209	1.01	0.82	1.24	1.04	0	0	0	0	0	0	0	0	0	0	0	0	0	0	0	0	0.81	0.82	0.85	0.94
ENSP00000226253	0	0.81	0.73	0.77	0	0	0	0.49	0	0	0	0	0	0	0	0	0	0	0	0	0	0	0	0
ENSP00000226299	4.21	4.65	4.75	4.33	0	0	0	0	0	3.92	1.4	0	0	0	0	0	1.23	1.47	0.71	1.54	2.37	2.69	2.21	2.47
ENSP00000227157	5.51	5.95	5.97	5.63	4.53	2.76	4.17	5.15	4.57	4.28	3.69	4.47	2	4.5	6.97	4.86	2.45	0	2.7	0.86	6.86	8.42	9.05	7.81
ENSP00000227378	2.33	2.08	1.97	3.38	2.41	3.2	3.66	2.56	4.02	5.82	5.31	4.74	6.03	7.56	3.21	5.68	4.96	7.93	2.9	3.32	10.33	17.66	15.62	9.81
ENSP00000228140	2.52	2.3	2.4	2.4	0	0	0	0	1.87	1.58	0.98	1.39	0	0	0	0	0.99	1.82	0.86	1.1	1.08	1.4	1.5	1.71
ENSP00000228226	0	0	1.19	0	1.33	0	0	1.06	0	0	0	0	0	0	0	0	0	0	0	0	0	0	0	0
ENSP00000228318	1.29	2.74	2.22	0.88	0	0	0	0	1.76	1.13	1.43	1.05	0	0	1.37	0	1.3	1.34	1.26	1.19	1.37	1.2	2.67	1.2
ENSP00000228740	0	0	0	0	0	0	0	0	0	0	0	0	0	0	0	0	0	0	0	0	0	0	0.65	1.85
ENSP00000228825	1.38	2.43	2.89	2.99	1.3	1.4	1.8	1.47	2.99	1.85	1.58	1.97	1.02	1.12	3.24	1.48	5.89	1.25	4.8	1.86	5.34	4.96	5.1	6.49
ENSP00000228929	12.43	9.28	14.52	11.24	19.88	18.13	16.1	17.09	20.92	16.69	22.49	16.19	23.14	15.33	13.7	16.15	12.95	11.65	13.27	10.31	30.12	28.48	35.06	32.76
ENSP00000228945	1.53	1.81	2.65	3.2	3.57	3.95	8.13	3.94	0	4.69	0	2.03	5.33	3.77	4.81	5.91	1.9	2.07	2.75	1.28	7.07	3.98	7.44	7.13
ENSP00000229239	19.89	23.54	20.53	24.33	25.71	22.11	27.21	21.55	10.1	9.13	16.66	11.84	5.31	9.43	9.49	5.58	10.84	3.96	11.97	8.62	26.13	20.58	24.8	26.74
ENSP00000229268	1.04	0.91	1.1	1.02	0	0	0	0	0	1.46	0	0	0	0	0	0	0	0	0	1.4	1	1.06	1.25	1.02
ENSP00000229270	2.32	2.99	1.78	1.7	0	0	0	0	0	0	0	0	0	0	0.54	0	3.46	0	4.85	4.71	3.18	4.29	3.46	6.64
ENSP00000229277	0.94	1.43	1.56	1.06	2.17	2.54	2.32	2.3	1.39	1.06	0.94	2.09	0	1.41	0	0	0.81	0	1.05	1.04	4.23	2.29	2.45	3.82
ENSP00000229319	6.62	5.34	7.11	5.05	3.48	2.16	2.51	3.57	5.12	2.98	2.01	2.29	5.35	9.55	15.42	7.1	1.43	0.51	2.21	0.57	14.08	20.56	18.91	13.16
ENSP00000229470	1.04	1.05	1.05	1.45	1.04	1.55	0	0	1	1.22	0	0	0	0	0	0.94	0	0	0	0	1.54	2.36	1.8	0.98
ENSP00000229471	1.04	1.05	1.05	1.45	1.04	1.55	0	0	1	1.22	0	0	0	0	0	0.94	0	0	0	0	1.54	2.36	1.8	0.98
ENSP00000230050	0.88	1.03	0.95	1.52	0	0	0	0	1.28	1.22	1.15	1.29	0	0	0	0	0.99	1.38	1.01	1.1	0.9	1.32	1.16	1.17
ENSP00000230459	2.77	2.61	2.17	2.15	0.79	0.49	0.48	0.79	2.82	2.85	1.99	2.95	2.81	2.9	2.21	2.73	1.28	1.59	0.86	1.31	3.6	3.65	3.56	3.95
ENSP00000230685	0	0	0	0	0	0	0	0	1.59	1.14	1.53	1.12	0	0	0	0	0	0	0	0	0	1.02	1.01	1.27
ENSP00000231487	0.84	1.45	1.11	1	0	0	0	1.18	0	0	0	0	0	0	0	0	0	0	0	0	1.11	1.41	0.96	1.14
ENSP00000231751	2.75	0.83	1.85	0.85	37.62	38.49	37.3	37.71	1.33	0.69	1.19	1.57	0.82	1.64	1.13	2.4	0.67	0	0.53	0	7.02	4.06	1.96	2.59
ENSP00000232564	0	0	0	0	0	0	0	0	0	0	0	0	0	0	0	0	0	0	0	1.78	0	0	0	0
ENSP00000233612	2.19	2.18	2.09	1.91	4.19	3.98	3.48	3.45	0.81	0.46	0	0	0	0	0	0	0	0	0	0	2.52	1.77	1.06	1.44
ENSP00000233714	0	0	0	0	0	0	0	0	2.59	2.45	2.33	2.44	0	1.37	1.22	1.19	1.02	1.31	0.84	1.17	0.93	1.37	0.98	1.37
ENSP00000233893	2.31	1.6	1.51	1.79	0	0	0	0	3.45	4.04	4.92	4.53	1.58	2.1	6.19	1.61	1.28	0	1.05	0.81	6.96	7.67	8.58	7.81
ENSP00000233997	4.54	4.5	5.93	4.47	4.42	4.45	3.7	3.97	0.57	0	0.3	0	0	0	0.27	0	0.16	0	0	0	6.01	4.05	2.69	1.36
ENSP00000234313	0	0	0	0	0	0	0	0	0	1.35	0	0	0	0	0	0	0	0	0	0	0	1.27	1	0
ENSP00000234347	1.21	1.28	1.38	1.2	12.07	12.95	11	12.29	0.31	0	0	0	0.59	0	0	0	0	0	0	1.2	3.6	1.58	0.98	1.55
ENSP00000234590	14.3	15.42	16.08	16.22	13.65	12.7	13.11	14.36	11.4	14.21	9.61	10.53	5.86	13.08	10.99	13.13	5.13	4.59	5.61	7.44	23.33	27.25	21.41	27.12
ENSP00000236671	0	2.33	2.5	2.86	0	0	0	0	0	0	0	0	0	0	0	0	2.24	2.5	4.29	4.83	1	0.89	1.23	1.28
ENSP00000236826	0	0	0	0	3.27	3.99	2.54	2.45	0	0	0	0	0	0	0	0	0	0	0	0	0	0	0	0
ENSP00000236957	1.56	1.12	1.02	1.04	0	0	0	0	2.12	1.43	0	1.57	0	1.33	1.43	0	0	0	2.36	0	1.89	2.47	2.14	2.46
ENSP00000236959	1.09	1.13	1.03	0.99	0	0	0	0	4.4	4.99	3.15	3.25	0	3.69	0	1.46	0	0	0	0	3.73	3.42	3.05	3.45
ENSP00000237500	3.84	3.69	3.51	1.54	5.68	2.84	3.85	2.67	1.95	1.81	1.6	0.95	4.97	3.23	2.67	3.01	3.57	4.59	3.86	5.25	9.13	12.28	10.21	9.35
ENSP00000238081	4.16	3.78	4.86	3.33	2.09	1.87	2.2	2.12	1.74	3.78	3.11	2.95	2.02	5.22	5.71	2.25	5.19	3.14	5.65	4.99	4.94	6.15	5.87	4.54
ENSP00000238508	0	0	0.97	0	0	0	0	0	0	0	0	0	0	0	0	0	0	0	0	0	1.11	0.79	0.68	1.2
ENSP00000238738	0	0.74	0.72	0	0	0	1.87	1.85	0	0	0	0	0	0	0	0	1.49	0	1.2	1.71	3.45	2.97	2.73	6.27
ENSP00000240617	1.41	1.27	1.34	1.34	1.32	0	1.21	1.39	0	0	0	0	0	0	0	0	0	0	0	0	0	0	0	0
ENSP00000241052	2.39	3.39	1.13	2.35	2.69	7.39	6.77	4.77	0.79	1.45	0.92	1.1	0	0	0	0	0.58	0.94	0	0.4	3.06	2.11	2.09	4.2
ENSP00000241704	1.17	1.2	1	0.91	0	0	0	0	1.43	0.75	0.92	0	0	0	0	0	0	0	0	0	1.56	2.51	2.42	2.33
ENSP00000242776	2.19	2.35	2.39	2.64	0.98	0	1.91	0.82	5.25	4.04	3.54	3.96	2.4	5.38	4.17	3.57	3.64	3.17	4.98	4.47	5.31	5.37	6.23	6.09
ENSP00000244137	0	1.5	1.17	1.2	0	0	0	0	0	0	0	0	0	0	0	0	1.05	0	2.69	3.45	0	0	0	0
ENSP00000244204	2.26	2.49	1.14	2.66	2.23	2.04	2.27	2.35	1.14	1.24	1.29	1.15	0	0	0	0	0	0	0	0	1.26	1.22	1.19	1.07
ENSP00000244534	4.56	4.22	6.93	9.65	4.77	1.79	4.69	3.79	1.19	1.15	3.34	2.85	6.47	9.53	20.03	8.46	3.93	0	6.79	4.21	12.49	13.28	17.34	15.92
ENSP00000244573	0	0.87	1.22	3.93	1.07	0	0	1.03	0	0	0	1.55	0	0.76	7.84	0	1.08	0	3.44	1.85	2.51	2.81	2.66	3.02
ENSP00000244601	25.58	23.64	26.27	21.97	7.57	8.54	6.88	8.35	17.42	20.65	21.81	19.48	12.33	13.26	8.48	13.57	20.27	24.8	21.54	21.03	40.21	36	41.17	38.76
ENSP00000244661	7.15	6.75	8.83	9.54	17.66	19.88	23.2	22.99	15.82	10.02	19.97	13.19	9.19	8.73	17.52	8.58	13.06	9.06	15.77	11.44	18.52	14.62	24.15	20.67
ENSP00000244751	1	1.25	1.03	1.32	3.1	2.23	2.34	2.1	1.26	1.3	0.93	1.14	1.49	0.84	0.77	1.57	1.01	1.01	1.01	1.28	0.88	1.52	0.89	1.14
ENSP00000244763	0	0	0	0	0	0	0	0	0	0	0	2.05	0	0	0	0	0	0	0	0	0	0	0	0
ENSP00000245304	0.87	1.01	0.79	1.46	0	0	0	0	0	0	0	0	0	0	0	0	0	0	0	0	0	0	0	0
ENSP00000245503	1.01	0.82	1.24	1.04	0	0	0	0	0	0	0	0	0	0	0	0	0	0	0	0	0.81	0.82	0.85	0.94
ENSP00000245932	0.85	2.34	2.12	1.64	1.28	0	1.07	0	1.03	1.17	1.03	1.09	0	0	0	0	1.18	1.57	0.77	1.03	1.06	1.21	0.84	1.31
ENSP00000246194	1.22	1.29	1.29	1.29	0	0	0.8	1.02	1.39	0.8	1.24	1.25	0	0	0	0	2.95	0.64	3.66	2.48	1.19	0.97	1.42	1.15
ENSP00000246957	1.24	1.24	1.1	1.14	2.24	1.17	3.01	1.4	1.37	1.56	1.16	0.93	4.14	4.11	3.04	4.49	1.32	1.74	1.06	1.12	1.37	1.46	1.07	1.15
ENSP00000247207	1.36	0.95	0.94	2.21	0.89	1.2	0.99	1.02	1.24	1.16	1.14	2.52	0.98	3.53	1.4	3.58	3.64	6.36	2.02	2.16	2.24	6.98	6.75	3.86
ENSP00000247461	3.38	4.39	1.43	1.35	1.38	1.13	1.26	0.84	1.22	0	0.89	0.96	0	0	0	0	1.37	1.14	2.44	3.73	2.38	2.44	1.03	1.12
ENSP00000247470	2.86	2.92	3.38	3.86	0.7	0	0	0	0	0.58	0	0	0	0	0	0	0	0	0	0	2.46	1.8	1.71	1.7
ENSP00000248437	0.66	0.5	0.66	0.62	2.31	2.37	2.51	1.89	2	0.52	0.68	0	1.4	3.52	1.91	2.79	0.74	0	0.7	2.62	7.47	9.59	8.51	5.88
ENSP00000248633	0	0	0	0	0	0	0	0	0	0	0	0	0	0	0	0	0	0	0	1.71	0	0	0	0
ENSP00000248899	1.83	1.4	0.88	1.03	0	0	0	0	0	0	0	0	0	0	0	0	0	0	0	0	0	0	0	0
ENSP00000248975	4.16	3.78	4.86	3.33	2.09	1.87	2.2	2.12	1.74	3.78	3.11	2.95	2.02	5.22	5.71	2.25	5.19	3.14	5.65	4.99	5.97	7.49	7.05	5.67
ENSP00000249071	3.8	4.74	4.9	4.47	7.6	8.37	10.12	6.39	4.59	5.09	5.42	5.27	3.21	4.94	4.22	4.73	3.44	1.35	3.87	4.56	9.98	10.65	9.1	13.71
ENSP00000250101	0	0	0	0	0	0	0	0	2.06	3.68	0	0	0	0	0	0	0	0	1.46	0	2.22	3.76	2.68	3.53
ENSP00000250241	0	0	0	0	0	0	0	0	0	0	0	0	0	0	0	0	0	0	0	0	0.96	1.19	1.45	1.76
ENSP00000250559	3.28	2.96	3.94	4.07	0	0.77	0.47	0.51	0	0	0.67	0	0	0	0.67	0	1.1	0	1.9	0	3.42	3.67	3.26	3.16
ENSP00000250784	0	0	0	0	0	0	0	0	0	0	0	0	0	0	0	0	0	0	0	0	0	0	0	1.49
ENSP00000251453	1.26	0.87	1.23	1.42	0	0	0	0	0	0	0	0	1.68	0.91	1.3	1.36	0	0	0	0	3.59	4.6	4.69	6.94
ENSP00000251595	0	0	0	0	0.83	0	0	0	0.44	0	0	0	0	0	0	0	1.24	0.69	0.38	1.44	7.71	7.2	9.24	3.33
ENSP00000252029	6.69	6.9	5.76	5.58	0.59	0	0	0	0	0	0	0	0	0	0	0	0	0	0	0	5.27	4.85	4.24	4.14
ENSP00000252071	2.52	2.22	0	0.96	1.51	0	0	0	0	2.08	0	0	0	0	0	0	3.28	0	2.07	2.58	1.19	3.26	1	1.1
ENSP00000252172	1.01	0.82	1.24	1.04	0	0	0	0	0	0	0	0	0	0	0	0	0	0	0	0	0.81	0.82	0.85	0.94
ENSP00000252455	2.3	2.61	1.86	1.58	0.76	0	0	0	0.98	1.59	1.28	0	0	1.09	0	1.28	1.3	1.53	0.79	0.97	0	0	0	0
ENSP00000252603	0	1.39	1.25	0	0	0	0	0	0	0	0	0	0	0	0	0	0	0	0	0	5.54	2.83	0.89	2.3
ENSP00000252699	5.78	5.64	6.18	3.47	6.71	5.74	8.88	3.69	0.87	2.48	0.39	1.54	0	4.04	0	0.9	6.36	7.43	6.92	6.83	12.45	17.53	8.64	8.29
ENSP00000252725	0.65	0.42	0.72	0.59	0.64	0.66	0.71	0.58	0.53	0	0.47	0.41	0	0	0.54	0	0.69	0.67	0.56	0.47	0.82	0.7	0.78	0.4
ENSP00000252951	0	0	0	0	0.83	0	0	0	0.44	0	0	0	0	0	0	0	0	0	0	1.44	2.88	2.71	1.29	1.09
ENSP00000253054	0	0	0	0	0	0	0	0	0	0	0	0	0	1.75	2.81	0.71	0	0	0	0	0.72	1.03	1.04	1.23
ENSP00000253408	2.5	2.07	2.29	1.33	2.2	1.23	0.77	0.77	1.2	0.66	0.7	0	1.68	2.75	2.58	2.85	0	0	0.67	0.9	4.6	4.97	8	4.38
ENSP00000253788	1.41	1.11	1.4	1.16	0	0	0	0	3.41	1.35	2.32	2.55	4.3	4.05	4.34	3.39	2.73	0.91	2.57	2.71	2.08	2.06	2.89	3.05
ENSP00000253792	1.37	0.94	1.13	1.56	0	0	0	0	2.54	4.93	2.2	2.32	0	0	0	0	1.29	1.36	1.09	1.35	0.93	1.52	0.98	1.44
ENSP00000253811	0	1.23	0	0	0	0	0	0	0	0	0	0	0	0	0	0	0	0	0	0	0	0	0	0
ENSP00000254301	0	0	0	0	1.26	1.15	1.12	1.03	0	0	0	0	0	0	0	0	0.58	0	0.39	0	1.05	0.97	0.88	1.03
ENSP00000254636	0	0	0	0	0	0	0	0	0	0	1.2	0	0	0	0	0	0	0	0.69	0.73	0.71	0	0	0
ENSP00000254675	0	0	0	0	0	0	0	0	0	0	0	0	0	0	0	0	0	0	1.44	0	0	0	0	0
ENSP00000254810	7.15	6.75	8.83	9.54	17.66	19.88	23.2	22.99	15.82	10.02	19.97	13.19	9.19	8.73	17.52	8.58	13.06	9.06	15.77	11.44	18.52	14.62	24.15	20.67
ENSP00000254928	0.26	0.52	0.44	0.43	0.42	0	0.7	0.78	0	0	0.48	0	1.66	0	0.54	0	0.59	0	0.25	0.21	0.51	0.4	0.54	0.38
ENSP00000255120	1.96	2.04	2.23	2.17	0	0	0	0	1.09	2.21	1.24	1.65	0	0	0	0	0	0	0	0	1.87	1.92	2.2	1.39
ENSP00000255121	1.96	2.04	2.23	2.17	0	0	0	0	1.09	2.21	1.24	1.65	0	0	0	0	0	0	0	0	1.87	1.92	2.2	1.39
ENSP00000255381	1.01	0.82	1.24	1.04	0	0	0	0	0	0	0	0	0	0	0	0	0	0	0	0	0.81	0.82	0.85	0.94
ENSP00000255945	1.1	1.12	1.06	1.21	0	0	0	0	0	0	0	0	0.87	0.69	2.11	1.2	5.46	1.3	3.14	2.21	1.28	1.41	1.79	2.25
ENSP00000256001	2.52	3.33	0	0.96	1.51	0	0	0	0	2.08	0	1.86	0	0	0	0	3.28	0	2.07	2.58	1.19	3.26	1	1.1
ENSP00000256078	0	0	0	0	0	0	0	0	0	0	0.67	0	0	0	0	0	0.43	0	0	0	0	0	0	0
ENSP00000256108	0	0	0	0	0	0	0	0	0	0	0	0	2.02	1.23	0.85	1.06	0	0	0	0	0	0	0	0
ENSP00000256216	1.07	1.09	1.09	1.29	0	0	0	0	0	0	0	0	0	0	0	0	0	0	0	0	0	0	0	0
ENSP00000256682	0	0	0	0	0	0	0	0	0	0	0	0	0	0	0	0	0	0	0	0	0	0	1.3	0
ENSP00000256935	1.26	1.21	1.24	0.94	1.37	1.2	0.75	0.99	1.65	0.99	1.03	0	0	1.42	0.99	1.85	0	0	0	0	1.85	0	1.11	0
ENSP00000257177	0.85	0.72	0.8	0.84	0	0	0	0	1.08	0.53	0.45	0.69	0	0.51	1.45	0.84	1.9	0.74	2.13	1.57	1.75	1.85	1.85	1.7
ENSP00000257497	9.93	10.76	9.35	11.01	14.5	15.36	14.48	13.83	0	0	0.76	0	4.07	6.54	4.72	9.19	8.06	7.04	10.82	9.79	9.91	8.96	8.86	11.62
ENSP00000257860	8.98	9.01	11.36	7.6	4.63	2.95	4.24	3.09	3.67	5.09	4	3.28	3.23	8.14	5.75	5.55	5.28	2.81	3.59	3.79	6.51	6.64	8.33	7.53
ENSP00000258091	1.26	1.31	1.04	1.22	0	0	0	0	1.51	2.29	1.24	1.02	1.24	2.06	2.48	2.21	3.94	2.57	1.24	1.14	4.69	2.05	2.94	3.08
ENSP00000258201	0	0	0	0	0	0	0	0	0	0	0	0	0	0	0	0	1.24	1.74	0.72	1.25	0	0	0	0
ENSP00000258424	0	0.86	0.83	0.77	0	0	0	0	0	0	0	0	1.42	0.69	2.01	0	0.76	0	1.88	2.38	1.18	1.9	0.92	0.93
ENSP00000258737	3.08	3.67	3.87	3.27	4.71	5.5	7.83	6.39	3.24	4.04	4.29	4.39	2.27	3.87	1.87	3.74	2.27	1.35	1.69	3.1	6.79	6.62	5.59	9.28
ENSP00000258787	1.07	1.06	1.23	1.04	0	0	0	0	0	0	0	0	0	0	0	0	1.69	0	1.08	1.42	0	0	0	0
ENSP00000258962	0.85	0.77	0.73	0.59	0	0	0	0	2.81	2.08	1.47	2.41	0	0	0	0	2.73	1.28	1.56	0.64	1.89	1.48	1.11	0.74
ENSP00000259477	0.81	1.04	0.88	0.96	0	0	0	0	3.66	5.13	3.34	4.26	1.84	1.42	0.92	1.26	2.46	3.54	2.25	2.78	1.19	2.6	0.98	1.59
ENSP00000259791	14.73	12.01	17.55	14.24	19.88	18.13	16.1	17.09	22.12	16.69	24.46	17.59	23.14	15.33	13.7	16.15	12.95	11.65	13.27	10.31	31.48	29.82	35.97	34.04
ENSP00000259818	7.82	7.98	7.83	7.67	3.28	4.42	2.61	1	5.91	8.54	5.87	3.01	5.85	3.92	1.48	5.28	8.2	7.58	7.63	7.05	15.54	16.98	11.29	14.24
ENSP00000260356	2.37	2.46	1.42	1.27	0.08	0	0	0.58	0	1.71	0	0	1.46	3.25	4.93	2.56	2.43	0	0.33	0.52	17.08	20.33	11.52	10.73
ENSP00000260641	2.11	0.95	0.78	0.71	0	0	0	0	0	0	0	1.58	0	0	0	0	1.99	1.99	6.46	3.39	0.96	0.89	3.51	0
ENSP00000260956	1.03	1.7	1.1	1.19	0	0	0	0	1.13	1.4	1.34	1.63	0	0	0	0	1.07	2.03	1.07	1.44	2.46	2.96	2.41	2.77
ENSP00000260985	2.58	2.14	2.5	2.69	0	0	0	0	1.32	0.9	1	0.97	0	0	0	0	0	0	0	0	0.84	0.99	1.26	1.35
ENSP00000261210	0	0	0	0	0	0	1.06	0	0	0	0	0	0.95	1.37	1.32	1.43	0	0	0	0	0	0	0	0
ENSP00000261267	13.23	15.38	14.64	13.45	16.61	17.03	16.87	19.86	0.72	0	1.65	0.71	0	0	0	3.27	1.16	1.05	0.76	0.31	15.82	12.95	12.91	13.87
ENSP00000261313	0.89	0.93	0.87	0.88	0	0	0.54	0	0	0	1.27	1.45	0	0	0	0	0	0	1.1	1.05	0	0	0.66	0
ENSP00000261366	4.7	4.4	5.42	5.03	1.12	1.67	2.04	1.06	4.59	2.74	2.58	2.2	1.02	0.72	3.46	0.8	2.77	2.36	3.46	2	6.77	6.67	6.79	8.3
ENSP00000261401	1.61	1.96	2.1	1.75	0	0	0	0	1.06	1.24	1.08	0	0	0	0	0	0	0	0	0	3.74	5.48	0.78	0.98
ENSP00000261405	0	0	0	0	0	0	0	0	0	0	0	0	0	0	0.61	0	0	0	0	0	0.78	1.69	1.15	0.87
ENSP00000261416	1.13	1.03	1.11	1.16	1.07	0.76	1.14	0.83	0	0	0	0	0	0	0	0	0.91	0	1.35	1.07	2.03	1.34	1.85	2.33
ENSP00000261735	2.45	2.38	5.05	3.4	0	0	0	0	1.11	3.27	1.08	3.17	0	0	1.14	1.49	0.99	1.62	0.67	0	2.28	2.85	0.85	2.49
ENSP00000261890	1.89	1.8	1.2	0	0.69	0.77	0.67	1.07	0	0	0	0	0	0	0	0	0	0	0.49	0	1.78	3.63	3.1	2.81
ENSP00000262030	7.32	4.66	4.56	5.14	1.19	0.78	0.93	0.97	6.97	7.53	6.16	5.52	4.63	4.98	3.96	5.2	9.7	3.12	7.4	5.51	3.35	6.73	6.67	7.82
ENSP00000262061	0	0	0	0	0	0	0	0	0	0	1.18	0	0	0	0	0	0	0	0	0	1.23	0	1.12	1.53
ENSP00000262094	0.75	0.71	0.99	0.88	1.18	1.99	0.81	1.03	0	0	0	0	0	0	0	0.43	0	0	0	0.62	0.96	1.12	1.59	0.72
ENSP00000262193	1.17	0.91	1.06	1.01	0	0	0	0	0	0	0.9	0	0	0	0	0	0.68	0	1.35	0.67	1.97	2.19	2.05	2.05
ENSP00000262269	3.38	3.75	4.08	3.97	2.02	2.01	0.95	0.85	1.04	0.68	0.61	0.62	0	1.26	1.12	1.91	1.05	2.15	1.66	2.13	7.92	8.2	8.41	8.45
ENSP00000262407	1.32	1.2	1.71	1.3	0	1.52	0.72	0.84	1.42	0	0	1.99	0	0	0.74	0	1.09	1.01	0.78	0.81	15.54	24.06	13.91	7.9
ENSP00000262428	5.26	3.99	5.03	6.08	0.5	0.44	0.49	0.83	3.28	3.05	4	3.56	3.11	2.12	4.63	5.19	1.17	1.06	0.56	0.76	7.05	8.58	7.23	6.4
ENSP00000262455	4.42	1.08	1.07	1.28	0	0	0	0	0	2.58	0	0	0	0	0	0	0	0	0	0	1.34	2.47	1.08	1.14
ENSP00000262544	0	0	0	0	0	0	0	0	0	0	0	0	0	1.88	0	0	0	0	0	0	1.38	0	1.5	1.3
ENSP00000262646	1.57	0.93	0	1.29	0	0	0	0	0	0	0	0	0	0	0	0	0	0	0	0	0	0	0	0
ENSP00000262746	4.35	4.51	5.79	5.4	0	0	0	0	4.71	8.09	7.59	9.52	2.69	6.92	8.5	7.21	2.06	2.22	1.82	3.9	6.66	8.7	11.06	11.63
ENSP00000262865	0	0	0	0	1.17	1.33	1.18	1.43	0	0	0	0	0	0	0	0	0	0	0	0	0	0	0	0
ENSP00000262873	1.01	0.82	1.24	1.04	0	0	0	0	0	0	0	0	0	0	0	0	0	0	0	0	0.81	0.82	0.85	0.94
ENSP00000262878	1.13	2.45	2.32	2.48	0	0	0	0	0	0	0	0	0	1.24	1.27	0	0	0	1.59	0	2.47	2.59	2.25	2.85
ENSP00000263097	0	0	0	0	0	0	0	0	0	0	0	0	0	0	0	0	0	0	0	0	0	0.83	0	0
ENSP00000263168	2.69	2.47	2.17	2.09	3.35	2.54	3.34	1.08	4.72	3.91	3.39	3.76	3.16	2.62	1.65	2.73	2.13	3.33	2.33	2.17	4.54	4.42	4.31	6.39
ENSP00000263238	10.97	9.49	6.4	6.3	5.24	1	2.68	2.1	3.82	8.36	5.08	7.22	4.91	4.7	3.48	6.28	13.97	6.82	10.14	12.12	10.45	9.12	7.6	7.74
ENSP00000263277	0	1.29	0	0	0	0	0	0	0	0	0	0	0	0	0	0	0	0	0	0	0	0	0	0
ENSP00000263354	1.09	1.17	1	0.92	0	0	0	0	0.9	1.06	0.63	0.78	0	0	0	0	1.12	1.33	1.03	0.84	0	0	0	0
ENSP00000263373	0	0	0	0	0	0	0	0	0	0	0	0	0	0	0	0	1.18	0	1.34	1.72	1.46	1.12	0.89	0.9
ENSP00000263398	1.3	1.24	1.22	1.05	0	0	0	0	1.22	1.44	1.04	1.16	1.4	3.27	1.05	1.44	1.42	0	1.11	0	1.1	1.16	3.04	1.36
ENSP00000263579	0	0	0	0	0	0	0	0	0	0	0	0	0	0	0	0	1.65	0	1.24	1.36	0	0	0	0
ENSP00000263621	4.06	3.94	4.73	4.49	21.1	20.35	23.35	23.83	1.41	0.78	1.53	1.24	0	0	0	0	0	0	0	0.2	3.68	1.97	2.27	2.19
ENSP00000263774	3.23	2.57	3.04	3.37	0	0	0	0	1.2	1.7	0.88	1.33	1.46	3.12	0.53	3.53	1.01	1.75	1.06	0	2.15	2.73	2.88	2.15
ENSP00000263867	3.91	3.45	3.76	4.28	3.56	3.87	3.23	3.33	2.72	2.65	2.42	2.08	0	0	0.56	0	0.64	1.53	0.7	1.32	4.59	4.59	3.31	4.92
ENSP00000264059	0	0	0	0	0	1.34	1.08	1.1	0	0	1.44	0	0	0	0	0	1.28	1.7	1.14	1.42	1.39	1.23	3.78	2.27
ENSP00000264071	9.9	10.66	10.17	11.29	3.28	2.85	2.61	1	8.12	11.27	7.2	5.21	8.52	11.78	6.86	11.32	10.79	9.23	8.66	9.3	20.43	22.05	16.83	18.69
ENSP00000264161	1.48	0.82	1.19	0	0	0	0	0	0	0	0	0	0	0	0	0	0	0	0	0	0	0	0	0
ENSP00000264202	4.89	3.31	3.5	2.6	1.74	2.72	2.79	0.87	3.37	0.88	2.27	2.19	2.81	2.56	0.72	1.07	3.74	1.2	3.14	3.51	4.77	5.69	6.1	5.73
ENSP00000264203	2.48	0.58	1.04	0.8	1.74	1.94	1.75	0.87	0.89	0	0	0.79	1.31	0.57	0	0	0.86	0	1.06	0.64	1.59	1.83	2.15	1.34
ENSP00000264335	5.84	5.63	5.74	3.33	2.09	1.87	2.2	2.12	1.74	3.78	3.11	2.95	2.02	5.22	5.71	2.25	5.19	3.14	5.65	4.99	4.94	6.15	5.87	4.54
ENSP00000264663	0	0	0	0	0	0	0	0	0	0	0	0	0	0	0	0	0	0	0	0	0.82	1.18	1.5	1.2
ENSP00000264677	1.48	2.56	1.13	1.26	0	0	0	0	0	0	0	0	0	0	0	0	1.79	0	1.13	0	0	0	0	0
ENSP00000264790	0	0	0	0	0	0	0	0	0	0	0	0	0	0	0	0	0	0	0	0	2.08	1.34	0	1.35
ENSP00000264870	0	0	0	0	0	0	0	0	0	0	0	0	0	0	0	0	0	0	0	0	0.4	1.72	1.31	0
ENSP00000264908	1.22	0.79	0.69	0.99	20.03	22.86	23.29	23.63	1.75	1.23	2.06	1.4	2.33	0	0.81	0	1.77	1.73	2.13	1.94	2.27	1.01	1.26	0.97
ENSP00000264998	0.53	0.57	0.62	0.47	8.4	9.38	9.5	9.1	0.63	0	0.81	0.74	0	0	0	0	0.38	0	0.53	0	1.74	1.49	1.67	1.73
ENSP00000265062	2.38	3.55	3.3	2.14	3.23	5.17	4.06	4.26	0	1.27	0	1.3	0	2.43	1.28	1.09	1.1	1.39	2.53	3.31	7.24	7.02	5.84	5.58
ENSP00000265100	2.34	2.1	2.51	2.36	0	0	0.3	0	2.57	2.73	2.55	2.13	3.42	2.37	2.19	2.4	1.18	1.04	1.02	1.31	1.25	1.06	1.23	1.13
ENSP00000265333	2.42	2.46	2.06	2.34	0	0	0	0	2.71	4.28	3.62	4.36	1.37	1.31	1.35	0	0	0	2.64	2.94	4.4	4.8	4.27	5.43
ENSP00000265447	4.21	3.35	3.98	3.9	4.22	5.29	4.17	3.8	3.62	5.8	7.58	3.04	1.5	3.73	4.52	7.24	6.22	1.98	4.91	7.38	9.45	7.7	6.43	5.72
ENSP00000265462	0	0	0.92	0	1.31	0	0.99	1.23	1.61	0	0	0	0	0	0	0	2.38	0	2.97	2.34	0	1.06	0	0.96
ENSP00000265523	1.28	1.38	1.03	1.05	0	0	2.12	0	0	0	0	0	0	0	0	0	0	0	1.3	0	1.3	1.12	1.05	1.27
ENSP00000265753	1.1	1.17	1.36	0.82	0	0	0	0	0	0	0	0	0	0	0	0	0	0	0	0	0	0	0	0
ENSP00000265754	1.1	1.17	1.36	0.82	0	0	0	0	0	0	0	0	0	0	0	0	0	0	0	0	0	0	0	0
ENSP00000265807	7.29	4.81	8.42	5.82	2.03	2.12	2.32	2.56	2.54	0	4.21	0	2.1	0	5.33	0	6.1	2.43	8.87	4.73	6.14	4.88	7.89	4.37
ENSP00000266027	0	0	0	0	0	1.36	1.27	0	1.19	0	0	0	1.59	1.05	0.81	0.71	0	0	0	0	0	0	1.04	1.08
ENSP00000266481	0.94	0.71	0.86	0.77	0	0	0	0	0	0	0	0	0	0	0	0	0	0	0	0	0.68	1.13	0.68	0.66
ENSP00000266732	0	0	0	0	0	0	1.06	0	0	0	0	0	0.95	1.37	1.32	1.43	0	0	0	0	0	0	0	0
ENSP00000267012	0	0	0.6	0	0	0	0	0	0	0	0	0	0	0	0	0	0	0	0.88	1.06	1.33	0.74	0.73	0.69
ENSP00000267113	0	0	0	0	0	0	0	0	0	1.65	0	0	0	0	0	0	0	0	0	0	0	0	1.83	0
ENSP00000267996	0.84	2.47	2.34	0.75	0	0	0	0	0.96	2.7	2.7	0.78	1.48	0.95	0.77	2.07	0	1.59	0.49	0.75	4.88	3.55	2.6	2.4
ENSP00000268182	8.24	8.53	7.64	8.47	1.27	1.35	1.09	1.08	2.52	4.4	3.45	3.71	3.31	2.74	2.1	1.97	6.12	5.4	8.69	7.94	3.7	3.59	5.34	6.9
ENSP00000268296	1.53	1.34	1.03	1.12	5.68	3.94	4.71	4.25	0	0	0	0	0	0	0	0	1.52	1.22	0.9	1.22	1.13	1.06	1.25	0.52
ENSP00000268720	1	1.25	1.03	1.32	3.1	2.23	2.34	2.1	1.26	1.3	0.93	1.14	1.49	0.84	0.77	1.57	1.01	1.01	1.01	1.28	0.88	1.52	0.89	1.14
ENSP00000269122	3.45	2.42	4.16	2.1	1.29	0	0.93	0	0	0.95	0	1.43	0	0	0	0	1.37	0	1.08	2.38	4.61	5.47	3.72	5.56
ENSP00000269243	1.01	2.36	1.97	1.95	1.32	0	0	0	0	0	0	0	0	0	1.47	0	0.86	0	0.68	0.84	4.5	4.34	5.21	4.67
ENSP00000269321	1.1	0.95	1.03	0.88	0	0	1.44	0	0	1.31	0	0	1.84	1.11	0.87	0.97	1.32	1.28	2.05	3.46	0.89	1.5	0	1.21
ENSP00000269554	0	0	0	0	0	0	0	0	0	1.62	1.12	0	0	0	0	0	0	0	0	0	2.54	1.24	1.24	1.34
ENSP00000269848	1.82	2.18	1.86	2.37	0	0	0	0	1.18	1.09	1.44	0.98	0	2.58	3.88	0	0	0	0	0	1.96	2.59	1.77	2.2
ENSP00000270142	0	0	0	0	0	0	0	0	0	1.61	0	0	0	0	0	0	0	0	0	0	1.25	3.19	0	2.81
ENSP00000270625	2.54	1.83	4.29	2.17	0	0	0	0	0	0	1.84	0	1.27	2.09	2.38	2.21	1.09	0.67	1.22	1.14	1.88	1.59	2.53	2.57
ENSP00000270776	6.75	7.72	7.06	7.05	5.06	5.5	4.6	4.25	0	1.24	1.77	1.28	0	1.89	0	0.69	1.41	0	3.72	0.66	4.22	4.99	6.33	6.43
ENSP00000270792	2.04	2.63	1.95	2.41	0	0	1	1.03	2.39	2.09	2.79	1.83	0	0	0	0	1.66	3.23	1.71	2.04	2.47	5.23	2.32	3.74
ENSP00000271638	0.74	0.64	0.57	1.05	0	0.6	0.71	0.65	0	0	0	0	0	0	0	0	0	0	0	0	0	0	0	0
ENSP00000271850	1.93	3.4	4.06	1.84	0	0	0	0	2.38	3.66	3.39	1.74	1.48	0.95	2.03	2.07	0	1.59	0.49	0.75	6.75	4.3	3.65	2.4
ENSP00000272102	0	0	0	0	0	0	0	0	0	0	0	0	0	0	0	0	0	0	0	0	0	0	1.3	0
ENSP00000272227	1.39	1.38	2.21	1.01	0.79	0.77	0.57	0.6	2.57	2.85	1.28	0.97	1.56	0.75	0.94	0	1.2	2.24	0.63	0.48	1.28	2.62	1.13	3.69
ENSP00000272233	0	0	0	1.34	0	0	0	0	0	0	0	0	0	0	0	0	0	0	1.02	1.35	0	1.16	1.13	0
ENSP00000272317	2.98	3.54	4.37	2.31	0.84	3.4	1.7	0	3.02	2.17	4.5	3.19	0	1.35	2.18	3.53	7.1	5.78	8.88	5.97	8.28	6.76	8.58	5.13
ENSP00000272348	1.4	1.14	1.36	1.03	0	0	0	0	1.26	1.78	1.05	1.46	0	0	0	0	1.28	2.08	0.98	1.14	1.22	1.18	0	1.3
ENSP00000273047	0	1.15	1.29	0	0	1.34	0	0	0	0	0	0	0	0	0	0	0	0	0	0	0	0	0	0
ENSP00000273258	0	0	0	0	0	0	0	0	0	0	0	0	0	0	0	0	0	0	0	0	1.43	0.96	1.06	1.32
ENSP00000274364	2.38	2.52	2.61	2.3	1.21	0.75	0.66	0.92	0	0	0	0	1.4	1.02	1	1.2	2.75	0.97	2.31	1.35	1.34	2.09	1.92	1.23
ENSP00000274764	8.22	6.52	8.19	7.3	0.94	1.25	1.17	2.77	5.93	4.6	6.33	4.61	2.82	2.64	2.48	2.38	6.35	8.32	7.46	7.35	8.58	6.47	9.67	6.47
ENSP00000275364	0.92	1.19	1.48	1.19	0	0	0	0	1.35	0.91	1.23	0	0	1.48	0	0	0.94	1.39	2.7	2.53	2.14	1.87	4.6	5.5
ENSP00000275603	1.06	1.07	2.47	1.06	0	0	0	0	0	0	2.95	2.11	0.71	4.84	2.67	1.02	2.63	0.94	2.88	2.94	2.62	3.08	3.53	3.83
ENSP00000276079	0.74	1.04	0.92	1.45	0	1	0.9	0	2.45	1.29	1.87	2.34	0	1.82	3.02	0	0.89	0	1.35	0.97	1.95	1.86	2.3	2.29
ENSP00000277480	0	0	0	0	3.54	6.14	4.51	4.51	0	0	0	0	0	0	0	0	0	0	0	0	1.17	1.16	0	0.91
ENSP00000277865	0	0.95	0	1.1	0	0	0	0	1.05	1.35	1.27	1.37	0	0	0	0	1.25	1.38	1.24	2.64	4.32	6.05	4.82	7
ENSP00000278572	5.34	5.52	6.41	5.84	0	0.55	0	0	5.41	4.88	5.15	4.81	3.26	2.97	2.1	1.92	4.34	3.27	3.22	3.65	3.49	3.15	4.75	5
ENSP00000279022	1.57	1.48	1.38	0.57	1.31	0	0.58	0.53	0	0	0	0	0	0	0	0	0	0	0	0	3.68	2.66	3.15	2.05
ENSP00000279146	0	0	1.19	0	0	0	0	0	0	1.58	0	1.66	0	1.74	0	0	1.33	1.62	1.08	0.8	1.35	1.21	1	1.1
ENSP00000279227	3	2.87	2.41	2.59	2.01	3.1	2.26	3.45	1.97	2.15	4.2	1.96	0	0	0	1.1	1.18	2.13	1.77	3.04	14.4	22.78	12.07	11.43
ENSP00000279247	3.82	3.35	4.11	3.6	2.83	2.39	2.43	2.21	4.18	2.96	3.05	2.53	0	0	0.58	0	3.61	2.11	3.62	2.05	3.72	3.33	3.54	3.56
ENSP00000279452	1.3	1.24	1.22	1.05	0	0	0	0	1.22	1.44	1.04	1.16	1.4	3.27	1.05	1.44	1.42	0	1.11	0	1.1	1.16	3.04	1.36
ENSP00000280154	1.16	0.97	1.3	0.81	0	0	0	0	0	0	0	0	1.49	1.47	4.45	1.26	0.86	1.37	1	1.6	3.29	6.52	3.26	6.06
ENSP00000280326	1.04	1.13	1.04	1.03	0	0	0	0	1.24	1.11	1.23	1.47	1.62	1.35	0.9	1.02	1.31	1.13	1.22	1.06	1.95	1.14	1.24	1.2
ENSP00000280704	0.97	0.65	1.11	0.9	2.82	1.67	1.87	2.67	1.15	0.6	0	0.89	0.99	1.65	3.77	2.26	0	0	0	0	2.73	3.2	3.08	3.73
ENSP00000280706	2.12	1.72	2.1	1.98	4.53	2.76	4.17	3.92	2.21	1.36	0.79	1.91	0.99	3.31	6.14	3.38	0	0	0.87	0	4.53	6.16	6.75	5.58
ENSP00000280969	0	0	0	0	1.05	1.04	0	1.04	0	0	0	0	0	0	0	0	0	0	0	0	0	0	0	0
ENSP00000281154	1	0.89	1.09	1.15	0	0	0.41	0.45	1.02	1.89	2.41	2.12	1.13	0.7	1.12	0.62	1.59	0	1.85	1.64	1.62	2.72	1.95	3.35
ENSP00000281456	2.4	1.93	2.29	2.27	0.76	0.88	1.1	1.18	2.49	3.11	3.75	3.38	2.24	1.79	2.23	1.39	2.88	1.1	3.31	2.65	2.83	4	2.95	4.55
ENSP00000281589	1.34	1.03	1.18	1.3	0	0	0	0	1.38	1.17	1.05	1.2	0	0	0	0	0	0	0	0	1.12	1.09	1.09	1.2
ENSP00000282050	6.92	6.14	5.6	5.82	1.97	2.09	1.58	1.53	7.69	5.93	6.92	5.5	4.01	5.82	6.53	4.34	5.2	4.66	4.21	4.63	6.09	5.15	9.11	10.19
ENSP00000283179	1.19	1.3	1.32	1.17	1.07	1	0.93	0.76	3.63	4.7	3.33	3.44	3.84	4.14	4.75	3.79	2.72	1.26	4.41	4.33	2.92	2.92	1.24	1.54
ENSP00000283752	1.48	2.56	1.13	1.26	0	0	0	0	0	0	0	0	0	0	0	0	1.79	0	1.13	0	0	0	0	0
ENSP00000285093	0	1.21	0	1.21	0	0	0	0	0	0	0	0	0	0.79	1.86	0	1.18	0	1.53	1.38	0	0.84	0.99	1.47
ENSP00000285208	0	0	0	0	0	0	0	0	0	0	0	0	0	0	0	0	0	0	0	0	0.86	2.49	0	0
ENSP00000285735	2.17	1.93	2.47	3.14	3.26	2.98	3.5	2.09	1.01	0.6	0	0	0	0.73	1.08	0.67	2.67	0.56	3.04	3.04	2.22	3.98	3.61	2.31
ENSP00000286713	0.56	0.61	0.58	0.59	2.76	2.64	1.48	1.53	0	0	0.37	0.53	0	0	0	0	0	0	0.31	0	0.49	0.74	0.62	0.83
ENSP00000286788	2.92	4.34	4.34	3.83	0	0	0	0	3.64	4.32	2.8	3.23	1.88	1.79	2.32	2.8	1.97	2.41	2.29	3.77	3.51	2.65	3.15	4.24
ENSP00000287497	4.81	6	5.08	6.12	9.94	8.35	8.43	8.17	0	0	0	1.99	0	0	0	0	5.84	3.95	3.81	5.13	3.88	2.65	3.24	2.81
ENSP00000287613	1.34	1	1.09	1.12	2.78	3.99	3.34	3.77	3.38	3.44	3.34	3.36	1.84	2.07	2.27	1.24	2.56	2.71	1.84	2.3	3.15	5.17	3.26	3.69
ENSP00000288398	0.84	2.47	2.34	0.75	0	0	0	0	0.96	2.7	2.7	0.78	1.48	0.95	0.77	2.07	0	1.59	0.49	0.75	4.88	3.55	2.6	2.4
ENSP00000288666	0	0	0	0	0	0	0	0	0	0	0	0	0	0	0	0	0	0	0	0	0	0	0	1.49
ENSP00000289290	3.18	3.88	3.57	3.55	2.99	4.3	4.77	6.81	2.75	3.36	1.9	2.15	4.69	6.1	3.22	9.13	2.49	1.94	2.65	2.86	3.62	3.3	6.62	4.85
ENSP00000289316	25.58	23.64	26.27	21.97	7.57	8.54	6.88	8.35	17.42	20.65	21.81	19.48	12.33	13.26	8.48	13.57	20.27	24.8	21.54	21.03	40.21	36	41.17	38.76
ENSP00000289352	24.2	26.95	29.69	28.57	30.01	29.1	29.62	26.23	27.97	25.7	34.84	26.8	25.33	24.58	35.41	21.65	26.56	23.01	32.06	26.39	44.25	46.34	62.26	60.25
ENSP00000289473	0	1.21	0	0	1.24	1.23	0	0	0	0	0	0	0	0	0	0	0	0	0	0	0	0	0	0
ENSP00000290158	1.14	1.29	1.23	1.12	0	0	0	0	1.38	1.71	0.92	1.11	0	0	0	1.91	2.81	2.98	1.78	2.47	1.47	1.34	0.76	1.21
ENSP00000290354	0	0	0	0	0	0	0	0	0.87	0.68	1.23	1.05	0	0	0	0	0	0	0	0	0	0	0	0
ENSP00000290378	27.37	25.2	30.94	26.98	40.37	38.67	37.13	36.82	16.74	21.22	26.57	14.62	21.27	23.21	27.2	18.54	27.18	15.06	36.81	32.62	55.22	54.45	66.81	46.67
ENSP00000290573	0	0	0	0	1.31	1.16	1.44	1.41	0	0	0	0	0	0	0	0	0	0	0.86	0	1.19	0.67	0.94	0.79
ENSP00000290776	1	1.25	1.03	1.32	3.1	2.23	2.34	2.1	1.26	1.3	0.93	1.14	1.49	0.84	0.77	1.57	1.01	1.01	1.01	1.28	0.88	1.52	0.89	1.14
ENSP00000290949	1.28	1.36	1.06	1.35	1.29	0.86	1.23	1.17	0	1.43	0.68	0	0	0	0	0	0	0	0	0	1.31	1.23	0.83	1.15
ENSP00000292147	1.16	1.1	0.84	1.05	0	0	0	0	0	0	0	0	1.99	1.05	0.88	1.16	0	0	0.86	0	1.08	0.84	1.11	0.87
ENSP00000292432	4.06	3.58	3.69	3.39	2.78	2.64	2.65	2.62	0	0	0	0	0	0	0	0	0	0	0	0	2.74	1.66	1.78	1.91
ENSP00000292896	0.78	0.26	0.62	0.24	1.31	0.12	0.12	0.14	0.46	0	1.42	0.79	0.57	0.76	1.13	2.01	2.12	1.05	1.06	0.94	21.09	27.7	21.61	16.42
ENSP00000292901	0.78	0.26	0.62	0.24	1.31	0.12	0.12	0.14	0.46	0	1.42	0.79	0.57	0.76	1.13	2.01	2.12	1.05	1.67	0.94	23.18	29.88	23.87	17.21
ENSP00000293328	0.82	0.74	1.06	1.12	0	0	0	0	0	0	0.64	0.78	0	0	0.94	0	0.45	0	0.99	0	1.55	1.97	1.78	1.89
ENSP00000293422	2.51	2.31	2.27	2.82	3.82	3.54	3.02	2.79	2.37	2.13	2.18	1.84	3.38	2.9	2.13	2.23	2.51	0.77	1.55	1.71	3.64	3.39	5.96	2.24
ENSP00000293831	4.88	4.78	3.49	4.94	0.82	0.85	1.05	0.92	1.2	2.51	1.89	2.32	1.68	0.76	1.26	0.92	2.88	0	0.89	1.16	2.29	2.4	2.49	2.46
ENSP00000293842	2.34	2.1	2.51	2.36	0	0	0.3	0	2.57	2.73	2.55	2.13	3.42	2.37	2.19	2.4	1.18	1.04	1.02	1.31	1.25	1.06	1.23	1.13
ENSP00000294623	1.1	1.22	0.79	1.13	0	0.88	0	0	1.27	1.38	2.65	1.4	1.3	1.43	1.11	1.22	1.39	1.34	1.25	1.19	1.39	1.2	1.03	1.2
ENSP00000294742	0.98	0.95	0.92	0.98	2.58	3.54	3.12	2.7	2.3	1.09	0	1.17	1.76	1.85	3.13	0	2.01	2.06	2.35	1.83	2.31	3.26	5.93	4.2
ENSP00000295006	1.45	0.92	1.31	0	0	0	0	0	0	0	0	0	0	0	0	0	0	0	0	0	0	0	0	0
ENSP00000295137	27.37	25.2	30.94	26.98	40.37	38.67	37.13	36.82	16.74	21.22	26.57	14.62	21.27	23.21	27.2	18.54	27.18	15.06	36.81	32.62	55.22	54.45	66.81	46.67
ENSP00000295211	1.48	2.56	1.13	1.26	0	0	0	0	0	0	0	0	0	0	0	0	1.79	0	1.13	0	0	0	0	0
ENSP00000295470	7.38	6.35	8.39	5.94	0	0	0.51	0.75	5.28	5.16	6.03	5.18	1.25	1.29	1.55	1.12	6.88	9.27	6.92	6.63	2.71	2.41	2.64	3.63
ENSP00000295685	1.95	2.1	2.16	1.7	1.89	0.82	2.28	1.19	0.76	0.64	2.6	2.2	4.49	2.94	3.03	2.26	3.57	0	3.45	5.17	2.22	1.7	1.7	3.79
ENSP00000295688	2.06	2.04	2.15	1.87	0	0	0	0	4.88	4.85	3.62	5.43	2.25	3.92	3.32	4.53	4.18	2.25	3.43	3.15	5.66	4.44	6.87	4.53
ENSP00000295822	2.05	2.42	2.27	2.34	0.66	0	0.9	0.95	4.21	2.36	3.55	3.68	1.1	1.34	1.57	0.78	2.17	1.13	3.38	2.93	2.64	3.25	4.78	3.89
ENSP00000295897	3.61	5.28	4.69	4.85	6.59	5.42	6.71	10.64	14.17	12.44	22.73	10.53	8.17	9.6	26.51	20.56	7.52	5.03	8.96	4.24	26.59	26.85	27.47	21.47
ENSP00000296028	1.21	0.63	0.73	0.7	0	0.39	0.19	0	0.28	0.46	0.51	0.57	0	0.29	0	0.95	0	0.41	0	0	13.56	24.5	15.87	14.47
ENSP00000296029	0	0	0	0	0	0	0	0	0	0	0	0	0	0	0	0	0	0	0	0	1.29	1.04	0	0
ENSP00000296048	1.51	2.37	0	0.91	0	0	0	0	0	0	0	0	0	0	0	0	0.95	0	0.99	0.94	0.79	2.27	2.46	1.6
ENSP00000296255	0	0	0	0	0	0	0	0	0	0	1.85	0	0	1.7	1.26	1.2	0	0	0	0	0	1.72	1.43	0
ENSP00000296289	2.93	5.07	5	7.33	2.82	2.73	3.34	3.26	0	0	0	0	0	0	0	0	1.58	0	0	0	6.33	6.28	5.04	6.05
ENSP00000296370	0	0.2	0	0	2.12	2.46	2.41	3	0	0	0	0	0	0	0	0	0	0	0	0	0.97	0.68	0	0
ENSP00000296417	12.43	9.28	14.52	11.24	21.06	19.43	17.3	18.75	22.65	17.82	23.67	17.51	23.14	15.33	13.7	16.15	14.26	12.76	15.04	11.81	30.12	28.48	35.06	32.76
ENSP00000296425	0.92	1.09	0.95	1.02	0	0	0	0	1.12	1.45	0.91	1.25	0	0	0	0	1.17	1.01	1.11	0.96	1.03	0.97	1.01	1.18
ENSP00000296511	6.04	5.58	5.82	6.5	3.25	3.44	2.41	4.73	5.86	7.19	7.87	7.96	2.12	3.77	2.98	3.07	2.23	0.85	1.19	1.47	9.65	11	5.57	7.17
ENSP00000296930	2.15	1.29	2.61	1.48	0	0	0	0	2.35	1.52	1.8	0.81	0	1.06	7.26	1.68	0.55	0	1.51	0.58	3.94	4.35	3.41	5.03
ENSP00000297012	12.43	9.28	14.52	11.24	19.88	18.13	16.1	17.09	20.92	16.69	22.49	16.19	23.14	15.33	13.7	16.15	12.95	11.65	13.27	10.31	30.12	28.48	35.06	32.76
ENSP00000297185	3.71	3.01	3.22	2.67	0	0	0.46	0	5.24	5.85	4.28	3.36	7.6	4.28	2.05	2.63	3.49	2.97	3.04	2.15	4.24	5.08	4.58	4.7
ENSP00000297283	0.95	0.8	1.32	1	0	0	1.08	0	0	0	0	0	0	0	0	0	0	0	1.43	0	0	0	0	0
ENSP00000298049	5.31	4.78	6.69	8.25	2.2	1.49	1.86	1.33	2.28	2.18	2.85	2.44	2.09	8.03	12.2	5.37	3.02	1.91	6.15	3.62	8.72	9.58	12.34	10.02
ENSP00000298159	2.13	1.8	2.39	3.27	1.21	0.88	1.34	0.88	0.99	0	2.24	1.83	0	0	4.22	0	2.07	0.87	2.48	1.92	2.76	3.51	6.14	5.39
ENSP00000298510	2.65	3.68	1.02	1.23	0	0	0	0	1.01	4.15	2.47	3.16	0	2.22	0.93	3.22	0.77	1.74	0.97	1.04	3.82	5.23	4.94	4.39
ENSP00000298556	0	0	0	0	0	0	0	0	0	0	0	0	0	0	0	0	0	0	0	0	1.21	1.44	0	1.55
ENSP00000298649	2.21	2.05	1.77	2.26	2.58	2.3	2.61	2.82	4.94	5.51	4.54	4.27	3.39	5.27	5.27	4.53	3.41	1.96	4.2	4.15	5.79	5.65	5.42	5.8
ENSP00000299300	1.95	1.77	1.09	1.87	0.65	0.73	0.83	0.59	3.27	1.87	2.07	2.27	2.28	1.96	2.49	1.54	1.13	1.11	1.89	1.19	2.31	1.92	2.1	1.96
ENSP00000299421	0.75	1.42	0.66	1.49	0	0.33	0.28	0	0.7	0.64	0	0	0	0	0	0	0.46	0	0.45	0.27	2.69	3.8	2.86	3.07
ENSP00000299427	1.17	1.43	1.36	1.14	0	0	0	0	0	0	0	0	0	0	0	0	0	0	0	0	1.76	1.15	1.15	0.88
ENSP00000299502	0	0	0	0	0	0	0	0	0	0	0	0	0	0	0	0	0	0	0	0	1.35	1.48	0.88	0.82
ENSP00000299767	9.42	9.6	10.48	9.93	1.36	0.87	0.56	0.61	3.9	7.07	5.51	6.36	5.51	3.87	3.16	4.5	5.3	5.12	4.37	3.58	7.66	10.06	8.17	9.42
ENSP00000300036	1.01	1.31	1.97	1.67	1.32	0	0	0	0	0	0	0	0	0	0	0	0	0	0.86	1.2	1.33	1.36	2.34	1.94
ENSP00000300060	1.3	1.35	1.36	1.3	0	0	0	0	0	0	0	0	0	0	0	0	0	0	0	0	0	0	0	0
ENSP00000300161	4.16	3.78	4.86	3.33	2.09	1.87	2.2	2.12	1.74	3.78	3.11	2.95	2.02	5.22	5.71	2.25	5.19	3.14	5.65	4.99	4.94	6.15	5.87	4.54
ENSP00000300289	5.51	4.29	3.42	1.98	0.62	0.68	0	0.65	0.64	2.08	0.88	0.58	1.77	1.57	2.3	4.45	0.94	0	2.07	3.79	3.46	4.73	4.97	3.66
ENSP00000300408	1.15	0.76	1.17	2.1	0	0	0	0	2.63	1.01	4.32	2.33	1.49	1.16	0.97	2.42	2.6	2.12	3.23	1.88	2.41	1.98	0.92	1.12
ENSP00000300933	0.84	2.47	2.34	0.75	0	0	0	0	0.96	2.7	2.7	0.78	1.48	0.95	0.77	2.07	0	1.59	0.49	0.75	5.84	5.6	4.37	2.94
ENSP00000300935	1.08	2.6	1.05	1.13	2.5	0	2.34	2.03	0	0	1.07	2.57	0	1.3	0	0.97	1.39	1.24	1.22	1.01	1.87	2.63	2.13	2.3
ENSP00000301071	3.5	3.85	2.67	4.03	0.6	0.72	1.11	0.7	3.29	2.44	2.68	2.66	2.56	1.76	0	2	3.83	4.54	5.97	4.33	7.28	6.55	5.27	5.88
ENSP00000301072	3.5	3.85	2.67	4.03	0.6	0.72	1.11	0.7	3.29	2.44	2.68	2.66	2.56	1.76	0	2	3.83	4.54	5.97	4.33	7.28	6.55	5.27	5.88
ENSP00000301328	0	0	0	0	0	0	0	0	0	0	0	0	0	0	0	0	0	0	0	0	0.75	0	1.07	1.31
ENSP00000301329	0	0	0	0	0	0	0	0	0	0	0	0	0	0	0	0	0	0	0	0	0.75	0	1.07	1.31
ENSP00000301387	0	0	0	0	0	0	0	0	1.37	1.18	0	0	0	0	0	0	0.93	1.42	0.51	0.98	2.2	2.32	1.99	1.76
ENSP00000301522	2.85	1.8	1.81	3.37	0	0.55	0	0	7.24	7.62	5.57	7.63	11.57	12.45	13.2	13.23	3.16	4.08	4.05	4.48	9.33	9.17	9.12	10.29
ENSP00000301540	2.51	2.31	2.27	2.82	3.82	3.54	3.02	2.79	2.37	2.13	2.18	1.84	3.38	2.9	2.13	2.23	2.51	0.77	1.55	1.71	3.64	3.39	5.96	2.24
ENSP00000301587	0	0	0	0	0	0	0	0	0	0	1.08	0	0	0	0	0	0	0	0	0	0	0	0	0
ENSP00000302324	0	0	0	0	1.78	0	0	0.8	0	0	0	0	0	0	0	0	0	0	0	0	1.59	0	0	0
ENSP00000302393	1.15	1.08	0.99	1.08	1.71	1.09	2.3	1.24	1.06	0.76	0.79	1.02	0	1.67	2.37	1.12	0	0	0.87	0	1.8	2.96	3.67	1.85
ENSP00000302537	2.18	2.84	1.72	2.41	1.7	1.35	1.21	1.34	0	0	0	0	0	0	0	0	0	0	0	0	3	1.97	0.53	1.03
ENSP00000302572	6.59	6.53	7.17	7.12	2.57	2.59	2.27	2.51	7.96	8.08	6.9	8.01	7.61	8.26	8.22	7.34	6.71	7.31	6.81	7.17	8.89	8.54	11.58	9.92
ENSP00000302777	6.2	6.98	6.69	7.67	3.28	2.85	2.61	1	5.91	8.54	5.87	3.01	4.3	2.99	1.48	4.14	7.12	5.83	5.33	5.98	14.99	16.93	12.34	13.55
ENSP00000302896	2.25	2.28	2.22	2.38	0	0	0	0	2.6	2.48	2.53	2.43	3.15	3.92	3.84	1.84	1.48	1.38	0.57	1.19	1.72	1.94	2.08	4.32
ENSP00000302935	0.77	0.77	0.62	1	0	0	0	0	1.65	1.4	0.9	1.21	1.98	4.86	1.04	2.59	1.08	1.93	1.03	1.23	2.11	2.8	2.23	2.58
ENSP00000302961	0	0	0	0	0	0	1.25	0	0	0	0	0	0	0	0	0	0	0	0	0	0	0	0	0
ENSP00000303242	6.26	8.62	7.85	6.15	7.96	8.7	8.75	7.02	0.59	1.95	1.14	0.58	0	0.89	0	0.78	5.66	4.22	4.42	4.23	3.19	3	2.49	4.59
ENSP00000303276	0	1.36	0	1.19	0	0	0	0	0	0	0	0	0	1.38	1.23	1.24	0	0	0	0	1.16	1.14	1.08	1.34
ENSP00000303373	14.73	12.01	17.55	14.24	19.88	18.13	16.1	17.09	22.12	16.69	24.46	17.59	23.14	15.33	13.7	16.15	12.95	11.65	13.27	10.31	31.48	29.82	35.97	34.04
ENSP00000303408	25.6	23.97	24.72	21.19	7.5	8.48	6.81	8.04	17.42	19.43	20.31	17.02	11.89	12.86	8.85	13.42	20.46	24.74	21.43	22.15	36.91	35.78	39.1	37.78
ENSP00000303476	0.44	0.49	0.41	0.39	0	0	0	0	0	0	0	0	0	0	0	0	0.34	0	1.77	1.17	3.05	5.25	4.7	3.31
ENSP00000304283	3.08	3.67	3.87	3.27	4.71	5.5	7.83	6.39	3.24	4.04	4.29	4.39	2.27	3.87	1.87	3.74	2.27	1.35	1.69	3.1	6.79	6.62	5.59	9.28
ENSP00000304405	2.66	2.8	2.59	2.46	0.81	0.87	0.72	0.72	2.62	3.07	3.79	3.21	0	1.12	1.33	1.31	2.92	1.17	3.15	2.31	4.72	5.22	5.46	6.22
ENSP00000304697	2.98	3.54	4.37	2.31	0.84	3.4	1.7	0	3.02	2.17	4.5	3.19	0	1.35	2.18	3.53	7.1	5.78	8.88	5.97	8.28	6.76	8.58	5.13
ENSP00000305260	0	0	0	0	0	0	0	0	0	0	0	0	0	0	0	0	0	0	0	1.78	0	0	0	0
ENSP00000305556	0	0	0	0	1.46	0.77	1.37	0	0	0	0	0	1.06	1.5	2.46	0.57	0.82	0	1.01	0.89	0.85	1.57	1.66	0.87
ENSP00000305675	0.53	0.39	0.39	0.41	0	0	0	0	0	0	0	0	0	0	0	0	0.34	0	0.3	0	1.23	1.54	0.99	0.9
ENSP00000305860	5.03	4.05	4.64	3.66	1.1	0	0	0	1.32	1.34	1.53	1.37	0	0	0	0	4.12	5.77	4.95	4.26	0	1.48	1.48	1
ENSP00000305995	0.89	2.62	1.14	1.07	3.78	1.91	2.39	2.37	0	0	0	0	0	0	1.38	0	0	0	1.2	0	0	0.92	2.1	1.26
ENSP00000306010	0	0	0	0	0	0	0	0	0	0	0	0	0	0	0	0	0	0	0	0	0	0	1.3	0
ENSP00000306099	0.74	1.42	0.41	0.21	0.3	0	0.25	0.26	0.64	0	0.17	0	0.99	0.18	0	0	0.33	0	0.19	0	4	5.09	3.54	2.65
ENSP00000306330	4.16	3.78	4.86	3.33	2.09	1.87	2.2	2.12	1.74	3.78	3.11	2.95	2.02	5.22	5.71	2.25	5.19	3.14	5.65	4.99	4.94	7.28	5.87	4.54
ENSP00000306361	2.26	0.39	0.6	0.45	0	0	0	0	0	0	0	1.07	0.45	0	0	0	0	0	0	0	3.77	4.26	2.72	2.59
ENSP00000306782	3.58	3.34	1.64	3.01	0	0	0.97	0.52	2.54	2.62	1.18	1.94	0	0	0	1.89	5.3	2.63	2.89	4.93	3.55	1.99	1.35	6.52
ENSP00000306881	0	0	0	0	0	0	0	0	0	0	0	0	0	1.88	0	0	0	0	0	0	1.38	0	1.5	1.3
ENSP00000307241	0	0	0	0	0	0	0	0	0	0	0	0	0	0	0	0	0	0	0	0	0	1.04	0.96	1.06
ENSP00000307387	2.09	2.04	1.86	2.09	1.64	1.22	1.36	2.75	1.84	2.69	1.27	1.55	1.55	1.57	0.77	0.77	1.17	1.4	1	0.8	3.94	3.14	2.81	3.62
ENSP00000307432	0.86	0.78	1.03	0.67	0	0	0	0	1.02	1.17	1.58	1.16	0	0	0	0	1.18	1.47	0.91	0.76	0.83	1.05	1.27	1.19
ENSP00000307443	1.14	1.11	1.19	1.27	0	0	0.47	0	2.99	2.49	2.68	2.15	3.07	4.71	2.28	2.82	1.23	1.54	1.09	1.12	1.12	1.28	1.26	1.31
ENSP00000307705	4.56	4.22	6.93	9.65	4.77	1.79	4.69	3.79	1.19	1.15	3.34	2.85	6.47	9.53	20.03	8.46	3.93	0	6.79	4.21	12.49	13.28	17.34	15.92
ENSP00000307712	1.09	0.93	1.71	1.09	0	0	0	0	1.41	0.96	0.69	0.95	0	0	1.26	0	0	0	0	0	1.87	0.74	1.05	0
ENSP00000307940	5.21	4.27	5.5	5.43	0	0	0	0	3.08	3.34	3.87	2.63	2.65	4.24	2.14	3.84	3.13	0	5.27	2.3	4.28	3.65	3.97	4.49
ENSP00000308165	0	0.8	0.76	0.92	0	0	0	0	1.04	1.86	0	0.92	0	0	0	0	0	1.77	0	0	0.61	1.56	0.43	0
ENSP00000308383	0	0	0	0	0	0	0	0	0	0	0	0	0	1.25	0	0	0	0	0	0	0	0	1.48	0
ENSP00000308405	12.43	9.28	14.52	11.24	21.06	19.43	17.3	18.75	22.65	17.82	23.67	17.51	23.14	15.33	13.7	16.15	14.26	12.76	15.04	11.81	30.12	28.48	35.06	32.76
ENSP00000308495	0	0	0	0	0	0	0	0	0	0	0.67	0	0	0	0	0	0.43	0	0	0	0	0	0	0
ENSP00000308753	0	0	0	0	0	0.94	0	0	0	0	0	0	0	0	0	0	1.17	0	0	0	1.07	1.13	0.98	0.84
ENSP00000309431	5.11	5.94	5.59	6.39	2.52	2.21	2.06	1	4.88	7.67	4.79	2.01	2.93	1.92	1.48	3.04	4.89	3.54	3.52	4.14	13.9	15.69	11.29	13
ENSP00000309433	0	0	0	0	0	0	0	0	0	1.82	0.83	1.64	0	0	0	0	0	0	0	0	2.35	2.72	2.54	2.34
ENSP00000309438	1.03	0.86	0.99	1.18	0	0	0	0	1.18	1.09	1.44	0.98	0	0	0	0	0	0	0	0	0.86	1.39	0.87	1.08
ENSP00000309503	7.03	5.41	7.56	4.97	2.09	1.87	2.2	2.12	3.09	5.22	5.39	4.9	3.08	8.91	8.22	3.29	8.72	5.58	9.99	9.92	11.5	9.8	11.04	10.59
ENSP00000309539	1.38	1.36	1.24	1.3	0	0	0	0	0	0	0	0	0	0	0	0	0	0	0	0	0	0	0	0
ENSP00000309629	3.75	3.98	4.69	5.66	1.21	0.88	1.34	0.88	3.77	1.31	4.7	4.1	1.59	2.5	7.9	6	5.88	5.84	5.14	5.5	8.05	9.85	11.11	11.62
ENSP00000309732	1.3	1.24	1.22	1.05	0	0	0	0	1.22	1.44	1.04	1.16	1.4	3.27	1.05	1.44	1.42	0	1.11	0	1.1	1.16	3.04	1.36
ENSP00000309845	0	0	0	0	0	0	0	0	0	0	0.67	0	0	0	0	0	0.43	0	0	0	0	0	0	0
ENSP00000310169	6.59	6.53	7.17	7.12	2.57	2.59	2.27	2.51	7.96	8.08	6.9	8.01	7.61	8.26	8.22	7.34	6.71	7.31	6.81	7.17	8.89	8.54	11.58	9.92
ENSP00000310219	1.36	2.66	1.65	3.21	0.89	1.2	0.99	1.02	1.24	1.16	1.14	1.04	0.98	2.35	2.3	2.39	0.94	1.1	1.04	1.27	0.96	2.63	5.71	3.73
ENSP00000310226	1.48	1.42	0.58	1.16	0	0	0	0	0	0	0	0	0	0	0	0	0	0	0	0	0	0	0	0
ENSP00000310275	0.93	0.86	0.84	1	0	0	0	0	1.1	1.64	1.1	1.18	1.35	1.34	0.74	1.42	1.27	1.46	0.99	0.96	1.08	1.04	1.01	1.14
ENSP00000310491	0	0	0	0	0	0	0	0	0	0	0	0	0	0	0	0	0.88	1.55	0	1.19	1.12	0	1.19	0
ENSP00000310670	1.06	1.25	0.95	1.16	0	0	0	0	1.21	1.75	0.88	1.42	0	0	0	0	1.47	1.8	1.01	1.1	0.96	1.55	1.13	1.53
ENSP00000311042	6.41	7.26	6.49	7.4	2.52	2.21	2.06	1	6.08	9.01	4.79	3.03	4.27	5.72	3.65	4.49	7.26	5.36	5.93	6.3	16.62	18.28	13.2	15.27
ENSP00000311186	0	0	0	0	0	0	0	0	0	0	0	0	0	0	0	0	0.93	1.42	0.51	0.98	2.2	2.32	1.99	1.76
ENSP00000311430	0.97	0.86	1.2	1.16	0	0	0	0	2.79	2.19	1.39	0.95	0	0	0	0	1	0	0.92	0.8	3.72	4.13	4.49	6.53
ENSP00000311449	0	0	0	0	0	0	0	0	0	0	0	0	0	0	0	0	0	0	0	0	0.86	2.49	0	0
ENSP00000311997	2.5	2.07	2.29	1.33	2.2	1.23	0.77	0.77	1.2	0.66	0.7	0	1.68	2.75	2.58	2.85	0	0	0.67	0.9	4.6	4.97	8	4.38
ENSP00000312134	0.49	0.56	0.66	0	0	1.84	1.01	0.67	0	0	0	0	0	0	0	0	0	0	0	0	0.88	0.74	0.67	0.55
ENSP00000312262	1.22	1.35	1.4	1.25	1.51	1.03	0.9	0.89	1.22	1.24	1.28	1.3	1.55	1.36	0.72	1.62	1.18	1.36	1.18	1.33	1.28	1.37	1.19	1.16
ENSP00000312523	0.84	0	1.07	1.23	0.76	0	0	0	0	0	0	0	0	1.49	0.76	1.45	1.23	0	0	0.93	0	0	0	0
ENSP00000312577	0	0	0	0	0	0	0	0	1.37	1.18	0	0	0	0	0	0	0.93	1.42	0.51	0.98	2.2	2.32	1.99	1.76
ENSP00000312606	1.29	1.33	0.99	1.16	0	0	0	0	0	0	0	0	0	1.7	0	0	0	0	0	0	1.32	1.38	1.06	1.22
ENSP00000312999	0	0	0	0	0	1.36	1.27	0	1.19	0	0	0	1.59	1.05	0.81	0.71	0	0	0	0	0	0	1.04	1.08
ENSP00000313007	1.34	1.03	1.18	1.3	0	0	0	0	1.38	1.17	1.05	1.2	0	0	0	0	0	0	0	0	1.12	1.09	1.09	1.2
ENSP00000313061	1.09	0.88	0.92	1.46	0.76	0	0	0	1.56	1.21	1.08	1.04	0	0	1.5	0	0	0	0	0	1.85	2.84	1.88	2.32
ENSP00000313164	0	0	0	0	0	0	1.31	1.01	1.76	0.82	1.11	1.16	2.23	1.27	0.6	1.01	1.23	1.65	0.99	1.36	2.63	2.77	2.02	2.38
ENSP00000313199	5.03	4.05	4.64	3.66	1.1	0	0	0	1.32	1.34	1.53	1.37	0	0	0	0	4.12	5.77	4.95	4.26	0	1.48	1.48	1
ENSP00000313327	5.03	4.05	4.64	3.66	1.1	0	0	0	1.32	1.34	1.53	1.37	0	0	0	0	4.12	5.77	4.95	4.26	0	1.48	1.48	1
ENSP00000313420	1.43	1.09	1.45	1.23	0	0	0	0	1.64	0.91	1.28	1.53	0	0	0	0	0	0	0	0	1.08	1.11	1.45	1.34
ENSP00000314458	0	0.74	0.72	0	0	0	1.87	1.85	0	0	0	0	0	0	0	0	0	0	0	0.89	3.02	0.9	0.57	2.94
ENSP00000314733	1.19	0.83	1.29	1.5	0	0	0	0	0	0	0	0	0	0	0	0	0	0	0	0	0	0	0	0
ENSP00000315205	0	0	0	0	0	0	0	0	0	0	0	0	0	0	0	0	0	0	0	0	0.96	1.19	1.45	1.76
ENSP00000315474	0	0	0	0	0	0	0	0	0	0	0	0	0.87	0.69	2.11	1.2	2.29	0	1.87	0.99	1.28	1.41	1.79	2.25
ENSP00000315757	17.4	17.88	18.34	15.61	11.69	11.1	16.06	15.89	10.35	13.07	10.55	10.44	8.99	14.31	7.51	16.27	21.05	18.42	21.3	20.41	18.61	19.4	20.25	19.06
ENSP00000316029	6.34	4.29	5.59	4.24	1.25	1.26	1.66	1.47	3.02	1.41	1.6	2.76	0.6	3.68	0.29	0.56	4.88	3.65	8.35	5.06	32.46	41.54	23.55	22.73
ENSP00000316042	0	0	0	0	0	0	0	0	1.85	1.17	1.53	0	0	0	0	0	0	0	0	0	0	0	0	0
ENSP00000316729	0	0.74	0.72	0	0	0	1.87	1.85	0	0	0	0	0	0	0	0	0	0	0	0.89	1.45	0.9	0.57	2.94
ENSP00000316772	0	0	0	0	0.92	0.88	0	0.83	0.98	1.3	0.78	1.06	0	0	0	0	0	0	0	0	1.23	1.21	0.97	1.23
ENSP00000317141	2.6	2.85	2.35	2.44	0	0	0	0	0	0	0	0	0	0	0	0	0	0	0	0	3.74	4.53	3.94	3.24
ENSP00000317257	0	0	0	0	1.21	1.02	1.2	1.32	0	0	0	0	0	0	0	0	1.18	1.49	1.3	1.16	1.17	1.34	1.07	1.05
ENSP00000317334	1.14	1.15	0.88	0.94	0.83	0.86	0.89	0	1.59	1.14	1.27	1.04	1.28	1.5	2.81	1.28	1.33	1.34	1.03	0.95	1.21	1.23	1.06	1.05
ENSP00000317360	0.85	0.82	1.1	1.02	0	0	0	0	1.13	1.04	1.15	1.04	0	0	0	0	0	0	0	0	0.89	0.56	0.96	1
ENSP00000317374	1	1.25	1.03	1.32	3.1	2.23	2.34	2.1	1.26	1.3	0.93	1.14	1.49	0.84	0.77	1.57	1.01	1.01	1.01	1.28	0.88	1.52	0.89	1.14
ENSP00000317399	1.24	3.05	3.81	1.13	0	0	0	0	3.02	2.81	3.22	2.79	3.16	1.13	1.99	1.04	1.19	1.71	1.35	2.83	3.24	3.46	3.94	2.19
ENSP00000317578	1.22	1.35	1.4	1.25	1.51	1.03	0.9	0.89	1.22	1.24	1.28	1.3	1.55	1.36	0.72	1.62	1.18	1.36	1.18	1.33	1.28	1.37	1.19	1.16
ENSP00000317697	2.51	2.72	2.12	2.24	4.49	4.84	4.53	3.74	0.59	1.95	0	0.58	0	0.89	0	0.78	2.42	3	3.31	2.29	2.25	3	2.49	2.21
ENSP00000317788	1.89	2.28	2.32	2.39	1.61	3.85	2.84	2.25	3.69	3.71	3.94	3.6	3.73	6.14	6.68	4.41	3.37	3.03	5.67	3.76	6.6	5.41	6.15	6.64
ENSP00000318012	0	0	0	0	0	0	0	0	3.66	2.78	1.8	2.24	0	2.99	3.4	0	1.53	0	1.76	0.56	2.6	2.56	1.83	2.04
ENSP00000318195	4.06	4.23	5.59	6.12	0	0.65	0	0.77	10.5	9.52	10.73	10.67	5.04	9.03	14.49	5.1	11.92	5.77	12.31	8.46	8.62	8.51	12.46	10.19
ENSP00000318197	0	0	0	1.04	0	0	0.66	0	0	0	0	0	0	1.22	0	0	0	0	4.08	1.91	2.69	2.22	2.42	2.36
ENSP00000318415	0	0	0	0	0	0	0	0	0	0	0	0	0	0	0	0	0	0	0	0	1.35	1.23	0	0
ENSP00000318575	0	0	0	0	0	0	0.66	0	0	0	0	0	0	0	0	0	0	0	0	0	1.76	1.15	1.46	1.5
ENSP00000318635	0	0	0.65	0	0	0	0	0	0	0	0	0	0	0	0	0	0	0	0	0	0	0	1.24	1.15
ENSP00000318697	5.11	5.94	5.59	6.39	2.52	2.21	2.06	1	4.88	7.67	4.79	2.01	2.93	1.92	1.48	3.04	4.89	3.54	3.52	4.14	14.99	16.93	12.34	13.55
ENSP00000318772	0	0	0	0	0	0	0	0	0	0	0	0	0	0	0	0	1.32	1.48	0	1.44	1.12	1.27	0	1.29
ENSP00000319096	0.87	1.01	0.79	1.46	0	0	0	0	0	0	0	0	0	0	0	0	0	0	1.23	0	0	0	0	0
ENSP00000319286	0	0	0	0	0	0	0	0	0	0	0	0	0	0	0	0	0	0	0	0	0	0	1.49	0
ENSP00000319690	2.81	2.06	2.32	3.01	0.85	1.32	0.82	1.01	3.66	3.36	1.67	1.99	8.53	4.64	3.91	3.3	1.58	1.05	1.48	1.11	2.53	2.79	2.19	2.8
ENSP00000320171	13.48	15.74	16.25	14.59	19.08	23.36	21.54	22.31	5.69	7.86	9.23	6.43	4.7	8	7.69	5.33	5.28	3.22	2.73	3.52	15.38	15.43	18.09	18.37
ENSP00000320176	0	0	1.35	0	0	0	0	0	0	0	0	0	0	0	0	0	0	0	0	0	0	0	0.9	0
ENSP00000320295	7.82	7.98	7.83	7.67	3.28	4.42	2.61	1	5.91	8.54	5.87	3.01	5.85	3.92	1.48	5.28	8.2	7.58	7.63	7.05	16.63	18.23	12.34	14.79
ENSP00000320319	0.84	0	1.07	1.23	0.76	0	0	0	0	0	0	0	0	1.49	0.76	1.45	1.23	0	0	0.93	0	0	0	0
ENSP00000320324	1.23	1.13	1.15	0.87	1.71	0	0	0	0	0	0	0	0	1.18	0	1.25	1.27	0	1.33	0	1.59	1.08	1.04	1.09
ENSP00000320516	1.24	1.29	0	1.16	0	0	0	0	0	0	0	0	0	0	0	0	1.17	1.05	1.05	1.67	0	0	0	0
ENSP00000320866	1.05	1.28	0.94	2.49	0	0.84	0.74	0	0	1.09	0.75	1.29	1.42	1.28	0.87	0.92	1.19	0	1.12	0.69	2.07	2.7	2.77	0.94
ENSP00000321070	2.26	2.23	2.26	2.5	0	0	0	0	2.26	2.7	2.51	2.07	0	0	0	0	0	0	0	0	2.38	2.35	2.14	2.61
ENSP00000321259	5.38	7.83	9.21	6.11	2.07	5.13	4	3.09	1.95	2.6	1.81	2.6	0.91	0.83	2.96	0.92	1	0	1.63	1.17	6.66	5.34	7.31	5.11
ENSP00000321389	14.73	12.01	17.55	14.24	19.88	18.13	16.1	17.09	22.12	16.69	24.46	17.59	23.14	15.33	13.7	16.15	12.95	11.65	13.27	10.31	31.48	29.82	35.97	34.04
ENSP00000321744	25.58	23.64	26.27	21.97	7.57	8.54	6.88	8.35	17.42	20.65	21.81	19.48	12.33	13.26	8.48	13.57	20.27	24.8	21.54	21.03	40.21	36	41.17	38.76
ENSP00000322147	0	0	0	0	2.31	1.03	0	1	0	0	0	0	0	0	0	0	0	0	0	0	0	0	0	0
ENSP00000322341	0	0	0	0	0.74	0	0.76	0	0	0	0	0	0	0	0	0	0	0	0	0	0	0.71	0.61	0
ENSP00000322419	0	0	0	0	0	0	0	0	0	1.3	1.27	2.87	0	1.11	0	2.56	0.99	0	1.02	0.8	1.08	2.63	1.4	2.43
ENSP00000322421	0	0	0	0	0.83	0	0	0	0.44	0	0	0	0	0	0	0	1.24	0.69	0.38	1.44	7.71	7.2	9.24	3.33
ENSP00000322439	1.35	1.08	1.24	0.82	0	0	0	0	1.36	1.07	1.21	1.32	1.08	1.13	1.63	0	1.24	1.13	1.15	1.13	1.04	1.09	1.25	1.51
ENSP00000322577	0.84	2.47	2.34	0.75	0	0	0	0	0.96	2.7	2.7	0.78	1.48	0.95	0.77	2.07	0	1.59	0.49	0.75	4.88	3.55	2.6	2.4
ENSP00000322749	1.16	1.21	1.23	1.22	0.98	0	1.91	0.82	2.9	1.04	1.11	1.25	1.08	2.92	1.49	0.89	1.39	0.88	2.38	1.25	3.15	2.87	3.67	3.17
ENSP00000323856	6.88	6.11	5.75	6.36	0	0	0	0	3.16	1.39	0	0	3.43	4.08	3.79	2.89	0	0	0	0	6.03	6.7	6.14	5.06
ENSP00000324074	0	0	0	0	0	0	0	0	0	0	0	0	0	0	1.12	0	0.98	0	0.91	0.58	0.87	0.69	0.8	0.66
ENSP00000324105	0.94	1.43	1.56	1.06	2.17	2.54	2.32	2.3	1.39	1.06	0.94	2.09	0	1.41	0	0	0.81	0	1.05	1.04	4.23	2.29	2.45	3.82
ENSP00000324173	2.19	1.94	2.33	2.28	0	1.03	2.34	1.65	0	0	1.16	0	3.04	4.57	1.68	3.42	0.97	2.19	0.64	0.98	3.66	2.5	1.94	2.1
ENSP00000324422	1.61	1.93	1.51	1.82	0	0	0	0	0	0	0	0	0	1.44	1.17	0.97	0.68	1.12	0.68	0.68	0	0	0	0
ENSP00000324740	2.06	1.91	1.89	2.46	1.04	1.55	0	0	1	1.22	0	0	0	0	0	0.94	0	0	0	0	2.34	3.2	2.57	2.34
ENSP00000325136	1.99	2.31	2.21	2.25	0	0	0	0	0	0.99	0	0	0	0	0	0	0	0	0.7	0	1.08	0	0.83	0.83
ENSP00000325240	0.88	1.29	0.97	0.87	1.02	0.85	0.92	0.63	1.29	1.33	1	1.25	3	2.42	1.52	2.95	2.92	3.44	1.92	2.43	1.08	1.05	1.05	1.38
ENSP00000325376	0	0	0	0	0	0	0	0	4.31	3.88	3.05	4.48	0	0	0	0	4.46	2.86	3.65	3.91	3.84	4.76	3.8	4.12
ENSP00000325425	0	0	0	0	1.05	1.04	0	1.04	0	0	0	0	0	0	0	0	0	0	0	0	0	0	0	0
ENSP00000325548	1.14	1.14	0.91	1.1	1.04	0	0	0	1.56	1.61	1.17	0.99	1.84	0.9	0.94	1.17	1.33	1.52	1.07	1.01	3.23	0.84	0.57	0.47
ENSP00000325732	0	0	0	0	0	0	0	0	4.31	3.88	3.05	4.48	0	0	0	0	4.46	2.86	3.65	3.91	3.84	4.76	3.8	4.12
ENSP00000325756	1.14	1.14	0.91	1.1	1.04	0	0	0	1.56	1.61	1.17	0.99	1.84	0.9	0.94	1.17	1.33	1.52	1.07	1.01	3.23	0.84	0.57	0.47
ENSP00000325875	9.28	10.61	8.5	10.08	1.1	0.74	0.58	0.63	9.32	5.51	5.74	8.14	4.96	3.83	2.46	3.79	6.95	4.76	7.95	7.81	7.33	6.33	7.01	5.06
ENSP00000326010	2.63	3.73	2.54	3.22	2.19	2.6	1.84	2.12	5.84	7.07	8.81	6.56	3	2.49	2.19	2.51	5.95	2.6	6.74	5.29	4.81	3.27	5.71	6.4
ENSP00000326031	0	0	0	0	0	0	0	0	1.11	1.05	1.2	0.81	0	0	0	0	0.95	0	1.32	1.16	1.04	1.16	1.11	1.03
ENSP00000326042	0	0	0	1.04	0	0	0.66	0	0	0	0	0	0	1.22	0	0	0	0	4.08	1.91	2.69	2.22	2.42	2.36
ENSP00000326126	0	0	0	0	1.21	1.02	1.2	1.32	0	0	0	0	0	0	0	0	1.18	1.49	1.3	1.16	1.17	1.34	1.07	1.05
ENSP00000326294	0	0	0	0	0	0	0	0	0	1.62	1.12	0	0	0	0	0	0	0	0	0	2.54	1.24	1.24	1.34
ENSP00000326381	5.22	3.89	2.16	3.6	0.82	0.85	1.05	0.92	1.2	2.51	1.89	2.32	1.68	0.76	1.26	0.92	2.88	0	0.89	1.16	2.29	2.4	2.49	2.46
ENSP00000327054	3.08	3.24	3.39	3.71	0	0	1.03	0	1.84	1.1	1.19	1.09	1.36	1.45	1.65	1.06	4.08	1.24	2.47	3.62	0.82	1.35	2.52	1.8
ENSP00000327070	4.07	4.54	5.47	4.3	0	0	0.44	0	2.65	3.44	4.14	2.4	3.03	4.27	3.01	4.87	6.21	3.75	3.64	6.28	4.92	4.36	7.3	2.99
ENSP00000327116	0	1.29	0	0	0	0	0	0	0	0	0	0	0	0	0	0	0	0	0	0	0	0	0	0
ENSP00000327137	1.95	2.1	2.16	1.7	1.89	0.82	2.28	1.19	0.76	0.64	2.6	2.2	4.49	2.94	3.03	2.26	3.57	0	3.45	5.17	2.22	1.7	1.7	3.79
ENSP00000327145	0	0	0	0	0	0	0	0.23	0	0	0	0	0	0	0	0	0	0	0	0.41	0.55	0	0.45	0
ENSP00000327191	1.06	1.07	1.1	1.06	0	0	0	0	0	0	0	0	0.71	1.42	1.43	1.02	1.04	0.94	1.16	1.4	1.84	2.35	2.32	2.59
ENSP00000327268	0	0	0	0	0	0	0	0	0	0	0	0	2.16	1.05	0.87	1.25	0	0	0	0	0	1.68	0.85	1.09
ENSP00000327431	0.78	0.26	0.62	0.24	1.31	0.12	0.12	0.14	0.46	0	1.42	0.79	0.57	0.76	1.13	2.01	2.12	1.05	1.06	0.94	21.09	27.7	21.61	16.42
ENSP00000327442	2.28	2.38	2.02	2.59	1.14	1.55	0.74	1.38	2.25	2.12	2.09	1.07	0	0	0	0	1.16	1.47	1.04	1.11	0.91	1.34	1.51	0.93
ENSP00000327522	1.22	1.29	1.29	1.29	0	0	0.8	1.02	1.39	0.8	1.24	1.25	0	0	0	0	1.62	0.64	1.76	1.18	1.19	0.97	1.42	1.15
ENSP00000327539	3.86	4.18	3.97	3.68	1.28	0	0	0	2.68	3.34	4.26	4.01	3.81	2.5	2.47	2.06	4.31	4.73	2.92	4.18	3.89	4.38	3.26	4.22
ENSP00000327589	0	0.95	0	1.1	0	0	0	0	1.05	1.35	1.27	1.37	0	0	0	0	1.25	1.38	1.24	1.12	4.32	6.05	4.82	7
ENSP00000327801	4.03	5.24	4.8	6.44	1.91	1.96	2.11	2.1	0.69	0.51	0.89	1.43	1.06	1.62	1.79	1.76	2.56	1.01	0.65	0.88	6.18	4.95	6.16	4.13
ENSP00000328359	5.74	4.09	5.82	3.84	29.84	26.67	38.52	31.84	1	0	1.05	0.59	3.38	0.75	1.09	0.39	1.64	0	0.39	0	8.78	4.84	3.98	2.24
ENSP00000328484	12.43	9.28	14.52	11.24	19.88	18.13	16.1	17.09	20.92	16.69	22.49	16.19	23.14	15.33	13.7	16.15	12.95	11.65	13.27	10.31	30.12	28.48	35.06	32.76
ENSP00000329034	1.37	1.06	1.21	1.56	0	0	0	0	0	0	0	0	0	0	0	0	1.66	0	1.32	1.06	1.41	1.4	0	0
ENSP00000329219	2.28	2.38	2.02	2.59	1.14	1.55	0.74	1.38	2.25	2.12	2.09	1.07	0	0	0	0	1.16	1.47	1.04	1.11	0.91	1.34	1.51	0.93
ENSP00000329380	0.69	0.83	0.48	1	0	0	0	0	0	0	0	0	0	0.8	0.76	0.85	0	0	0	0	1.75	3.6	2.79	1.54
ENSP00000329498	1.48	2.56	1.13	1.26	0	0	0	0	0	0	0	0	0	0	0	0	1.79	0	1.13	0	0	0	0	0
ENSP00000329554	7.15	6.75	8.83	9.54	17.66	19.88	23.2	22.99	15.82	10.02	19.97	13.19	9.19	8.73	17.52	8.58	13.06	9.06	15.77	11.44	18.52	14.62	24.15	20.67
ENSP00000329662	0	0	0	0	0	0	0	0	0	0	0	0	0	0	0	0	0	0	0	0	0.94	0.93	1.36	1.58
ENSP00000329748	1	1.25	1.03	1.32	3.1	2.23	2.34	2.1	1.26	1.3	0.93	1.14	1.49	0.84	0.77	1.57	1.01	1.01	1.01	1.28	0.88	1.52	0.89	1.14
ENSP00000330054	5.31	4.78	6.69	8.25	2.2	1.49	1.86	1.33	2.28	2.18	2.85	2.44	2.09	8.03	12.2	5.37	3.02	1.91	6.15	3.62	8.72	9.58	12.34	10.02
ENSP00000330074	1.26	1.42	1.46	1.62	2.48	3.83	3.83	3.54	1.04	1.27	1.56	1.6	1.56	1.25	1.48	0.92	1.28	0.98	1.74	1.74	4.36	5.34	7.53	8.98
ENSP00000330307	12.43	9.28	14.52	11.24	19.88	18.13	16.1	17.09	20.92	16.69	22.49	16.19	23.14	15.33	13.7	16.15	12.95	11.65	13.27	10.31	30.12	28.48	35.06	32.76
ENSP00000330343	0	0	0.65	0	0	0	0	0	0	0	0	0	0	0	0	0	0	0	0	0	0	0	1.24	1.15
ENSP00000331019	0	0	0	0	0	0	0	0	0	0	0	0	0	0	0	0	1.14	0.69	1.41	1.03	1.03	0.93	1.41	1
ENSP00000331368	1.48	2.56	1.13	1.26	0	0	0	0	0	0	0	0	0	0	0	0	1.79	0	1.13	0	0	0	0	0
ENSP00000331514	30.99	29.9	34.61	30.85	45.95	43.15	45.98	43.25	19.55	24.59	30.97	16.16	26.64	27.15	31.99	20.5	33.09	19.33	38.63	33.96	61.15	61.7	72.46	52.83
ENSP00000331708	0.84	1.45	1.11	1	0	0	0	1.18	0	0	0	0	0	0	0	0	0	0	0	0	1.11	1.41	0.96	1.14
ENSP00000331897	1.23	1.1	1.27	1.24	0	0	0	0	1.32	0.9	1	0.97	0	0	0	0	0	0	0	0	0	0	0	0
ENSP00000331901	1.09	0.73	1.39	1.05	0.7	0	0.5	0	0	0	0.87	0	0	0	2.33	0.86	0.93	0	0.51	0.53	0.84	0.61	0.86	0.76
ENSP00000332194	12.43	9.28	14.52	11.24	19.88	18.13	16.1	17.09	20.92	16.69	22.49	16.19	23.14	15.33	13.7	16.15	12.95	11.65	13.27	10.31	30.12	28.48	35.06	32.76
ENSP00000332790	7.71	5.37	10.86	4.93	15.91	14.67	12.14	13	15.03	14.47	14.32	11.95	16.99	12.32	10.86	12.22	10.36	11.65	10.2	10.56	26.67	24.57	28.4	27.2
ENSP00000333277	7.15	6.75	8.83	9.54	17.66	19.88	23.2	22.99	15.82	10.02	19.97	13.19	9.19	8.73	17.52	8.58	13.06	9.06	15.77	11.44	18.52	14.62	24.15	20.67
ENSP00000333298	0.81	2.12	2.21	1.95	0	0	0	0	0	0	0	0	0	0	0	0	1.17	0	2.44	0.76	0.63	0	0.78	0
ENSP00000333326	0	0	0	0	0	0	0.66	0	0	0	0	0	0	0	0	0	1	0	0	0	1.76	1.15	1.46	1.5
ENSP00000333504	0	0	0	0	0	0	0	0	0	0	0	0	0	0	0	0	1.71	0	1.16	1.53	0	0	0	0
ENSP00000333547	1.89	1.8	1.2	0	0.69	0.77	0.67	1.07	0	0	0	0	0	0	0	0	0	0	0.49	0	1.78	3.63	3.1	2.81
ENSP00000333994	2.58	0.26	0.62	1.61	1.91	0.12	0.12	1.93	0.8	0	1.42	0.79	2.96	0.76	1.13	2.01	5.57	1.53	3.69	2.33	37.86	50.04	43.52	30.68
ENSP00000334008	0	0	0	0	0	0	0	0	0	0	0	0	0	0	0	0	0	0	0	0	1.21	1.1	0	0.89
ENSP00000334063	0	0	0	1.19	0	0	0	0	0	0	0	0	0	0.9	3.25	0.9	0	0	1.09	0.89	1.8	1.86	2.76	1.99
ENSP00000334156	0.98	0.72	1.03	0.86	0	0	0	0	1.36	1.32	0.89	1.25	1.7	1.3	0.97	1.36	0	0	0	0	1.05	1.15	1.13	1.3
ENSP00000334624	0.84	2.47	2.34	0.75	0	0	0	0	0.96	2.7	2.7	0.78	1.48	0.95	0.77	2.07	0	1.59	0.49	0.75	4.88	3.55	2.6	2.4
ENSP00000334983	13.48	15.74	16.25	14.59	19.08	23.36	21.54	22.31	5.69	9.49	9.23	6.43	4.7	8	7.69	5.33	5.28	3.22	2.73	3.52	15.38	15.43	18.09	18.37
ENSP00000335153	4.92	11.63	8.92	6.7	0	0	1.02	0	4.74	0.97	1.7	1.44	5.8	2.06	4.05	7.1	8.69	5.33	12.02	4.59	9.79	3.99	8.72	7.08
ENSP00000335304	2.17	1.82	1.92	1.92	0	0.55	0.87	0	4.04	3.28	3.5	3.5	3.74	4.63	3.7	4.56	3.49	5.65	3.85	3.76	2.28	2.1	3.55	2.64
ENSP00000335334	0	0	0.92	0	1.31	0	0.99	1.23	1.61	0	0	0	0	0	0	0	2.38	0	2.97	2.34	0	1.06	0	0.96
ENSP00000335363	0	0	0	0	0	0	0	0	1.61	0	0	0	0	0	0	0	2.38	0	2.32	2.34	0	1.06	0	0.96
ENSP00000335465	2.17	1.82	1.92	1.92	0	0.55	0.87	0	4.04	3.28	3.5	3.5	3.74	4.63	3.7	3.19	3.49	5.65	3.85	3.76	2.28	2.1	3.55	2.64
ENSP00000336687	0	1.03	1.04	0	0	0	0	0	0	0	0	0	0	0	0	0	0	0	0	0	0	1.75	0	0
ENSP00000336702	2.05	2.42	2.27	2.34	0.66	0	0.9	0.95	4.21	2.36	3.55	3.68	1.1	1.34	1.57	0.78	2.17	1.13	3.38	2.93	2.64	3.25	4.78	3.89
ENSP00000336712	1.22	1.05	0.93	1.26	0	0.95	0.6	0.98	0	1.28	1.35	0	0	0	0	0	1.69	0	1.08	1.01	0	0	0	0
ENSP00000336776	2.05	2.42	2.27	2.34	0.66	0	0.9	0.95	4.21	2.36	3.55	3.68	1.1	1.34	1.57	0.78	2.17	1.13	3.38	2.93	2.64	3.25	4.78	3.89
ENSP00000336799	3.5	3.85	2.67	4.03	0.6	0.72	1.11	0.7	3.29	2.44	2.68	2.66	2.56	1.76	0	2	3.83	4.54	5.97	4.33	7.28	6.55	5.27	5.88
ENSP00000336829	0	0	0	0	0	0	0	0	0	0	0	0	0	0	0	0	0	0	0	0	1.33	1.13	1.05	0
ENSP00000336831	2.45	2.05	1.84	2.57	2.99	2.59	2.92	3.94	1.96	2.34	0.76	0.85	3.04	2.6	2.09	3.62	1.24	0.97	1.02	1.27	2.15	1.81	2.18	1.7
ENSP00000336850	0	0	0	0	0	0	0	0	0	0	0	0	0	0	0	0	0	0	0	0	0.86	2.49	0	0
ENSP00000336914	0	0	0	0	1.33	0	0	0	0	0	0	0	0	0	0	0	0	0	0	0	0	0	0	0
ENSP00000336927	1.4	2.3	2.83	3.11	1.82	3.9	5.04	3.5	0.48	0	0	0	0	0	0.75	0.68	0.44	0	1.2	0.39	3.33	6.44	4.53	4.79
ENSP00000336945	0	0	0	0	1.21	1.02	1.2	1.32	0	0	0	0	0	0	0	0	1.18	1.49	1.3	1.16	1.17	1.34	1.07	1.05
ENSP00000337060	7.64	6.08	7.11	6.27	3.27	3.02	2.27	2.62	5.25	4.33	4.72	7.41	3.17	4.45	3.73	4.18	2.49	1.44	1.86	2.13	3.74	3.54	3.38	2.38
ENSP00000337127	1.12	0.67	0	0	0	0	0	0	0	0	0	0	0	0	0	0	0	0	0	0	2.99	1.21	0	0.89
ENSP00000337261	2.13	2.3	1.94	1.9	0.94	1.11	0.97	0.81	0	0	0	0	0	1.3	1	2.17	1.38	1.58	1.18	1.29	2.8	2.58	2.52	1.78
ENSP00000337761	0.75	0.71	0.99	2.24	2.07	2.17	2.25	2.3	0	0	0	0	0	1.67	0	0.43	0	0	0	0.62	2.19	1.12	1.82	1.79
ENSP00000337838	0	0	0	0	2.31	1.03	0	1	0	0	0	0	0	0	0	0	0	0	0	0	0	0	0	0
ENSP00000338082	0.78	0.26	0.62	0.24	1.31	0.12	0.12	0.14	0.46	0	1.42	0.79	0.57	0.76	1.13	2.01	2.12	1.05	1.06	0.94	21.09	27.7	21.61	16.42
ENSP00000338095	2.81	2.06	2.32	3.01	0.85	1.32	0.82	1.01	3.66	3.36	1.67	1.99	8.53	4.64	3.91	3.3	1.58	1.05	1.48	1.11	2.53	2.79	2.19	2.8
ENSP00000338358	0	0	0	0	0	0	0	0	0	0	0	0	0	0	0	0	0	0	0	0	1.07	0	0	1.31
ENSP00000338413	2.85	4.75	3.59	3.4	1.41	0.49	0.68	0.6	4.24	4.96	3.08	2.75	3.77	3.11	3.68	2.65	5.17	3.31	5.27	6	9.69	10.54	10.45	12.5
ENSP00000338461	0	0	0	0	0	0	0	0	0	0	0	0	0	0	0	0	0	0	0	1.54	0	0	0	0
ENSP00000338477	2.43	2.48	2.5	2.7	0	0	0	0	3.54	4.29	4.18	3.37	0	1.13	3.98	1.16	4.11	2.86	4.13	3.5	3.5	3.64	3.67	4.08
ENSP00000338552	7.38	6.35	8.39	5.94	0	0	0.51	0.75	5.28	5.16	6.03	5.18	1.25	1.29	1.55	1.12	6.88	9.27	6.92	6.63	2.71	2.41	2.64	3.63
ENSP00000338703	0	0	0	1.64	1.81	3.93	2.39	3.76	0	0	0	0	0	2.5	1.45	2.89	0	0	1.29	0	1.4	2.71	0.87	1.23
ENSP00000338776	1.34	1.09	1.4	1.4	0	0	0	0	0	0	0	0	0	0	0	0	0	0	0	0	2.74	1.15	1.93	2.11
ENSP00000338844	0	0	0	0	0	0	0	0	0	0	0	0	0	1.88	0	0	0	0	0	0	1.38	0	1.5	1.3
ENSP00000338934	4.66	8.62	8.83	4.86	4.22	3.22	4.1	2.99	6.96	6.39	4.87	5.61	5.33	7.22	5.99	4.28	10.43	9.28	11.34	14.6	9.49	11.57	9.73	12.23
ENSP00000339001	10.92	11.91	10.41	11.35	3.28	4.42	2.61	1	6.92	9.93	7.2	4.2	8.73	8.91	4.69	11.01	9.5	9.16	10.01	9.47	19.35	21.46	15.31	17.66
ENSP00000339007	0.85	0.82	1.1	1.02	0	0	0	0	1.13	1.04	1.15	1.04	0	0	0	0	0	0	0	0	0.89	0.56	0.96	1
ENSP00000339027	0	0	0	0	0	0	0	0	0	0	1.47	0	0	0	0	0	0	0	2.42	1.72	0.87	1.56	0.85	0.98
ENSP00000339035	1.93	5.11	4.06	1.84	0	0	0	0.72	2.38	3.66	3.39	1.74	1.48	0.95	2.03	2.07	0	1.59	0.49	0.75	6.75	4.3	3.65	2.4
ENSP00000339053	5.31	4.78	6.69	8.25	2.2	1.49	1.86	1.33	2.28	2.18	2.85	2.44	2.09	8.03	12.2	5.37	3.02	1.91	6.15	3.62	8.72	9.58	12.34	10.02
ENSP00000339063	5.31	4.78	6.69	8.25	2.2	1.49	1.86	1.33	2.28	2.18	2.85	2.44	2.09	8.03	12.2	5.37	3.02	1.91	6.15	3.62	8.72	9.58	12.34	10.02
ENSP00000339378	1.09	2.64	1.71	1.09	0	0	0	0	1.41	0.96	0.69	0.95	0	0	1.26	0	0	0	0	0	2.35	0.74	1.61	0
ENSP00000339467	0.73	1.67	1.59	0.99	0.97	0.9	3.07	2.78	0	0	0	0	0	0	0.5	0	0	0	0.39	0.89	2.1	0.9	1.2	3.41
ENSP00000339485	0	0	0	0	0	0	0	0	0	0	0	0	0	0	0	0	0	0	0	0	1.03	1.27	1.07	1.27
ENSP00000339521	0	0	0	0	1.05	0.5	0	0.55	0.54	0	0.69	0.69	0	0	0	0	0.95	0.81	0.8	0.83	1.68	3.56	2.05	1.6
ENSP00000339566	4.56	4.22	6.93	9.65	4.77	1.79	4.69	3.79	1.19	1.15	3.34	2.85	6.47	9.53	20.03	8.46	3.93	0	6.79	4.21	12.49	13.28	17.34	15.92
ENSP00000339607	0	0	0	0	0.92	0.98	0	0	0	0	0	0	0	0	0	0	0	0	0	0	0	0	0	0
ENSP00000339720	0	1.16	1.04	0	0	0	0	0	0	0	1.34	0	0	0	0	0	0	0	0	0	0	0	0	0
ENSP00000339795	2.24	2.41	2.56	2.32	0.46	0	0.47	0	8.58	10.18	6.4	6.89	6.39	8.85	5.98	5.36	3.39	3.18	2.94	4.22	5.7	5.44	6.61	6.33
ENSP00000339835	5.04	4.92	5.86	5.89	11.77	12.29	14.39	13.57	12.74	9.03	15.25	10.74	6.15	4.51	7.72	4.61	11.63	8.32	13.82	10.13	11.26	10.26	14.5	13.62
ENSP00000339914	0.84	0	1.07	1.23	0.76	0	0	0	0	0	0	0	0	1.49	0.76	1.45	1.23	0	0	0.93	0	0	0	0
ENSP00000339933	3.54	3.14	3.27	3.69	9.33	10.78	10.17	7.3	2.35	2.55	2.45	1.68	2.42	4.66	3.76	1.68	1.22	0	1.61	0.53	4.64	6.91	6.06	6.77
ENSP00000339950	3	2.87	2.41	2.59	2.01	3.1	2.26	3.45	1.97	2.15	4.2	1.96	0	0	0	1.1	1.18	2.13	1.77	3.04	14.4	22.78	12.07	11.43
ENSP00000340019	5.91	9.59	6.8	7.09	0	0	0	0	3.85	3.94	4.72	6.51	3.12	5.14	3.88	3.37	2.27	1.43	2.08	2.67	7.67	6.24	4.94	7.64
ENSP00000340251	0	0	0	0	0	0	1.06	0	0	0	0	0	0.95	1.37	1.32	1.43	0	0	0	0	0	0	0	0
ENSP00000340274	0.87	1.01	0.79	1.46	0	0	0	0	0	0	0	0	0	0	0	0	0	0	0	0	0	0	0	0
ENSP00000340278	4.5	2.77	4.49	2.11	1.13	1.25	0.78	0	7.17	1.88	1.16	3.45	3.05	4.61	3.49	2.54	1.93	2.7	0.98	2.7	4.04	4.72	3.15	3.96
ENSP00000340305	0.62	0.64	0.68	0.73	0	0.45	0.39	0.52	0.63	0	0.47	0	0.95	0.65	1.04	0	0.7	0	0.72	0.52	0.68	0.71	0.73	0.98
ENSP00000340345	0	0	0	0	0	0	0	0	0	0	0	0	0	0	0	0	1.18	0	1.34	1.72	1.46	1.12	0.89	0.9
ENSP00000340352	1.09	0.88	0.92	1.46	0.76	0	0	0	1.56	1.21	1.08	1.04	0	0	1.5	0	0	0	0	0	1.85	2.84	1.88	2.32
ENSP00000340441	2.86	2.92	3.38	3.86	0.7	0	0	0	0	0.58	0	0	0	0	0	0	0	0	0	0	2.46	1.8	1.71	1.7
ENSP00000340466	3.04	3.85	2.83	4.03	0	0	1.02	0	0	0	1.16	1.11	2.52	2.26	1.82	1.08	2.11	2.97	3.15	3.25	3.38	3.75	2.98	3.15
ENSP00000340536	1.32	1.2	1.71	1.3	0	1.52	0.72	0.84	1.42	0	0	1.99	0	0	0.74	0	1.09	1.01	0.78	0.81	14.46	21.86	13.21	7.15
ENSP00000340635	2.13	1.8	2.39	3.27	1.21	0.88	1.34	0.88	0.99	0	2.24	1.83	0	0	4.22	0	2.07	0.87	2.48	1.92	2.76	3.51	6.14	5.39
ENSP00000340708	4.71	3.91	6	6.31	5.16	4.76	5.16	5.75	7.63	3.35	9.35	5.56	6.16	3.01	2.84	3.93	3.9	1.11	5.87	2.74	4.68	5.01	8.29	6.42
ENSP00000340736	1.51	2.37	0	0.91	0	0	0	0	0	0	0	0	0	0	0	0	0.95	0	0.99	0.94	0.79	2.27	2.46	1.6
ENSP00000340741	0	0	0	0	0	0	0	0	0	0	0	0	0	0	0	0	1.18	0	1.34	1.72	1.46	1.12	0.89	0.9
ENSP00000340824	0	0	0	0	0	0	0	0	0	0	0	0	0	0	0	0	1.32	1.48	0	1.44	1.12	1.27	0	1.29
ENSP00000340836	1.3	1.05	1.01	1.1	1.36	1.25	1.35	0.93	1.26	1.13	0.93	1.12	1.19	1.07	0.88	1.09	0	0	0	0	1.12	1.16	1.02	1.19
ENSP00000340888	0.74	0.55	0.49	0.74	5.99	7.57	6.13	8.08	0.59	0	0.51	0	0	0	0	0	1.05	0	0.85	0	3.75	2.46	1.33	1.91
ENSP00000340989	4.16	3.78	4.86	3.33	2.09	1.87	2.2	2.12	1.74	3.78	3.11	2.95	2.02	5.22	5.71	2.25	5.19	3.14	5.65	4.99	4.94	6.15	5.87	4.54
ENSP00000341072	0	0.74	0.72	0	0	0	1.87	1.85	0	0	0	0	0	0	0	0	1.49	0	1.2	1.71	5.03	2.97	2.73	6.27
ENSP00000341094	12.43	9.28	14.52	11.24	19.88	18.13	16.1	17.09	20.92	16.69	22.49	16.19	23.14	15.33	13.7	16.15	12.95	11.65	13.27	10.31	30.12	28.48	35.06	32.76
ENSP00000341168	2.15	1.29	2.61	1.48	0	0	0	0	2.35	1.52	1.8	0.81	0	1.06	7.26	1.68	0.55	0	1.51	0.58	3.94	4.35	3.41	5.03
ENSP00000341208	0.82	0.74	1.06	1.12	0	0	0	0	0	0	0.64	0.78	0	0	0.94	0	0.45	0	0.99	0	1.55	1.97	1.78	1.89
ENSP00000341214	0	0.87	1.22	3.93	1.07	0	0	1.03	0	0	0	1.55	0	0.76	7.84	0	1.08	0	3.44	1.85	2.51	2.81	2.66	3.02
ENSP00000341285	0	0	0	0	0	0	0	0	0	0	0	0	0	0	0	0	1.71	0	1.16	1.53	0	0	0	0
ENSP00000341289	9.9	10.66	10.17	11.29	3.28	2.85	3.78	1	8.12	11.27	8.93	5.21	8.52	11.78	6.86	11.32	10.79	9.23	8.66	9.3	20.43	22.05	16.83	18.69
ENSP00000341653	1.93	5.11	4.06	1.84	0	0	0	0.72	2.38	3.66	3.39	1.74	1.48	0.95	2.03	2.07	0	1.59	0.49	0.75	6.75	4.3	3.65	2.4
ENSP00000341826	0	0	0	0	0	0	0	0	0	0	0	0	0	0	0	0	1.71	0	1.16	1.53	0	0	0	0
ENSP00000341885	0	0	0.74	1.19	0	0	0	0	0	0	0	0	0	1.49	1.39	0	1.29	0	0	1.09	3.5	3.75	4.58	5.12
ENSP00000342026	2.13	3.16	1.81	1.94	1.3	1.35	1.47	1.26	0	2.37	0.73	1.15	2.85	2.12	0.84	2.19	2.15	2.33	0.57	2.25	3.05	3.67	3.18	4.96
ENSP00000342056	1.28	0.94	2.12	1.33	0	0	0	0	1.4	3.87	1.09	1.05	0	0	0	0	2.81	1.39	0.98	3.28	5.47	7.66	3.17	3.66
ENSP00000342333	0	0	0	0	0	0	0	0	0	0	0	0	0	0	0	0	1.25	0	1.26	1.41	0	0	0	0
ENSP00000342492	0	0	0	0	0	0	0	0	0	0	0	0	0	0	0	0	0	0	0	0	3.56	5.26	0.57	0.89
ENSP00000342714	4.71	3.91	6	6.31	5.16	4.76	5.16	5.75	7.63	3.35	9.35	5.56	6.16	3.01	2.84	3.93	3.9	1.11	5.87	2.74	4.68	5.01	8.29	6.42
ENSP00000342830	4.66	6.94	8.83	4.86	4.22	3.22	4.1	2.99	5.63	5.3	3.65	4.46	5.33	7.22	5.99	4.28	9.12	7.69	9.61	13.39	8.27	10.46	8.48	10.84
ENSP00000342886	25.6	23.97	24.72	21.19	7.5	8.48	6.81	8.04	17.42	19.43	20.31	17.02	11.89	12.86	8.85	13.42	20.46	24.74	21.43	22.15	36.91	35.78	39.1	37.78
ENSP00000343282	24.2	26.95	29.69	28.57	30.01	29.1	29.62	26.23	27.97	25.7	34.84	26.8	25.33	24.58	35.41	21.65	26.56	23.01	32.06	26.39	44.25	46.34	62.26	60.25
ENSP00000343421	0.84	0	1.07	1.23	0.76	0	0	0	0	0	0	0	0	1.49	0.76	1.45	1.23	0	0	0.93	0	0	0	0
ENSP00000343445	1.48	2.56	1.13	1.26	0	0	0	0	0	0	0	0	0	0	0	0	1.79	0	1.13	0	0	0	0	0
ENSP00000343535	0	0	0	1.51	0	0	0	0	0	0	0	0	0	0	0	0	0	0	0	0	0	0	0	0
ENSP00000343873	0	0	0	0	0	0	0	0	0	0	0	0	0	0	0	0	0	0	0	0	0.82	1.18	1.5	1.2
ENSP00000343885	1.09	0.88	0.92	1.46	0.76	0	0	0	1.56	1.21	1.08	1.04	0	0	1.5	0	0	0	0	0	1.85	2.84	1.88	2.32
ENSP00000344002	0	0	0	0	0	0	0	0.23	0	0	0	0	0	0	0	0	0	0	0	0.41	0.55	0	0.45	0
ENSP00000344152	1.28	0.97	1.14	1.44	0	1.45	0	0	0	0	0	0	0	0	0	0	0	0	0	0	0	0	0	0
ENSP00000344166	0.62	0.64	0.68	0.73	0	0.45	0.39	0.52	0.63	0	0.47	0	0.95	0.65	1.04	0	0.7	0	0.72	0.52	0.68	0.71	0.73	0.98
ENSP00000344230	0	0	0	0	0	0	0	0	0	0	1.08	0	0	0	0	0	0	0	0	0	0	0	0	0
ENSP00000344419	24.2	22.92	23.51	23.59	22.2	22.44	24.99	21.52	0	0	1.5	0	3.78	1.32	0.75	0.95	1.06	1.11	1.06	0.97	29.54	24.11	19.66	15.22
ENSP00000344429	2.13	2.3	1.94	1.9	0.94	1.11	0.97	0.81	0	0	0	0	0	1.3	1	2.17	1.38	1.58	1.18	1.29	2.8	2.58	2.52	1.78
ENSP00000344666	0.89	3.72	3.61	1.4	0	0	0	0	0	0	0	0	0	0	0	0	2.71	3.05	3.45	4.58	0	0	0	0
ENSP00000344762	0.93	1.07	1.02	0.91	1.86	2.27	1.6	1.84	2.45	4.3	4.22	2.29	1.9	1.28	0.69	1.29	0.83	1.6	1.06	1.51	1.08	1.32	1.32	1.05
ENSP00000344818	2.98	3.54	4.37	2.31	0.84	3.4	1.7	0	3.02	2.17	4.5	3.19	0	1.35	2.18	3.53	7.1	5.78	8.88	5.97	8.28	6.76	8.58	5.13
ENSP00000344832	0.88	1.16	1.64	1.72	2.72	2.83	4.95	3.34	1.48	2.04	1.92	0.27	0	0.48	1.27	0	0	0	1.7	1.15	0.88	0.57	1.4	0.53
ENSP00000344848	6.88	6.11	5.75	6.36	0	0	0	0	3.16	1.39	0	0	3.43	4.08	3.79	2.89	0	0	0	0	6.03	6.7	6.14	5.06
ENSP00000344868	0	0	0	0	0	0	0	0	0	0	1.39	0	0	0	0	0	0	0	0	1.78	0	0	0	0
ENSP00000344871	0	0	1.25	1.5	1.34	1.37	1.11	1.08	1.27	0	0	1.03	0	0	0	0	1.17	1.55	1.29	1.38	1.21	1.17	1.06	2.54
ENSP00000345156	1.23	1.43	2.68	1.12	0	0	0	0	2.87	3.06	2.62	1.23	1.89	1.29	0.91	1.37	1.4	1.47	2.34	1.19	1.22	3.18	1.12	1.48
ENSP00000345182	1.43	1.09	1.45	1.23	0	0	0	0	1.64	0.91	1.28	1.53	0	0	0	0	0	0	0	0	1.08	1.11	1.45	1.34
ENSP00000345230	0.84	2.47	2.34	0.75	0	0	0	0	0.96	2.7	2.7	0.78	1.48	0.95	0.77	2.07	0	1.59	0.49	0.75	5.84	5.6	4.37	2.94
ENSP00000345236	2.17	1.93	2.47	3.14	3.26	2.98	3.5	2.09	1.01	0.6	0	0	0	0.73	1.08	0.67	2.67	0.56	3.04	3.04	2.22	3.98	3.61	2.31
ENSP00000345361	0.81	1.04	0.88	0.96	0	0	0	0	3.66	5.13	3.34	4.26	1.84	1.42	0.92	1.26	2.46	3.54	2.25	2.78	1.19	2.6	0.98	1.59
ENSP00000345398	1.37	0.94	1.13	1.56	0	0	0	0	2.54	4.93	2.2	2.32	0	0	0	0	1.29	1.36	1.09	1.35	0.93	1.52	0.98	1.44
ENSP00000345680	0	0	0	0	0	0	1.31	1.01	1.76	0.82	1.11	1.16	2.23	1.27	0.6	1.01	1.23	1.65	0.99	1.36	2.63	2.77	2.02	2.38
ENSP00000345689	0	1.15	1.29	0	0	1.34	0	0	0	0	0	0	0	0	0	0	0	0	0	0	0	0	0	0
ENSP00000345771	1.03	0.86	0.99	1.18	0	0	0	0	1.18	1.09	1.44	0.98	0	0	0	0	0	0	0	0	0.86	1.39	0.87	1.08
ENSP00000345848	0	0	0	0	0.97	0	0	0	1.57	1.61	0.51	0.91	0	0	1.28	1.54	1.31	1.09	0.92	0.7	0.7	1.15	0.77	1.13
ENSP00000345957	1.82	1.54	1.22	1.19	0	0	0	0	1.05	1.32	1.38	1.28	0	0	0	0	0	0	0.54	0	0	0	0.64	0
ENSP00000346001	0	0	0	0	0	0	0	1.19	0	0	0	0	0	0	0	0	0	0	0	0	0	0	0	0
ENSP00000346032	13.64	14.1	13.03	13.02	0	0	0	0	1.79	4.39	1.85	3.51	0	0	0	0	8.34	7.08	10.03	9.38	7.5	8.88	8.53	7.54
ENSP00000346067	3.58	3.01	3.18	3.19	0	0	0	0	3.53	4.69	3.28	3.88	2.79	4.75	3.75	6.2	1.12	1.29	0.99	1.06	2.11	3.04	5.65	5.08
ENSP00000346088	0	0	0	0	0	0	0	0	0	0	0	0	0	0.94	3.41	1.15	0	0	0	0	0	0	0	0
ENSP00000346242	0	0	0	0	1.14	1.26	1.03	1.31	0	1.21	1.23	0	0	1.25	0	0	0.99	0	0.95	0	1.16	0.68	0	0.89
ENSP00000346294	5.52	4.29	3.94	7.75	0.68	0.61	0.62	0.67	0	1.1	0	0	1.55	0	0	2.15	3.93	4.29	2.82	6.78	1.87	2.63	2.33	3.94
ENSP00000346316	24.2	26.95	29.69	28.57	30.01	29.1	29.62	26.23	27.97	25.7	34.84	26.8	25.33	24.58	35.41	21.65	26.56	23.01	32.06	26.39	44.25	46.34	62.26	60.25
ENSP00000346402	5.16	3.48	5.19	2.58	2.24	1.33	1.13	1.39	0.93	0.91	0.96	1.38	1.7	2.03	3.5	2.05	1.08	1.26	0.8	0.84	5.48	3.6	3.12	3.43
ENSP00000346417	1.61	1.93	1.51	1.82	0	0	0	0	0	0	0	0	0	1.44	1.17	0.97	0.68	1.12	0.68	0.68	0	0	0	0
ENSP00000346532	2.13	2.3	1.94	1.9	0.94	1.11	0.97	0.81	0	0	0	0	0	1.3	1	2.17	1.38	1.58	1.18	1.29	2.8	2.58	2.52	1.78
ENSP00000346550	11.89	15.21	13	14.01	8.31	9.24	5.84	5.61	21.41	20.52	23.69	16.78	5.2	12.06	10.52	16.42	23.41	17.38	21.81	26.2	27.11	31.11	28.39	34
ENSP00000346598	2.5	2.17	2.08	2.3	0	0	0	0	2.58	2.35	2.29	2.55	2.79	4.75	3.75	4.19	1.12	1.29	0.99	1.06	2.11	2.05	3.3	3.99
ENSP00000346602	6.88	6.11	5.75	6.36	0	0	0	0	3.16	1.39	0	0	3.43	4.08	3.79	2.89	0	0	0	0	6.03	6.7	6.14	5.06
ENSP00000346671	1.04	1.05	1.05	1.45	1.04	1.55	0	0	1	1.22	0	0	0	0	0	0.94	0	0	0	0	1.54	2.36	1.8	0.98
ENSP00000346694	7.35	7.47	8.41	9.33	2.3	2.98	2.59	3.05	3.54	6.24	10.36	6.12	7.74	5.35	8.58	6.18	7.68	4.36	7.42	8.43	12.52	8.84	14.37	9
ENSP00000346762	0	0	0	0	0	0	0	0	0	0	0	0	0	0	0	0	0	0	0	0	0	0	0.81	0
ENSP00000346827	0	0	0	0	0	0	0	0	0	0	1.1	0.89	0	0	0	0	0	0	0	0	0.91	2.46	0.92	1.5
ENSP00000346921	2.62	3.25	0.66	1.95	0	0	0	0	1.21	1.47	1.17	1.07	0	0	1.87	0	0	0	1.33	0.9	0.99	3.56	3.44	2.14
ENSP00000347044	6.88	6.11	5.75	6.36	0	0	0	0	3.16	1.39	0	0	3.43	4.08	3.79	2.89	0	0	0	0	6.03	6.7	6.14	5.06
ENSP00000347168	24.2	26.95	29.69	28.57	30.01	29.1	29.62	26.23	27.97	25.7	34.84	26.8	25.33	24.58	35.41	21.65	26.56	23.01	32.06	26.39	44.25	46.34	62.26	60.25
ENSP00000347271	0	0	0	0	0	0	0	0	0	0	0	0	0	0	0	0	0	0	0	0	0.97	0.96	1.84	1.18
ENSP00000347279	6.26	8.62	7.85	6.15	7.96	8.7	8.75	7.02	0.59	1.95	1.14	0.58	0	0.89	0	0.78	5.66	4.22	4.42	4.23	3.19	3	2.49	4.59
ENSP00000347380	2.66	2.8	2.59	2.46	0.81	0.87	0.72	0.72	2.62	3.07	3.79	3.21	0	1.12	1.33	1.31	2.92	1.17	3.15	2.31	4.72	5.22	5.46	6.22
ENSP00000347495	0	0	0	0	0	0	0	0	0	0	0	0	0	0	0	0	0	0	0	0	1.03	1.27	1.07	1.27
ENSP00000347507	1.01	0.82	1.24	1.04	0	0	0	0	0	0	0	0	0	0	0	0	0	0	0	0	0.81	0.82	0.85	0.94
ENSP00000347744	1.01	0.97	1.08	0.86	1.05	0.73	1.29	0.58	0	0.74	0.83	1.08	0	0	0	0	1.32	0.82	0.93	1.21	0.96	1.05	0.86	0.93
ENSP00000347872	0.75	1.24	0.82	0	1.11	1.2	0.92	1.37	0	0	0	0	0	0	0	0	0	0	0	0	0	1.15	0	0
ENSP00000347890	0	0	0	0	0	0	1.31	1.01	1.76	0.82	1.11	1.16	2.23	1.27	0.6	1.01	1.23	1.65	0.99	1.36	2.63	2.77	2.02	2.38
ENSP00000347969	0	0	0	0	0	0	0	0	0	0	0	0	0	0	0	0	0	0	0	0	0.63	1.39	1.34	1.95
ENSP00000348068	1.99	4.08	5.25	3.72	1.98	2.82	1.36	2.37	0	0	0	0	1.96	0	0	0	1.01	1.3	1.69	2.43	4.84	3.09	3.28	2.91
ENSP00000348093	3.56	3.61	5.27	2.32	0	0	0	0	2.51	2.68	3.23	2.3	0	0	0	0	2.31	3.76	1.93	2.94	1.44	1.26	1.34	2.44
ENSP00000348111	0	0	0	0	0.74	0	0.76	0	0	0	0	0	0	0	0	0	0	0	0	0	0	0.71	0.61	0
ENSP00000348163	3.18	3.88	3.57	3.55	2.99	4.3	4.77	6.81	2.75	3.36	1.9	2.15	4.69	6.1	3.22	9.13	2.49	1.94	2.65	2.86	3.62	3.3	6.62	4.85
ENSP00000348170	0	0	1.19	0	3.77	3.46	1.74	3.49	0	0	0	0	0	0	0	0	0	0	0	0	0	0	0	0
ENSP00000348258	24.2	26.95	29.69	28.57	30.01	29.1	29.62	26.23	27.97	25.7	34.84	26.8	25.33	24.58	35.41	21.65	26.56	23.01	32.06	26.39	44.25	46.34	62.26	60.25
ENSP00000348295	1.04	1.05	1.05	1.45	1.04	1.55	0	0	1	1.22	0	0	0	0	0	0.94	0	0	0	0	1.54	2.36	1.8	0.98
ENSP00000348345	2.43	2.48	2.5	2.7	0	0	0	0	3.54	4.29	4.18	3.37	0	1.13	3.98	1.16	4.11	2.86	4.13	3.5	3.5	3.64	3.67	4.08
ENSP00000348461	3.08	3.67	3.87	3.27	4.71	5.5	7.83	6.39	3.24	4.04	4.29	4.39	2.27	3.87	1.87	3.74	2.27	1.35	1.69	3.1	6.79	6.62	5.59	9.28
ENSP00000348515	5.16	3.48	5.19	2.58	2.24	1.33	1.13	1.39	0.93	0.91	0.96	1.38	1.7	2.03	3.5	2.05	1.08	1.26	0.8	0.84	5.48	3.6	3.12	3.43
ENSP00000348546	1.48	1.42	0.58	1.16	0	0	0	0	0	0	0	0	0	0	0	0	0	0	0	0	0	0	0	0
ENSP00000348634	1.01	0.82	1.24	1.04	0	0	0	0	0	0	0	0	0	0	0	0	0	0	0	0	0.81	0.82	0.85	0.94
ENSP00000348702	6.88	6.11	5.75	6.36	0	0	0	0	3.16	1.39	0	0	3.43	4.08	3.79	2.89	0	0	0	0	6.03	6.7	6.14	5.06
ENSP00000348706	25.58	23.64	26.27	21.97	7.57	8.54	6.88	8.35	17.42	20.65	21.81	19.48	12.33	13.26	8.48	13.57	20.27	24.8	21.54	21.03	40.21	36	41.17	38.76
ENSP00000348786	3.28	2.96	3.94	4.07	0	0.77	0.47	0.51	0	0	0.67	0	0	0	0.67	0	1.1	0	1.9	0	3.42	3.67	3.26	3.16
ENSP00000348795	1.48	2.56	1.13	1.26	0	0	0	0	0	0	0	0	0	0	0	0	1.79	0	1.13	0	0	0	0	0
ENSP00000348877	3.61	3.85	4.81	3.46	4.88	5.34	6.44	4.15	2.92	0	0.83	0	0	1.32	0	1.08	1.77	0	1.27	1.28	4.39	4.14	4.6	3.5
ENSP00000348889	11.89	15.21	13	14.01	8.31	9.24	5.84	5.61	21.41	20.52	23.69	16.78	5.2	12.06	10.52	16.42	23.41	17.38	21.81	26.2	27.11	31.11	28.39	34
ENSP00000348924	25.58	23.64	26.27	21.97	7.57	8.54	6.88	8.35	17.42	20.65	21.81	19.48	12.33	13.26	8.48	13.57	20.27	24.8	21.54	21.03	40.21	36	41.17	38.76
ENSP00000348925	5.22	3.89	2.16	3.6	0.82	0.85	1.05	0.92	1.2	2.51	1.89	2.32	1.68	0.76	1.26	0.92	2.88	0	0.89	1.16	2.29	2.4	2.49	2.46
ENSP00000348965	1.34	1.12	1.07	1.21	0	0	0	0	0.87	0.89	0.73	0.71	0	0	0	0	0	0	0	0	0	0	0	0
ENSP00000349053	3.04	3.85	2.83	4.03	0	0	1.02	0	0	0	1.16	1.11	2.52	2.26	1.82	1.08	2.11	2.97	3.15	3.25	3.38	3.75	2.98	3.15
ENSP00000349078	0	0	0	0	0	0	0	0	0	1.88	1.33	0	0	0	0	0	0	0	0	0	1.7	0	0	0
ENSP00000349101	7.35	7.47	8.41	9.33	2.3	2.98	2.59	3.05	3.54	6.24	10.36	6.12	7.74	5.35	8.58	6.18	7.68	4.36	7.42	8.43	12.52	8.84	14.37	9
ENSP00000349168	3.86	4.18	3.97	3.68	1.28	0	0	0	2.68	3.34	4.26	4.01	3.81	2.5	2.47	2.06	4.31	4.73	2.92	4.18	3.89	4.38	3.26	4.22
ENSP00000349238	1.33	1.22	1.23	0.93	0	0	0	0	0	1.41	0	0	0	0	0	0	1.29	1.66	1.1	1.23	0	0	0	1.39
ENSP00000349259	0.98	0.72	1.03	0.86	0	0	0	0	1.36	1.32	0.89	1.25	1.7	1.3	2.27	1.36	0	0	0	0	1.05	1.15	1.13	1.3
ENSP00000349297	1.28	0.97	1.14	1.44	0	1.45	0	0	0	0	0	0	0	0	0	0	0	0	0	0	0	0	0	0
ENSP00000349321	1.22	1.05	0.93	1.26	0	0.95	0.6	0.98	0	1.28	1.35	0	0	0	0	0	1.69	0	1.08	1.01	0	0	0	0
ENSP00000349410	3.28	3.33	3.24	3.77	0	0	0	0	6.9	6.37	7.15	8.15	3.64	6.76	7.32	3.31	8.08	5.77	7.96	6.43	7.09	5.05	9.27	7.38
ENSP00000349430	25.58	23.64	26.27	21.97	7.57	8.54	6.88	8.35	17.42	20.65	21.81	19.48	12.33	13.26	8.48	13.57	20.27	24.8	21.54	21.03	40.21	36	41.17	38.76
ENSP00000349432	2.65	3.68	1.02	1.23	0	0	0	0	1.01	4.15	2.47	3.16	0	2.22	0.93	3.22	0.77	1.74	0.97	1.04	3.82	5.23	4.94	4.39
ENSP00000349451	0	0	1.19	0	1.33	0	0	1.06	0	0	0	0	0	0	0	0	0	0	0	0	0	0	0	0
ENSP00000349573	2.43	2.48	2.5	2.7	0	0	0	0	3.54	4.29	4.18	3.37	0	1.13	3.98	1.16	4.11	2.86	4.13	3.5	3.5	3.64	3.67	4.08
ENSP00000349595	0	0	0	0	0	0	0	0	0	0	0	0	0	0	0	0	0.93	1.42	0.51	0.98	2.2	2.32	1.99	1.76
ENSP00000349748	0.74	1.04	0.92	1.45	0	1	0.9	0	1.34	0	0.78	1.06	0	0.69	1.63	0	0.89	0	1.35	0.97	0.88	0.74	1.24	1.33
ENSP00000349873	12.43	9.28	14.52	11.24	19.88	18.13	16.1	17.09	20.92	16.69	22.49	16.19	23.14	15.33	13.7	16.15	12.95	11.65	13.27	10.31	30.12	28.48	35.06	32.76
ENSP00000349960	30.99	29.9	34.61	30.85	45.95	43.15	45.98	43.25	19.55	24.59	30.97	16.16	26.64	27.15	31.99	20.5	33.09	19.33	38.63	33.96	61.15	61.7	72.46	52.83
ENSP00000349977	1.33	0	1.03	1.55	0	0	0	0	0	0	0	0	0	0	0	0	0	0	0	0	0	0	0	0
ENSP00000349996	1.09	0.88	0.92	1.46	0.76	0	0	0	1.56	1.21	1.08	1.04	0	0	1.5	0	0	0	0	0	1.85	2.84	1.88	2.32
ENSP00000350052	15.04	14.45	17.7	14.1	10.85	5.77	8.8	9.17	5.12	9.57	9.44	4.89	10.63	10.59	15.88	8.1	11.8	7.99	15.37	13.73	21.73	20.68	22.4	13.29
ENSP00000350090	0	0	0	0	0	0	0	0	0	0	0	0	0	0	0	0	1.71	0	1.16	1.53	0	0	0	0
ENSP00000350159	24.2	26.95	29.69	28.57	30.01	29.1	29.62	26.23	27.97	25.7	34.84	26.8	25.33	24.58	35.41	21.65	26.56	23.01	32.06	26.39	44.25	46.34	62.26	60.25
ENSP00000350275	7.15	6.75	8.83	9.54	17.66	19.88	23.2	22.99	15.82	10.02	19.97	13.19	9.19	8.73	17.52	8.58	13.06	9.06	15.77	11.44	18.52	14.62	24.15	20.67
ENSP00000350277	6.88	6.11	5.75	6.36	0	0	0	0	3.16	1.39	0	0	3.43	4.08	3.79	2.89	0	0	0	0	6.03	6.7	6.14	5.06
ENSP00000350365	0	0	0	0	2.31	1.03	0	1	0	0	0	0	0	0	0	0	0	0	0	0	0	0	0	0
ENSP00000350406	0	0	1.19	0	3.77	3.46	1.74	3.49	0	0	0	0	0	0	0	0	0	0	0	0	0	0	0	0
ENSP00000350531	2.82	2.35	2.25	2.5	1.09	0.9	1.99	0.66	2.22	0.99	2.05	2.61	0	1.12	0	1.35	1.09	1.26	2.52	2	2.76	2.39	2.18	3.37
ENSP00000350580	25.6	23.97	24.72	21.19	7.5	8.48	6.81	8.04	17.42	19.43	20.31	17.02	11.89	12.86	8.85	13.42	20.46	24.74	21.43	22.15	36.91	35.78	39.1	37.78
ENSP00000350667	0.84	2.47	2.34	0.75	0	0	0	0	0.96	2.7	2.7	0.78	1.48	0.95	0.77	2.07	0	1.59	0.49	0.75	4.88	3.55	2.6	2.4
ENSP00000350767	24.2	26.95	29.69	28.57	30.01	29.1	29.62	26.23	27.97	25.7	34.84	26.8	25.33	24.58	35.41	21.65	26.56	23.01	32.06	26.39	44.25	46.34	62.26	60.25
ENSP00000350882	2	0.86	1.25	0.58	0	0	0	0	3.76	3.39	3.48	2.33	0	1.21	1.62	1.65	2.68	2.6	1.65	2.1	2.22	1.95	1.64	2.52
ENSP00000350941	2.06	1.91	1.89	2.46	1.04	1.55	0	0	1	1.22	0	0	0	0	0	0.94	0	0	0	0	2.34	3.2	2.57	2.34
ENSP00000350948	0.94	0.71	0.86	0.77	0	0	0	0	0	0	0	0	0	0	0	0	0	0	0	0	0.68	1.13	0.68	0.66
ENSP00000350974	0	0	0	0	0	0	0	0	1.11	1.05	1.2	0.81	0	0	0	0	0.95	0	1.32	1.16	1.04	1.16	1.11	1.03
ENSP00000351022	0.84	2.47	2.34	0.75	0	0	0	0	0.96	2.7	2.7	0.78	1.48	0.95	0.77	2.07	0	1.59	0.49	0.75	4.88	3.55	2.6	2.4
ENSP00000351108	3.56	3.61	5.27	2.32	0	0	0	0	2.51	2.68	3.23	2.3	0	0	0	0	2.31	3.76	1.93	2.94	1.44	1.26	1.34	2.44
ENSP00000351481	0	0	0	0	0	0	0	0	0	0	0	0	0	0	0	0	0	0	0	0	1.03	1.27	1.07	1.27
ENSP00000351589	12.43	9.28	14.52	11.24	19.88	18.13	16.1	17.09	20.92	16.69	22.49	16.19	23.14	15.33	13.7	16.15	12.95	11.65	13.27	10.31	30.12	28.48	35.06	32.76
ENSP00000351777	1.03	1.24	1.02	0.9	0	0	0	0	2.44	2.16	2.49	2.1	0	1.38	1.02	0.98	2.89	0	1.66	2.8	2.59	1.3	1.43	0.92
ENSP00000351851	0	0	0	0	0	0	0	0	0	0	0	0	0	0	0	0	0	0	0	0	1.29	1.52	1.23	1.2
ENSP00000352019	1.06	1.07	2.47	1.06	0	0	0	0	0	0	2.95	2.11	0.71	4.84	2.67	1.02	2.63	0.94	2.88	2.94	2.62	3.08	3.53	3.83
ENSP00000352098	0.84	0	1.07	1.23	0.76	0	0	0	0	0	0	0	0	1.49	0.76	1.45	1.23	0	0	0.93	0	0	0	0
ENSP00000352119	12.43	9.28	14.52	11.24	19.88	18.13	16.1	17.09	20.92	16.69	22.49	16.19	23.14	15.33	13.7	16.15	12.95	11.65	13.27	10.31	30.12	28.48	35.06	32.76
ENSP00000352228	0	0	0	0	1.46	0.77	1.37	0	0	0	0	0	1.06	1.5	2.46	0.57	0.82	0	1.01	0.89	0.85	1.57	1.66	0.87
ENSP00000352248	1.21	0.84	1.22	1.21	0	0	0	0	0.96	1.27	3	1.36	0	0	1.39	3.69	1.66	0	0.81	1.55	2.63	2.56	2.13	1.3
ENSP00000352252	7.15	6.75	8.83	9.54	17.66	19.88	23.2	22.99	15.82	10.02	19.97	13.19	9.19	8.73	17.52	8.58	13.06	9.06	15.77	11.44	18.52	14.62	24.15	20.67
ENSP00000352257	2.24	3.24	2	4.33	0	0	0	0	3.08	2.55	2.3	2.36	1.49	1.25	1.03	1.6	4	1.16	4.79	4.36	4.53	5.69	6.8	8.83
ENSP00000352354	1.24	1.29	0	1.16	0	0	0	0	0	0	0	0	0	0	0	0	1.17	1.05	1.05	1.67	0	0	0	0
ENSP00000352398	2.21	2.05	1.77	2.26	2.58	2.3	2.61	2.82	4.94	5.51	4.54	4.27	3.39	5.27	5.27	4.53	3.41	1.96	4.2	4.15	5.79	5.65	5.42	5.8
ENSP00000352438	0	0	0	0	1.46	0.77	1.37	0	0	0	0	0	1.06	1.5	2.46	0.57	0.82	0	1.01	0.89	0.85	1.57	1.66	0.87
ENSP00000352442	25.58	23.64	26.27	21.97	7.57	8.54	6.88	8.35	17.42	20.65	21.81	19.48	12.33	13.26	8.48	13.57	20.27	24.8	21.54	21.03	40.21	36	41.17	38.76
ENSP00000352627	12.43	9.28	14.52	11.24	19.88	18.13	16.1	17.09	20.92	16.69	22.49	16.19	23.14	15.33	13.7	16.15	12.95	11.65	13.27	10.31	30.12	28.48	35.06	32.76
ENSP00000352656	2.38	1.07	0.82	0.83	0	0	0	0	0	3.67	0	0	0	0	0	0	0	0	2.01	2.18	2.26	2.3	0.85	3.84
ENSP00000352721	0	0	0	0	0	0	1.31	1.01	1.76	0.82	1.11	1.16	2.23	1.27	0.6	1.01	1.23	1.65	0.99	1.36	2.63	2.77	2.02	2.38
ENSP00000352842	1.03	0.86	0.99	1.18	0	0	0	0	1.18	1.09	1.44	0.98	0	0	0	0	0	0	0	0	0.86	1.39	0.87	1.08
ENSP00000352918	0.98	0.95	0.92	0.98	2.58	3.54	3.12	2.7	2.3	1.09	0	1.17	1.76	1.85	3.13	0	2.01	2.06	2.35	1.83	2.31	3.26	5.93	4.2
ENSP00000352974	1.33	1.22	1.23	0.93	0	0	0	0	0	1.41	0	0	0	0	0	0	1.29	1.66	1.1	1.23	0	0	0	1.39
ENSP00000352980	24.2	26.95	29.69	28.57	30.01	29.1	29.62	26.23	27.97	25.7	34.84	26.8	25.33	24.58	35.41	21.65	26.56	23.01	32.06	26.39	44.25	46.34	62.26	60.25
ENSP00000353072	0	0	0	0	0	0	0	0	1.37	1.18	0	0	0	0	0	0	0.93	1.42	0.51	0.98	2.2	2.32	1.99	1.76
ENSP00000353074	25.58	23.64	26.27	21.97	7.57	8.54	6.88	8.35	17.42	20.65	21.81	19.48	12.33	13.26	8.48	13.57	20.27	24.8	21.54	21.03	40.21	36	41.17	38.76
ENSP00000353157	0	0	0	0	0	0	0	0	0	0	0	0	0	0	0	0	1.19	1.42	1.06	1.34	0	0	0	0
ENSP00000353192	2.24	3.24	2	4.33	0	0	0	0	3.08	2.55	2.3	2.36	1.49	1.25	1.03	1.6	4	1.16	4.79	4.36	4.53	5.69	6.8	8.83
ENSP00000353280	1.3	1.24	1.22	1.05	0	0	0	0	1.22	1.44	1.04	1.16	1.4	3.27	1.05	1.44	1.42	0	1.11	0	1.1	1.16	3.04	1.36
ENSP00000353408	12.59	15.31	16.72	12.54	10.99	9.83	10.11	8.37	11.2	11.27	7.14	10.04	8.94	12.74	10.43	8.46	18.43	14.94	17.81	22.73	20.9	23.59	23.77	24.34
ENSP00000353433	2.21	2.05	1.77	2.26	2.58	2.3	2.61	2.82	4.94	5.51	4.54	4.27	3.39	5.27	5.27	4.53	3.41	1.96	4.2	4.15	5.79	5.65	5.42	5.8
ENSP00000353444	0	1.15	1.29	0	0	1.34	0	0	0	0	0	0	0	0	0	0	0	0	0	0	0	0	0	0
ENSP00000353467	12.76	12.28	12.52	9.68	5.21	7.8	5.38	4.29	3.1	3.54	2.96	2.86	2.31	3.34	3.8	2.47	8.22	7.32	11.54	7.77	28.52	33.7	25.33	27.05
ENSP00000353552	1.89	2.28	2.32	2.39	1.61	3.85	2.84	2.25	3.69	3.71	3.94	3.6	3.73	6.14	6.68	4.41	3.37	3.03	5.67	3.76	6.6	5.41	6.15	6.64
ENSP00000353581	7.15	6.75	8.83	9.54	17.66	19.88	23.2	22.99	15.82	10.02	19.97	13.19	9.19	8.73	17.52	8.58	13.06	9.06	15.77	11.44	18.52	14.62	24.15	20.67
ENSP00000353590	1.01	2.36	1.97	1.95	1.32	0	0	0	0	0	0	0	0	0	1.47	0	0.86	0	0.68	0.84	4.5	4.34	5.21	4.67
ENSP00000353624	24.2	26.95	29.69	28.57	30.01	29.1	29.62	26.23	27.97	25.7	34.84	26.8	25.33	24.58	35.41	21.65	26.56	23.01	32.06	26.39	44.25	46.34	62.26	60.25
ENSP00000353633	1	1.25	1.03	1.32	3.1	2.23	2.34	2.1	1.26	1.3	0.93	1.14	1.49	0.84	0.77	1.57	1.01	1.01	1.01	1.28	0.88	1.52	0.89	1.14
ENSP00000353720	1.09	1.31	1.54	1.48	0	0	0	0	0	0	0	0	0	0	0	0	0	0	0	0	0	0	0	0
ENSP00000353827	4.21	3.35	3.98	3.9	4.22	5.29	4.17	3.8	3.62	5.8	7.58	3.04	1.5	3.73	4.52	7.24	6.22	1.98	4.91	7.38	9.45	7.7	6.43	5.72
ENSP00000353950	2.06	1.91	1.89	2.46	1.04	1.55	0	0	1	1.22	0	0	0	0	0	0.94	0	0	0	0	2.34	3.2	2.57	2.34
ENSP00000354021	7.35	7.47	8.41	9.33	2.3	2.98	2.59	3.05	3.54	6.24	10.36	6.12	7.74	5.35	8.58	6.18	7.68	4.36	7.42	8.43	12.52	8.84	14.37	9
ENSP00000354219	0.84	2.47	2.34	0.75	0	0	0	0	0.96	2.7	2.7	0.78	1.48	0.95	0.77	2.07	0	1.59	0.49	0.75	5.84	4.47	3.43	2.94
ENSP00000354346	0	0	0	0	0	0	0	0	0	0	0	0	1.71	1.59	1.19	0	1.11	1.46	1.33	1.42	1.25	1.29	1.38	1.19
ENSP00000354394	1.27	1.65	0.81	0.86	0	0	0	0	0	0	0	0	0	0	0	0	1.09	1.78	0.9	0.92	1.13	1.44	1.32	1.23
ENSP00000354451	1.14	1.26	1.59	1.09	0	0	0	0	0	0	0	0	0	0	0	0	0	0	0	0	0	0	0	0
ENSP00000354468	0	0	0	0	0	0	0	0	0	0	0	0	0	0	0	0	0	0	0	1.54	0	0	0	0
ENSP00000354511	0	0	0	0	0	0	0	0	0	0	0	0	0	0	0	0	0	0	1.46	0	0	0	0	0
ENSP00000354529	0.89	3.72	3.61	1.4	0	0	0	0	0	0	0	0	0	0	0	0	2.71	3.05	3.45	4.58	0	0	0	0
ENSP00000354532	1.69	0.58	0.97	1.65	1.24	1.97	1.15	0.89	0	1.64	1.08	1	1.67	0.94	0.7	0	0	0	0	0	1.85	1.68	1.53	0.88
ENSP00000354876	2.37	2.48	2.34	2.27	0	0.69	0	0.52	1.4	1.48	0.84	1.24	2.73	3.46	3.16	4.2	1.29	1.27	1.03	1.13	2.41	3.29	3.77	3.69
ENSP00000354947	2.69	2.47	2.17	2.09	3.35	2.54	3.34	1.08	4.72	3.91	3.39	3.76	3.16	2.62	1.65	2.73	2.13	3.33	2.33	2.17	4.54	4.42	4.31	6.39
ENSP00000355011	0	0	0	0	0	0	0	0	1.01	1.9	1.22	1.19	1.86	1.21	0.87	1.38	1.2	1.82	1.15	1.22	4.07	3.92	3.7	2.68
ENSP00000355183	0.89	3.72	3.61	1.4	0	0	0	0	0	0	0	0	0	0	0	0	2.71	3.05	3.45	4.58	0	0	0	0
ENSP00000355193	1.09	1.31	1.54	1.48	0	0	0	0	0	0	0	0	0	0	0	0	0	0	0	0	0	0	0	0
ENSP00000355537	1.8	0.65	2.02	0.57	2.07	1.68	0.86	0.71	0	0	0	0	0	0	0	0	0.95	0.76	0.57	0.5	1.89	5.24	0.52	3.62
ENSP00000355644	19.62	17.56	22.04	20.17	18.48	12.34	17.84	15.29	5.12	9.57	13.42	4.89	10.63	11.37	17.41	8.67	16.3	11.76	24.16	22.94	33.3	33.35	43.84	27.49
ENSP00000355645	27.37	25.2	30.94	26.98	40.37	38.67	37.13	36.82	16.74	21.22	26.57	14.62	21.27	23.21	27.2	18.54	27.18	15.06	36.81	32.62	55.22	54.45	66.81	46.67
ENSP00000355656	14.73	12.01	17.55	14.24	19.88	18.13	16.1	17.09	22.12	16.69	24.46	17.59	23.14	15.33	13.7	16.15	12.95	11.65	13.27	10.31	31.48	29.82	35.97	34.04
ENSP00000355657	7.15	6.75	8.83	9.54	17.66	19.88	23.2	22.99	15.82	10.02	19.97	13.19	9.19	8.73	17.52	8.58	13.06	9.06	15.77	11.44	18.52	14.62	24.15	20.67
ENSP00000355759	0	0	0	0	0	0	0	0	2.62	2.64	3.14	2.71	0	0	0	0	1.11	1.39	1.55	1.28	0.88	3.1	1.4	1.49
ENSP00000355778	7.15	6.75	8.83	9.54	17.66	19.88	23.2	22.99	15.82	10.02	19.97	13.19	9.19	8.73	17.52	8.58	13.06	9.06	15.77	11.44	18.52	14.62	24.15	20.67
ENSP00000355779	7.15	6.75	8.83	9.54	17.66	19.88	23.2	22.99	15.82	10.02	19.97	13.19	9.19	8.73	17.52	8.58	13.06	9.06	15.77	11.44	18.52	14.62	24.15	20.67
ENSP00000355780	7.15	6.75	8.83	9.54	17.66	19.88	23.2	22.99	15.82	10.02	19.97	13.19	9.19	8.73	17.52	8.58	13.06	9.06	15.77	11.44	18.52	14.62	24.15	20.67
ENSP00000355781	7.15	6.75	8.83	9.54	17.66	19.88	23.2	22.99	15.82	10.02	19.97	13.19	9.19	8.73	17.52	8.58	13.06	9.06	15.77	11.44	18.52	14.62	24.15	20.67
ENSP00000356021	1.12	0.67	0	0	0	0	0	0	0	0	0	0	0	0	0	0	0	0	0	0	2.99	1.21	0	0.89
ENSP00000356022	1.12	0.67	0	0	0	0	0	0	0	0	0	0	0	0	0	0	0	0	0	0	4.46	1.21	1.52	0.89
ENSP00000356042	4.66	8.62	8.83	4.86	4.22	3.22	4.1	2.99	6.96	6.39	4.87	5.61	5.33	7.22	5.99	4.28	10.43	9.28	11.34	14.6	9.49	11.57	9.73	12.23
ENSP00000356164	0	1.41	1.14	1.35	0	0	0	0	0	0	0	0	0	0	0	0	1.11	1.73	1.47	1.01	0	0	0	0
ENSP00000356337	3.58	3.34	1.64	3.01	0	0	0.97	0.52	2.54	2.62	1.18	1.94	0	0	0	1.89	5.3	2.63	2.89	4.93	3.55	1.99	1.35	4.88
ENSP00000356346	3.58	3.34	1.64	3.01	0	0	0.97	0.52	2.54	2.62	1.18	1.94	0	0	0	1.89	5.3	2.63	2.89	4.93	3.55	1.99	1.35	6.52
ENSP00000356348	0.78	0.87	0.67	0.67	0	0	0	0	0	0	0	0	0	0	0.78	0.65	0.66	0	0.92	0.54	0	0	0	0
ENSP00000356350	0.78	0.87	0.67	0.67	0	0	0	0	0	0	0	0	0	0	0.78	0.65	0.66	0	0.92	0.54	0	0	0	0
ENSP00000356354	0.78	0.87	0.67	0.67	0	0	0	0	0	0	0	0	0	0	0.78	0.65	0.66	0	0.92	0.54	0	0	0	0
ENSP00000356505	2.53	2.61	2.53	2.54	0	0	0	0	0	0	0	0	0	0	0	0	0	0	0	0	3.09	2.45	1.79	2.2
ENSP00000356506	2.53	2.61	2.53	2.54	0	0	0	0	0	0	0	0	0	0	0	0	0	0	0	0	3.09	2.45	1.79	2.2
ENSP00000356520	0	0	0	0	0	0	0	0	0	0	0	0	0	0	0	0	1.31	1.61	1.03	1.17	1.37	1.46	1.16	1.42
ENSP00000357048	1.17	1.2	1	0.91	0	0	0	0	1.43	0.75	0.92	0	0	0	0	0	0	0	0	0	1.56	2.51	2.42	2.33
ENSP00000357075	1.79	2.73	2.64	2.94	0	0	0	0	2.75	3.06	4.67	1.23	0	2.05	1.21	0	1.43	0	1.49	2.33	8.04	9.99	7.69	7.93
ENSP00000357076	1.79	2.73	2.64	2.94	0	0	0	0	2.75	3.06	4.67	1.23	0	2.05	1.21	0	1.43	0	1.49	2.33	8.04	9.99	7.69	7.93
ENSP00000357077	1.79	2.73	2.64	2.94	0	0	0	0	2.75	3.06	4.67	1.23	0	2.05	1.21	0	1.43	0	1.49	2.33	8.04	9.99	7.69	7.93
ENSP00000357123	0	0	0	0	1	1.16	1.55	1.47	0	0	0	0	0	0	0	0	0	0	0	0	2.56	2.3	2.94	2.77
ENSP00000357242	1.04	0.99	1.08	0.89	0	0	0	0	3.79	3.84	2.35	4.33	1.39	2.72	1.81	3.49	2.97	1.24	2.27	2.12	4.07	3.29	5.59	3.55
ENSP00000357244	1.04	0.99	1.08	0.89	0	0	0	0	3.79	3.84	2.35	4.33	1.39	2.72	1.81	3.49	2.97	1.24	2.27	2.12	4.07	3.29	5.59	3.55
ENSP00000357340	0	0	0	0	0	0	0	0	0	1.88	1.33	0	0	0	0	0	0	0	0	0	1.7	0	0	0
ENSP00000357516	1.93	3.4	4.06	1.84	0	0	0	0	2.38	3.66	3.39	1.74	1.48	0.95	2.03	2.07	0	1.59	0.49	0.75	6.75	4.3	3.65	2.4
ENSP00000357517	1.93	5.11	4.06	1.84	0	0	0	0.72	2.38	3.66	3.39	1.74	1.48	0.95	2.03	2.07	0	1.59	0.49	0.75	6.75	4.3	3.65	2.4
ENSP00000357518	1.93	5.11	4.06	1.84	0	0	0	0.72	2.38	3.66	3.39	1.74	1.48	0.95	2.03	2.07	0	1.59	0.49	0.75	6.75	4.3	3.65	2.4
ENSP00000357520	1.93	5.11	4.06	1.84	0	0	0	0.72	2.38	3.66	3.39	1.74	1.48	0.95	2.03	2.07	0	1.59	0.49	0.75	6.75	4.3	3.65	2.4
ENSP00000357521	1.93	5.11	4.06	1.84	0	0	0	0.72	2.38	3.66	3.39	1.74	1.48	0.95	2.03	2.07	0	1.59	0.49	0.75	6.75	4.3	3.65	2.4
ENSP00000357555	0	0	0	0	0	0	0	0	0	0	0	0	0	0	0	0	1.14	0.69	1.41	1.03	1.03	0.93	1.41	1
ENSP00000357656	1.04	1.05	1.05	1.45	1.04	1.55	0	0	1	1.22	0	0	0	0	0	0.94	0	0	0	0	1.54	2.36	1.8	0.98
ENSP00000357667	1.04	1.05	1.05	1.45	1.04	1.55	0	0	1	1.22	0	0	0	0	0	0.94	0	0	0	0	1.54	2.36	1.8	0.98
ENSP00000357671	1.04	1.05	1.05	1.45	1.04	1.55	0	0	1	1.22	0	0	0	0	0	0.94	0	0	0	0	1.54	2.36	1.8	0.98
ENSP00000357703	5.52	4.29	3.94	7.75	0.68	0.61	0.62	0.67	0	1.1	0	0	1.55	0	0	2.15	3.93	4.29	2.82	6.78	1.87	2.63	2.33	3.94
ENSP00000357704	5.52	4.29	3.94	7.75	0.68	0.61	0.62	0.67	0	1.1	0	0	1.55	0	0	2.15	3.93	4.29	2.82	6.78	1.87	2.63	2.33	3.94
ENSP00000357705	5.52	4.29	3.94	7.75	0.68	0.61	0.62	0.67	0	1.1	0	0	1.55	0	0	2.15	3.93	4.29	2.82	6.78	1.87	2.63	2.33	3.94
ENSP00000357708	0.82	1.7	0.64	2.21	0.76	1.36	2.18	0	0	0	0	0	0	0	0	0	0.8	0.77	0.76	0.87	0.98	1.31	0.75	1.42
ENSP00000357709	0.82	1.7	0.64	2.21	0.76	1.36	2.18	0	0	0	0	0	0	0	0	0	0.8	0.77	0.76	0.87	0.98	1.31	0.75	1.42
ENSP00000357721	7.82	15.16	15.18	17.06	26.62	25.45	30.15	27.86	2.06	0	0.51	1.47	0.79	1.67	2.34	2.06	0.65	0.33	0.77	0.4	16.39	19.24	20.19	18.52
ENSP00000357722	7.82	15.16	15.18	17.06	26.62	25.45	30.15	27.86	2.06	0	0.51	1.47	0.79	1.67	2.34	2.06	0.65	0.33	0.77	0.4	16.39	19.24	20.19	18.52
ENSP00000357727	3.7	4.58	4.13	4.18	10.33	7.5	9.87	10.86	0	0	0	0	0.48	0	0	0	0.3	0	0	0	5.38	4.98	4.75	4.87
ENSP00000358110	0	0	0	0	0	0	0	0	0	0	0	0	0	0	1.12	0	0.98	0	0.91	0.58	0.87	0.69	0.8	0.66
ENSP00000358111	0	0	0	0	0	0	0	0	0	0	0	0	0	0	1.12	0	0.98	0	0.91	0.58	0.87	0.69	0.8	0.66
ENSP00000358112	0	0	0	0	0	0	0	0	0	0	0	0	0	0	1.12	0	0.98	0	0.91	0.58	0.87	0.69	0.8	0.66
ENSP00000358151	25.6	23.97	24.72	21.19	7.5	8.48	6.81	8.04	17.42	19.43	20.31	17.02	11.89	12.86	8.85	13.42	20.46	24.74	21.43	22.15	36.91	35.78	39.1	37.78
ENSP00000358153	24.2	26.95	29.69	28.57	30.01	29.1	29.62	26.23	27.97	25.7	34.84	26.8	25.33	24.58	35.41	21.65	26.56	23.01	32.06	26.39	44.25	46.34	62.26	60.25
ENSP00000358154	7.15	6.75	8.83	9.54	17.66	19.88	23.2	22.99	15.82	10.02	19.97	13.19	9.19	8.73	17.52	8.58	13.06	9.06	15.77	11.44	18.52	14.62	24.15	20.67
ENSP00000358155	12.43	9.28	14.52	11.24	19.88	18.13	16.1	17.09	20.92	16.69	22.49	16.19	23.14	15.33	13.7	16.15	12.95	11.65	13.27	10.31	30.12	28.48	35.06	32.76
ENSP00000358158	12.43	9.28	14.52	11.24	19.88	18.13	16.1	17.09	20.92	16.69	22.49	16.19	23.14	15.33	13.7	16.15	12.95	11.65	13.27	10.31	30.12	28.48	35.06	32.76
ENSP00000358160	7.15	6.75	8.83	9.54	17.66	19.88	23.2	22.99	15.82	10.02	19.97	13.19	9.19	8.73	17.52	8.58	13.06	9.06	15.77	11.44	18.52	14.62	24.15	20.67
ENSP00000358162	24.2	26.95	29.69	28.57	30.01	29.1	29.62	26.23	27.97	25.7	34.84	26.8	25.33	24.58	35.41	21.65	26.56	23.01	32.06	26.39	44.25	46.34	62.26	60.25
ENSP00000358164	25.58	23.64	26.27	21.97	7.57	8.54	6.88	8.35	17.42	20.65	21.81	19.48	12.33	13.26	8.48	13.57	20.27	24.8	21.54	21.03	40.21	36	41.17	38.76
ENSP00000358224	2.69	2.2	3.76	2.78	3.2	1.78	1.13	0.88	8.11	10.6	7.2	7.08	3.06	10.05	2.66	8.6	5.3	3.26	2.86	5.16	8.53	8.91	12.37	12.02
ENSP00000358548	0	0	0	0	0	0	0	0	0	0	0.67	0	0	0	0	0	0.43	0	0	0	0	0	0	0
ENSP00000358633	1.24	3.23	2.28	0.94	5.64	2.56	4.59	2.28	1.01	0.89	0.7	0.81	0	0	0	0	3.81	2.37	4.82	3.69	5.41	2.38	3.18	1.7
ENSP00000358635	2.66	2.8	2.59	2.46	0.81	0.87	0.72	0.72	2.62	3.07	3.79	3.21	0	1.12	1.33	1.31	2.92	1.17	3.15	2.31	4.72	5.22	5.46	6.22
ENSP00000358646	2.17	1.93	2.47	3.14	3.26	2.98	3.5	2.09	1.01	0.6	0	0	0	0.73	1.08	0.67	2.67	0.56	3.04	3.04	2.22	3.98	3.61	2.31
ENSP00000358647	2.17	1.93	2.47	3.14	3.26	2.98	3.5	2.09	1.01	0.6	0	0	0	0.73	1.08	0.67	2.67	0.56	3.04	3.04	2.22	3.98	3.61	2.31
ENSP00000358650	0.98	0.82	1.41	2.23	0.81	1.05	1.22	1.14	0	0	0	0	0	0	0	0	1.4	0	1.89	2.39	1	3.17	2.66	1.4
ENSP00000358651	2.17	1.93	2.47	3.14	3.26	2.98	3.5	2.09	1.01	0.6	0	0	0	0.73	1.08	0.67	2.67	0.56	3.04	3.04	2.22	3.98	3.61	2.31
ENSP00000358652	2.17	1.93	2.47	3.14	3.26	2.98	3.5	2.09	1.01	0.6	0	0	0	0.73	1.08	0.67	2.67	0.56	3.04	3.04	2.22	3.98	3.61	2.31
ENSP00000358656	2.17	1.93	2.47	3.14	3.26	2.98	3.5	2.09	1.01	0.6	0	0	0	0.73	1.08	0.67	2.67	0.56	3.04	3.04	2.22	3.98	3.61	2.31
ENSP00000358723	3.28	2.96	3.94	4.07	0	0.77	0.47	0.51	0	0	0.67	0	0	0	0.67	0	1.1	0	1.9	0	3.42	3.67	3.26	3.16
ENSP00000358724	3.17	5.13	2.56	3.18	1.94	3.1	2.61	2.61	0.87	1.2	0.92	0.95	1.45	1.94	1.72	0.91	0.82	1.12	1.87	1.08	3.58	8.12	4.8	5.27
ENSP00000358727	3.17	5.13	2.56	3.18	1.94	3.1	2.61	2.61	0.87	1.2	0.92	0.95	1.45	1.94	1.72	0.91	0.82	1.12	1.87	1.08	3.58	8.12	4.8	5.27
ENSP00000358863	12.76	12.28	12.52	9.68	5.21	7.8	5.38	4.29	3.1	3.54	2.96	2.86	2.31	3.34	3.8	2.47	8.22	7.32	11.54	7.77	28.52	33.7	25.33	27.05
ENSP00000358865	2.5	2.07	2.29	1.33	2.2	1.23	0.77	0.77	1.2	0.66	0.7	0	1.68	2.75	2.58	2.85	0	0	0.67	0.9	4.6	4.97	8	4.38
ENSP00000358866	12.76	12.28	12.52	9.68	5.21	7.8	5.38	4.29	3.1	3.54	2.96	2.86	2.31	3.34	3.8	2.47	8.22	7.32	11.54	7.77	28.52	33.7	25.33	27.05
ENSP00000358872	5.44	6.04	3.97	3.69	1.12	2.11	1.91	0.57	0.53	1.03	0.66	1.43	0	0	1.15	0	1.03	1.22	3.48	2.39	7.59	9.87	8.28	8.64
ENSP00000358921	1.24	1	1.03	1.32	1.74	0.66	0.57	0.6	0.88	0.53	0.44	0.4	0	0	0.36	0	0	0	0.31	0	0.58	0.63	0.5	0.33
ENSP00000359098	2.77	2.61	2.17	2.15	0.79	0.49	0.48	0.79	2.82	2.85	1.99	2.95	2.81	2.9	2.21	2.73	1.28	1.59	0.86	1.31	3.6	3.65	3.56	3.95
ENSP00000359106	2.77	2.61	2.17	2.15	0.79	0.49	0.48	0.79	2.82	2.85	1.99	2.95	2.81	2.9	2.21	2.73	1.28	1.59	0.86	1.31	3.6	3.65	3.56	3.95
ENSP00000359211	1.21	1.4	1.22	1.52	0	0	0	0	0	0	0	0	0	0	0	0	0	0	0	0	1.51	1.24	1.25	1.08
ENSP00000359624	1.03	1.04	1.22	1.19	0	0	0	0	1.05	1.32	1.38	1.28	0	0	0	0	0	0	0	0	0	0	0	0
ENSP00000359645	0	0	0	0	0	0	0	0	0	0	0	0	0	0	0	0	0	0	0	0	2.36	2.37	1.56	1.49
ENSP00000359803	1.1	1.22	0.79	1.13	0	0.88	0	0	1.27	1.38	2.65	1.4	1.3	1.43	1.11	1.22	1.39	1.34	1.25	1.19	1.39	1.2	1.03	1.2
ENSP00000359804	1.1	1.22	0.79	1.13	0	0.88	0	0	1.27	1.38	2.65	1.4	1.3	1.43	1.11	1.22	1.39	1.34	1.25	1.19	1.39	1.2	1.03	1.2
ENSP00000359911	0.87	1.01	0.79	1.46	0	0	0	0	0	0	0	0	0	0	0	0	0	0	0	0	0	0	0	0
ENSP00000359991	0.95	0.8	1.32	1	0	0	1.08	0	0	0	0	0	0	0	0	0	0	0	1.43	0	0	0	0	0
ENSP00000360124	0	0	0	0	0.91	2.17	0.9	1	0	0	0	0	0	0	0	0	1.13	0	1.02	0	3.87	1.69	3.45	1.85
ENSP00000360125	0	0	0	0	0.91	2.17	0.9	1	0	0	0	0	0	0	0	0	1.13	0	1.02	0	3.87	1.69	3.45	1.85
ENSP00000360305	0	0	0	0	0	0	0	0	0.84	1.09	0.61	0	0	0	0	0	0.46	0.57	1.1	0	0.98	3.05	0.85	0
ENSP00000360599	0.85	0.72	0.8	0.84	0	0	0	0	1.08	0.53	0.45	0.69	0	0.51	1.45	0.84	1.9	0.74	2.13	1.57	1.75	1.85	1.85	1.7
ENSP00000360609	9.28	10.61	8.5	10.08	1.1	0.74	0.58	0.63	9.32	5.51	5.74	8.14	4.96	3.83	2.46	3.79	6.95	4.76	7.95	7.81	7.33	6.33	7.01	5.06
ENSP00000360671	5.49	6.12	6.13	7.92	2.09	1.53	2.52	1.77	11.89	10.75	8.9	12.06	3.87	5.91	5.38	5.96	6.9	4.44	6.75	4.72	12.71	11.5	11.47	15.49
ENSP00000360682	0	0	0	0	0	0	0.72	0	0	0	0	0	0	0	0	0	1.26	1.44	1.15	1.52	1.25	0.79	0.75	1.37
ENSP00000360709	9.28	10.61	8.5	10.08	1.1	0.74	0.58	0.63	9.32	5.51	5.74	8.14	4.96	3.83	2.46	3.79	6.95	4.76	7.95	7.81	7.33	6.33	7.01	5.06
ENSP00000360720	0.62	0.64	0.68	0.73	0	0.45	0.39	0.52	0.63	0	0.47	0	0.95	0.65	1.04	0	0.7	0	0.72	0.52	0.68	0.71	0.73	0.98
ENSP00000360739	0.62	0.64	0.68	0.73	0	0.45	0.39	0.52	0.63	0	0.47	0	0.95	0.65	1.04	0	0.7	0	0.72	0.52	0.68	0.71	0.73	0.98
ENSP00000360742	0.62	0.64	0.68	0.73	0	0.45	0.39	0.52	0.63	0	0.47	0	0.95	0.65	1.04	0	0.7	0	0.72	0.52	0.68	0.71	0.73	0.98
ENSP00000360871	0	0	0	0	0	0	0	0	0	0	0	0	0	0	0	0	0	0	0	0	1.28	1.74	0.96	1.1
ENSP00000361076	0	0	0	0	0	0	0	0	1.59	0	1.74	0	0	1.15	3.02	3.05	0	0	0	1.39	1.16	0.92	2.12	3.09
ENSP00000361122	0.79	0.77	1.04	0.93	0	0	0	0	0	0.88	0	0	0	0	0	0	0	0	0	0	0.91	0.68	0.92	0
ENSP00000361140	1.29	1.33	0.99	1.16	0	0	0	0	0	0	0	0	0	1.7	0	0	0	0	0	0	1.32	1.38	1.06	1.22
ENSP00000361150	3.78	3.85	4.91	4.54	0	0	0	0	4.71	8.09	7.59	7.92	2.69	6.92	6.26	7.21	2.06	2.22	1.82	3.9	6.02	7.95	7.63	6.69
ENSP00000361152	4.35	4.51	5.79	5.4	0	0	0	0	4.71	8.09	7.59	9.52	2.69	6.92	8.5	7.21	2.06	2.22	1.82	3.9	6.66	8.7	11.06	11.63
ENSP00000361283	0	0	0	1.1	0	0	1.99	1	1.34	2.33	2.81	2.5	1.26	2.22	2.78	1.07	2.01	1.86	2.47	0.82	0	0	0	0
ENSP00000361305	4.21	3.35	3.98	3.9	4.22	5.29	4.17	3.8	3.62	5.8	7.58	3.04	1.5	3.73	4.52	7.24	6.22	1.98	4.91	7.38	9.45	7.7	6.43	5.72
ENSP00000361405	0.59	0.19	0.2	0.3	16.85	19.01	16.91	16.23	0.29	0	0	0	0.57	0	0.31	0	0.3	0	0.2	0	2.32	1.34	1.47	0.62
ENSP00000361771	0	0	0	0	0	0	0	0	3.66	2.78	1.8	2.24	0	2.99	3.4	0	1.53	0	1.76	0.56	2.6	2.56	1.83	2.04
ENSP00000361773	0	0	0	0	0	0	0	0	3.66	2.78	1.8	2.24	0	2.99	3.4	0	1.53	0	1.76	0.56	2.6	2.56	1.83	2.04
ENSP00000361777	0	0	0	0	0	0	0	0	3.66	2.78	1.8	2.24	0	2.99	3.4	0	1.53	0	1.76	0.56	2.6	2.56	1.83	2.04
ENSP00000361816	2	0.86	1.25	0.58	0	0	0	0	3.76	3.39	3.48	2.33	0	1.21	1.62	1.65	2.68	2.6	1.65	2.1	2.22	1.95	1.64	2.52
ENSP00000361824	2	0.86	1.25	0.58	0	0	0	0	3.76	3.39	3.48	2.33	0	1.21	1.62	1.65	2.68	2.6	1.65	2.1	2.22	1.95	1.64	2.52
ENSP00000361841	4.5	1.94	2.96	5.36	0.68	2.41	0.47	1.38	0.57	0	0	0	0	0	0	0	0.78	0	1.96	1.14	13.91	23.32	10.53	11.39
ENSP00000361878	0.88	1.16	1.64	1.72	2.72	2.83	4.95	3.34	1.48	2.04	1.92	0.27	0	0.48	1.27	0	0	0	1.7	1.15	0.88	0.57	1.4	0.53
ENSP00000361883	0.88	1.16	1.64	1.72	2.72	2.83	4.95	3.34	1.48	2.04	1.92	0.27	0	0.48	1.27	0	0	0	1.7	1.15	0.88	0.57	1.4	0.53
ENSP00000361884	0.88	1.16	1.64	1.72	2.72	2.83	4.95	3.34	1.48	2.04	1.92	0.27	0	0.48	1.27	0	0	0	1.7	1.15	0.88	0.57	1.4	0.53
ENSP00000361887	0	0	0	0	0	0	0	0	0	0	0	0	0	0	0	0	0	0	0	0	0	1.29	0	1.27
ENSP00000361888	0.88	1.16	1.64	1.72	2.72	2.83	4.95	3.34	1.48	2.04	1.92	0.27	0	0.48	1.27	0	0	0	1.7	1.15	0.88	0.57	1.4	0.53
ENSP00000361891	0.88	1.16	1.64	1.72	2.72	2.83	4.95	3.34	1.48	2.04	1.92	0.27	0	0.48	1.27	0	0	0	1.7	1.15	0.88	0.57	1.4	0.53
ENSP00000361892	0	0	0	0	0	0	0	0	0	0	0	0	0	1.32	1.06	2.02	0	0	0	1.41	0	2.68	1.17	2.46
ENSP00000361927	2.47	2.68	2.8	2.48	0	0	0	0	1.5	1.28	2.88	3.13	3.81	2.5	2.47	2.06	1.4	1.33	1.2	1.39	1.16	1.45	1.23	1.21
ENSP00000361930	4.16	3.78	4.86	3.33	2.09	1.87	2.2	2.12	1.74	3.78	3.11	2.95	2.02	5.22	5.71	2.25	5.19	3.14	5.65	4.99	4.94	6.15	5.87	4.54
ENSP00000362010	1.05	0.96	0	1.37	0	0	0	0	0	0	0	0	0	0	0	0	0	0	0	0	3.21	2.78	2.32	3.69
ENSP00000362012	1.05	0.96	0	1.37	0	0	0	0	0	0	0	0	0	0	0	0	0	0	0	0	3.21	2.78	2.32	3.69
ENSP00000362014	0	0	0	0	0	0	1.31	1.01	1.76	0.82	1.11	1.16	2.23	1.27	0.6	1.01	1.23	1.65	0.99	1.36	2.63	2.77	2.02	2.38
ENSP00000362089	0	0	0	0	3.54	6.14	4.51	4.51	0	0	0	0	0	0	0	0	0	0	0	0	1.17	1.16	0	0.91
ENSP00000362104	0	0	0	0	3.54	6.14	4.51	4.51	0	0	0	0	0	0	0	0	0	0	0	0	1.17	1.16	0	0.91
ENSP00000362108	0	0	0	0	3.54	6.14	4.51	4.51	0	0	0	0	0	0	0	0	0	0	0	0	1.17	1.16	0	0.91
ENSP00000362219	0	0	0	0	0	0	0	0	0	0	0	0	0	0	0	0	0	0	0	0	1.13	1.34	0	0
ENSP00000362305	0	0	0	0	0	0	0	0	0	0	0	0	0	0	0	0	1.54	1.68	1.41	1.22	0	0	0	0
ENSP00000362308	1.14	1.13	1.03	1.21	1	0.69	1.65	1.16	1.42	1.06	0.89	1.13	1.12	0.84	1.16	1	1.05	0.8	1	0.97	1.11	0.87	1.12	1.05
ENSP00000362327	1.3	1.18	0.99	1.4	0.94	0.77	0.79	0.87	1.32	1.33	1.1	1.43	3.54	2.88	2.12	2.06	1.05	1.27	1.15	1.17	1.24	1.25	1.09	1.31
ENSP00000362329	1.3	1.18	0.99	1.4	0.94	0.77	0.79	0.87	1.32	1.33	1.1	1.43	3.54	2.88	2.12	2.06	1.05	1.27	1.15	1.17	1.24	1.25	1.09	1.31
ENSP00000362333	0	0	0	0	0	0	0	0	0	0	0	0	0	0	0	0	0	1.64	0	1.17	1.53	0	1.62	0
ENSP00000362334	0	0	0	1.28	0	0	0	0	4.22	3.78	1.17	2.55	0	0	0	1.8	1	1.59	2.7	2.59	1.08	1.27	0.87	0.96
ENSP00000362335	0	0	0	0	0	0	0	0	0	0	0	0	0	0	0	1.48	0	1.64	0	1.17	1.53	0	1.62	0
ENSP00000362336	0	0	0	0	0	0	0	0	0	0	0	0	0	0	0	0	0	1.64	0	1.17	1.53	0	1.62	0
ENSP00000362338	0	0	0	0	0	0	0	0	0	0	0	0	0	0	0	1.48	0	1.64	0	1.17	1.53	0	1.62	0
ENSP00000362339	0	0	0	0	0	0	0	0	0	0	0	0	0	0	0	1.48	0	1.64	0	1.17	1.53	0	1.62	0
ENSP00000362352	1.51	1.43	1.38	1.43	1.31	1.21	1.17	1.22	1.55	1.53	1.31	1.46	1.69	1.56	1.14	1.5	2.89	3.61	2.26	2.84	2.56	2.84	2.52	2.88
ENSP00000362413	3.08	6.04	5.23	3.73	9.19	5.69	11.21	7.82	3.14	3.11	2.92	2.57	2	0	5.56	2.85	2.31	0	3.05	1.45	5.9	6.23	9.31	10.51
ENSP00000362548	2.62	3.25	0.66	1.95	0	0	0	0	1.21	1.47	1.17	1.07	0	0	1.87	0	0	0	1.33	0.9	0.99	3.56	3.44	2.14
ENSP00000362584	1.25	0.95	1.16	1.17	0	0	0	0	0	0	0	0	0	0	0	0	0	0	0	0	0	0	0	0
ENSP00000362592	1.25	0.95	1.16	1.17	0	0	0	0	0	0	0	0	0	0	0	0	0	0	0	0	0	0	0	0
ENSP00000362659	2.06	1.91	1.89	2.46	1.04	1.55	0	0	1	1.22	0	0	0	0	0	0.94	0	0	0	0	2.34	3.2	2.57	2.34
ENSP00000362668	2.06	1.91	1.89	2.46	1.04	1.55	0	0	1	1.22	0	0	0	0	0	0.94	0	0	0	0	2.34	3.2	2.57	2.34
ENSP00000362680	2.06	1.91	1.89	2.46	1.04	1.55	0	0	1	1.22	0	0	0	0	0	0.94	0	0	0	0	2.34	3.2	2.57	2.34
ENSP00000362729	0	0	0	0	0	0	0	0	0	0	0	0	0	0	0	0	0	0	0	0	1.35	1.47	0.91	1.27
ENSP00000362744	0	0	0	0	0	0	0	0	0	0	0	0	0	0	0	0	0	0	0	0	1.35	1.47	0.91	2.76
ENSP00000362798	0	1.27	1.06	1.13	0	0	0	0	0	0	0	0	0	1.24	1.27	0	0	0	0	0	1.12	0.82	0.99	1.18
ENSP00000362820	0.93	1.07	1.02	0.91	1.86	2.27	1.6	1.84	2.45	4.3	4.22	2.29	1.9	1.28	0.69	1.29	0.83	1.6	1.06	1.51	1.08	1.32	1.32	1.05
ENSP00000362912	0	0	0	0	2.2	2.82	1.91	4.22	0	0	0	0	0	0	0	0	1.05	0	0.85	0	1.56	0.86	0	0.99
ENSP00000362913	0	0	0	0	4.78	6.42	4.97	6.91	0	0	0	0	0	0	0	0	1.05	0	0.85	0	2.67	1.28	0.91	1.4
ENSP00000362914	0.74	0.55	0.49	0.74	5.99	7.57	6.13	8.08	0.59	0	0.51	0	0	0	0	0	1.05	0	0.85	0	3.75	2.46	1.33	1.91
ENSP00000362924	0.74	0.55	0.49	0.74	5.99	7.57	6.13	8.08	0.59	0	0.51	0	0	0	0	0	1.05	0	0.85	0	3.75	2.46	1.33	1.91
ENSP00000362929	0.74	0.55	0.49	0.74	5.99	7.57	6.13	8.08	0.59	0	0.51	0	0	0	0	0	1.05	0	0.85	0	3.75	2.46	1.33	1.91
ENSP00000362947	0.74	1.04	0.92	1.45	0	1	0.9	0	2.45	1.29	1.87	2.34	0	1.82	3.02	0	0.89	0	1.35	0.97	1.95	1.86	2.3	2.29
ENSP00000362963	0.74	1.04	0.92	1.45	0	1	0.9	0	2.45	1.29	1.87	2.34	0	1.82	3.02	0	0.89	0	1.35	0.97	1.95	1.86	2.3	2.29
ENSP00000363071	4.08	2.56	3.14	3.22	2.2	1.23	1.28	0.77	1.2	0.66	0.7	0	1.68	2.75	2.58	2.85	0	0	0.67	0.9	4.6	4.97	8	4.38
ENSP00000363115	1.04	1.05	1.05	1.45	1.04	1.55	0	0	1	1.22	0	0	0	0	0	0.94	0	0	0	0	0.8	1.33	0.97	0
ENSP00000363116	1.04	1.05	1.05	1.45	1.04	1.55	0	0	1	1.22	0	0	0	0	0	0.94	0	0	0	0	0.8	1.33	0.97	0
ENSP00000363117	1.04	1.05	1.05	1.45	1.04	1.55	0	0	1	1.22	0	0	0	0	0	0.94	0	0	0	0	0.8	1.33	0.97	0
ENSP00000363358	2.04	2.63	1.95	2.41	0	0	1	1.03	2.39	2.09	2.79	1.83	0	0	0	0	1.66	3.23	1.71	2.04	2.47	5.23	2.32	3.74
ENSP00000363409	2.82	2.35	2.25	2.5	1.09	0.9	1.99	0.66	2.22	0.99	2.05	2.61	0	1.12	0	1.35	1.09	1.26	2.52	2	2.76	2.39	2.18	3.37
ENSP00000363639	0.79	1.26	1.56	1.2	0	0	0	0	0	0	0	0	0	0	0	0	0	0	0	0	2.95	2.2	0.9	1.27
ENSP00000363641	0.79	1.26	1.56	1.2	0	0	0	0	0	0	0	0	0	0	0	0	0	0	0	0	2.95	2.2	0.9	1.27
ENSP00000363741	2.66	2.8	2.59	2.46	0.81	0.87	0.72	0.72	2.62	3.07	3.79	3.21	0	1.12	1.33	1.31	2.92	1.17	3.15	2.31	4.72	5.22	5.46	6.22
ENSP00000363745	2.66	2.8	2.59	2.46	0.81	0.87	0.72	0.72	2.62	3.07	3.79	3.21	0	1.12	1.33	1.31	2.92	1.17	3.15	2.31	4.72	5.22	5.46	6.22
ENSP00000363988	0	0.81	0.73	0.77	0	0	0	0.49	0	0	0	0	0	0	0	0	0	0	0	0	0	0	0	0
ENSP00000363993	0	1.15	1.16	1.05	0	0	0	0	1.49	0	2.98	2.59	0	1.27	1.57	0.94	3.93	1.58	3.04	3.59	0.91	0	1.23	1.37
ENSP00000364188	2.6	2.4	2.83	2.39	0	0	0	0	0	0	1.58	0	0	1.84	0	1.18	2.8	1.2	1.01	1.42	5.38	3.44	5.78	4.32
ENSP00000364255	1.22	1.29	1.29	1.29	0	0	0.8	1.02	1.39	0.8	1.24	1.25	0	0	0	0	2.95	0.64	3.66	2.48	1.19	0.97	1.42	1.15
ENSP00000364284	4.89	3.31	3.5	2.6	1.74	2.72	2.79	0.87	3.37	0.88	2.27	2.19	2.81	2.56	0.72	1.07	3.74	1.2	3.14	3.51	4.77	5.69	6.1	5.73
ENSP00000364286	4.89	3.31	3.5	2.6	1.74	2.72	2.79	0.87	3.37	0.88	2.27	2.19	2.81	2.56	0.72	1.07	3.74	1.2	3.14	3.51	4.77	5.69	6.1	5.73
ENSP00000364310	12.43	9.28	14.52	11.24	19.88	18.13	16.1	17.09	20.92	16.69	22.49	16.19	23.14	15.33	13.7	16.15	12.95	11.65	13.27	10.31	30.12	28.48	35.06	32.76
ENSP00000364447	0	0	0	0	0	0	0	0	0	0	0	0	0	0	0	0	0	0	0	0	1.11	1.08	1.4	0
ENSP00000364453	1.08	1.1	0.99	1.14	0	0	0	0	1.23	1.7	0.84	1.22	0	0	0	0	1.64	1.55	0.63	1.07	2.63	2.18	2.06	1.45
ENSP00000364475	0	0	0	0	0	0	0	0	0	0	0	0	0	0	0	0	0	0	0	0	1.18	1.14	0	1.44
ENSP00000364597	1.13	0.94	1.22	0.91	2.32	2.82	2.03	2.16	0	0	0	0	0	0	0	0	0	0	0	0	0.96	0	0.88	1.14
ENSP00000364609	1.13	0.94	1.22	0.91	2.32	2.82	2.03	2.16	0	0	0	0	0	0	0	0	0	0	0	0	0.96	0	0.88	1.14
ENSP00000364630	0	0	0	0	1.09	1.45	1.06	1.11	0	0	0	0	0	0	0	0	0	0	0	0	0	0	0	0
ENSP00000364631	0	0	0	0	1.33	0	0	0	0	0	0	0	0	0	0	0	0	0	0	0	0	0	0	0
ENSP00000364635	0	0	0	0	1.09	1.45	1.06	1.11	0	0	0	0	0	0	0	0	0	0	0	0	0	0	0	0
ENSP00000364801	3.78	4.62	2.94	4.9	4.66	5.31	4.2	4.86	2.01	3.81	2.27	1.94	4.21	3.45	2.32	3.31	2.15	1.1	1.04	1.27	3.46	2.27	4.03	3.34
ENSP00000364802	3.78	4.62	2.94	4.9	4.66	5.31	4.2	4.86	2.01	3.81	2.27	1.94	4.21	3.45	2.32	3.31	2.15	1.1	1.04	1.27	3.46	2.27	4.03	3.34
ENSP00000364805	2.71	3.02	2.09	3.76	3.27	3.85	3.04	3.82	2.01	2.31	2.27	1.94	2.58	3.45	2.32	3.31	0.94	1.1	1.04	1.27	2.58	1.05	3.01	1.25
ENSP00000364856	1.19	1.29	1.2	1.27	1.13	1.31	0.87	0.84	1.91	0.9	0	1.08	1.99	0	1.17	0	1.19	1.87	0.76	1.17	2.53	2.49	2.42	2.79
ENSP00000364858	1.19	1.29	1.2	1.27	1.13	1.31	0.87	0.84	1.91	0.9	0	1.08	1.99	0	1.17	0	1.19	1.87	0.76	1.17	2.53	2.49	2.42	2.79
ENSP00000364934	2.66	1.96	1.83	2.16	6.34	4.42	6.57	6.39	3.75	4.19	3.01	3.65	3	4.44	2.33	5.1	4.21	3.41	4.62	4.92	8.28	8.79	5.87	6.67
ENSP00000364935	2.66	1.96	1.83	2.16	6.34	4.42	6.57	6.39	3.75	4.19	3.01	3.65	3	4.44	2.33	5.1	4.21	3.41	4.62	4.92	8.28	8.79	5.87	6.67
ENSP00000364940	2.66	1.96	1.83	2.16	6.34	4.42	6.57	6.39	3.75	4.19	3.01	3.65	3	4.44	2.33	5.1	4.21	3.41	4.62	4.92	8.28	8.79	5.87	6.67
ENSP00000365012	2.06	1.91	1.89	2.46	1.04	1.55	0	0	1	1.22	0	0	0	0	0	0.94	0	0	0	0	1.6	2.17	1.75	1.36
ENSP00000365022	2.06	1.91	1.89	2.46	1.04	1.55	0	0	1	1.22	0	0	0	0	0	0.94	0	0	0	0	1.6	2.17	1.75	1.36
ENSP00000365147	3.78	3.19	3.87	2.16	1.08	2.59	1.08	1.1	0	2.36	3.98	1.88	0	0	0	1.04	6.24	4.91	6	5.31	2.36	2.5	6.43	3.75
ENSP00000365217	1.34	1.09	1.4	1.4	0	0	0	0	0	0	0	0	0	0	0	0	0	0	0	0	2.74	1.15	1.93	2.11
ENSP00000365227	1.34	1.09	1.4	1.4	0	0	0	0	0	0	0	0	0	0	0	0	0	0	0	0	2.74	1.15	1.93	2.11
ENSP00000365347	2.19	2.35	2.39	2.64	0.98	0	1.91	0.82	5.25	4.04	3.54	3.96	2.4	5.38	4.17	3.57	2.76	2.12	3.52	2.7	4.23	4.29	4.91	4.36
ENSP00000365402	3.21	1.94	1.76	2.01	0.94	0.9	1.13	0.81	1.14	3.75	1.07	1.14	0	2.37	0.78	1.87	1.37	1.1	1.75	2.48	2.14	2.36	2.1	4.91
ENSP00000365439	1.89	2.28	2.32	2.39	1.61	3.85	2.84	2.25	3.69	3.71	3.94	3.6	3.73	6.14	6.68	4.41	3.37	3.03	5.67	3.76	6.6	5.41	6.15	6.64
ENSP00000365440	1.89	2.28	2.32	2.39	1.61	3.85	2.84	2.25	3.69	3.71	3.94	3.6	3.73	6.14	6.68	4.41	3.37	3.03	5.67	3.76	6.6	5.41	6.15	6.64
ENSP00000365458	1.89	2.28	2.32	2.39	1.61	3.85	2.84	2.25	3.69	3.71	3.94	3.6	3.73	6.14	6.68	4.41	3.37	3.03	5.67	3.76	6.6	5.41	6.15	6.64
ENSP00000365572	7.64	6.08	7.11	6.27	3.27	3.02	2.27	2.62	5.25	4.33	4.72	7.41	3.17	4.45	3.73	4.18	2.49	1.44	1.86	2.13	3.74	3.54	3.38	2.38
ENSP00000365578	8.6	9.34	9.27	10.28	3.28	2.85	2.61	1	6.92	9.93	7.2	4.2	7.18	7.98	4.69	9.88	8.42	7.41	7.71	8.41	17.71	19.46	14.92	16.42
ENSP00000365757	0	0	0	0	0.66	0.56	0	0	0	3.02	2.44	0	0	0	0	0	1.51	1.79	1.14	1.23	3.69	2.41	2.35	2.63
ENSP00000365936	0	0	0	0	0	0	0	0	1.11	1.05	1.2	0.81	0	0	0	0	0.95	0	1.32	1.16	1.04	1.16	1.11	1.03
ENSP00000365998	0	0	0	0	0	0	0	0	1.01	1.44	1.31	1.27	0	0	1.6	0	0	0	0	0	0	0	1.07	1.22
ENSP00000366002	0	0	0	0	0	0	0	0	1.01	1.44	1.31	1.27	0	0	1.6	0	0	0	0	0	0	0	1.07	1.22
ENSP00000366005	0	0	0	0	0	0	0	0	1.01	1.44	1.31	1.27	0	0	1.6	0	0	0	0	0	0	0	1.07	1.22
ENSP00000366013	1.07	0.9	1.28	1.18	0	0	0	0	3.6	3.8	3.92	3.24	1.77	1.18	1.44	0.68	1.08	1.22	1.16	1.21	3.34	3.16	3.23	3.37
ENSP00000366018	1.08	1.07	0.82	0.83	0	0	0	0	1.01	2.97	1.31	1.27	0	0	1.6	0	0	0	0.89	0.96	1.07	1.24	1.92	2.4
ENSP00000366035	5.48	4.09	6.11	3.07	8.79	6.31	7.81	5.43	0.87	0.76	0.39	1.54	0	4.04	0	0.9	4.79	7.39	3.83	3.86	11.7	17.59	8.09	7.35
ENSP00000366109	9.93	10.76	9.35	11.01	14.5	15.36	14.48	13.83	0	0	0.76	0	4.07	6.54	4.72	9.19	8.06	7.04	10.82	9.79	9.91	8.96	8.86	11.62
ENSP00000366169	3.38	3.75	4.08	3.97	2.02	2.01	0.95	0.85	1.04	0.68	0.61	0.62	0	1.26	1.12	1.91	1.05	2.15	1.66	2.13	7.92	8.2	8.41	8.45
ENSP00000366268	0	0	0	0	0	0	0	0	0	0	0	0	0	0	0	0	0	0	0	0	5.16	5.95	4.77	1.49
ENSP00000366471	0	0	0	0	0	0	0	0	0	0	1.47	0	0	0	0	0	0	0	1.17	0	0.87	1.56	0.85	0.98
ENSP00000366481	0	1.34	0	0	0	0	0	0	1.18	1.47	0.86	1.55	1.97	0.96	0	0	1.46	1.2	0.99	1.08	2.97	2.98	1.78	3.28
ENSP00000366525	1.32	1.48	1.38	1.17	0	1.39	0	0	0	1.73	1.32	0	0	0	0	0	0	0	0	0	3.91	2.91	1.79	2.65
ENSP00000366568	2.85	4.75	3.59	3.4	1.41	0.49	0.68	0.6	4.24	4.96	3.08	2.75	3.77	3.11	3.68	2.65	5.17	3.31	5.27	6	9.69	10.54	10.45	12.5
ENSP00000366581	24.2	26.95	29.69	28.57	30.01	29.1	29.62	26.23	27.97	25.7	34.84	26.8	25.33	24.58	35.41	21.65	26.56	23.01	32.06	26.39	44.25	46.34	62.26	60.25
ENSP00000366618	25.58	23.64	26.27	21.97	7.57	8.54	6.88	8.35	17.42	20.65	21.81	19.48	12.33	13.26	8.48	13.57	20.27	24.8	21.54	21.03	40.21	36	41.17	38.76
ENSP00000366650	0	1.13	1.2	0	0	0	0	0	0	0	0	0	0	0	0	0	0	0	0	0	0	0	0	0
ENSP00000366679	12.43	9.28	14.52	11.24	19.88	18.13	16.1	17.09	20.92	16.69	22.49	16.19	23.14	15.33	13.7	16.15	12.95	11.65	13.27	10.31	30.12	28.48	35.06	32.76
ENSP00000366685	0	0	0	0	0	0	0	0	0	0	0	0	0	1.88	0	0	0	0	0	0	1.38	0	1.5	1.3
ENSP00000366694	2.6	2.85	2.35	2.44	0	0	0	0	0	0	0	0	0	0	0	0	0	0	0	0	3.74	4.53	3.94	3.24
ENSP00000366695	0	0	0	0	0	0	0	0	0	0	0	0	0	1.88	0	0	0	0	0	0	1.38	0	1.5	1.3
ENSP00000366708	4.5	2.77	4.49	2.11	1.13	1.25	0.78	0	7.17	1.88	1.16	3.45	3.05	4.61	3.49	2.54	1.93	2.7	0.98	2.7	4.04	4.72	3.15	3.96
ENSP00000366711	4.5	2.77	4.49	2.11	1.13	1.25	0.78	0	7.17	1.88	1.16	3.45	3.05	4.61	3.49	2.54	1.93	2.7	0.98	2.7	4.04	4.72	3.15	3.96
ENSP00000366956	24.2	26.95	29.69	28.57	30.01	29.1	29.62	26.23	27.97	25.7	34.84	26.8	25.33	24.58	35.41	21.65	26.56	23.01	32.06	26.39	44.25	46.34	62.26	60.25
ENSP00000366962	25.58	23.64	26.27	21.97	7.57	8.54	6.88	8.35	17.42	20.65	21.81	19.48	12.33	13.26	8.48	13.57	20.27	24.8	21.54	21.03	40.21	36	41.17	38.76
ENSP00000366974	24.2	26.95	29.69	28.57	30.01	29.1	29.62	26.23	27.97	25.7	34.84	26.8	25.33	24.58	35.41	21.65	26.56	23.01	32.06	26.39	44.25	46.34	62.26	60.25
ENSP00000366980	2.14	3.81	3.06	3.61	4.66	4.35	3.5	2.08	5.45	6.2	6.2	6.79	1.45	6.09	0.94	7.97	8.55	5.59	8.14	9.29	9.96	10.53	8.6	8.74
ENSP00000366999	7.15	6.75	8.83	9.54	17.66	19.88	23.2	22.99	15.82	10.02	19.97	13.19	9.19	8.73	17.52	8.58	13.06	9.06	15.77	11.44	18.52	14.62	24.15	20.67
ENSP00000367007	2.52	3.33	0	0.96	1.51	0	0	0	0	2.08	0	1.86	0	0	0	0	3.28	0	2.07	2.58	1.19	3.26	1	1.1
ENSP00000367008	25.58	23.64	26.27	21.97	7.57	8.54	6.88	8.35	17.42	20.65	21.81	19.48	12.33	13.26	8.48	13.57	20.27	24.8	21.54	21.03	40.21	36	41.17	38.76
ENSP00000367022	14.73	12.01	17.55	14.24	19.88	18.13	16.1	17.09	22.12	16.69	24.46	17.59	23.14	15.33	13.7	16.15	12.95	11.65	13.27	10.31	31.48	29.82	35.97	34.04
ENSP00000367026	0	0	0	0	0	0	0	0	1.59	1.14	1.53	1.12	0	0	0	0	0	0	0	0	0	1.02	1.01	1.27
ENSP00000367034	24.2	26.95	29.69	28.57	30.01	29.1	29.62	26.23	27.97	25.7	34.84	26.8	25.33	24.58	35.41	21.65	26.56	23.01	32.06	26.39	44.25	46.34	62.26	60.25
ENSP00000367062	7.15	6.75	8.83	9.54	17.66	19.88	23.2	22.99	15.82	10.02	19.97	13.19	9.19	8.73	17.52	8.58	13.06	9.06	15.77	11.44	18.52	14.62	24.15	20.67
ENSP00000367154	0	0	0	0	1.05	0.5	0	0.55	0.54	0	0.69	0.69	0	0	0	0	0.95	0.81	0.8	0.83	1.68	3.56	2.05	1.6
ENSP00000367220	2.11	0.95	0.78	0.71	0	0	0	0	0	0	0	1.58	0	0	0	0	1.99	1.99	6.46	3.39	0.96	0.89	3.51	0
ENSP00000367258	1.09	0.73	1.39	1.05	0.7	0	0.5	0	0	0	0.87	0	0	0	2.33	0.86	0.93	0	0.51	0.53	0.84	0.61	0.86	0.76
ENSP00000367263	5.26	4.4	5.68	3.67	0	0	0	0	0	0	0	0	0	1.49	1.11	1.2	1.36	1.51	1.26	1.46	3.75	2.8	3.69	2.84
ENSP00000367265	0	0	0	0	0	0	0	0	0	0	0	0	0	0	0	0	0	0	0	0	0	0	1.59	0
ENSP00000367323	0	0	0	0	0	0	0	0	0	0	0	0	0	0	0	0	1.32	1.48	0	1.44	1.12	1.27	0	1.29
ENSP00000367327	0	0	0	0	0	0	0	0	0	0	0	0	0	0	0	0	1.32	1.48	0	1.44	1.12	1.27	0	1.29
ENSP00000367332	0	0	0	0	0	0	0	0	0	0	0	0	0	0	0	0	1.32	1.48	0	1.44	1.12	1.27	0	1.29
ENSP00000367336	0	0	0	0	0	0	0	0	0	0	0	0	0	0	0	0	0	0	0	0	1.4	1.08	1.25	1.67
ENSP00000367337	0	0	0	0	0	0	0	0	0	0	0	0	0	0	0	0	1.32	1.48	0	1.44	1.12	1.27	0	1.29
ENSP00000367351	0	0	0	0	0	0	0	0	0	0	0	0	0	0	0	0	1.32	1.48	0	1.44	1.12	1.27	0	1.29
ENSP00000367394	2.13	2.3	1.94	1.9	0.94	1.11	0.97	0.81	0	0	0	0	0	1.3	1	2.17	1.38	1.58	1.18	1.29	2.8	2.58	2.52	1.78
ENSP00000367541	0.84	2.47	2.34	0.75	0	0	0	0	0.96	2.7	2.7	0.78	1.48	0.95	0.77	2.07	0	1.59	0.49	0.75	5.84	4.47	3.43	2.94
ENSP00000367542	0.84	2.47	2.34	0.75	0	0	0	0	0.96	2.7	2.7	0.78	1.48	0.95	0.77	2.07	0	1.59	0.49	0.75	5.84	4.47	3.43	2.94
ENSP00000367550	0.84	2.47	2.34	0.75	0	0	0	0	0.96	2.7	2.7	0.78	1.48	0.95	0.77	2.07	0	1.59	0.49	0.75	5.84	4.47	3.43	2.94
ENSP00000367615	2.27	2.01	2.95	1.62	0.39	0	0.42	0	4.55	5.07	3.99	3.46	5.81	7.42	5.36	5.34	2.34	1.87	1.84	2.15	7.44	6.29	4.34	5.46
ENSP00000367806	1.26	0.87	1.23	1.42	0	0	0	0	0	0	0	0	1.68	0.91	1.3	1.36	0	0	0	0	2.39	2.29	2.53	2.76
ENSP00000367872	0	0	0	0	0	0	0	0	0	0	0	0	0	0	0	0	0	0	0	1.78	0	1.03	0	1.23
ENSP00000368270	1.83	1.51	1.34	1.39	0	0.77	0.47	0.51	0	0	0	0	0	0	0	0	0	0	0	0	1.21	1.23	0.63	0.71
ENSP00000368646	0.96	2.38	2.13	2.34	0	0	0	0	2.17	2.56	2.43	3.23	0	1.16	1.13	1.42	0.97	1.25	0.89	2.54	1.89	3.62	3.59	3.68
ENSP00000368722	7.4	8.5	8	8.03	5.68	4.14	4.17	5.15	4.57	4.28	3.69	4.47	2	4.5	6.97	4.86	2.45	0	2.7	1.66	9.1	9.45	10.14	9.91
ENSP00000368952	0.56	0.48	0.58	0.59	0	0	0	0	0	0	0	0	0	0	0	0	0	0	0	0	0.49	0.74	0.62	0.83
ENSP00000369019	0	0	0	0	0	0	0	0	0	1.13	1.23	1.23	0	3.17	1.53	3.17	0.81	1.29	2.86	3.31	1.24	1.57	0.9	3.05
ENSP00000369020	0	0	0	0	0	0	0	0	0	1.13	1.23	1.23	0	3.17	1.53	3.17	0.81	1.29	2.86	3.31	1.24	1.57	0.9	3.05
ENSP00000369039	0	0	0	0	0	0	0	0	0	0	0	0	0	1.57	1.53	1.31	0	0	1.4	1.7	1.24	0	0.9	1.53
ENSP00000369049	0	0	0	0	0	0	0	0	0	1.13	1.23	1.23	0	3.17	1.53	3.17	0.81	1.29	2.86	3.31	1.24	1.57	0.9	3.05
ENSP00000369315	1.01	2.36	1.97	1.95	1.32	0	0	0	0	0	0	0	0	0	1.47	0	0.86	0	0.68	0.84	4.5	4.34	5.21	4.67
ENSP00000369340	1.09	0.88	0.92	1.46	0.76	0	0	0	1.56	1.21	1.08	1.04	0	0	1.5	0	0	0	0	0	1.85	2.84	1.88	2.32
ENSP00000369424	1.25	0.95	1.16	1.17	0	0	0	0	0	0	0	0	0	0	0	0	0	0	0	0	0	0	0	0
ENSP00000369427	1.25	0.95	1.16	1.17	0	0	0	0	0	0	0	0	0	0	0	0	0	0	0	0	0	0	0	0
ENSP00000369470	1.07	1.29	1.08	0.89	0.81	0.9	1.04	1.36	1.41	0.9	1.19	1.18	0	0	0	0	1	0	0.84	1.32	0.72	0.84	1.05	1.45
ENSP00000369475	2.64	2.54	2.41	1.77	2.1	2.15	2.15	1.36	2.64	2.59	2.32	2.45	1.52	1.46	0	0.87	3.83	1.36	1.91	2.4	2.92	3.21	4.19	4.94
ENSP00000369528	1.56	1.25	1.33	0.88	1.3	1.25	1.11	0	1.23	1.7	1.14	1.27	1.52	1.46	0	0.87	2.83	1.36	1.08	1.07	2.2	2.37	3.15	3.49
ENSP00000369538	2.64	2.54	2.41	1.77	2.1	2.15	2.15	1.36	2.64	2.59	2.32	2.45	1.52	1.46	0	0.87	3.83	1.36	1.91	2.4	2.92	3.21	4.19	4.94
ENSP00000369586	0.78	0.26	0.62	0.24	1.31	0.12	0.12	0.14	0.46	0	1.42	0.79	0.57	0.76	1.13	2.01	2.12	1.05	1.06	0.94	21.09	27.7	21.61	16.42
ENSP00000369602	0.78	0.26	0.62	0.24	1.31	0.12	0.12	0.14	0.46	0	1.42	0.79	0.57	0.76	1.13	2.01	2.12	1.05	1.06	0.94	21.09	27.7	21.61	16.42
ENSP00000369609	0.78	0.26	0.62	0.24	1.31	0.12	0.12	0.14	0.46	0	1.42	0.79	0.57	0.76	1.13	2.01	2.12	1.05	1.06	0.94	21.09	27.7	21.61	16.42
ENSP00000369654	0.78	0.26	0.62	0.24	1.31	0.12	0.12	0.14	0.46	0	1.42	0.79	0.57	0.76	1.13	2.01	2.12	1.05	1.67	0.94	23.18	29.88	23.87	17.21
ENSP00000369671	2.03	0.26	0.62	1.61	1.91	0.12	0.12	1.93	0.8	0	1.42	0.79	2.96	0.76	1.13	2.01	5.57	1.53	3.69	2.33	36.91	47.77	42.89	30.68
ENSP00000369703	7.82	7.98	7.83	7.67	3.28	4.42	2.61	1	5.91	8.54	5.87	3.01	5.85	3.92	1.48	5.28	8.2	7.58	7.63	7.05	15.54	16.98	11.29	14.24
ENSP00000369741	0.63	0.74	0.83	0.84	0	0	0	0	1.03	0.59	0.79	0.71	0	0	1.18	0	0.8	0	0.62	0.54	0.72	0	0.66	0
ENSP00000369757	0.63	0.74	0.83	0.84	0	0	0	0	1.03	0.59	0.79	0.71	0	0	1.18	0	0.8	0	0.62	0.54	0.72	0	0.66	0
ENSP00000369784	0	0	0	0	0	0	0.66	0	0	0	0	0	0	0	0	0	0	0	0	0	1.01	0	0.71	0.78
ENSP00000369891	0	0	0	0	0	0	0	0	0	0	0	0	0	0	0	0	0	0	0	0	1.07	0	0	1.31
ENSP00000369896	0	0	0	0	0	0	0	0	0	0	0	0	0	0	0	0	0	0	0	0	1.07	0	0	1.31
ENSP00000369901	0	0	0	0	0	0	0	0	0	0	0	0	0	0	0	0	0	0	0	0	1.07	0	0	1.31
ENSP00000369912	0	0	0	0	0	0	0	0	0	0	0	0	0	0	0	0	0	0	0	0	1.07	0	0	1.31
ENSP00000369919	0	0	0	0	0	0	0	0	0	0	0	0	0	0	0	0	0	0	0	0	1.07	0	0	1.31
ENSP00000370023	2.8	2.2	2.5	2.5	0	0	0	0	0	0	0	0	0	1.07	1.34	1.31	1.38	1.65	2.63	0.87	3.59	3.49	3.62	4.19
ENSP00000370074	2.49	3.63	1.13	1.26	0	0	0	0	1.53	1.12	1.2	0	0	0	0	0	3.26	0	3.45	2.79	1.7	0	0.91	1.5
ENSP00000370115	8.14	10.91	8.77	9.69	5.27	5.22	6.7	5.81	0.95	1.28	0	1.02	0	2.55	0	0	4	3.24	2.35	1.49	8.7	8.41	7.25	8.21
ENSP00000370388	0.94	0.71	0.86	0.77	0	0	0	0	0	0	0	0	0	0	0	0	0	0	0	0	0.68	1.13	0.68	0.66
ENSP00000370465	1.03	0.86	0.99	1.18	0	0	0	0	1.18	1.09	1.44	0.98	0	0	0	0	0	0	0	0	0.86	1.39	0.87	1.08
ENSP00000370516	7.71	5.37	8.52	4.93	15.91	14.67	12.14	13	15.03	14.47	14.32	11.95	16.99	12.32	10.86	12.22	10.36	11.65	9.17	9.07	25.44	23.47	26.77	26.34
ENSP00000370517	1.03	0.86	0.99	1.18	0	0	0	0	1.18	1.09	1.44	0.98	0	0	0	0	0	0	0	0	0.86	1.39	0.87	1.08
ENSP00000370724	1.01	0.97	1.08	0.86	1.05	0.73	1.29	0.58	0	0.74	0.83	1.08	0	0	0	0	1.32	0.82	0.93	1.21	0.96	1.05	0.86	0.93
ENSP00000370808	4.7	4.71	4.73	6.34	2.09	1.53	2.52	1.77	10.54	9.05	7.81	9.07	3.87	4.71	5.38	4.18	5.71	2.4	5.66	3.79	11.82	8.96	7.74	11.1
ENSP00000371024	1.39	1.38	2.21	1.01	0.79	0.77	0.57	0.6	2.57	2.85	1.28	0.97	1.56	0.75	0.94	0	1.2	2.24	0.63	0.48	1.28	2.62	1.13	3.69
ENSP00000371046	4.06	5.74	3.75	3.63	0.96	0	1.39	0	6.49	5.71	4.83	5.11	3.99	2.74	1.85	2.66	4.66	4.29	3.83	4.17	4.3	4.51	3.4	4.28
ENSP00000371099	0	0	0	0	0	0	0	0	0	0	0	0	0	0	0	0	0	0	0	0	0	1.37	0	0
ENSP00000371134	1.42	2.21	2.27	2.03	1.02	1.36	1.32	0	0	0	0	0	0	0	0	0	0	0	0	0	1.65	0	0	0
ENSP00000371138	1.42	2.21	2.27	2.03	1.02	1.36	1.32	0	0	0	0	0	0	0	0	0	0	0	0	0	1.65	0	0	0
ENSP00000371143	1.42	2.21	2.27	2.03	1.02	1.36	1.32	0	0	0	0	0	0	0	0	0	0	0	0	0	1.65	0	0	0
ENSP00000371194	0	0	0	0	0	0	0	0	0	0	0	0	0	1.25	0	0	0	0	0	0	0	0	1.48	0
ENSP00000371267	4.16	3.78	4.86	3.33	2.09	1.87	2.2	2.12	1.74	3.78	3.11	2.95	2.02	5.22	5.71	2.25	5.19	3.14	5.65	4.99	4.94	6.15	5.87	4.54
ENSP00000371310	0	0	0	1.51	0	0	0	0	0	0	0	0	0	0	0	0	0	0	0	0	0	0	0	0
ENSP00000371393	0	0	0	0	0	0	0	0	1.22	1.54	0.99	1.06	0	0	0	0	2.34	1.29	2.43	3	2.25	2.78	2.38	2.22
ENSP00000371889	1.03	1.03	1.23	1.24	1.25	1.26	0.8	0.77	1.06	0.86	1.36	1.42	1.66	1.02	0.83	1.1	1.13	0	1.28	0.96	1.09	1.53	1.52	1.93
ENSP00000371890	1.03	1.03	1.23	1.24	1.25	1.26	1.82	1.73	1.06	0.86	1.36	1.42	1.66	1.02	2.16	1.1	1.13	0	1.28	0.96	2.69	2.15	4.58	4.07
ENSP00000372126	5.74	4.09	5.82	3.84	29.84	26.67	38.52	31.84	1	0	1.05	0.59	3.38	0.75	1.09	0.39	1.64	0	0.39	0	8.78	4.84	3.98	2.24
ENSP00000372136	5.74	4.09	5.82	3.84	29.84	26.67	38.52	31.84	1	0	1.05	0.59	3.38	0.75	1.09	0.39	1.64	0	0.39	0	8.78	4.84	3.98	2.24
ENSP00000372139	5.74	4.09	5.82	3.84	29.84	26.67	38.52	31.84	1	0	1.05	0.59	3.38	0.75	1.09	0.39	1.64	0	0.39	0	8.78	4.84	3.98	2.24
ENSP00000372155	2.13	2.07	1.86	1.46	0	0	0	0	3.33	3.53	3.07	3.78	2.75	1.84	1.81	2.84	2.42	2.32	2.22	2.48	3.46	3.69	3.24	2.99
ENSP00000372384	2.26	2.23	2.26	2.5	0	0	0	0	2.26	2.7	2.51	2.07	0	0	0	0	0	0	0	0	2.38	2.35	2.14	2.61
ENSP00000372595	0	1.15	1.16	1.05	0	0	0	0	1.49	0	2.98	2.59	0	1.27	1.57	0.94	3.93	1.58	3.04	3.59	0.91	0	1.23	1.37
ENSP00000372721	0	1.15	1.16	1.05	0	0	0	0	1.49	0	2.98	2.59	0	1.27	1.57	0.94	3.93	1.58	3.04	3.59	0.91	0	1.23	1.37
ENSP00000372813	1.3	0	0	0	0	0	0	0	0	2.14	0	0	0	0	0	0	0	0	1.12	1.23	1.19	1.06	0	2.67
ENSP00000372819	3.21	1.94	1.76	2.01	0.94	0.9	1.13	0.81	1.14	3.75	1.07	1.14	0	2.37	0.78	1.87	1.37	1.1	1.75	2.48	2.14	2.36	2.1	4.91
ENSP00000372880	1.07	2.59	0.85	2.3	2.35	2.45	2.15	2.6	0	1.49	0	0	1.63	0	0	0	1.22	0	0	0	2.49	1.22	1.03	0.95
ENSP00000372881	2.71	3.02	2.09	3.76	3.27	3.85	3.04	3.82	2.01	2.31	2.27	1.94	2.58	3.45	2.32	3.31	0.94	1.1	1.04	1.27	2.58	1.05	3.01	1.25
ENSP00000372896	2.66	1.96	1.83	2.16	6.34	4.42	6.57	6.39	3.75	4.19	3.01	3.65	3	4.44	2.33	5.1	4.21	3.41	4.62	4.92	8.28	8.79	5.87	6.67
ENSP00000372897	2.66	1.96	1.83	2.16	6.34	4.42	6.57	6.39	3.75	4.19	3.01	3.65	3	4.44	2.33	5.1	4.21	3.41	4.62	4.92	8.28	8.79	5.87	6.67
ENSP00000372965	1.34	1.09	1.4	1.4	0	0	0	0	0	0	0	0	0	0	0	0	0	0	0	0	2.74	1.15	1.93	2.11
ENSP00000372966	1.34	1.09	1.4	1.4	0	0	0	0	0	0	0	0	0	0	0	0	0	0	0	0	2.74	1.15	1.93	2.11
ENSP00000372975	1.3	0	0	0	0	0	0	0	0	2.14	0	0	0	0	0	0	0	0	1.12	1.23	1.19	1.06	0	2.67
ENSP00000372979	1.3	0	0	0	0	0	0	0	0	2.14	0	0	0	0	0	0	0	0	1.12	1.23	1.19	1.06	0	2.67
ENSP00000373000	2.19	2.35	2.39	2.64	0.98	0	1.91	0.82	5.25	4.04	3.54	3.96	2.4	5.38	4.17	3.57	3.64	3.17	4.98	4.47	5.31	5.37	6.23	6.09
ENSP00000373058	10.92	11.91	10.41	11.35	3.28	4.42	2.61	1	6.92	9.93	7.2	4.2	8.73	8.91	4.69	11.01	9.5	9.16	10.01	9.47	19.35	21.46	15.31	17.66
ENSP00000373100	1.08	1.07	0.82	0.83	0	0	0	0	1.01	2.97	1.31	1.27	0	0	1.6	0	0	0	0.89	0.96	1.07	1.24	1.92	2.4
ENSP00000373114	1.08	1.07	0.82	0.83	0	0	0	0	1.01	2.97	1.31	1.27	0	0	1.6	0	0	0	0.89	0.96	1.07	1.24	1.92	2.4
ENSP00000373220	0	0	0	0	0	0	0	0	0	0	0	0	0	0	0	0	0	0	0	0	0	1.04	0.96	1.06
ENSP00000373343	1	1.25	1.03	1.32	3.1	2.23	2.34	2.1	1.26	1.3	0.93	1.14	1.49	0.84	0.77	1.57	1.01	1.01	1.01	1.28	0.88	1.52	0.89	1.14
ENSP00000373620	5.91	9.59	6.8	7.09	0	0	0	0	3.85	3.94	4.72	6.51	3.12	5.14	3.88	3.37	2.27	1.43	2.08	2.67	7.67	6.24	4.94	7.64
ENSP00000373627	0	0	0	0	0	0	0	0	0	0	1.39	0	0	0	0	0	0	0	0	1.78	0	0	0	0
ENSP00000373706	0	1.23	0	0	0	0	0	0	0	0	0	0	0	0	0	0	0	0	0	0	0	0	0	0
ENSP00000373709	0	1.23	0	0	0	0	0	0	0	0	0	0	0	0	0	0	0	0	0	0	0	0	0	0
ENSP00000373730	12.43	9.28	14.52	11.24	19.88	18.13	16.1	17.09	20.92	16.69	22.49	16.19	23.14	15.33	13.7	16.15	12.95	11.65	13.27	10.31	30.12	28.48	35.06	32.76
ENSP00000373745	13.48	15.74	16.25	14.59	19.08	23.36	21.54	22.31	5.69	7.86	9.23	6.43	4.7	8	7.69	5.33	5.28	3.22	2.73	3.52	15.38	15.43	18.09	18.37
ENSP00000373854	1.53	1.34	1.03	1.12	5.68	3.94	4.71	4.25	0	0	0	0	0	0	0	0	1.52	1.22	0.9	1.22	1.13	1.06	1.25	0.52
ENSP00000373883	1.04	0.91	1.1	1.02	0	0	0	0	0	1.46	0	0	0	0	0	0	0	0	0	1.4	1	1.06	1.25	1.02
ENSP00000373905	0	0	0	0	0	0	1.31	1.01	1.76	0.82	1.11	1.16	2.23	1.27	0.6	1.01	1.23	1.65	0.99	1.36	2.63	2.77	2.02	2.38
ENSP00000373930	1.06	1.25	0.95	1.16	0	0	0	0	1.21	1.75	0.88	1.42	0	0	0	0	1.47	1.8	1.01	1.1	0.96	1.55	1.13	1.53
ENSP00000374283	0	0	0	0	0	0	0	0	0	0	0	0	0	0	0	0	1.32	1.48	0	1.44	1.12	1.27	0	1.29
ENSP00000374984	0	0	0	0	0	0	0	0	0	0	0	0	0	0	0	0	0	0	1.41	1.65	0	0	0	0
ENSP00000374990	0	0	0	0	0	0	0	0	0	0	0	0	0	0	0	0	0	0	1.41	1.65	0	0	0	0
ENSP00000374991	0	0	0	0	0	0	0	0	0	0	0	0	0	0	0	0	0	0	1.41	1.65	0	0	0	0
ENSP00000375391	3.78	4.62	2.94	4.9	4.66	5.31	4.2	4.86	2.01	3.81	2.27	1.94	4.21	3.45	2.32	3.31	2.15	1.1	1.04	1.27	3.46	2.27	4.03	3.34
ENSP00000375399	3.78	4.62	2.94	4.9	4.66	5.31	4.2	4.86	2.01	3.81	2.27	1.94	4.21	3.45	2.32	3.31	2.15	1.1	1.04	1.27	3.46	2.27	4.03	3.34
ENSP00000375631	1.17	1.21	1.03	1.11	0	0	0	0	1.42	1.13	1.14	1.13	3.15	1.97	2.64	1.84	0	0	0	0	1.06	1.14	1.2	1.24
ENSP00000375632	2.25	2.28	2.22	2.38	0	0	0	0	2.6	2.48	2.53	2.43	3.15	3.92	3.84	1.84	1.48	1.38	0.57	1.19	1.72	1.94	2.08	4.32
ENSP00000375633	2.25	2.28	2.22	2.38	0	0	0	0	2.6	2.48	2.53	2.43	3.15	3.92	3.84	1.84	1.48	1.38	0.57	1.19	1.72	1.94	2.08	4.32
ENSP00000375730	1.13	1.13	0.97	1.26	0	0	0	0	0	0	0	0	0	0	0	0	0	0	0	0	1.77	0	2.2	1.61
ENSP00000375736	24.48	23.02	23.43	19.72	6.56	7.24	5.63	5.27	15.8	18.38	18.95	15.86	10.48	11.54	7.19	12.43	19.02	23.8	19.86	20.99	34.17	33.57	36.66	35.78
ENSP00000375786	0	0	0	0	0	0	0	0	0	0	0	0	0	0	0	0	1.24	0	1.52	1.27	0	0	0	0
ENSP00000375832	0	0	0	0	0	0	0	0	0	0	0	0	0	0	0	0	1.19	1.42	1.06	1.34	0	0	0	0
ENSP00000375834	0	0	0	0	0	0	0	0	0	0	0	0	0	0	0	0	1.19	1.42	1.06	1.34	0	0	0	0
ENSP00000375938	0.66	0.5	0.66	0.62	2.31	2.37	2.51	1.89	2	0.52	0.68	0	1.4	3.52	1.91	2.79	0.74	0	0.7	2.62	7.47	9.59	8.51	5.88
ENSP00000375977	1.94	1.09	2.72	2.27	0	0	0	0	2.49	4.1	3.36	4.44	1.69	2.63	2.11	3.4	2.8	2.1	3.56	4.59	3.26	2.9	6.05	5.61
ENSP00000375978	1.94	1.09	2.72	2.27	0	0	0	0	2.49	4.1	3.36	4.44	1.69	2.63	2.11	3.4	2.8	2.1	3.56	4.59	3.26	2.9	6.05	5.61
ENSP00000376008	1.14	1.15	0.88	0.94	0.83	0.86	0.89	0	1.59	1.14	1.27	1.04	1.28	1.5	2.81	1.28	1.33	1.34	1.03	0.95	1.21	1.23	1.06	1.05
ENSP00000376016	2.19	6.51	4.98	2.7	1.11	1.38	2.3	1.24	4.17	4.07	2.41	3.73	3.55	3	1.92	2.45	7.91	8.22	8.56	9.77	7.57	9.22	7.06	9.9
ENSP00000376055	1.56	1.12	1.02	1.04	0	0	0	0	2.12	1.43	0	1.57	0	1.33	1.43	0	0	0	2.36	0	1.89	2.47	2.14	2.46
ENSP00000376056	1.56	1.12	1.02	1.04	0	0	0	0	2.12	1.43	0	1.57	0	1.33	1.43	0	0	0	2.36	0	1.89	2.47	2.14	2.46
ENSP00000376136	1.27	1.65	0.81	0.86	0	0	0	0	0	0	0	0	0	0	0	0	1.09	1.78	0.9	0.92	1.13	1.44	1.32	1.23
ENSP00000376137	1.27	1.65	0.81	0.86	0	0	0	0	0	0	0	0	0	0	0	0	1.09	1.78	0.9	0.92	1.13	1.44	1.32	1.23
ENSP00000376174	1.87	1.82	2.25	2.26	0	1.54	2.07	1.71	1.54	1.03	0.91	1.24	0	0	2.65	0	1.7	0	3.42	2.78	2.13	4.25	2.13	4.65
ENSP00000376176	1.87	1.82	2.25	2.26	0	1.54	2.07	1.71	1.54	1.03	0.91	1.24	0	0	2.65	0	1.7	0	3.42	2.78	2.13	4.25	2.13	4.65
ENSP00000376214	3.54	3.14	3.27	3.69	9.33	10.78	10.17	7.3	2.35	2.55	2.45	1.68	2.42	4.66	3.76	1.68	1.22	0	1.61	0.53	4.64	6.91	6.06	6.77
ENSP00000376299	0	0	0	0	0	0	0	0	0	0	1.47	0	0	0	0	0	0	0	2.42	1.72	0.87	1.56	0.85	0.98
ENSP00000376345	0.85	0.82	1.1	1.02	0	0	0	0	1.13	1.04	1.15	1.04	0	0	0	0	0	0	0	0	0.89	0.56	0.96	1
ENSP00000376346	0.85	0.82	1.1	1.02	0	0	0	0	1.13	1.04	1.15	1.04	0	0	0	0	0	0	0	0	0.89	0.56	0.96	1
ENSP00000376347	0.85	0.82	1.1	1.02	0	0	0	0	1.13	1.04	1.15	1.04	0	0	0	0	0	0	0	0	0.89	0.56	0.96	1
ENSP00000376620	0	0	0	0	0	0	0	0	0	0	0	0	0	0	0	0	0	0	0	0	1.03	1.27	1.07	1.27
ENSP00000376642	1.61	1.93	1.51	1.82	0	0	0	0	0	0	0	0	0	1.44	1.17	0.97	0.68	1.12	0.68	0.68	0	0	0	0
ENSP00000376663	24.2	26.95	29.69	28.57	30.01	29.1	29.62	26.23	27.97	25.7	34.84	26.8	25.33	24.58	35.41	21.65	26.56	23.01	32.06	26.39	44.25	46.34	62.26	60.25
ENSP00000376664	24.2	26.95	29.69	28.57	30.01	29.1	29.62	26.23	27.97	25.7	34.84	26.8	25.33	24.58	35.41	21.65	26.56	23.01	32.06	26.39	44.25	46.34	62.26	60.25
ENSP00000376668	24.2	26.95	29.69	28.57	30.01	29.1	29.62	26.23	27.97	25.7	34.84	26.8	25.33	24.58	35.41	21.65	26.56	23.01	32.06	26.39	44.25	46.34	62.26	60.25
ENSP00000376669	24.2	26.95	29.69	28.57	30.01	29.1	29.62	26.23	27.97	25.7	34.84	26.8	25.33	24.58	35.41	21.65	26.56	23.01	32.06	26.39	44.25	46.34	62.26	60.25
ENSP00000376763	3.45	2.42	4.16	2.1	1.29	0	0.93	0	0	0.95	0	1.43	0	0	0	0	1.37	0	1.08	2.38	4.61	5.47	3.72	5.56
ENSP00000376773	0	0	0	0	0	0	1.06	0	0	0	0	0	0.95	1.37	1.32	1.43	0	0	0	0	0	0	0	0
ENSP00000376800	0	0	0	0	0	0	0	0	0	1.44	0	1.4	0	0	0	0	0	0	0	1.26	2.16	2.74	0.69	2.56
ENSP00000376802	1.99	4.08	5.25	3.72	1.98	2.82	1.36	2.37	0	0	0	0	1.96	0	0	0	1.01	1.3	1.69	2.43	4.84	3.09	3.28	2.91
ENSP00000376803	1.99	4.08	5.25	3.72	1.98	2.82	1.36	2.37	0	0	0	0	1.96	0	0	0	1.01	1.3	1.69	2.43	4.84	3.09	3.28	2.91
ENSP00000376816	1.16	0.97	1.3	0.81	0	0	0	0	0	0	0	0	1.49	1.47	4.45	1.26	0.86	1.37	1	1.6	3.29	6.52	3.26	6.06
ENSP00000376844	1.19	1.29	1.2	1.27	1.13	1.31	0.87	0.84	1.91	0.9	0	1.08	1.99	0	1.17	0	1.19	1.87	0.76	1.17	2.53	2.49	2.42	2.79
ENSP00000376880	2.64	2.43	2.19	2.28	1.11	0.91	0.71	0.97	2.56	2.43	2.47	2.73	3.17	2.38	1.56	2.32	1.21	1.44	0.87	1.1	1.37	1.23	1.21	1.22
ENSP00000376882	2.64	2.43	2.19	2.28	1.11	0.91	0.71	0.97	2.56	2.43	2.47	2.73	3.17	2.38	1.56	2.32	1.21	1.44	0.87	1.1	1.37	1.23	1.21	1.22
ENSP00000376885	1	1.25	1.03	1.32	3.1	2.23	2.34	2.1	1.26	1.3	0.93	1.14	1.49	0.84	0.77	1.57	1.01	1.01	1.01	1.28	0.88	1.52	0.89	1.14
ENSP00000376886	7.64	6.08	7.11	6.27	3.27	3.02	2.27	2.62	5.25	4.33	4.72	7.41	3.17	4.45	3.73	4.18	2.49	1.44	1.86	2.13	3.74	3.54	3.38	2.38
ENSP00000376889	7.64	6.08	7.11	6.27	3.27	3.02	2.27	2.62	5.25	4.33	4.72	7.41	3.17	4.45	3.73	4.18	2.49	1.44	1.86	2.13	3.74	3.54	3.38	2.38
ENSP00000376892	7.64	6.08	7.11	6.27	3.27	3.02	2.27	2.62	5.25	4.33	4.72	7.41	3.17	4.45	3.73	4.18	2.49	1.44	1.86	2.13	3.74	3.54	3.38	2.38
ENSP00000376894	7.64	6.08	7.11	6.27	3.27	3.02	2.27	2.62	5.25	4.33	4.72	7.41	3.17	4.45	3.73	4.18	2.49	1.44	1.86	2.13	3.74	3.54	3.38	2.38
ENSP00000377082	3.86	4.18	3.97	3.68	1.28	0	0	0	2.68	3.34	4.26	4.01	3.81	2.5	2.47	2.06	4.31	4.73	2.92	4.18	3.89	4.38	3.26	4.22
ENSP00000377085	3.28	2.96	3.94	4.07	0	0.77	0.47	0.51	0	0	0.67	0	0	0	0.67	0	1.1	0	1.9	0	3.42	3.67	3.26	3.16
ENSP00000377192	1.24	3.23	2.28	0.94	5.64	2.56	4.59	2.28	1.01	0.89	0.7	0.81	0	0	0	0	3.81	2.37	4.82	3.69	5.41	2.38	3.18	1.7
ENSP00000377194	1.24	3.23	2.28	0.94	5.64	2.56	4.59	2.28	1.01	0.89	0.7	0.81	0	0	0	0	3.81	2.37	4.82	3.69	5.41	2.38	3.18	1.7
ENSP00000377219	0	0	0	0	0	0	1.31	1.01	1.76	0.82	1.11	1.16	2.23	1.27	0.6	1.01	1.23	1.65	0.99	1.36	2.63	2.77	2.02	2.38
ENSP00000377298	0	0	0	0	0	0	0	0	0	0	0	0	0	0	0	0	0	0	0	0	1.29	1.52	1.23	1.2
ENSP00000377408	2.15	1.29	2.61	1.48	0	0	0	0	2.35	1.52	1.8	0.81	0	1.06	7.26	1.68	0.55	0	1.51	0.58	2.75	3.51	3.41	3.59
ENSP00000377440	0	1.15	1.29	0	0	1.34	0	0	0	0	0	0	0	0	0	0	0	0	0	0	0	0	0	0
ENSP00000377474	1.37	0.94	1.13	1.56	0	0	0	0	2.54	4.93	2.2	2.32	0	0	0	0	1.29	1.36	1.09	1.35	0.93	1.52	0.98	1.44
ENSP00000377501	0	0	0	0	0	0	0	0	0	0	0	0	0	0	0	0	0	0	0	1.78	0	0	0	0
ENSP00000377503	0	0	0	0	0	0	0	0	0	0	0	0	0	0	0	0	0	0	0	1.78	0	0	0	0
ENSP00000377612	0	0	0	0	0	0	0	0	0	1.65	0	0	0	0	0	0	0	0	0	0	0	0	1.83	0
ENSP00000377640	0	0	0	0	0	0	0	0	0	2.04	1.31	0	0	1.66	1.64	0	1.42	1.62	0	0	0	0	1.24	3.03
ENSP00000377833	4.07	2.92	2.87	3.28	1.29	2.66	2.16	2.21	8.37	8.09	7.89	7.42	0	0	1.39	3.69	6.59	2.93	4.33	6.32	4.9	4.3	4.08	3.32
ENSP00000377865	0	0	0	0	0	0	0	0	0	0	0	0	0	0	0	0	0	0	0	0	1.4	1.08	1.25	1.67
ENSP00000377866	0	0	0	0	0	0	0	0	0	0	0	0	0	0	0	0	0	0	0	0	1.4	1.08	1.25	1.67
ENSP00000377882	0.74	0.55	0.49	0.74	5.99	7.57	6.13	8.08	0.59	0	0.51	0	0	0	0	0	1.05	0	0.85	0	3.75	2.46	1.33	1.91
ENSP00000377939	0	0	0	1.64	1.81	3.93	2.39	3.76	0	0	0	0	0	2.5	1.45	2.89	0	0	1.29	0	1.4	2.71	0.87	1.23
ENSP00000377941	5.48	4.09	6.11	3.07	8.79	6.31	7.81	5.43	0.87	0.76	0.39	1.54	0	4.04	0	0.9	4.79	7.39	3.83	3.86	11.7	17.59	8.09	7.35
ENSP00000377958	3.24	2.86	2.75	4.89	1.23	0	0	0	2.53	3.83	1.67	2.04	1.7	3.48	2.15	3.32	4.02	1.95	1.83	1.87	5.51	5.66	6.97	3.45
ENSP00000378147	0.77	0.77	0.62	1	0	0	0	0	1.65	1.4	0.9	1.21	1.98	4.86	1.04	2.59	1.08	1.93	1.03	1.23	2.11	2.8	2.23	2.58
ENSP00000378155	0.77	0.77	0.62	1	0	0	0	0	1.65	1.4	0.9	1.21	1.98	4.86	1.04	2.59	1.08	1.93	1.03	1.23	2.11	2.8	2.23	2.58
ENSP00000378160	3.23	2.86	2.45	3.36	0	0	0	0	3.36	1.12	1.99	2.49	0	1.05	4.74	1.43	0.83	0	1.35	1.22	1.82	3.24	5.79	4.41
ENSP00000378162	3.23	2.86	2.45	3.36	0	0	0	0	3.36	1.12	1.99	2.49	0	1.05	4.74	1.43	0.83	0	1.35	1.22	1.82	3.24	5.79	4.41
ENSP00000378163	3.23	2.86	2.45	3.36	0	0	0	0	3.36	1.12	1.99	2.49	0	1.05	4.74	1.43	0.83	0	1.35	1.22	1.82	3.24	5.79	4.41
ENSP00000378199	1.36	0.95	0.94	2.21	0.89	1.2	0.99	1.02	1.24	1.16	1.14	2.52	0.98	3.53	1.4	3.58	3.64	6.36	2.02	2.16	2.24	6.98	6.75	3.86
ENSP00000378268	0	0.8	0.76	0.92	0	0	0	0	1.04	1.86	0	0.92	0	0	0	0	0	1.77	0	0	0.61	1.56	0.43	0
ENSP00000378279	0	0	0	0	0	0	0	0	0	0	0	0	1.71	1.59	1.19	0	1.11	1.46	1.33	1.42	1.25	1.29	1.38	1.19
ENSP00000378284	0	0	0	0	0	0	0	0	0	0	0	0	1.71	1.59	1.19	0	1.11	1.46	1.33	1.42	1.25	1.29	1.38	1.19
ENSP00000378392	0.86	0.91	1.01	2.48	0	0	0	0	0	1.72	0	0	0	0.43	0	0.71	2.71	0.42	0.97	0.71	0.92	0.68	0.73	0.83
ENSP00000378394	0.86	0.91	1.01	2.48	0	0	0	0	0	1.72	0	0	0	0.43	0	0.71	2.71	0.42	0.97	0.71	0.92	0.68	0.73	0.83
ENSP00000378396	0	0	0	0	0	0	0	0	0	0	0	0	0	0	0	0	0	0	0	0	0.63	1.39	1.34	1.95
ENSP00000378431	0	0	0	0	0	0	0	0	0	0	0	0	0	0	0	0	0	0	0	0	2.08	1.34	0	1.35
ENSP00000378484	2.42	2.46	2.06	2.34	0	0	0	0	2.71	4.28	3.62	4.36	1.37	1.31	1.35	0	0	0	2.64	2.94	4.4	4.8	4.27	5.43
ENSP00000378487	2.42	2.46	2.06	2.34	0	0	0	0	2.71	4.28	3.62	4.36	1.37	1.31	1.35	0	0	0	2.64	2.94	4.4	4.8	4.27	5.43
ENSP00000378551	1.24	3.05	3.81	1.13	0	0	0	0	3.02	2.81	3.22	2.79	3.16	1.13	1.99	1.04	1.19	1.71	1.35	2.83	3.24	3.46	3.94	2.19
ENSP00000378656	1.03	0.86	0.99	1.18	0	0	0	0	1.18	1.09	1.44	0.98	0	0	0	0	0	0	0	0	0.86	1.39	0.87	1.08
ENSP00000378661	1.4	2.3	2.83	3.11	1.82	3.9	5.04	3.5	0.48	0	0	0	0	0	0.75	0.68	0.44	0	1.2	0.39	3.33	6.44	4.53	4.79
ENSP00000378669	1.4	2.3	2.83	3.11	1.82	3.9	5.04	3.5	0.48	0	0	0	0	0	0.75	0.68	0.44	0	1.2	0.39	3.33	6.44	4.53	4.79
ENSP00000378729	0	0.81	0.73	0.77	0	0	0	0.49	0	0	0	0	0	0	0	0	0	0	0	0	0	0	0	0
ENSP00000378731	0	0.81	0.73	0.77	0	0	0	0.49	0	0	0	0	0	0	0	0	0	0	0	0	0	0	0	0
ENSP00000378739	0	1.15	1.16	1.05	0	0	0	0	1.49	0	2.98	2.59	0	1.27	1.57	0.94	3.93	1.58	3.04	3.59	0.91	0	1.23	1.37
ENSP00000378760	1.33	0	1.03	1.55	0	0	0	0	0	0	0	0	0	0	0	0	0	0	0	0	0	0	0	0
ENSP00000378761	4.7	4.4	5.42	5.03	1.12	1.67	2.04	1.06	4.59	2.74	2.58	2.2	1.02	0.72	3.46	0.8	2.77	2.36	3.46	2	6.77	6.67	6.79	8.3
ENSP00000378872	0	0	0	0	0	0	0	0	0	0	0	0	0	0	0	0	0.93	1.42	0.51	0.98	2.2	2.32	1.99	1.76
ENSP00000378879	0	0	0	0	0	0	0	0	0	0	0	0	0	0	0	0	0.93	1.42	0.51	0.98	2.2	2.32	1.99	1.76
ENSP00000379036	6.69	6.9	5.76	5.58	0.59	0	0	0	0	0	0	0	0	0	0	0	0	0	0	0	5.27	4.85	4.24	4.14
ENSP00000379037	6.69	6.9	5.76	5.58	0.59	0	0	0	0	0	0	0	0	0	0	0	0	0	0	0	5.27	4.85	4.24	4.14
ENSP00000379038	6.69	6.9	5.76	5.58	0.59	0	0	0	0	0	0	0	0	0	0	0	0	0	0	0	5.27	4.85	4.24	4.14
ENSP00000379157	0.84	0	1.07	1.23	0.76	0	0	0	0	0	0	0	0	1.49	0.76	1.45	1.23	0	0	0.93	0	0	0	0
ENSP00000379158	0.84	0	1.07	1.23	0.76	0	0	0	0	0	0	0	0	1.49	0.76	1.45	1.23	0	0	0.93	0	0	0	0
ENSP00000379178	2.98	3.54	4.37	2.31	0.84	3.4	1.7	0	3.02	2.17	4.5	3.19	0	1.35	2.18	3.53	7.1	5.78	8.88	5.97	8.28	6.76	8.58	5.13
ENSP00000379180	2.98	3.54	4.37	2.31	0.84	3.4	1.7	0	3.02	2.17	4.5	3.19	0	1.35	2.18	3.53	7.1	5.78	8.88	5.97	8.28	6.76	8.58	5.13
ENSP00000379229	2.66	1.96	1.83	2.16	6.34	4.42	6.57	6.39	3.75	4.19	3.01	3.65	3	4.44	2.33	5.1	4.21	3.41	4.62	4.92	8.28	8.79	5.87	6.67
ENSP00000379278	3.54	2.29	3.5	2.26	0.64	0.41	0.6	0.64	1.34	1.44	2.29	1.95	1.06	3.69	2.51	1.04	3.53	2.43	4.34	4.93	7.42	4.41	5.61	6.05
ENSP00000379281	7.03	5.41	7.56	4.97	2.09	1.87	2.2	2.12	3.09	5.22	5.39	4.9	3.08	8.91	8.22	3.29	8.72	5.58	9.99	9.92	11.5	9.8	11.04	10.59
ENSP00000379283	7.03	5.41	7.56	4.97	2.09	1.87	2.2	2.12	3.09	5.22	5.39	4.9	3.08	8.91	8.22	3.29	8.72	5.58	9.99	9.92	11.5	9.8	11.04	10.59
ENSP00000379286	7.03	5.41	7.56	4.97	2.09	1.87	2.2	2.12	3.09	5.22	5.39	4.9	3.08	8.91	8.22	3.29	8.72	5.58	9.99	9.92	11.5	9.8	11.04	10.59
ENSP00000379287	7.03	5.41	7.56	4.97	2.09	1.87	2.2	2.12	3.09	5.22	5.39	4.9	3.08	8.91	8.22	3.29	8.72	5.58	9.99	9.92	11.5	9.8	11.04	10.59
ENSP00000379288	7.03	5.41	7.56	4.97	2.09	1.87	2.2	2.12	3.09	5.22	5.39	4.9	3.08	8.91	8.22	3.29	8.72	5.58	9.99	9.92	11.5	9.8	11.04	10.59
ENSP00000379342	13.64	14.1	13.03	13.02	0	0	0	0	1.79	4.39	1.85	3.51	0	0	0	0	8.34	7.08	10.03	9.38	7.5	8.88	8.53	7.54
ENSP00000379385	5.49	3.74	7.11	5.05	3.48	2.16	2.51	3.57	5.12	1.75	2.01	2.29	5.35	5.89	12.08	5.53	1.43	0.51	1.36	0.57	5.74	10.37	10.33	6.85
ENSP00000379386	6.62	5.34	7.11	5.05	3.48	2.16	2.51	3.57	5.12	2.98	2.01	2.29	5.35	9.55	15.42	7.1	1.43	0.51	2.21	0.57	14.08	20.56	18.91	13.16
ENSP00000379475	2.19	2.35	2.39	2.64	0.98	0	1.91	0.82	5.25	4.04	3.54	3.96	2.4	5.38	4.17	3.57	3.64	3.17	4.98	4.47	5.31	5.37	6.23	6.09
ENSP00000379506	1.23	1.43	2.68	1.12	0	0	0	0	2.87	3.06	2.62	1.23	1.89	1.29	0.91	1.37	1.4	1.47	2.34	1.19	1.22	3.18	1.12	1.48
ENSP00000379516	2.12	1.72	2.1	1.98	4.53	2.76	4.17	3.92	2.21	1.36	0.79	1.91	0.99	3.31	6.14	3.38	0	0	0.87	0	4.53	6.16	6.75	5.58
ENSP00000379524	5.51	5.95	5.97	5.63	4.53	2.76	4.17	5.15	4.57	4.28	3.69	4.47	2	4.5	6.97	4.86	2.45	0	2.7	0.86	6.86	8.42	9.05	7.81
ENSP00000379535	1.14	1.26	1.59	1.09	0	0	0	0	0	0	0	0	0	0	0	0	0	0	0	0	0	0	0	0
ENSP00000379539	1.01	2.36	1.97	1.95	1.32	0	0	0	0	0	0	0	0	0	1.47	0	0.86	0	0.68	0.84	4.5	4.34	5.21	4.67
ENSP00000379597	0	0	0	0	0	0	0	0	0	0	0	0	0	0	0	0	0	0	0	1.54	0	0	0	0
ENSP00000379601	0.75	0.71	0.99	2.24	2.07	2.17	2.25	2.3	0	0	0	0	0	1.67	0	0.43	0	0	0	0.62	2.19	1.12	1.82	1.79
ENSP00000379616	1.01	1.31	1.97	1.67	1.32	0	0	0	0	0	0	0	0	0	0	0	0	0	0.86	1.2	1.33	1.36	2.34	1.94
ENSP00000379668	8.6	9.34	9.27	10.28	3.28	2.85	2.61	1	6.92	9.93	7.2	4.2	7.18	7.98	4.69	9.88	8.42	7.41	7.71	8.41	17.71	19.46	14.92	16.42
ENSP00000379670	0	1.03	1.04	0	0	0	0	0	0	0	0	0	0	0	0	0	0	0	0	0	0	1.75	0	0
ENSP00000379672	10.92	11.91	10.41	11.35	3.28	4.42	2.61	1	6.92	9.93	7.2	4.2	8.73	8.91	4.69	11.01	9.5	9.16	10.01	9.47	19.35	21.46	15.31	17.66
ENSP00000379729	2.24	2.41	2.56	2.32	0.46	0	0.47	0	8.58	10.18	6.4	6.89	6.39	8.85	5.98	5.36	3.39	3.18	2.94	4.22	5.7	5.44	6.61	6.33
ENSP00000379730	2.24	2.41	2.56	2.32	0.46	0	0.47	0	8.58	10.18	6.4	6.89	6.39	8.85	5.98	5.36	3.39	3.18	2.94	4.22	5.7	5.44	6.61	6.33
ENSP00000379731	2.24	2.41	2.56	2.32	0.46	0	0.47	0	8.58	10.18	6.4	6.89	6.39	8.85	5.98	5.36	3.39	3.18	2.94	4.22	5.7	5.44	6.61	6.33
ENSP00000379769	1.06	0.73	1	1.03	0	0	0	0	1.47	0	0.82	0	0	0	0	0	1.3	1.67	0	1.28	0	0	0	0
ENSP00000379873	0	0	0	0	0	0	0	0	1.01	1.44	1.31	1.27	0	0	1.6	0	0	0	0	0	0	0	1.07	1.22
ENSP00000379888	1.42	1.15	1.09	2.14	0	0	1.99	1	2.32	3.9	3.89	3.87	1.26	3.71	2.78	2.79	2.01	1.86	2.47	0.82	1.23	1.26	0.89	1.32
ENSP00000379933	2.32	2.99	1.78	1.7	0	0	0	0	0	0	0	0	0	0	0.54	0	3.46	0	4.85	4.71	3.18	4.29	3.46	6.64
ENSP00000379957	0	0	0	0	0	0	0	0	0	0	0	0	0	0	0	0	0	0	0	0	0	1.29	0	1.27
ENSP00000379975	0.75	1.42	0.66	1.49	0	0.33	0.28	0	0.7	0.64	0	0	0	0	0	0	0.46	0	0.45	0.27	2.69	3.8	2.86	3.07
ENSP00000380033	4.06	5.74	3.75	3.63	0.96	0	1.39	0	6.49	5.71	4.83	5.11	3.99	2.74	1.85	2.66	4.66	4.29	3.83	4.17	4.3	4.51	3.4	4.28
ENSP00000380065	12.26	14.9	11.59	12.49	14.53	15.71	15.13	10.76	4.16	3.78	7.64	6.04	2.92	7.26	5.64	3.58	4.89	1.27	6.18	3.5	16.56	13.09	14.86	19.46
ENSP00000380067	17.79	21.48	17.98	21.63	22.23	19.93	22.4	18.49	8.96	8.01	15.26	10.61	4.2	8.98	7.82	5.3	9.76	3.96	11.07	7.85	24.45	18.75	21.45	24.39
ENSP00000380068	19.89	23.54	20.53	24.33	25.71	22.11	27.21	21.55	10.1	9.13	16.66	11.84	5.31	9.43	9.49	5.58	10.84	3.96	11.97	8.62	26.13	20.58	24.8	26.74
ENSP00000380070	19.89	23.54	20.53	24.33	25.71	22.11	27.21	21.55	10.1	9.13	16.66	11.84	5.31	9.43	9.49	5.58	10.84	3.96	11.97	8.62	26.13	20.58	24.8	26.74
ENSP00000380100	25.58	23.64	26.27	21.97	7.57	8.54	6.88	8.35	17.42	20.65	21.81	19.48	12.33	13.26	8.48	13.57	20.27	24.8	21.54	21.03	40.21	36	41.17	38.76
ENSP00000380104	0.78	0.26	0.62	0.24	1.31	0.12	0.12	0.14	0.46	0	1.42	0.79	0.57	0.76	1.13	2.01	2.12	1.05	1.06	0.94	21.09	27.7	21.61	16.42
ENSP00000380175	0.73	1.67	1.59	0.99	0.97	0.9	3.07	2.78	0	0	0	0	0	0	0.5	0	0	0	0.39	0.89	2.1	0.9	1.2	3.41
ENSP00000380176	0.73	1.67	1.59	0.99	0.97	0.9	3.07	2.78	0	0	0	0	0	0	0.5	0	0	0	0.39	0.89	2.1	0.9	1.2	3.41
ENSP00000380177	25.58	23.64	26.27	21.97	7.57	8.54	6.88	8.35	17.42	20.65	21.81	19.48	12.33	13.26	8.48	13.57	20.27	24.8	21.54	21.03	40.21	36	41.17	38.76
ENSP00000380180	25.58	23.64	26.27	21.97	7.57	8.54	6.88	8.35	17.42	20.65	21.81	19.48	12.33	13.26	8.48	13.57	20.27	24.8	21.54	21.03	40.21	36	41.17	38.76
ENSP00000380211	1	1.25	1.03	1.32	3.1	2.23	2.34	2.1	1.26	1.3	0.93	1.14	1.49	0.84	0.77	1.57	1.01	1.01	1.01	1.28	0.88	1.52	0.89	1.14
ENSP00000380226	0	1.5	1.17	1.2	0	0	0	0	0	0	0	0	0	0	0	0	1.05	0	2.69	3.45	0	0	0	0
ENSP00000380229	0	0	0	0	0	0	0	0	1.37	1.18	0	0	0	0	0	0	0.93	1.42	0.51	0.98	2.2	2.32	1.99	1.76
ENSP00000380234	0	0	0	0	0	0	0	0	1.37	1.18	0	0	0	0	0	0	0.93	1.42	0.51	0.98	2.2	2.32	1.99	1.76
ENSP00000380236	0	0	0	0	0	0	0	0	1.37	1.18	0	0	0	0	0	0	0.93	1.42	0.51	0.98	2.2	2.32	1.99	1.76
ENSP00000380318	0	0	0	0	0	0	0	0	0	0	0	0	0	0	0	0	1.25	0	1.26	1.41	0	0	0	0
ENSP00000380367	1.01	0.82	1.24	1.04	0	0	0	0	0	0	0	0	0	0	0	0	0	0	0	0	0.81	0.82	0.85	0.94
ENSP00000380402	0	0	0	0	0	0	0	0	0	0	0	0	0	0	0	0	1.25	0	1.26	1.41	0	0	0	0
ENSP00000380427	3.34	3.27	3.51	2.89	4.64	4.86	4.26	4.35	4.68	4.74	6.09	4.87	5.23	4.01	3.99	3.09	2.58	2.36	2.21	2.75	5.43	5.93	6.96	8.18
ENSP00000380431	3.34	3.27	3.51	2.89	6.36	7.8	6.44	6.84	6.76	6.97	8.05	7.01	5.23	5.03	5.25	3.09	5.13	5.07	4.05	5.05	7.55	10.13	8.8	10.4
ENSP00000380452	2.52	3.33	0	0.96	1.51	0	0	0	0	2.08	0	1.86	0	0	0	0	3.28	0	2.07	2.58	1.19	3.26	1	1.1
ENSP00000380453	2.37	2.32	2.24	1.73	0.95	1.05	0.87	0.93	1.4	2.33	0	0	0	0	0	0	3.03	1.02	2.43	2.67	4.65	4.3	4.74	4.49
ENSP00000380585	0	0	0	0	1.21	1.02	1.2	1.32	0	0	0	0	0	0	0	0	1.18	1.49	1.3	1.16	1.17	1.34	1.07	1.05
ENSP00000380587	0	0	0	0	1.21	1.02	1.2	1.32	0	0	0	0	0	0	0	0	1.18	1.49	1.3	1.16	1.17	1.34	1.07	1.05
ENSP00000380588	0	0	0	0	1.21	1.02	1.2	1.32	0	0	0	0	0	0	0	0	1.18	1.49	1.3	1.16	1.17	1.34	1.07	1.05
ENSP00000380647	0	0	0	0	0	0	0	0	0	0	0	2.05	0	0	0	0	0	0	0	0	0	0	0	0
ENSP00000380722	0	0	0	0	0	0	0	0	0	0	0.67	0	0	0	0	0	0.43	0	0	0	0	0	0	0
ENSP00000380723	0	0	0	0	0	0	0	0	0	0	0.67	0	0	0	0	0	0.43	0	0	0	0	0	0	0
ENSP00000380729	5.16	3.48	5.19	2.58	2.24	1.33	1.13	1.39	0.93	0.91	0.96	1.38	1.7	2.03	3.5	2.05	1.08	1.26	0.8	0.84	5.48	3.6	3.12	3.43
ENSP00000380738	5.16	3.48	5.19	2.58	2.24	1.33	1.13	1.39	0.93	0.91	0.96	1.38	1.7	2.03	3.5	2.05	1.08	1.26	0.8	0.84	5.48	3.6	3.12	3.43
ENSP00000380739	5.16	3.48	5.19	2.58	2.24	1.33	1.13	1.39	0.93	0.91	0.96	1.38	1.7	2.03	3.5	2.05	1.08	1.26	0.8	0.84	5.48	3.6	3.12	3.43
ENSP00000380869	1.57	0.93	0	1.29	0	0	0	0	0	0	0	0	0	0	0	0	0	0	0	0	0	0	0	0
ENSP00000380891	0.89	3.72	3.61	1.4	0	0	0	0	0	0	0	0	0	0	0	0	2.71	3.05	3.45	4.58	0	0	0	0
ENSP00000380899	0	0	0	0	0.83	0	0	0	0.44	0	0	0	0	0	0	0	1.24	0.69	0.38	1.44	6.58	6.58	3.82	2.32
ENSP00000380908	0	0	0	0	0.83	0	0	0	0.44	0	0	0	0	0	0	0	1.24	0.69	0.38	1.44	6.58	6.58	3.82	2.32
ENSP00000380921	0	0	0	0	0	0	0	0	0	1.13	1.23	1.23	0	3.17	1.53	3.17	0.81	1.29	2.86	3.31	1.24	1.57	0.9	3.05
ENSP00000380948	6.26	8.62	7.85	6.15	7.96	8.7	8.75	7.02	0.59	1.95	1.14	0.58	0	0.89	0	0.78	5.66	4.22	4.42	4.23	3.19	3	2.49	4.59
ENSP00000380950	6.26	8.62	7.85	6.15	7.96	8.7	8.75	7.02	0.59	1.95	1.14	0.58	0	0.89	0	0.78	5.66	4.22	4.42	4.23	3.19	3	2.49	4.59
ENSP00000380952	6.26	8.62	7.85	6.15	7.96	8.7	8.75	7.02	0.59	1.95	1.14	0.58	0	0.89	0	0.78	5.66	4.22	4.42	4.23	3.19	3	2.49	4.59
ENSP00000380955	6.26	8.62	7.85	6.15	7.96	8.7	8.75	7.02	0.59	1.95	1.14	0.58	0	0.89	0	0.78	5.66	4.22	4.42	4.23	3.19	3	2.49	4.59
ENSP00000380990	0	0	0.65	0	0	0	0	0	0	0	0	0	0	0	0	0	0	0	0	0	0	0	1.24	1.15
ENSP00000380995	0	0	0.65	0	0	0	0	0	0	0	0	0	0	0	0	0	0	0	0	0	0	0	1.24	1.15
ENSP00000381072	1.48	2.56	1.13	1.26	0	0	0	0	0	0	0	0	0	0	0	0	1.79	0	1.13	0	0	0	0	0
ENSP00000381075	1.48	2.56	1.13	1.26	0	0	0	0	0	0	0	0	0	0	0	0	1.79	0	1.13	0	0	0	0	0
ENSP00000381082	0	0	0.97	0	0	0	0	0	0	0	0	0	0	0	0	0	0	0	0	0	0	0	0	0
ENSP00000381111	1.22	0.93	0	1.33	0	0	0	0	0	0	0	0	0	0	0	0	0	0	0	0	1.31	1.07	1.16	1.56
ENSP00000381119	0	0	0	0	0	0	0	0	0	0	0	0	0	0	0	0	1.71	0	1.16	1.53	0	0	0	0
ENSP00000381199	0	0	1.19	0	3.77	3.46	1.74	3.49	0	0	0	0	0	0	0	0	0	0	0	0	0	0	0	0
ENSP00000381216	0	0	0	0	0	0	0	0	2.76	2.61	0.77	1.17	0	1.58	0	0	0	0	0	0	0	0	0	0
ENSP00000381456	1.26	1.31	1.04	1.22	0	0	0	0	1.51	2.29	1.24	1.02	1.24	1.18	1.35	1.24	3.94	2.57	1.24	1.14	3.94	1.24	2.03	2.43
ENSP00000381540	1.48	1.42	0.58	1.16	0	0	0	0	0	0	0	0	0	0	0	0	0	0	0	0	0	0	0	0
ENSP00000381565	0	1.23	0	0	0	0	0	0	0	0	0	0	0	0	0	0	0	0	0	0	0	0	0	0
ENSP00000381570	0	1.23	0	0	0	0	0	0	0	0	0	0	0	0	0	0	0	0	0	0	0	0	0	0
ENSP00000381572	0	1.23	0	0	0	0	0	0	0	0	0	0	0	0	0	0	0	0	0	0	0	0	0	0
ENSP00000381581	17.4	17.88	18.34	15.61	11.69	11.1	16.06	15.89	10.35	13.07	10.55	10.44	8.99	14.31	7.51	16.27	21.05	18.42	21.3	20.41	18.61	19.4	20.25	19.06
ENSP00000381736	6.92	6.14	5.6	5.82	1.97	2.09	1.58	1.53	7.69	5.93	6.92	5.5	4.01	5.82	6.53	4.34	5.2	4.66	4.21	4.63	6.09	5.15	9.11	10.19
ENSP00000381756	6.88	6.11	5.75	6.36	0	0	0	0	3.16	1.39	0	0	3.43	4.08	3.79	2.89	0	0	0	0	6.03	6.7	6.14	5.06
ENSP00000381844	1.37	1.06	1.21	1.56	0	0	0	0	0	0	0	0	0	0	0	0	1.66	0	1.32	1.06	1.41	1.4	0	0
ENSP00000381992	0	0	0	0	0	0	0	0	0	0	1.39	0	0	0	0	0	0	0	0	1.78	0	0	0	0
ENSP00000381993	0	0	0	0	0	0	0	0	0	0	1.39	0	0	0	0	0	0	0	0	1.78	0	0	0	0
ENSP00000382126	1.04	1.05	1.05	1.45	1.04	1.55	0	0	1	1.22	0	0	0	0	0	0.94	0	0	0	0	0.8	1.33	0.97	0
ENSP00000382305	0	1.15	1.16	1.05	0	0	0	0	1.49	0	2.98	2.59	0	1.27	1.57	0.94	3.93	1.58	3.04	3.59	0.91	0	1.23	1.37
ENSP00000382313	0	0	0	0	0	0	0	0	0	0	0	0	0	0	0	0	1.61	1.58	0.61	0.91	0	0	0	0
ENSP00000382362	1.95	2.14	1.94	2.35	0	0	0	0	2.84	2.58	2.3	1.14	0	0.69	1.92	0.74	1.68	1.29	1.17	1.12	1.1	0.9	0.92	1.24
ENSP00000382376	2.63	3.73	2.54	3.22	2.19	2.6	1.84	2.12	5.84	7.07	8.81	6.56	3	2.49	2.19	2.51	5.95	2.6	6.74	5.29	4.81	3.27	5.71	6.4
ENSP00000382516	0	1.15	1.16	1.05	0	0	0	0	1.49	0	2.98	2.59	0	1.27	1.57	0.94	3.93	1.58	3.04	3.59	0.91	0	1.23	1.37
ENSP00000382528	0	0	0	0	0	0	0	0	0	0	0	0	0	0	0	0	1.61	1.58	0.61	0.91	0	0	0	0
ENSP00000382633	2.82	2.35	2.25	2.5	1.09	0.9	1.99	0.66	2.22	0.99	2.05	2.61	0	1.12	0	1.35	1.09	1.26	2.52	2	2.76	2.39	2.18	3.37
ENSP00000382908	0	0	0	0	0	0	0	0	0	0	0	0	2.16	1.05	0.87	1.25	0	0	0	0	0	1.68	0.85	1.09
ENSP00000382915	3.78	4.62	2.94	4.9	4.66	5.31	4.2	4.86	2.01	3.81	2.27	1.94	4.21	3.45	2.32	3.31	2.15	1.1	1.04	1.27	3.46	2.27	4.03	3.34
ENSP00000382926	2.66	1.96	1.83	2.16	6.34	4.42	6.57	6.39	3.75	4.19	3.01	3.65	3	4.44	2.33	5.1	4.21	3.41	4.62	4.92	8.28	8.79	5.87	6.67
ENSP00000382931	2.66	1.96	1.83	2.16	6.34	4.42	6.57	6.39	3.75	4.19	3.01	3.65	3	4.44	2.33	5.1	4.21	3.41	4.62	4.92	8.28	8.79	5.87	6.67
ENSP00000382982	0	0	0	1.04	0	0	0.66	0	0	0	0	0	0	1.22	0	0	0	0	4.08	1.91	2.69	2.22	2.42	2.36
ENSP00000383003	1.42	2.21	2.27	2.03	1.02	1.36	1.32	0	0	0	0	0	0	0	0	0	0	0	0	0	1.65	0	0	0
ENSP00000383037	3.84	3.69	3.51	1.54	5.68	2.84	3.85	2.67	1.95	1.81	1.6	0.95	4.97	3.23	2.67	3.01	3.57	4.59	3.86	5.25	9.13	12.28	10.21	9.35
ENSP00000383118	0	0.74	0.72	0	0	0	1.87	1.85	0	0	0	0	0	0	0	0	1.49	0	1.2	1.71	5.03	2.97	2.73	6.27
ENSP00000383149	2.19	2.35	2.39	2.64	0.98	0	1.91	0.82	5.25	4.04	3.54	3.96	2.4	5.38	4.17	3.57	2.76	2.12	3.52	2.7	4.23	4.29	4.91	4.36
ENSP00000383151	2.19	2.35	2.39	2.64	0.98	0	1.91	0.82	5.25	4.04	3.54	3.96	2.4	5.38	4.17	3.57	3.64	3.17	4.98	4.47	5.31	5.37	6.23	6.09
ENSP00000383152	2.19	2.35	2.39	2.64	0.98	0	1.91	0.82	5.25	4.04	3.54	3.96	2.4	5.38	4.17	3.57	3.64	3.17	4.98	4.47	5.31	5.37	6.23	6.09
ENSP00000383159	0	0	0	0	1.46	0.77	1.37	0	0	0	0	0	1.06	1.5	2.46	0.57	0.82	0	1.01	0.89	0.85	1.57	1.66	0.87
ENSP00000383160	0	0	0	0	1.46	0.77	1.37	0	0	0	0	0	1.06	1.5	2.46	0.57	0.82	0	1.01	0.89	0.85	1.57	1.66	0.87
ENSP00000383163	0	0	0	0	1.46	0.77	1.37	0	0	0	0	0	1.06	1.5	2.46	0.57	0.82	0	1.01	0.89	0.85	1.57	1.66	0.87
ENSP00000383164	0	0	0	0	1.46	0.77	1.37	0	0	0	0	0	1.06	1.5	2.46	0.57	0.82	0	1.01	0.89	0.85	1.57	1.66	0.87
ENSP00000383165	0	0	0	0	1.46	0.77	1.37	0	0	0	0	0	1.06	1.5	2.46	0.57	0.82	0	1.01	0.89	0.85	1.57	1.66	0.87
ENSP00000383168	0	0	0	0	1.46	0.77	1.37	0	0	0	0	0	1.06	1.5	2.46	0.57	0.82	0	1.01	0.89	0.85	1.57	1.66	0.87
ENSP00000383195	1.3	0	0	0	0	0	0	0	0	2.14	0	0	0	0	0	0	0	0	1.12	1.23	1.19	1.06	0	2.67
ENSP00000383244	1.3	0	0	0	0	0	0	0	0	2.14	0	0	0	0	0	0	0	0	1.12	1.23	1.19	1.06	0	2.67
ENSP00000383245	1.3	0	0	0	0	0	0	0	0	2.14	0	0	0	0	0	0	0	0	1.12	1.23	1.19	1.06	0	2.67
ENSP00000383318	0	0	0	0	0	0	0	0	0	0	0	0	0	0	0	0	0	0	0	0	0.86	2.49	0	0
ENSP00000383374	8.6	9.34	9.27	10.28	3.28	2.85	2.61	1	6.92	9.93	7.2	4.2	7.18	7.98	4.69	9.88	8.42	7.41	7.71	8.41	17.71	19.46	14.92	16.42
ENSP00000383375	8.6	9.34	9.27	10.28	3.28	2.85	2.61	1	6.92	9.93	7.2	4.2	7.18	7.98	4.69	9.88	8.42	7.41	7.71	8.41	17.71	19.46	14.92	16.42
ENSP00000383378	10.92	11.91	10.41	11.35	3.28	4.42	2.61	1	6.92	9.93	7.2	4.2	8.73	8.91	4.69	11.01	9.5	9.16	10.01	9.47	19.35	21.46	15.31	17.66
ENSP00000383382	0	0.34	0.24	0	0	0	0	0	0	0	0	0	0	0	0	0.66	0	0	0	0	4.47	4.92	3.23	1.86
ENSP00000383556	1.1	0.95	1.03	0.88	0	0	0	0	0	1.31	0	0	0	0	0	0	1.32	1.28	1.01	1.43	0.89	1.5	0	1.21
ENSP00000383862	4.89	3.31	3.5	2.6	1.74	2.72	2.79	0.87	3.37	0.88	2.27	2.19	2.81	2.56	0.72	1.07	3.74	1.2	3.14	3.51	4.77	5.69	6.1	5.73
ENSP00000383898	1.29	2.74	2.22	0.88	0	0	0	0	1.76	1.13	1.43	1.05	0	0	1.37	0	1.3	1.34	1.26	1.19	1.37	1.2	2.67	1.2
ENSP00000383931	0	0	0	0	0	0	0	0	0	0	0	0	0	0	0	0	0	0	0	0	0	0	1.49	0
ENSP00000383932	0	0	0	0	0	0	0	0	0	0	0	0	0	1.25	0	0	0	0	0	0	0	0	1.48	0
ENSP00000383937	1.17	1.21	1.03	1.11	0	0	0	0	1.42	1.13	1.14	1.13	3.15	1.97	2.64	1.84	0	0	0	0	1.72	1.94	2.08	2.27
ENSP00000383950	0	0	0	0	0	0	0	0	0	0	0	0	0	0	0	0	1.25	0	1.26	1.41	0	0	0	0
ENSP00000383981	2.98	3.54	4.37	2.31	0.84	3.4	1.7	0	3.02	2.17	4.5	3.19	0	1.35	2.18	3.53	7.1	5.78	8.88	5.97	8.28	6.76	8.58	5.13
ENSP00000383992	0	0	0	0	0	0	0	0	0	0	0	0	0	0	0	0	0	0	0	0	0	0	1.61	0
ENSP00000384022	0	0	0	0	0	0	0	0	0	0	0	0	0	1.25	0	0	0	0	0	0	0	0	1.48	0
ENSP00000384029	0.89	3.72	3.61	1.4	0	0	0	0	0	0	0	0	0	0	0	0	2.71	3.05	3.45	4.58	0	0	0	0
ENSP00000384038	1.82	2.18	1.86	2.37	0	0	0	0	1.18	1.09	1.44	0.98	0	2.58	3.88	0	0	0	0	0	1.96	2.59	1.77	2.2
ENSP00000384082	2.24	3.24	2	4.33	0	0	0	0	3.08	2.55	2.3	2.36	1.49	1.25	1.03	1.6	2.27	1.16	2.29	3.16	4.53	4.4	6.8	7.03
ENSP00000384101	0	0	0	0	0	0	0	0	0	0	0	0	0	0	0	0	0	0	0	0	1.33	1.13	1.05	0
ENSP00000384136	4.66	6.94	8.83	4.86	4.22	3.22	4.1	2.99	5.63	5.3	3.65	4.46	5.33	7.22	5.99	4.28	9.12	7.69	9.61	13.39	8.27	10.46	8.48	10.84
ENSP00000384144	0	0	0	0	0	0	0	0	0	0	0	0	0	0	0	0	0	0	0	0	2.44	2.14	2.35	1.11
ENSP00000384208	1.14	1.11	1.19	1.27	0	0	0.47	0	2.99	2.49	2.68	2.15	3.07	4.71	2.28	2.82	1.23	1.54	1.09	1.12	1.12	1.28	1.26	1.31
ENSP00000384257	2.24	3.24	2	4.33	0	0	0	0	3.08	2.55	2.3	2.36	1.49	1.25	1.03	1.6	4	1.16	4.79	4.36	4.53	5.69	6.8	8.83
ENSP00000384315	0.84	2.47	2.34	0.75	0	0	0	0	0.96	2.7	2.7	0.78	1.48	0.95	0.77	2.07	0	1.59	0.49	0.75	4.88	3.55	2.6	2.4
ENSP00000384330	1.01	0.82	1.24	1.04	0	0	0	0	0	0	0	0	0	0	0	0	0	0	0	0	0.81	0.82	0.85	0.94
ENSP00000384353	0	0	0	0	0	0	0	0	0	0	0	0	0	0	0	0	0	0	0	0	3.56	5.26	0.57	0.89
ENSP00000384457	0	0	0	0	0	0	0	0	0	0	0	0	0	0	0	0	0	0	0	1.54	0	0	0	0
ENSP00000384459	1.39	1.38	2.21	1.01	0.79	0.77	0.57	0.6	2.57	2.85	1.28	0.97	1.56	0.75	0.94	0	1.2	2.24	0.63	0.48	1.28	2.62	1.13	3.69
ENSP00000384515	0	0	0	0	0	0	0	0	0	0	0	0	0	0	0	0	0	0	0	0	3.56	5.26	0.57	0.89
ENSP00000384525	0	0	0	0	0	0	0	0	0	0	0	0	0	0	0	0	1.19	1.42	1.06	1.34	0	0	0	0
ENSP00000384529	1.96	2.04	2.23	2.17	0	0	0	0	1.09	2.21	1.24	1.65	0	0	0	0	0	0	0	0	1.87	1.92	2.2	1.39
ENSP00000384552	0	0	0	0	0	0	0	0	0	0	0	0	0	0	0	0	0	0	0	0	1.33	1.13	1.05	0
ENSP00000384631	0.82	0.97	0.77	0.85	0.71	0.75	1.51	1.92	0	0	0	0	0	0	0	0	2.08	1.04	1.58	1.86	2.32	2.28	0.92	1.82
ENSP00000384634	0	0	0	0	0	0	0	0	0	0	0	0	0	0	0	0	0	0	0	0	0	1.37	0	0
ENSP00000384654	0	0	0	0	0	0	0	0	0	0	0	0	0	0	0	0	0	0	1.46	0	0	0	0	0
ENSP00000384660	0	0	0	0	0	0	0	0	0	0	0	0	0	0	0	0	0	0	0	0	0.96	1.19	1.45	1.76
ENSP00000384695	3.61	5.28	4.69	4.85	4.8	4.4	5.76	9.82	13.3	12.09	21.99	10.17	7.16	9.11	25.99	20.03	6.6	4.19	7.95	3.51	26.59	26.85	27.47	21.47
ENSP00000384771	1.01	0.97	1.08	0.86	1.05	0.73	1.29	0.58	0	0.74	0.83	1.08	0	0	0	0	1.32	0.82	0.93	1.21	0.96	1.05	0.86	0.93
ENSP00000384774	2.21	2.05	1.77	2.26	2.58	2.3	2.61	2.82	4.94	5.51	4.54	4.27	3.39	5.27	5.27	4.53	3.41	1.96	4.2	4.15	5.79	5.65	5.42	5.8
ENSP00000384797	0.89	3.72	3.61	1.4	0	0	0	0	0	0	0	0	0	0	0	0	2.71	3.05	3.45	4.58	0	0	0	0
ENSP00000384812	0	0	0	0	0	0	0	0	0	0	0	0	0	0	0	0	1.25	0	1.26	1.41	0	0	0	0
ENSP00000384825	0	0	0	0	2.31	1.03	0	1	0	0	0	0	0	0	0	0	0	0	0	0	0	0	0	0
ENSP00000384834	0	0	0	0	0	0	0	0	0	0	0	0	0	0	0	0	0	0	0	1.54	0	0	0	0
ENSP00000384860	0	0	0	0	0	0	0	0	0	0	0	0	0	0	0	0	0	0	0	0	1.33	1.13	1.05	0
ENSP00000384880	1.01	2.28	1.08	0.86	2.28	0.73	2.38	0.58	0	0.74	0.83	1.08	0	0	0	0	2.29	0.82	2.19	2.9	0.96	2.12	0.86	0.93
ENSP00000384941	2.24	3.24	2	4.33	0	0	0	0	3.08	2.55	2.3	2.36	1.49	1.25	1.03	1.6	4	1.16	4.79	4.36	4.53	5.69	6.8	8.83
ENSP00000385062	0	0	0	0	0	0	0	0	0	0	0	0	0	0	0	0	1.25	0	1.26	1.41	0	0	0	0
ENSP00000385107	0.84	2.47	2.34	0.75	0	0	0	0	0.96	2.7	2.7	0.78	1.48	0.95	0.77	2.07	0	1.59	0.49	0.75	4.88	3.55	2.6	2.4
ENSP00000385109	0	0	0	0	0	0	0	0	0	0	0	0	0	0	0	0	1.19	1.42	1.06	1.34	0	0	0	0
ENSP00000385150	0	0	0	0	0	0	0	0	0	0	0	0	0	0	0	0	0	0	1.46	0	0	0	0	0
ENSP00000385172	0	0	0	0	0	0	0	0	0	0	0	0	0	0	0	0	1.19	1.42	1.06	1.34	0	0	0	0
ENSP00000385266	1.26	1.27	1.17	1.28	0	0	0	0	1.47	1.31	1.41	1.14	0	0	0	0	0	0	0	0	1.07	1.21	1.63	1.32
ENSP00000385270	3.8	4	4.19	4.47	7.6	8.37	8.25	4.55	4.59	5.09	5.42	5.27	3.21	4.94	4.22	4.73	3.44	1.35	3.87	3.67	8.53	9.74	8.53	10.77
ENSP00000385385	1.39	1.38	2.21	1.01	0.79	0.77	0.57	0.6	2.57	2.85	1.28	0.97	1.56	0.75	0.94	0	1.2	2.24	0.63	0.48	1.28	2.62	1.13	3.69
ENSP00000385432	0	0	0	0	0	0	0	0	0	0	0	0	0	0	0	0	0	1.64	0	1.17	1.53	0	1.62	0
ENSP00000385479	7.15	6.75	8.83	9.54	17.66	19.88	23.2	22.99	15.82	10.02	19.97	13.19	9.19	8.73	17.52	8.58	13.06	9.06	15.77	11.44	18.52	14.62	24.15	20.67
ENSP00000385536	4.06	5.74	3.75	3.63	0.96	0	1.39	0	6.49	5.71	4.83	5.11	3.99	2.74	1.85	2.66	4.66	4.29	3.83	4.17	4.3	4.51	3.4	4.28
ENSP00000385590	3.8	4	4.19	4.47	7.6	8.37	8.25	4.55	4.59	5.09	5.42	5.27	3.21	4.94	4.22	4.73	3.44	1.35	3.87	3.67	8.53	9.74	8.53	10.77
ENSP00000385616	0	0	0	0	0	0	0	0	0	0	0	0	0	0	0	0	0	0	0	0	0	0	1.61	0
ENSP00000385659	2.98	3.54	4.37	2.31	0.84	3.4	1.7	0	3.02	2.17	4.5	3.19	0	1.35	2.18	3.53	7.1	5.78	8.88	5.97	8.28	6.76	8.58	5.13
ENSP00000385666	0	0.74	0.72	0	0	0	1.87	1.85	0	0	0	0	0	0	0	0	0	0	0	0.89	1.45	0.9	0.57	2.94
ENSP00000385679	0	0	0	0	0	0	0	0	0	0	0	0	0	0	0	0	0	0	0	1.54	0	0	0	0
ENSP00000385740	0	0	0	0	0	0	0	0	0	0	0	0	0	0	0	0	0	0	0	0	0	0	1.61	0
ENSP00000385757	1.28	1.38	1.03	1.05	0	0	2.12	0	0	0	0	0	0	0	0	0	0	0	1.3	0	1.3	1.12	1.05	1.27
ENSP00000385834	0.53	0.57	0.62	0.47	8.4	9.38	9.5	9.1	0.63	0	0.81	0.74	0	0	0	0	0.38	0	0.53	0	1.74	1.49	1.67	1.73
ENSP00000385880	1.03	0.86	0.99	1.18	0	0	0	0	1.18	1.09	1.44	0.98	0	0	0	0	0	0	0	0	0.86	1.39	0.87	1.08
ENSP00000385917	0	0	0	0	0	0	0	0	0	0	0	0	0	0	0	0	0	0	1.46	0	0	0	0	0
ENSP00000385960	1.99	4.08	5.25	3.72	1.98	2.82	1.36	2.37	0	0	0	0	1.96	0	0	0	1.01	1.3	1.69	2.43	4.84	3.09	3.28	2.91
ENSP00000385981	2.26	0.39	0.6	0.45	0	0	0	0	0	0	0	1.07	0.45	0	0	0	0	0	0	0	3.77	4.26	2.72	2.59
ENSP00000386041	1.01	0.82	1.24	1.04	0	0	0	0	0	0	0	0	0	0	0	0	0	0	0	0	0.81	0.82	0.85	0.94
ENSP00000386068	1.25	0.95	1.16	1.17	0	0	0	0	0	0	0	0	0	0	0	0	0	0	0	0	0	0	0	0
ENSP00000386094	1.99	4.08	5.25	3.72	1.98	2.82	1.36	2.37	0	0	0	0	0	0	0	0	1.01	1.3	1.69	2.43	4.84	3.09	3.28	2.91
ENSP00000386101	0	0	0	0	0	0	0	1.19	0	0	0	0	0	0	0	0	0	0	0	0	0	0	0	0
ENSP00000386192	0	0	0	0	0	0	1.31	1.01	1.76	0.82	1.11	1.16	2.23	1.27	0.6	1.01	1.23	1.65	0.99	1.36	2.63	2.77	2.02	2.38
ENSP00000386244	1.27	1.65	0.81	0.86	0	0	0	0	0	0	0	0	0	0	0	0	1.09	1.78	0.9	0.92	1.13	1.44	1.32	1.23
ENSP00000386315	3.91	3.45	3.76	4.28	3.56	3.87	3.23	3.33	2.72	2.65	2.42	2.08	0	0	0.56	0	0.64	1.53	0.7	1.32	4.59	4.59	3.31	4.92
ENSP00000386447	2.31	1.6	1.51	1.79	0	0	0	0	3.45	4.04	4.92	4.53	1.58	2.1	6.19	1.61	1.28	0	1.05	0.81	3.93	4.2	6.34	3.71
ENSP00000386451	1.48	1.42	0.58	1.16	0	0	0	0	0	0	0	0	0	0	0	0	0	0	0	0	0	0	0	0
ENSP00000386496	0	0	0	0	0	0	0	0	0	0	0	0	0	0	0.77	0	0	0	0.52	0	0	0	0.36	0
ENSP00000386556	0	0	0	0	0	1.34	1.08	1.1	0	0	1.44	0	0	0	0	0	1.28	1.7	1.14	1.42	1.39	1.23	3.78	2.27
ENSP00000386596	2.6	2.38	2.68	2.51	2.81	2.44	2.37	1.75	1.29	1.21	1.05	1.04	0	0	0.56	0	0.64	1.53	0.7	1.32	3.6	3.08	2.15	3.87
ENSP00000386636	1.03	1.7	1.1	1.19	0	0	0	0	1.13	1.4	1.34	1.63	0	0	0	0	1.07	2.03	1.07	1.44	2.46	2.96	2.41	2.77
ENSP00000386672	1.48	1.42	0.58	1.16	0	0	0.68	0.77	0	0	0	0	0	0	0	0	0	0	0	0	0	0	0	0
ENSP00000386756	4.07	2.92	2.87	3.28	1.29	2.66	2.16	2.21	8.37	8.09	7.89	7.42	0	0	1.39	3.69	6.59	2.93	4.33	6.32	4.9	4.3	4.08	3.32
ENSP00000386786	15.04	14.45	17.7	14.1	10.85	5.77	8.8	9.17	5.12	9.57	9.44	4.89	10.63	10.59	15.88	8.1	11.8	7.99	15.37	13.73	21.73	20.68	22.4	13.29
ENSP00000386857	27.37	25.2	30.94	26.98	40.37	38.67	37.13	36.82	16.74	21.22	26.57	14.62	21.27	23.21	27.2	18.54	27.18	15.06	36.81	32.62	55.22	54.45	66.81	46.67
ENSP00000386929	17.7	19.77	20.46	19.24	38.34	36.55	34.8	34.26	14.2	21.22	22.36	14.62	19.17	23.21	21.87	18.54	19.34	8.85	23.92	24.93	48.25	47.83	56.56	39.96
ENSP00000386965	3.91	3.45	3.76	4.28	3.56	3.87	3.23	3.33	2.72	2.65	2.42	2.08	0	0	0.56	0	0.64	1.53	0.7	1.32	4.59	4.59	3.31	4.92
ENSP00000387047	2.37	2.32	2.24	1.73	0.95	1.05	0.87	0.93	1.4	2.33	0	0	0	0	0	0	3.03	1.02	2.43	2.67	4.65	4.3	4.74	4.49
ENSP00000387063	3.91	3.45	3.76	4.28	3.56	3.87	3.23	3.33	2.72	2.65	2.42	2.08	0	0	0.56	0	0.64	1.53	0.7	1.32	4.59	4.59	3.31	4.92
ENSP00000387101	2.31	1.6	1.51	0.96	0	0	0	0	1.08	2.39	2.44	3.07	1.58	2.1	4.69	1.61	1.28	0	1.05	0.81	5.71	6.66	6.91	7.81
ENSP00000387140	0	0	0	0	1.31	1.16	1.44	1.41	0	0	0	0	0	0	0	0	0	0	0.86	0	1.19	0.67	0.94	0.79
ENSP00000387176	9.99	6.91	11.8	9.86	3.88	3.78	4.9	3.79	2.54	0	4.21	0	2.1	0	5.33	0	6.1	2.43	8.87	4.73	7.16	5.33	10.76	8.35
ENSP00000387182	14.83	12.24	16.24	13.35	3.88	3.78	4.47	4.83	2.54	1.47	6.29	0	7.11	2.31	11.51	2.14	11.65	10.24	14.46	12.93	13.25	12.69	15.3	9.85
ENSP00000387227	0	0	0	0	0	0	0	0	0	0	1.2	0	0	0	0	0	0	0	0.69	0.73	0.71	0	0	0
ENSP00000387262	0	0	0	0	0	0	0	0	0	0	1.2	0	0	0	0	0	0	0	0.69	0.73	0.71	0	0	0
ENSP00000387286	1.48	1.42	0.58	1.16	0	0	0	0	0	0	0	0	0	0	0	0	0	0	0	0	0	0	0	0
ENSP00000387321	0	0	0	0	0	0	0	0	3.66	2.78	1.8	2.24	0	2.99	3.4	0	1.53	0	1.76	0.56	2.6	2.56	1.83	2.04
ENSP00000387452	1.04	1.14	1.15	1.42	0	0	0	0	2.35	3	2.44	2.71	1.32	2.46	2.68	2.68	2.25	2.29	2.6	3.22	2.16	2.5	2.55	2.92
ENSP00000387545	13.64	14.1	13.03	13.02	0	0	0	0	1.79	4.39	1.85	3.51	0	0	0	0	8.34	7.08	10.03	9.38	7.5	8.88	8.53	7.54
ENSP00000387565	0	0	0	0	0	0	0	0	0	0	0	0	0	0	0	0	0	0	0	0	0	0	0.93	0.97
ENSP00000387645	0	0	1.35	0	0	0	0	0	0	0	0	0	0	0	0	0	0	0	0	0	0	0	0.9	0
ENSP00000387682	5	3.65	4.92	4	2.16	2.11	1.56	1.65	2.69	1.9	2.24	4.68	0	2.07	2.17	1.86	1.28	0	0.99	1.03	2.38	2.31	2.17	1.16
ENSP00000387688	0.84	1.17	1	0.93	0	0	0	0	0	0	0	0	0	0	1.26	0.77	0	0	0.83	0.64	0.79	0.5	1.83	0.73
ENSP00000387691	2.71	3.02	2.09	3.76	3.27	3.85	3.04	3.82	2.01	2.31	2.27	1.94	2.58	3.45	2.32	3.31	0.94	1.1	1.04	1.27	2.58	1.05	3.01	1.25
ENSP00000387858	2.82	2.35	2.25	2.5	1.09	0.9	1.99	0.66	2.22	0.99	2.05	2.61	0	1.12	0	1.35	1.09	1.26	2.52	2	2.76	2.39	2.18	3.37
ENSP00000387890	2.45	2.05	1.84	2.57	2.99	2.59	2.92	3.94	1.96	2.34	0.76	0.85	3.04	2.6	2.09	3.62	1.24	0.97	1.02	1.27	2.15	1.81	2.18	1.7
ENSP00000387913	0	0	0	0	0	0	0	0	0	0	1.39	0	0	0	0	0	0	0	0	1.78	0	0	0	0
ENSP00000387994	2.19	2.35	2.39	2.64	0.98	0	1.91	0.82	5.25	4.04	3.54	3.96	2.4	5.38	4.17	3.57	3.64	3.17	4.98	4.47	5.31	5.37	6.23	6.09
ENSP00000388008	0	0	0	0	1.46	0.77	1.37	0	0	0	0	0	1.06	1.5	2.46	0.57	0.82	0	1.01	0.89	0.85	1.57	1.66	0.87
ENSP00000388093	0	0	0	0	0	0	0	0	0	0	0	0	0	0	0	0	0	0	0	0	1.42	0.99	0	0
ENSP00000388107	2.98	3.54	4.37	2.31	0.84	3.4	1.7	0	3.02	2.17	4.5	3.19	0	1.35	2.18	3.53	7.1	5.78	8.88	5.97	8.28	6.76	8.58	5.13
ENSP00000388117	4.03	5.24	4.8	6.44	1.91	1.96	2.11	2.1	0.69	0.51	0.89	1.43	1.06	1.62	1.79	1.76	2.56	1.01	0.65	0.88	6.18	4.95	6.16	4.13
ENSP00000388169	3.34	3.27	3.51	2.89	6.36	7.8	6.44	6.84	6.76	6.97	8.05	7.01	5.23	5.03	5.25	3.09	5.13	5.07	4.05	5.05	7.55	10.13	8.8	10.4
ENSP00000388180	6.88	6.11	5.75	6.36	0	0	0	0	3.16	1.39	0	0	3.43	4.08	3.79	2.89	0	0	0	0	6.03	6.7	6.14	5.06
ENSP00000388208	1.08	1.07	0.82	0.83	0	0	0	0	1.01	2.97	1.31	1.27	0	0	1.6	0	0	0	0.89	0.96	1.07	1.24	1.92	2.4
ENSP00000388243	1.04	1.14	1.15	1.42	0	0	0	0	2.35	3	2.44	2.71	1.32	2.46	2.68	2.68	2.25	2.29	2.6	3.22	2.16	2.5	2.55	2.92
ENSP00000388246	0	0	0	0	0	0	0	0	0	0	0.67	0	0	0	0	0	0.43	0	0	0	0	0	0	0
ENSP00000388261	1.24	3.05	3.81	1.13	0	0	0	0	3.02	2.81	3.22	2.79	3.16	1.13	1.99	1.04	1.19	1.71	1.35	2.83	3.24	3.46	3.94	2.19
ENSP00000388321	0	0	0	0	0	0	0	0	0	1.44	0	1.4	0	0	0	0	0	0	0	1.26	2.16	2.74	0.69	2.56
ENSP00000388332	1.82	1.54	1.22	1.19	0	0	0	0	1.05	1.32	1.38	1.28	0	0	0	0	0	0	0.54	0	0	0	0.64	0
ENSP00000388374	4.03	5.24	4.8	6.44	1.91	1.96	2.11	2.1	0.69	0.51	0.89	1.43	1.06	1.62	1.79	1.76	2.56	1.01	0.65	0.88	6.18	4.95	6.16	4.13
ENSP00000388382	0	0	0	0	0	0	0.83	0.82	1.43	0	0	0	0	1.49	0	0	0	0	0.96	0	2.02	1.86	2.31	1.75
ENSP00000388526	3.21	1.94	1.76	2.01	0.94	0.9	1.13	0.81	2.15	5.19	2.39	2.42	0	2.37	2.39	1.87	1.37	1.1	1.75	2.48	2.14	2.36	3.17	6.13
ENSP00000388675	0	0	0	0	0	0	0	0	2	2.2	0.91	0.46	0	3.69	0	1.46	0	0	0	0	1.75	1.17	0.74	0.91
ENSP00000388708	1.3	0	0	0	0	0	0	0	1.01	3.58	1.31	1.27	0	0	1.6	0	0	0	1.12	1.23	1.19	1.06	1.07	3.88
ENSP00000388713	0	0	0	0	0	0	0	0	2.59	2.45	2.33	2.44	0	1.37	1.22	1.19	1.02	1.31	0.84	1.17	0.93	1.37	0.98	1.37
ENSP00000388724	0	0	0	0	0	0	0	0	1.01	1.44	1.31	1.27	0	0	1.6	0	0	0	0	0	0	0	1.07	1.22
ENSP00000388766	0	0	0	0	0	0	0	0	0	1.13	1.23	1.23	0	1.6	0	1.85	0.81	1.29	1.46	1.6	0	1.57	0	1.52
ENSP00000388802	0.65	0.42	0.72	0.59	0.64	0.66	0.71	0.58	0.53	0	0.47	0.41	0	0	0.54	0	0.69	0.67	0.56	0.47	0.82	0.7	0.78	0.4
ENSP00000388880	2.19	2.35	2.39	2.64	0.98	0	1.91	0.82	5.25	4.04	3.54	3.96	2.4	5.38	4.17	3.57	3.64	3.17	4.98	4.47	5.31	5.37	6.23	6.09
ENSP00000389047	4.35	4.51	5.79	5.4	0	0	0	0	4.71	8.09	7.59	9.52	2.69	6.92	8.5	7.21	2.06	2.22	1.82	3.9	6.66	8.7	11.06	11.63
ENSP00000389087	2.26	2.49	1.14	2.66	2.23	2.04	2.27	2.35	1.14	1.24	1.29	1.15	0	0	0	0	0	0	0	0	1.26	1.22	1.19	1.07
ENSP00000389103	0	0	0	0	0	0	0	0	0	0	0	0	0	0	0	0	0	0	0	0	0.63	1.39	1.34	1.95
ENSP00000389151	0	0	0	0	0	0	0	0	0	0	0	0	0	0	0	0	1.32	1.48	0	1.44	1.12	1.27	0	1.29
ENSP00000389248	3.21	1.94	1.76	2.01	0.94	0.9	1.13	0.81	1.14	3.75	1.07	1.14	0	2.37	0.78	1.87	1.37	1.1	1.75	2.48	2.14	2.36	2.1	4.91
ENSP00000389350	2.19	2.35	2.39	2.64	0.98	0	1.91	0.82	5.25	4.04	3.54	3.96	2.4	5.38	4.17	3.57	2.76	2.12	3.52	2.7	4.23	4.29	4.91	4.36
ENSP00000389351	3.58	3.01	3.18	3.19	0	0	0	0	3.53	4.69	3.28	3.88	2.79	4.75	3.75	6.2	1.12	1.29	0.99	1.06	2.11	3.04	5.65	5.08
ENSP00000389391	0	0	0	0	0	0	0	0	0	0	0	0	0	0	0	0	0	0	0	1.78	0	0	0	0
ENSP00000389536	1.1	1.22	0.79	1.13	0	0.88	0	0	1.27	1.38	2.65	1.4	1.3	1.43	1.11	1.22	1.39	1.34	1.25	1.19	1.39	1.2	1.03	1.2
ENSP00000389541	0	0	0	0	0	0	0	0	0	0	0	0	0	0	0	0	1.61	1.58	0.61	0.91	0	0	0	0
ENSP00000389583	1.88	2.14	2.76	2.15	1.41	0.49	0.68	0.6	1.27	1.79	0.92	1.19	1.8	2.16	3.68	2.65	1.87	2.11	3.36	2.21	3.41	3.79	5.57	4.79
ENSP00000389631	0.65	0.42	0.72	0.59	0.64	0.66	0.71	0.58	0.53	0	0.47	0.41	0	0	0.54	0	0.69	0.67	0.56	0.47	0.82	0.7	0.78	0.4
ENSP00000389648	1.22	1.05	0.93	1.26	0	0.95	0.6	0.98	0	1.28	1.35	0	0	0	0	0	1.69	0	1.08	1.01	0	0	0	0
ENSP00000389830	1.3	1.24	1.22	1.05	0	0	0	0	1.22	1.44	1.04	1.16	1.4	3.27	1.05	1.44	1.42	0	1.11	0	1.1	1.16	3.04	1.36
ENSP00000389867	1.48	0.82	1.19	0	0	0	0	0	0	0	0	0	0	0	0	0	0	0	0	0	0	0	0	0
ENSP00000389906	1.21	1.1	1.07	0	0	0	0	0.65	0	0	0	0	0.94	0.84	1.58	0.6	0.94	0	1.52	2.01	1.63	2.85	2.97	1.85
ENSP00000389957	1.09	0.88	0.92	1.46	0.76	0	0	0	1.56	1.21	1.08	1.04	0	0	1.5	0	0	0	0	0	1.85	2.84	1.88	2.32
ENSP00000390065	1.12	1.11	1.02	0.84	0.74	0.84	0.87	1.04	2.14	1.54	2.07	2.78	0	1.5	1.14	1.3	1.36	1.32	1.3	0.98	3.31	2.06	3.32	3.73
ENSP00000390077	0	0	0	0	0	0	0	0	0	0	0	0	0	0	0	0	0	0	0	1.78	0	0	0	0
ENSP00000390129	2.42	2.46	2.06	2.34	0	0	0	0	1.53	2.8	2.5	2.75	1.37	1.31	1.35	0	0	0	0	0	2.26	2.15	2.21	2.77
ENSP00000390159	0	0	0	0	0	0	0	0	0	0	0	0	0	0	1.76	0	0	0	0	0	0	0	0	0
ENSP00000390208	1.07	1.09	1.09	1.29	0	0	0	0	0	0	0	0	0	0	0	0	0	0	0	0	0	0	0	0
ENSP00000390225	3.21	1.94	1.76	2.01	0.94	0.9	1.13	0.81	2.15	5.19	2.39	2.42	0	2.37	2.39	1.87	1.37	1.1	1.75	2.48	2.14	2.36	3.17	6.13
ENSP00000390265	2.58	2.14	2.5	2.69	0	0	0	0	1.32	0.9	1	0.97	0	0	0	0	0	0	0	0	0.84	0.99	1.26	1.35
ENSP00000390282	1.3	0	0	0	0	0	0	0	1.01	3.58	1.31	1.27	0	0	1.6	0	0	0	1.12	1.23	1.19	1.06	1.07	3.88
ENSP00000390299	1.99	4.08	5.25	3.72	1.98	2.82	1.36	2.37	0	0	0	0	1.96	0	0	0	1.01	1.3	1.69	2.43	4.84	3.09	3.28	2.91
ENSP00000390304	0	0	0	0	1.46	0.77	1.37	0	0	0	0	0	1.06	1.5	2.46	0.57	0.82	0	1.01	0.89	0.85	1.57	1.66	0.87
ENSP00000390492	1.09	1.31	1.54	1.48	0	0	0	0	0	0	0	0	0	0	0	0	0	0	0	0	0	0	0	0
ENSP00000390562	1.16	1.21	1.23	1.22	0.98	0	1.91	0.82	2.9	1.04	1.11	1.25	1.08	2.92	1.49	0.89	1.39	0.88	2.38	1.25	3.15	2.87	3.67	3.17
ENSP00000390677	2.05	2.42	2.27	2.34	0.66	0	0.9	0.95	4.21	2.36	3.55	3.68	1.1	1.34	1.57	0.78	2.17	1.13	3.38	2.93	2.64	3.25	4.78	3.89
ENSP00000390823	2.17	1.93	2.47	3.14	3.26	2.98	3.5	2.09	1.01	0.6	0	0	0	0.73	1.08	0.67	2.67	0.56	3.04	3.04	2.22	3.98	3.61	2.31
ENSP00000390851	0	0	0	0	0	0	0	0	1.01	1.44	1.31	1.27	0	0	1.6	0	0	0	0	0	0	0	1.07	1.22
ENSP00000390860	1.3	0	0	0	0	0	0	0	1.01	3.58	1.31	1.27	0	0	1.6	0	0	0	1.12	1.23	1.19	1.06	1.07	3.88
ENSP00000390972	1.45	1.45	2.6	2.68	0	0	0	0	0	0	0	0	0	0	0.67	0	0.67	0	1.9	0	2.21	2.44	2.62	2.45
ENSP00000390999	2.19	2.35	2.39	2.64	0.98	0	1.91	0.82	5.25	4.04	3.54	3.96	2.4	5.38	4.17	3.57	3.64	3.17	4.98	4.47	5.31	5.37	6.23	6.09
ENSP00000391008	1.3	1.24	1.22	1.05	0	0	0	0	1.22	1.44	1.04	1.16	1.4	3.27	1.05	1.44	1.42	0	1.11	0	1.1	1.16	3.04	1.36
ENSP00000391075	1.23	1.1	1.27	1.24	0	0	0	0	1.32	0.9	1	0.97	0	0	0	0	0	0	0	0	0	0	0	0
ENSP00000391250	1.3	0	0	0	0	0	0	0	0	2.14	0	0	0	0	0	0	0	0	1.12	1.23	1.19	1.06	0	2.67
ENSP00000391266	0	0	0.65	0	0	0	0	0	0	0	0	0	0	0	0	0	0	0	0	0	0	0	1.24	1.15
ENSP00000391319	0	1.15	1.29	0	0	1.34	0	0	0	0	0	0	0	0	0	0	0	0	0	0	0	0	0	0
ENSP00000391335	1.04	1.14	1.15	1.42	0	0	0	0	2.35	3	2.44	2.71	1.32	2.46	2.68	2.68	2.25	2.29	2.6	3.22	2.16	2.5	2.55	2.92
ENSP00000391395	2.66	1.96	1.83	2.16	6.34	4.42	6.57	6.39	3.75	4.19	3.01	3.65	3	4.44	2.33	5.1	4.21	3.41	4.62	4.92	8.28	8.79	5.87	6.67
ENSP00000391403	1.4	1.14	1.36	1.03	0	0	0	0	1.26	1.78	1.05	1.46	0	0	0	0	1.28	2.08	0.98	1.14	1.22	1.18	0	1.3
ENSP00000391446	1.23	1.43	2.68	1.12	0	0	0	0	2.87	3.06	2.62	1.23	1.89	1.29	0.91	1.37	1.4	1.47	2.34	1.19	1.22	3.18	1.12	1.48
ENSP00000391463	2.19	2.35	2.39	2.64	0.98	0	1.91	0.82	5.25	4.04	3.54	3.96	2.4	5.38	4.17	3.57	3.64	3.17	4.98	4.47	5.31	5.37	6.23	6.09
ENSP00000391480	0	0	0	0	0	0	0.83	0.82	1.43	0	0	0	0	1.49	0	0	0	0	0.96	0	2.02	1.86	2.31	1.75
ENSP00000391481	2.93	5.07	5	7.33	2.82	2.73	3.34	3.26	0	0	0	0	0	0	0	0	1.58	0	0	0	6.33	6.28	5.04	6.05
ENSP00000391515	8.6	9.34	9.27	10.28	3.28	2.85	2.61	1	6.92	9.93	7.2	4.2	7.18	7.98	4.69	9.88	8.42	7.41	7.71	8.41	17.71	19.46	14.92	16.42
ENSP00000391592	2.63	3.73	2.54	3.22	2.19	2.6	1.84	2.12	5.84	7.07	8.81	6.56	3	2.49	2.19	2.51	5.95	2.6	6.74	5.29	4.81	3.27	5.71	6.4
ENSP00000391646	3.38	4.39	1.43	1.35	1.38	1.13	1.26	0.84	1.22	0	0.89	0.96	0	0	0	0	1.37	1.14	2.44	3.73	2.38	2.44	1.03	1.12
ENSP00000391672	3.42	3.61	2.24	2.36	0.76	2.2	0.55	0	1.03	0.87	1.08	1	2.92	2	0	2.23	3.31	4.03	4.11	2.9	1.64	2	0.39	1.24
ENSP00000391717	0	0	0	0	0	0	0	0	0	0	0	0	0	0	0	0	1.19	1.42	1.06	1.34	0	0	0	0
ENSP00000391720	1.34	1.09	1.4	1.4	0	0	0	0	0	0	0	0	0	0	0	0	0	0	0	0	2.74	1.15	1.93	2.11
ENSP00000391738	1.3	0	0	0	0	0	0	0	1.01	3.58	1.31	1.27	0	0	1.6	0	0	0	1.12	1.23	1.19	1.06	1.07	3.88
ENSP00000391755	0	0	0	0	0	0	0	0	0	1.88	1.33	0	0	0	0	0	0	0	0	0	1.7	0	0	0
ENSP00000391823	1.17	1.21	1.03	1.11	0	0	0	0	1.42	1.13	1.14	1.13	3.15	1.97	2.64	1.84	0	0	0	0	1.72	1.94	2.08	2.27
ENSP00000391842	6.46	7.69	9.46	5.53	2.73	0.67	1.39	1.38	1.94	0.73	2.06	1.32	1.43	4.61	4.49	2.17	2.69	0	1.39	1.73	9.63	10.29	9.31	9.28
ENSP00000391890	0	1.5	1.17	1.2	0	0	0	0	0	0	0	0	0	0	0	0	1.05	0	2.69	3.45	0	0	0	0
ENSP00000391897	0.88	1.29	0.97	0.87	1.02	0.85	0.92	0.63	1.29	1.33	1	1.25	3	2.42	1.52	2.95	2.92	3.44	1.92	2.43	1.08	1.05	1.05	1.38
ENSP00000391923	2.6	2.38	2.68	2.51	2.81	2.44	2.37	1.75	1.29	1.21	1.05	1.04	0	0	0.56	0	0.64	1.53	0.7	1.32	3.6	3.08	2.15	3.87
ENSP00000391944	1.24	3.05	3.81	1.13	0	0	0	0	3.02	2.81	3.22	2.79	3.16	1.13	1.99	1.04	1.19	1.71	1.35	2.83	3.24	3.46	3.94	2.19
ENSP00000392099	1.3	0	0	0	0	0	0	0	0	2.14	0	0	0	0	0	0	0	0	1.12	1.23	1.19	1.06	0	2.67
ENSP00000392235	1.08	1.07	0.82	0.83	0	0	0	0	1.01	2.97	1.31	1.27	0	0	1.6	0	0	0	0.89	0.96	1.07	1.24	1.92	2.4
ENSP00000392298	0	0.8	0.76	0.92	0	0	0	0	1.04	1.86	0	0.92	0	0	0	0	0	1.77	0	0	0.61	1.56	0.43	0
ENSP00000392331	1.3	1.24	1.22	1.05	0	0	0	0	1.22	1.44	1.04	1.16	1.4	3.27	1.05	1.44	1.42	0	1.11	0	1.1	1.16	3.04	1.36
ENSP00000392349	0	0	0	0	0	0	0	0	0	0	0	0	1.39	1.19	1.02	1.23	0	0	0	0	0	0	0	0
ENSP00000392381	0	0	0.97	0	0	0	0	0	0	0	0	0	0	0	0	0	0	0	0	0	0	0	0	0
ENSP00000392541	0	0	0	0	4.18	1.97	2.33	3.67	6.19	5.99	13.62	6.02	3.66	3.12	9.92	6.52	2.84	0.84	2.15	0.72	9.58	9.23	11.17	6.33
ENSP00000392547	3.21	1.94	1.76	2.01	0.94	0.9	1.13	0.81	2.15	5.19	2.39	2.42	0	2.37	2.39	1.87	1.37	1.1	1.75	2.48	2.14	2.36	3.17	6.13
ENSP00000392644	1.04	1.14	1.15	1.42	0	0	0	0	2.35	3	2.44	2.71	1.32	2.46	2.68	2.68	2.25	2.29	2.6	3.22	2.16	2.5	2.55	2.92
ENSP00000392669	2.19	2.35	2.39	2.64	0.98	0	1.09	0	3.82	4.04	3.54	3.96	2.4	3.89	4.17	3.57	3.64	3.17	4.02	4.47	3.3	3.5	3.91	4.34
ENSP00000392672	1.16	1.21	1.23	1.22	0.98	0	1.91	0.82	2.9	1.04	1.11	1.25	1.08	2.92	1.49	0.89	1.39	0.88	2.38	1.25	3.15	2.87	3.67	3.17
ENSP00000392718	15.14	13.71	16.73	14.7	3.88	3.78	5.79	4.83	2.54	1.47	6.29	0	7.11	2.31	11.51	2.14	9.91	6.47	10.44	9.97	12.42	10.95	14.77	10.91
ENSP00000392765	0	0	0	0	0	0	0	0	0	0	0	0	0	0	0	0	0	0	0	1.78	0	0	0	0
ENSP00000392781	2.48	0.58	1.04	0.8	1.74	1.94	1.75	0.87	0.89	0	0	0.79	1.31	0.57	0	0	0.86	0	1.06	0.64	1.59	1.83	2.15	1.34
ENSP00000392799	2.66	2.8	2.59	2.46	0.81	0.87	0.72	0.72	2.62	3.07	3.79	3.21	0	1.12	1.33	1.31	2.92	1.17	3.15	2.31	4.72	5.22	5.46	6.22
ENSP00000392819	1.16	1.21	1.23	1.22	0.98	0	1.91	0.82	2.9	1.04	1.11	1.25	1.08	2.92	1.49	0.89	1.39	0.88	2.38	1.25	3.15	2.87	3.67	3.17
ENSP00000392853	0.88	1.29	0.97	0.87	1.02	0.85	0.92	0.63	1.29	1.33	1	1.25	3	2.42	1.52	2.95	2.92	3.44	1.92	2.43	1.08	1.05	1.05	1.38
ENSP00000392870	0	1.21	0	0	1.24	1.23	0	0	0	0	0	0	0	0	0	0	0	0	0	0	0	0	0	0
ENSP00000392894	5.15	6.8	5.76	5.61	1.85	1.66	2.15	2.27	0	1.47	2.08	0	5.01	2.31	6.18	2.14	3.81	4.04	1.57	5.24	6.28	6.07	5.04	3.14
ENSP00000392914	8.6	9.34	9.27	10.28	3.28	2.85	2.61	1	6.92	9.93	7.2	4.2	7.18	7.98	4.69	9.88	8.42	7.41	7.71	8.41	17.71	19.46	14.92	16.42
ENSP00000392922	1.16	1.21	1.23	1.22	0.98	0	1.91	0.82	2.9	1.04	1.11	1.25	1.08	2.92	1.49	0.89	1.39	0.88	2.38	1.25	3.15	2.87	3.67	3.17
ENSP00000392929	1.16	1.21	1.23	1.22	0.98	0	1.91	0.82	2.9	1.04	1.11	1.25	1.08	2.92	1.49	0.89	1.39	0.88	2.38	1.25	3.15	2.87	3.67	3.17
ENSP00000393087	3.78	4.62	2.94	4.9	4.66	5.31	4.2	4.86	2.01	3.81	2.27	1.94	4.21	3.45	2.32	3.31	2.15	1.1	1.04	1.27	3.46	2.27	4.03	3.34
ENSP00000393114	1.34	1.09	1.4	1.4	0	0	0	0	0	0	0	0	0	0	0	0	0	0	0	0	2.74	1.15	1.93	2.11
ENSP00000393140	0	0.74	0.72	0	0	0	1.87	1.85	0	0	0	0	0	0	0	0	0	0	0	0.89	1.45	0.9	0.57	2.94
ENSP00000393151	1.19	1.3	1.32	1.17	1.07	1	0.93	0.76	3.63	4.7	3.33	3.44	3.84	4.14	4.75	3.79	2.72	1.26	4.41	4.33	2.92	2.92	1.24	1.54
ENSP00000393172	1.16	1.21	1.23	1.22	0.98	0	1.09	0	1.47	1.04	1.11	1.25	1.08	1.43	1.49	0.89	1.39	0.88	1.42	1.25	1.13	1	1.36	1.42
ENSP00000393241	1.41	1.25	1.23	1.11	0	0	0	0	1.57	1.44	1.3	1.37	1.39	1.19	1.02	1.23	0	0	0	0	1.52	1.38	1.05	1.55
ENSP00000393259	1.07	2.59	0.85	2.3	2.35	2.45	2.15	2.6	0	1.49	0	0	1.63	0	0	0	1.22	0	0	0	2.49	1.22	1.03	0.95
ENSP00000393320	1.15	0.76	1.17	2.1	0	0	0	0	2.63	1.01	4.32	2.33	1.49	1.16	0.97	2.42	2.6	2.12	3.23	1.88	2.41	1.98	0.92	1.12
ENSP00000393323	0	0	0	0	0	0	0	0	2.59	2.45	2.33	2.44	0	1.37	1.22	1.19	1.02	1.31	0.84	1.17	0.93	1.37	0.98	1.37
ENSP00000393340	8.6	9.34	9.27	10.28	3.28	2.85	2.61	1	6.92	9.93	7.2	4.2	7.18	7.98	4.69	9.88	8.42	7.41	7.71	8.41	17.71	19.46	14.92	16.42
ENSP00000393374	1.3	0	0	0	0	0	0	0	1.01	3.58	1.31	1.27	0	0	1.6	0	0	0	1.12	1.23	1.19	1.06	1.07	3.88
ENSP00000393393	2.16	2.42	2.22	2.09	0	0	0	0	1.25	1.34	1.12	1.34	0	0	1.26	0.77	1.7	1.24	1.71	1.76	2.1	1.96	2.86	1.98
ENSP00000393458	1.3	0	0	0	0	0	0	0	0	2.14	0	0	0	0	0	0	0	0	1.12	1.23	1.19	1.06	0	2.67
ENSP00000393485	0	0	0	0	0	0	0	0	1.09	1.42	0.98	1.57	0	0	0	0	0	0	0	0	0.86	1.08	1.03	1.35
ENSP00000393509	2.69	2.47	2.17	2.09	3.35	2.54	3.34	1.08	4.72	3.91	3.39	3.76	3.16	2.62	1.65	2.73	2.13	3.33	2.33	2.17	4.54	4.42	4.31	6.39
ENSP00000393597	0	0	0	0	0	0	0	0	2.59	2.45	2.33	2.44	0	1.37	1.22	1.19	1.02	1.31	0.84	1.17	0.93	1.37	0.98	1.37
ENSP00000393670	4.02	3.51	2.22	1.21	0	0	0	0	0.96	1.39	3.02	3.19	2	2.73	1.03	1.86	1.13	0	0.93	1.63	2.89	1.21	0.92	2.53
ENSP00000393712	2.19	2.35	2.39	2.64	0.98	0	1.91	0.82	5.25	4.04	3.54	3.96	2.4	5.38	4.17	3.57	3.64	3.17	4.98	4.47	5.31	5.37	6.23	6.09
ENSP00000393718	0	0	0	0	0	0	0	0	0	0	0	0	0	0	1.12	0	0.98	0	0.91	0.58	0.87	0.69	0.8	0.66
ENSP00000393744	0	1.15	1.16	1.05	0	0	0	0	1.49	0	2.98	2.59	0	1.27	1.57	0.94	3.93	1.58	3.04	3.59	0.91	0	1.23	1.37
ENSP00000393764	2	2.27	2.42	1.77	5.31	6.75	5.27	5.57	5.45	5.77	6.68	5.78	3.39	3.97	4.24	1.85	5.13	5.07	4.05	5.05	6.52	9.16	7.4	8.92
ENSP00000393810	0.78	0.26	0.62	0.24	1.31	0.12	0.12	0.14	0.46	0	1.42	0.79	0.57	0.76	1.13	2.01	2.12	1.05	1.67	0.94	23.18	29.88	23.87	17.21
ENSP00000393845	0.41	0	0.55	0.66	0	0	0	0	0.95	0	0.87	0	0	0	0	0	0	0	0	0	0	0.63	0.49	0
ENSP00000393951	12.44	11.61	14.18	11.43	3.88	3.78	4.47	4.83	2.54	1.47	6.29	0	7.11	2.31	11.51	2.14	9.91	6.47	10.44	9.97	12.42	10.95	12.93	7.51
ENSP00000393996	1.34	1.09	1.4	1.4	0	0	0	0	0	0	0	0	0	0	0	0	0	0	0	0	2.74	1.15	1.93	2.11
ENSP00000394071	1.07	1.29	1.08	0.89	0.81	2.06	1.9	1.36	1.41	2.21	1.19	1.18	0	0	0	0	1	0	0.84	1.32	0.72	0.84	1.05	1.45
ENSP00000394116	0	0	0	0	1.46	0.77	1.37	0	0	0	0	0	1.06	1.5	2.46	0.57	0.82	0	1.01	0.89	0.85	1.57	1.66	0.87
ENSP00000394124	8.6	9.34	9.27	10.28	3.28	2.85	2.61	1	6.92	9.93	7.2	4.2	7.18	7.98	4.69	9.88	8.42	7.41	7.71	8.41	17.71	19.46	14.92	16.42
ENSP00000394158	1.61	1.93	1.51	1.82	0	0	0	0	0	0	0	0	0	1.44	1.17	0.97	0.68	1.12	0.68	0.68	0	0	0	0
ENSP00000394160	2.19	2.35	2.39	2.64	0.98	0	1.91	0.82	5.25	4.04	3.54	3.96	2.4	5.38	4.17	3.57	3.64	3.17	4.98	4.47	5.31	5.37	6.23	6.09
ENSP00000394177	1.07	1.29	1.08	0.89	0.81	0.9	1.04	1.36	1.41	0.9	1.19	1.18	0	0	0	0	1	0	0.84	1.32	0.72	0.84	1.05	1.45
ENSP00000394213	1.41	0.97	1.26	0.99	0	0	0	0	0	0	0	0	0	0	0	0	2.73	0	2.08	3.17	0	0	0	0
ENSP00000394278	1.34	1.09	1.4	1.4	0	0	0	0	0	0	0	0	0	0	0	0	0	0	0	0	2.74	1.15	1.93	2.11
ENSP00000394318	3.28	2.96	3.94	4.07	0	0.77	0.47	0.51	0	0	0.67	0	0	0	0.67	0	1.1	0	1.9	0	3.42	3.67	3.26	3.16
ENSP00000394329	2.19	2.35	2.39	2.64	0.98	0	1.91	0.82	5.25	4.04	3.54	3.96	2.4	5.38	4.17	3.57	2.76	2.12	3.52	2.7	4.23	4.29	4.91	4.36
ENSP00000394363	0	0	0	0	0	0	0	0	0	0	0	0	0	0	0	0	1.61	1.58	0.61	0.91	0	0	0	0
ENSP00000394413	0	0	0	0	0	0	0	0	0	0	0	0	0	0	0	0	0	0	0	1.71	0	0	0	0
ENSP00000394470	1.07	0.9	1.28	1.18	0	0	0	0	1.32	1.15	1.24	1.44	1.77	1.18	1.44	0.68	1.08	1.22	1.16	1.21	1.13	1.2	1.07	1.21
ENSP00000394483	0.98	0.82	1.41	0.89	0.81	1.05	1.22	1.14	0	0	0	0	0	0	0	0	1.4	0	0.88	1.04	1	2	1.54	1.4
ENSP00000394491	1.16	1.21	1.23	1.22	0.98	0	1.91	0.82	2.9	1.04	1.11	1.25	1.08	2.92	1.49	0.89	1.39	0.88	2.38	1.25	3.15	2.87	3.67	3.17
ENSP00000394496	1.61	1.96	2.1	1.75	0	0	0	0	1.06	1.24	1.08	0	0	0	0	0	0	0	0	0	3.74	5.48	0.78	0.98
ENSP00000394558	3.49	3.12	4.06	2.7	1.45	1.46	1.6	1.48	1.74	3.78	3.11	2.95	2.02	5.22	5.71	2.25	5.19	3.14	5.65	4.99	4.08	5.39	5.43	4.54
ENSP00000394582	1.3	0	0	0	0	0	0	0	1.01	3.58	1.31	1.27	0	0	1.6	0	0	0	1.12	1.23	1.19	1.06	1.07	3.88
ENSP00000394666	0	0	0	0	0	0	0	0	0	0	0	0	0	0	0	0	1.19	1.42	1.06	1.34	0	0	0	0
ENSP00000394670	2.96	3.85	5.02	4.29	4.71	3.77	3	2.63	9.25	12.47	8.47	9.5	4.33	12.27	3.66	10.53	7.42	4.27	4.43	7.34	11.29	13.32	14.86	15.98
ENSP00000394690	0	2	1.39	0	2.77	1.29	2.56	1.04	0	0	0	0	0	0	0	0	2.52	1.09	1.88	2.38	4.21	1.12	2.21	0.73
ENSP00000394729	3.49	3.12	4.06	2.7	1.45	1.46	1.6	1.48	1.74	3.78	3.11	2.95	2.02	5.22	5.71	2.25	5.19	3.14	5.65	4.99	4.08	5.39	5.43	4.54
ENSP00000394773	0	0	0	0	0	0	0	0	0	0	0	0	0	0	0	0	1.61	1.58	0.61	0.91	0	0	0	0
ENSP00000394817	3.38	4.39	1.43	1.35	1.38	1.13	1.26	0.84	1.22	0	0.89	0.96	0	0	0	0	1.37	1.14	2.44	3.73	2.38	2.44	1.03	1.12
ENSP00000394841	8.6	9.34	9.27	10.28	3.28	2.85	2.61	1	6.92	9.93	7.2	4.2	7.18	7.98	4.69	9.88	8.42	7.41	7.71	8.41	17.71	19.46	14.92	16.42
ENSP00000394842	2.19	2.18	2.09	1.91	4.19	3.98	3.48	3.45	0.81	0.46	0	0	0	0	0	0	0	0	0	0	2.52	1.77	1.06	1.44
ENSP00000394880	3.49	3.12	4.06	2.7	1.45	1.46	1.6	1.48	1.74	3.78	3.11	2.95	2.02	5.22	5.71	2.25	5.19	3.14	5.65	4.99	4.08	5.39	5.43	4.54
ENSP00000394889	0	0	0	0	0	0	0	0	1.01	1.44	1.31	1.27	0	0	1.6	0	0	0	0	0	0	0	1.07	1.22
ENSP00000395030	0	0	0	0	0.74	0	0.76	0	0	0	0	0	0	0	0	0	0	0	0	0	0	0.71	0.61	0
ENSP00000395051	0	0	0	0	0	0	0	0	0	0	0	0	0	0	0	0	0	0	0	0	0	0	0	1.85
ENSP00000395058	1.16	1.21	1.23	1.22	0.98	0	1.91	0.82	2.9	1.04	1.11	1.25	1.08	2.92	1.49	0.89	1.39	0.88	2.38	1.25	3.15	2.87	3.67	3.17
ENSP00000395085	3.34	3.27	3.51	2.89	4.64	4.86	4.26	4.35	4.68	4.74	6.09	4.87	5.23	4.01	3.99	3.09	2.58	2.36	2.21	2.75	5.43	5.93	6.96	8.18
ENSP00000395114	7.03	5.41	7.56	4.97	2.09	1.87	2.2	2.12	3.09	5.22	5.39	4.9	3.08	8.91	8.22	3.29	8.72	5.58	9.99	9.92	11.5	9.8	11.04	10.59
ENSP00000395153	3.78	3.19	3.87	2.16	1.08	2.59	1.08	1.1	0	2.36	3.98	1.88	0	0	0	1.04	4.25	4.91	4.79	3.93	2.36	2.5	6.43	3.75
ENSP00000395234	0	0	0	0	1.25	1.45	1.02	1.06	0	0	0	0	0	0	0	0	0	0	0	0	1.14	0	0	0
ENSP00000395264	0.62	0.64	0.68	0.73	0	0.45	0.39	0.52	0.63	0	0.47	0	0.95	0.65	1.04	0	0.7	0	0.72	0.52	0.68	0.71	0.73	0.98
ENSP00000395337	7.4	8.5	8	8.03	5.68	4.14	4.17	5.15	4.57	4.28	3.69	4.47	2	4.5	6.97	4.86	2.45	0	2.7	1.66	9.1	9.45	10.14	9.91
ENSP00000395370	0	0	0	0	0	0	0	0	0	0	0	0	0	0	0	0	0	0	0	0	0	0	1.3	0
ENSP00000395395	2.69	2.47	2.17	2.09	3.35	2.54	3.34	1.08	4.72	3.91	3.39	3.76	3.16	2.62	1.65	2.73	2.13	3.33	2.33	2.17	4.54	4.42	4.31	6.39
ENSP00000395442	0	0	0	0	0	0	0	0	2.59	2.45	2.33	2.44	0	1.37	1.22	1.19	1.02	1.31	0.84	1.17	0.93	1.37	0.98	1.37
ENSP00000395473	1.16	1.17	1.21	0	0	0	0	0	0	0	0	0	0	0	0	0	0	0	0	0	0	0	0	0
ENSP00000395599	1.24	3.23	2.28	0.94	4.38	2.56	3.7	2.28	1.01	0.89	0.7	0.81	0	0	0	0	3.81	2.37	3.06	3.69	5.41	2.38	3.18	1.7
ENSP00000395601	0	0	0	0	0	0	0	0	0	0	0	0	0	0	0	0	0	0	0	0	0	0	1.61	0
ENSP00000395616	2.3	2.61	1.86	1.58	0.76	0	0	0	0.98	1.59	1.28	0	0	1.09	0	1.28	1.3	1.53	0.79	0.97	0	0	0	0
ENSP00000395618	1.16	1.21	1.23	1.22	0.98	0	1.91	0.82	2.9	1.04	1.11	1.25	1.08	2.92	1.49	0.89	1.39	0.88	2.38	1.25	3.15	2.87	3.67	3.17
ENSP00000395671	1.16	1.21	1.23	1.22	0.98	0	1.91	0.82	2.9	1.04	1.11	1.25	1.08	2.92	1.49	0.89	1.39	0.88	2.38	1.25	3.15	2.87	3.67	3.17
ENSP00000395736	0	0	0	0	0	1.36	1.27	0	1.19	0	0	0	1.59	1.05	0.81	0.71	0	0	0	0	0	0	1.04	1.08
ENSP00000395791	0.98	0.82	1.41	2.23	0.81	1.05	1.22	1.14	0	0	0	0	0	0	0	0	1.4	0	1.89	2.39	1	3.17	2.66	1.4
ENSP00000395838	8.6	9.34	9.27	10.28	3.28	2.85	2.61	1	6.92	9.93	7.2	4.2	7.18	7.98	4.69	9.88	8.42	7.41	7.71	8.41	17.71	19.46	14.92	16.42
ENSP00000395874	3.06	3.8	1.69	3.06	4.43	5.05	4.99	3.82	0	0	0	0	0	0	0	0	1.4	1.3	1.24	3.25	2.77	1.31	1.96	3.43
ENSP00000395875	6.69	6.9	5.76	5.58	0.59	0	0	0	0	0	0	0	0	0	0	0	0	0	0	0	5.27	4.85	4.24	4.14
ENSP00000396021	1.04	1.14	1.15	1.42	0	0	0	0	2.35	3	2.44	2.71	1.32	2.46	2.68	2.68	2.25	2.29	2.6	3.22	2.16	2.5	2.55	2.92
ENSP00000396030	0.94	0.71	0.86	0.77	0	0	0	0	0	0	0	0	0	0	0	0	0	0	0	0	0.68	1.13	0.68	0.66
ENSP00000396057	1.25	0.95	1.16	1.17	0	0	0	0	0	0	0	0	0	0	0	0	0	0	0	0	0	0	0	0
ENSP00000396061	0.66	0.5	0.66	0.62	2.31	2.37	1.86	1.89	2	0.52	0.68	0	1.4	3.52	1.91	2.79	0.74	0	0.7	1.73	3.54	7.48	4.63	3.55
ENSP00000396069	0	0	0	0	1.21	1.02	1.2	1.32	0	0	0	0	0	0	0	0	1.18	1.49	1.3	1.16	1.17	1.34	1.07	1.05
ENSP00000396070	2.26	2.49	1.14	2.66	2.23	2.04	2.27	2.35	1.14	1.24	1.29	1.15	0	0	0	0	0	0	0	0	1.26	1.22	1.19	1.07
ENSP00000396073	2.05	2.42	2.27	2.34	0.66	0	0.9	0.95	4.21	2.36	3.55	3.68	1.1	1.34	1.57	0.78	2.17	1.13	3.38	2.93	2.64	3.25	4.78	3.89
ENSP00000396127	1.87	1.82	2.25	2.26	0	1.54	2.07	1.71	1.54	1.03	0.91	1.24	0	0	2.65	0	1.7	0	3.42	2.78	2.13	4.25	2.13	4.65
ENSP00000396167	0	0	0	0	0	0	0	0	0	0	0	0	0	0	0	0	1.32	1.48	0	1.44	1.12	1.27	0	1.29
ENSP00000396189	1.74	5.59	4.06	2.39	0	0	0	0	3.16	0.97	1.7	0	2.26	0.84	2.03	2.41	5.77	1.15	7.58	1.33	3.91	3.06	3.45	3.62
ENSP00000396211	1.14	1.2	0.95	0.64	0	0	0	0	1.38	1.82	0	1	0	0	0	0	0	0	0	0	1.34	1.2	0.79	1.08
ENSP00000396212	0	0	0	0	0	0	0	0	0	0	0	0	0	0	0	0	0	0	0	0	0.76	1.15	0.75	0.72
ENSP00000396311	0	0	0	0	0	0	0	0	0	0	0	0	0	0	0	0	1.61	1.58	0.61	0.91	0	0	0	0
ENSP00000396397	1.08	1.07	0.82	0.83	0	0	0	0	0	1.53	0	0	0	0	0	0	0	0	0.89	0.96	1.07	1.24	0.85	1.18
ENSP00000396460	0	0	0	0	0	0	0	0	0	0	0	0	0	0	0	0	0	0	0	0	1.49	1.21	0	1.05
ENSP00000396475	1.95	2.1	2.16	1.7	1.89	0.82	2.28	1.19	0.76	0.64	1.55	1.05	4.49	2.94	3.03	2.26	3.57	0	2.19	3.63	1.09	0.94	0.91	1.14
ENSP00000396486	2.71	3.02	2.09	3.76	3.27	3.85	3.04	3.82	2.01	2.31	2.27	1.94	2.58	3.45	2.32	3.31	0.94	1.1	1.04	1.27	2.58	1.05	3.01	1.25
ENSP00000396518	0	0	0	0	0	0	0	0	2.59	2.45	2.33	2.44	0	1.37	1.22	1.19	1.02	1.31	0.84	1.17	0.93	1.37	0.98	1.37
ENSP00000396559	1.16	1.21	1.23	1.22	0.98	0	1.91	0.82	2.9	1.04	1.11	1.25	1.08	2.92	1.49	0.89	1.39	0.88	2.38	1.25	3.15	2.87	3.67	3.17
ENSP00000396623	1.16	1.21	1.23	1.22	0.98	0	1.91	0.82	2.9	1.04	1.11	1.25	1.08	2.92	1.49	0.89	1.39	0.88	2.38	1.25	3.15	2.87	3.67	3.17
ENSP00000396632	0	1.15	1.29	0	0	1.34	0	0	0	0	0	0	0	0	0	0	0	0	0	0	0	0	0	0
ENSP00000396730	14.83	12.24	16.24	13.35	3.88	3.78	4.47	4.83	2.54	1.47	6.29	0	7.11	2.31	11.51	2.14	11.65	10.24	14.46	12.93	13.25	12.69	15.3	9.85
ENSP00000396741	1.45	1.45	2.6	2.68	0	0	0	0	0	0	0.67	0	0	0	0.67	0	1.1	0	1.9	0	2.21	2.44	2.62	2.45
ENSP00000396813	0	1.15	1.16	1.05	0	0	0	0	1.49	0	2.98	2.59	0	1.27	1.57	0.94	3.93	1.58	3.04	3.59	0.91	0	1.23	1.37
ENSP00000396885	0	0	0	0	0	0	0.83	0.82	1.43	0	0	0	0	1.49	0	0	0	0	0.96	0	2.02	1.86	2.31	1.75
ENSP00000396899	0	0	0	0	0	0	0	0	0	0	1.2	0	0	0	0	0	0	0	0.69	0.73	0.71	0	0	0
ENSP00000396910	2.98	3.54	4.37	2.31	0.84	3.4	1.7	0	3.02	2.17	4.5	3.19	0	1.35	2.18	3.53	7.1	5.78	8.88	5.97	8.28	6.76	8.58	5.13
ENSP00000396930	1.16	1.21	1.23	1.22	0.98	0	1.91	0.82	2.9	1.04	1.11	1.25	1.08	2.92	1.49	0.89	1.39	0.88	2.38	1.25	3.15	2.87	3.67	3.17
ENSP00000397007	2.27	2.01	2.95	1.62	0.39	0	0.42	0	4.55	5.07	3.99	3.46	5.81	7.42	5.36	5.34	2.34	1.87	1.84	2.15	7.44	6.29	4.34	5.46
ENSP00000397115	4.71	3.91	6	6.31	5.16	4.76	5.16	5.75	7.63	3.35	9.35	5.56	6.16	3.01	2.84	3.93	3.9	1.11	5.87	2.74	4.68	5.01	8.29	6.42
ENSP00000397195	0	0	0	0	0	0	0	0	0	0	0	0	0	0	0	0	1.19	1.42	1.06	1.34	0	0	0	0
ENSP00000397371	0	0	0	0	1.05	1.04	0	1.04	0	0	0	0	0	0	0	0	0	0	0	0	0	0	0	0
ENSP00000397379	1.22	1.05	0.93	1.26	0	0.95	0.6	0.98	0	1.28	1.35	0	0	0	0	0	1.69	0	1.08	1.01	0	0	0	0
ENSP00000397381	1.31	1.07	1.09	1.77	0.74	1.43	0.86	1.57	1.44	1.44	1.37	1.04	0	0	0	0	0	0	0	0	0.98	1.52	1.16	1.05
ENSP00000397427	2.75	0.83	1.85	0.85	37.62	38.49	37.3	37.71	1.33	0.69	1.19	1.57	0.82	1.64	1.13	2.4	0.67	0	0.53	0	7.02	4.06	1.96	2.59
ENSP00000397616	1.48	0.82	1.19	0	0	0	0	0	0	0	0	0	0	0	0	0	0	0	0	0	0	0	0	0
ENSP00000397646	0	0	0	0	0	0	0	0	2.59	2.45	2.33	2.44	0	1.37	1.22	1.19	1.02	1.31	0.84	1.17	0.93	1.37	0.98	1.37
ENSP00000397797	3.86	4.18	3.97	3.68	1.28	0	0	0	2.68	3.34	4.26	4.01	3.81	2.5	2.47	2.06	4.31	4.73	2.92	4.18	3.89	4.38	3.26	4.22
ENSP00000397816	0.7	1.04	1.3	1.06	0	0.49	0.68	0.6	0	0	0	0	0	1.06	2.7	1.24	0.85	0	2.52	1.36	2.56	2.58	4.15	3.33
ENSP00000397824	1.71	2.4	1.29	1.37	0.5	0.58	0.32	0.34	0.53	0.44	0	0	0	0	0	0	1.03	1.22	0.58	0.69	3.43	3.43	2.47	1.7
ENSP00000397842	1.34	1.09	1.4	1.4	0	0	0	0	0	0	0	0	0	0	0	0	0	0	0	0	2.74	1.15	1.93	2.11
ENSP00000397867	1.3	0	0	0	0	0	0	0	0	2.14	0	0	0	0	0	0	0	0	1.12	1.23	1.19	1.06	0	2.67
ENSP00000397962	0	0	0	0	0	0	0	0	1.01	1.44	1.31	1.27	0	0	1.6	0	0	0	0	0	0	0	1.07	1.22
ENSP00000398013	1.34	1.09	1.4	1.4	0	0	0	0	0	0	0	0	0	0	0	0	0	0	0	0	2.74	1.15	1.93	2.11
ENSP00000398015	4.51	3.09	6	4.16	0.66	0.49	0.64	0.9	3.97	1.15	2.01	1.4	4.37	4.24	8.31	3.28	1.43	0.51	1.36	0.57	3.01	7.17	7.25	3.12
ENSP00000398044	1.06	1.07	1.1	1.06	0	0	0	0	0	0	0	0	0.71	1.42	1.43	1.02	1.04	0.94	1.16	1.4	1.84	2.35	2.32	2.59
ENSP00000398056	2.66	1.96	1.83	2.16	6.34	4.42	6.57	6.39	3.75	4.19	3.01	3.65	3	4.44	2.33	5.1	4.21	3.41	4.62	4.92	8.28	8.79	5.87	6.67
ENSP00000398058	0.84	1.17	1	0.93	0	0	0	0	0	0	0	0	0	0	1.26	0.77	0	0	0.83	0.64	0.79	0.5	1.83	0.73
ENSP00000398099	1.3	1.24	1.22	1.05	0	0	0	0	1.22	1.44	1.04	1.16	1.4	3.27	1.05	1.44	1.42	0	1.11	0	1.1	1.16	3.04	1.36
ENSP00000398110	0.65	0.42	0.72	0.59	0.64	0.66	0.71	0.58	0.53	0	0.47	0.41	0	0	0.54	0	0.69	0.67	0.56	0.47	0.82	0.7	0.78	0.4
ENSP00000398165	0	0	0	0	0	0	0	0	0	0	0	0	0	0	0	1.48	0	0	0	0	0	0	0	0
ENSP00000398169	1.3	0	0	0	0	0	0	0	0	2.14	0	0	0	0	0	0	0	0	1.12	1.23	1.19	1.06	0	2.67
ENSP00000398188	0	0	0	0	0	0	0	0	1.01	1.44	1.31	1.27	0	0	1.6	0	0	0	0	0	0	0	1.07	1.22
ENSP00000398190	1.04	1.14	1.15	1.42	0	0	0	0	2.35	3	2.44	2.71	1.32	2.46	2.68	2.68	2.25	2.29	2.6	3.22	2.16	2.5	2.55	2.92
ENSP00000398215	2.83	1.79	1.76	1.79	0	0	0	0.23	1.08	0.53	0.45	0.69	0	0.51	1.45	0.84	1.9	0.74	3.3	1.98	3.39	3.16	3.83	2.63
ENSP00000398232	2.6	2.38	2.68	2.51	2.81	2.44	2.37	1.75	1.29	1.21	1.05	1.04	0	0	0.56	0	0.64	1.53	0.7	1.32	3.6	3.08	2.15	3.87
ENSP00000398239	14.83	12.24	16.24	13.35	3.88	3.78	4.47	4.83	2.54	1.47	6.29	0	7.11	2.31	11.51	2.14	11.65	10.24	14.46	12.93	13.25	12.69	15.3	9.85
ENSP00000398242	1.25	0.95	1.16	1.17	0	0	0	0	0	0	0	0	0	0	0	0	0	0	0	0	0	0	0	0
ENSP00000398316	0	0	0	0	0	0	0	0	0	0	0	0	0	0	0	0	0	0	0	1.07	0	0	0	0
ENSP00000398327	0	0.74	0.72	0	0	0	1.87	1.85	0	0	0	0	0	0	0	0	0	0	0	0.89	3.02	0.9	0.57	2.94
ENSP00000398370	5.22	3.89	2.16	3.6	0.82	0.85	1.05	0.92	1.2	2.51	1.89	2.32	1.68	0.76	1.26	0.92	2.88	0	0.89	1.16	2.29	2.4	2.49	2.46
ENSP00000398393	3.98	3.12	3.51	2.9	4.64	4.07	7.36	2.98	0.87	0.76	0.39	1.54	0	4.04	0	0.9	4.23	6.67	5.01	4.61	8.36	10.6	5.29	2.63
ENSP00000398475	0.88	0.76	1.05	0.84	1.36	1.44	1.81	1.53	1.48	0.26	0.35	0.27	0	0.48	1.27	0	0	0	0	0	0.88	0.57	1.4	0.53
ENSP00000398524	1.22	1.05	0.93	1.26	0	0.95	0.6	0.98	0	1.28	1.35	0	0	0	0	0	1.69	0	1.08	1.01	0	0	0	0
ENSP00000398568	0	0	0	0	0	0	0	0	0	0	0	0	0	0	0	0	1.54	1.68	1.41	1.22	0	0	0	0
ENSP00000398592	0	0	0	0	0	0	0	0	0	0	0	0	0	0	0	0	1.49	0	1.2	0.82	3.58	2.06	2.16	3.32
ENSP00000398599	7.03	5.41	7.56	4.97	2.09	1.87	2.2	2.12	3.09	5.22	5.39	4.9	3.08	8.91	8.22	3.29	8.72	5.58	9.99	9.92	11.5	9.8	11.04	10.59
ENSP00000398610	4.21	3.35	3.98	3.9	4.22	5.29	4.17	3.8	3.62	5.8	7.58	3.04	1.5	3.73	4.52	7.24	6.22	1.98	4.91	7.38	9.45	7.7	6.43	5.72
ENSP00000398620	0.65	0.42	0.72	0.59	0.64	0.66	0.71	0.58	0.53	0	0.47	0.41	0	0	0.54	0	0.69	0.67	0.56	0.47	0.82	0.7	0.78	0.4
ENSP00000398632	1.3	1.24	1.22	1.05	0	0	0	0	1.22	1.44	1.04	1.16	1.4	3.27	1.05	1.44	1.42	0	1.11	0	1.1	1.16	3.04	1.36
ENSP00000398642	0	1.15	1.16	1.05	0	0	0	0	1.49	0	2.98	2.59	0	1.27	1.57	0.94	3.93	1.58	3.04	3.59	0.91	0	1.23	1.37
ENSP00000398645	1.48	2.56	1.13	1.26	0	0	0	0	0	0	0	0	0	0	0	0	1.79	0	1.13	0	0	0	0	0
ENSP00000398775	2.19	2.35	2.39	2.64	0.98	0	1.91	0.82	5.25	4.04	3.54	3.96	2.4	5.38	4.17	3.57	3.64	3.17	4.98	4.47	5.31	5.37	6.23	6.09
ENSP00000398945	3.18	3.88	3.57	3.55	2.99	4.3	4.77	6.81	2.75	3.36	1.9	2.15	4.69	6.1	3.22	9.13	2.49	1.94	2.65	2.86	3.62	3.3	6.62	4.85
ENSP00000398978	1.16	1.21	1.23	1.22	0.98	0	1.09	0	1.47	1.04	1.11	1.25	1.08	1.43	1.49	0.89	1.39	0.88	1.42	1.25	1.13	1	1.36	1.42
ENSP00000398990	3.49	3.12	4.06	2.7	1.45	1.46	1.6	1.48	1.74	3.78	3.11	2.95	2.02	5.22	5.71	2.25	5.19	3.14	5.65	4.99	4.08	5.39	5.43	4.54
ENSP00000399022	1.24	1.29	0	1.16	0	0	0	0	0	0	0	0	0	0	0	0	1.17	1.05	1.05	1.67	0	0	0	0
ENSP00000399030	2.19	2.35	2.39	2.64	0.98	0	1.91	0.82	5.25	4.04	3.54	3.96	2.4	5.38	4.17	3.57	3.64	3.17	4.98	4.47	5.31	5.37	6.23	6.09
ENSP00000399046	8.6	9.34	9.27	10.28	3.28	2.85	2.61	1	6.92	9.93	7.2	4.2	7.18	7.98	4.69	9.88	8.42	7.41	7.71	8.41	17.71	19.46	14.92	16.42
ENSP00000399155	10.92	11.91	10.41	11.35	3.28	4.42	2.61	1	6.92	9.93	7.2	4.2	8.73	8.91	4.69	11.01	9.5	9.16	10.01	9.47	19.35	21.46	15.31	17.66
ENSP00000399168	1.08	1.07	0.82	0.83	0	0	0	0	0	1.53	0	0	0	0	0	0	0	0	0.89	0.96	1.07	1.24	0.85	1.18
ENSP00000399195	0	0	0	0	0	0	0	0	0	0	0	0	0	0	0	0	1.19	1.42	1.06	1.34	0	0	0	0
ENSP00000399273	0	0	0	0	0	0	0	0	0	0	0	0	0	0	0	0	0	0	0	0	0	0	1.16	1.83
ENSP00000399280	10.92	11.91	10.41	11.35	3.28	4.42	2.61	1	6.92	9.93	7.2	4.2	8.73	8.91	4.69	11.01	9.5	9.16	10.01	9.47	19.35	21.46	15.31	17.66
ENSP00000399294	2.53	2.61	2.53	2.54	0	0	0	0	0	0	0	0	0	0	0	0	0	0	0	0	3.09	2.45	1.79	2.2
ENSP00000399371	1.16	1.21	1.23	1.22	0.98	0	1.91	0.82	2.9	1.04	1.11	1.25	1.08	2.92	1.49	0.89	1.39	0.88	2.38	1.25	3.15	2.87	3.67	3.17
ENSP00000399421	0	0.8	0.76	0.92	0	0	0	0	1.04	1.86	0	0.92	0	0	0	0	0	1.77	0	0	0.61	1.56	0.43	0
ENSP00000399424	0.98	0.82	1.41	2.23	0.81	1.05	1.22	1.14	0	0	0	0	0	0	0	0	1.4	0	1.89	2.39	1	3.17	2.66	1.4
ENSP00000399457	1.27	1.1	1.43	1.07	0	0	0	0	0	0	0	0	0	0	0	0	0	0	0	0	4.19	2.27	4.29	1.21
ENSP00000399487	12.44	11.61	14.18	11.43	3.88	3.78	4.47	4.83	2.54	1.47	6.29	0	7.11	2.31	11.51	2.14	9.91	6.47	10.44	9.97	12.42	10.95	12.93	7.51
ENSP00000399542	2.19	2.35	2.39	2.64	0.98	0	1.91	0.82	5.25	4.04	3.54	3.96	2.4	5.38	4.17	3.57	3.64	3.17	4.98	4.47	5.31	5.37	6.23	6.09
ENSP00000399621	1.34	1.09	1.4	1.4	0	0	0	0	0	0	0	0	0	0	0	0	0	0	0	0	2.74	1.15	1.93	2.11
ENSP00000399623	1.17	1.21	1.03	1.11	0	0	0	0	1.42	1.13	1.14	1.13	3.15	1.97	2.64	1.84	0	0	0	0	1.06	1.14	1.2	1.24
ENSP00000399659	1.16	1.21	1.23	1.22	0.98	0	1.91	0.82	2.9	1.04	1.11	1.25	1.08	2.92	1.49	0.89	1.39	0.88	2.38	1.25	3.15	2.87	3.67	3.17
ENSP00000399675	2.38	1.07	0.82	0.83	0	0	0	0	0	3.67	0	0	0	0	0	0	0	0	2.01	2.18	2.26	2.3	0.85	3.84
ENSP00000399698	0	0	0	0	0	0	0	0	0	0	0	0	0	0	0	1.48	0	1.64	0	1.17	1.53	0	1.62	0
ENSP00000399741	0	0	0	0	0	0	0	0	0	0	0	0	0	0	0	0	0	0	0	1.78	0	0	0	0
ENSP00000399796	1.48	2.56	1.13	1.26	0	0	0	0	0	0	0	0	0	0	0	0	1.79	0	1.13	0	0	0	0	0
ENSP00000399901	1.34	1.09	1.4	1.4	0	0	0	0	0	0	0	0	0	0	0	0	0	0	0	0	2.74	1.15	1.93	2.11
ENSP00000399904	0	0	0	0	0	0	0	0	0	0	0	0	0	0	0	0	0	0	0	1.78	0	0	0	0
ENSP00000399955	0.65	0.42	0.72	0.59	0.64	0.66	0.71	0.58	0.53	0	0.47	0.41	0	0	0.54	0	0.69	0.67	0.56	0.47	0.82	0.7	0.78	0.4
ENSP00000399986	3.28	2.96	3.94	4.07	0	0.77	0.47	0.51	0	0	0	0	0	0	0.67	0	0.67	0	1.9	0	3.42	3.67	3.26	3.16
ENSP00000400010	1.25	0	0	1.08	0	0	0	0	0	0	0	0	0	0	0	0	0	0	0	0	0	1.49	1.15	1.24
ENSP00000400108	10.92	11.91	10.41	11.35	3.28	4.42	2.61	1	6.92	9.93	7.2	4.2	8.73	8.91	4.69	11.01	9.5	9.16	10.01	9.47	19.35	21.46	15.31	17.66
ENSP00000400175	2.17	1.93	2.47	3.14	3.26	2.98	3.5	2.09	1.01	0.6	0	0	0	0.73	1.08	0.67	2.67	0.56	3.04	3.04	3.65	5.22	5.02	2.31
ENSP00000400254	0	0	0	0	1.25	1.45	1.02	1.06	0	0	0	0	0	0	0	0	0	0	0	0	1.14	0	0	0
ENSP00000400280	2.66	1.96	1.83	2.16	6.34	4.42	6.57	6.39	3.75	4.19	3.01	3.65	3	4.44	2.33	5.1	4.21	3.41	4.62	4.92	8.28	8.79	5.87	6.67
ENSP00000400285	0	0	0	0	0	0	0	0	0	0	0	0	0	0	0	0	1.32	1.48	0	1.44	1.12	1.27	0	1.29
ENSP00000400320	0.82	0.74	1.06	1.12	0	0	0	0	0	0	0.64	0.78	0	0	0.94	0	0.45	0	0.99	0	1.55	1.97	1.78	1.89
ENSP00000400326	2.19	2.35	2.39	2.64	0.98	0	1.91	0.82	5.25	4.04	3.54	3.96	2.4	5.38	4.17	3.57	3.64	3.17	4.98	4.47	5.31	5.37	6.23	6.09
ENSP00000400328	1.16	1.21	1.23	1.22	0.98	0	1.91	0.82	2.9	1.04	1.11	1.25	1.08	2.92	1.49	0.89	1.39	0.88	2.38	1.25	3.15	2.87	3.67	3.17
ENSP00000400346	0	0	0	0	0	0	0	0	0	0	0	0	0	0	0	0	0	0	0	0	0	0	1.48	0
ENSP00000400410	1.3	0	0	0	0	0	0	0	0	2.14	0	0	0	0	0	0	0	0	1.12	1.23	1.19	1.06	0	2.67
ENSP00000400433	2.43	2.48	2.5	2.7	0	0	0	0	3.54	4.29	4.18	3.37	0	1.13	3.98	1.16	4.11	2.86	4.13	3.5	3.5	3.64	3.67	4.08
ENSP00000400452	1.4	2.3	2.83	3.11	1.82	3.9	5.04	3.5	0.48	0	0	0	0	0	0.75	0.68	0.44	0	1.2	0.39	3.33	6.44	4.53	4.79
ENSP00000400532	2.66	1.96	1.83	2.16	6.34	4.42	6.57	6.39	3.75	4.19	3.01	3.65	3	4.44	2.33	5.1	4.21	3.41	4.62	4.92	8.28	8.79	5.87	6.67
ENSP00000400538	1.34	1.09	1.4	1.4	0	0	0	0	0	0	0	0	0	0	0	0	0	0	0	0	2.74	1.15	1.93	2.11
ENSP00000400591	3.12	2.24	2.14	2.53	0	0.67	0	0	2.74	2.84	2.41	3.11	3.52	2.39	1.61	3.43	2.92	3.32	2.57	2.18	4.59	1.12	1.47	1.47
ENSP00000400648	1.24	3.23	2.28	0.94	4.38	2.56	3.7	2.28	1.01	0.89	0.7	0.81	0	0	0	0	3.81	2.37	3.06	3.69	5.41	2.38	3.18	1.7
ENSP00000400663	10.92	11.91	10.41	11.35	3.28	4.42	2.61	1	6.92	9.93	7.2	4.2	8.73	8.91	4.69	11.01	9.5	9.16	10.01	9.47	19.35	21.46	15.31	17.66
ENSP00000400717	0.92	1.19	1.48	1.19	0	0	0	0	1.35	0.91	1.23	0	0	1.48	0	0	0.94	1.39	2.7	2.53	2.14	1.87	4.6	5.5
ENSP00000400747	0.98	0.82	1.41	0.89	0.81	1.05	1.22	1.14	0	0	0	0	0	0	0	0	1.4	0	0.88	1.04	1	2	1.54	1.4
ENSP00000400757	2.48	0.58	1.04	0.8	1.74	1.94	1.75	0.87	0.89	0	0	0.79	1.31	0.57	0	0	0.86	0	1.06	0.64	1.59	1.83	2.15	1.34
ENSP00000400792	1.17	1.27	1.19	1.24	0	0	0	0	1.09	1.33	1.24	1.65	0	0	0	0	0	0	0	0	0.95	1.24	1.28	1.39
ENSP00000400842	2.38	1.07	0.82	0.83	0	0	0	0	0	3.67	0	0	0	0	0	0	0	0	2.01	2.18	2.26	2.3	0.85	3.84
ENSP00000400886	0	0	0.65	0	0	0	0	0	0	0	0	0	0	0	0	0	0	0	0	0	0	0	1.24	1.15
ENSP00000400917	1.06	1.07	1.1	1.06	0	0	0	0	0	0	0	0	0.71	1.42	1.43	1.02	1.04	0.94	1.16	1.4	1.84	2.35	2.32	2.59
ENSP00000400941	2.26	2.49	1.14	2.66	2.23	2.04	2.27	2.35	1.14	1.24	1.29	1.15	0	0	0	0	0	0	0	0	1.26	1.22	1.19	1.07
ENSP00000400943	0.88	0.76	1.05	0.84	1.36	1.44	1.81	1.53	1.48	0.26	0.35	0.27	0	0.48	1.27	0	0	0	0	0	0.88	0.57	1.4	0.53
ENSP00000401004	0	0	0	0	2.28	2.81	1.25	2.45	0	0	0	0	0	0	0	0	0	0	0	0	0	0	0	0
ENSP00000401010	4.89	3.31	3.5	2.6	1.74	2.72	2.79	0.87	3.37	0.88	2.27	2.19	2.81	2.56	0.72	1.07	3.74	1.2	3.14	3.51	4.77	5.69	6.1	5.73
ENSP00000401032	12.44	11.61	14.18	11.43	3.88	3.78	4.47	4.83	2.54	1.47	6.29	0	7.11	2.31	11.51	2.14	9.91	6.47	10.44	9.97	12.42	10.95	12.93	7.51
ENSP00000401048	0.88	1.29	0.97	0.87	1.02	0.85	0.92	0.63	1.29	1.33	1	1.25	3	2.42	1.52	2.95	1.43	1.72	0.89	1.43	1.08	1.05	1.05	1.38
ENSP00000401070	1.95	2.1	2.16	1.7	1.89	0.82	2.28	1.19	0.76	0.64	1.55	1.05	4.49	2.94	3.03	2.26	3.57	0	2.19	3.63	1.09	0.94	0.91	1.14
ENSP00000401095	1.45	1.45	2.6	2.68	0	0	0	0	0	0	0.67	0	0	0	0.67	0	1.1	0	1.9	0	2.21	2.44	2.62	2.45
ENSP00000401101	0.7	1.04	1.3	1.06	0	0.49	0.68	0.6	0	0	0	0	0	1.06	2.7	1.24	0.85	0	2.52	1.36	2.56	2.58	4.15	3.33
ENSP00000401198	0	0	0	0	1.46	0.77	1.37	0	0	0	0	0	1.06	1.5	2.46	0.57	0.82	0	1.01	0.89	0.85	1.57	1.66	0.87
ENSP00000401221	0	1.15	1.16	1.05	0	0	0	0	1.49	0	2.98	2.59	0	1.27	1.57	0.94	3.93	1.58	3.04	3.59	0.91	0	1.23	1.37
ENSP00000401229	0	0	0	0	0	0	0	0	0	0	0	0	0	0	0	0	1.61	1.58	0.61	0.91	0	0	0	0
ENSP00000401292	2.66	1.96	1.83	2.16	6.34	4.42	6.57	6.39	3.75	4.19	3.01	3.65	3	4.44	2.33	5.1	4.21	3.41	4.62	4.92	8.28	8.79	5.87	6.67
ENSP00000401300	1.14	1.11	1.19	1.27	0	0	0.47	0	6.2	7.2	3.64	4.31	3.07	6.14	3.82	2.82	2.28	1.54	1.9	3.06	4.42	4.28	5.32	5.06
ENSP00000401317	10.92	11.91	10.41	11.35	3.28	4.42	2.61	1	6.92	9.93	7.2	4.2	8.73	8.91	4.69	11.01	9.5	9.16	10.01	9.47	19.35	21.46	15.31	17.66
ENSP00000401433	1.34	1.09	1.4	1.4	0	0	0	0	0	0	0	0	0	0	0	0	0	0	0	0	2.74	1.15	1.93	2.11
ENSP00000401546	10.92	11.91	10.41	11.35	3.28	4.42	2.61	1	6.92	9.93	7.2	4.2	8.73	8.91	4.69	11.01	9.5	9.16	10.01	9.47	19.35	21.46	15.31	17.66
ENSP00000401624	0	1.15	1.16	1.05	0	0	0	0	1.49	0	2.98	2.59	0	1.27	1.57	0.94	3.93	1.58	3.04	3.59	0.91	0	1.23	1.37
ENSP00000401645	0	0	0	0	0	0	0	0	0	0	0	0	0	0	0	0	0	0	0	0	1.35	1.48	0.88	0.82
ENSP00000401820	3.61	5.28	4.69	4.85	2.42	3.45	4.37	6.98	7.98	6.44	9.11	4.52	4.51	6.48	16.6	14.03	3.32	4.19	5.69	3.51	13.3	12.48	13.22	11.95
ENSP00000401863	0	0	0	0	0	0	0	0	0	0	0	0	0	0	0	0	0	0	0	0	0.61	0	0.43	0
ENSP00000401873	0	0	0	0	0	0	0	0	0	0	0	0	0	0	0	0	0	0	0	1.78	0	0	0	0
ENSP00000401935	0	1.21	0	0	1.24	1.23	0	0	0	0	0	0	0	0	0	0	0	0	0	0	0	0	0	0
ENSP00000401936	0	0	0	0	0	0	0	0	1.09	1.42	0.98	1.57	0	0	0	0	0	0	0	0	0.86	1.08	1.03	1.35
ENSP00000401989	0.56	0.48	0.58	0.59	0	0	0	0	0	0	0	0	0	0	0	0	0	0	0	0	0.49	0.74	0.62	0.83
ENSP00000402103	2.21	2.05	1.77	2.26	2.58	2.3	2.61	2.82	4.94	5.51	4.54	4.27	3.39	5.27	5.27	4.53	3.41	1.96	4.2	4.15	5.79	5.65	5.42	5.8
ENSP00000402157	2.68	2.19	1.81	0.73	1.83	0.8	0	0	1.64	0	2.07	0.94	0	2.07	0	0	2.5	0.61	3.99	2.04	4.19	1.36	2.48	0.73
ENSP00000402194	1.4	1.14	1.36	1.03	0	0	0	0	1.26	1.78	1.05	1.46	0	0	0	0	1.28	2.08	0.98	1.14	1.22	1.18	0	1.3
ENSP00000402373	27.37	25.2	30.94	26.98	40.37	38.67	37.13	36.82	16.74	21.22	26.57	14.62	21.27	23.21	27.2	18.54	27.18	15.06	36.81	32.62	55.22	54.45	66.81	46.67
ENSP00000402393	1.09	1.13	1.03	0.99	0	0	0	0	1.31	1.38	1.26	1.22	0	0	0	0	0	0	0	0	1.12	1.17	1.29	1.19
ENSP00000402478	0	0	0	0	0	0	0	0	0	0	0	0	0	0	0	0	0	0	0	0	1.49	1.21	0	1.05
ENSP00000402586	0	0.91	1.36	1.5	0	0	0	0	0	0	0	0	0	0	0	0	1.13	0.77	2.82	3.82	1	0.89	1.23	1.28
ENSP00000402630	0	0	0	0	0	0	0	0	0	0	1.55	0	1.3	1.43	1.11	1.22	0	0	0	0	0	0	0	0
ENSP00000402651	2.42	3.67	2	3.67	3.77	4.11	3.21	3.84	0.77	2.65	1.13	0.89	3.23	1.11	0.93	0.92	1.22	0	0	0	2.49	1.22	1.03	2.09
ENSP00000402796	1.25	0.95	1.16	1.17	0	0	0	0	0	0	0	0	0	0	0	0	0	0	0	0	0	0	0	0
ENSP00000402855	0	0	0	0	0	0	0	0	0	0	0	0	0	0	0	0	0	0	0	0	1.13	1.34	0	0
ENSP00000403085	4.06	4.14	3.75	3.63	0.96	0	1.39	0	6.49	5.71	4.83	5.11	3.99	2.74	1.85	2.66	4.66	4.29	3.83	4.17	4.3	4.51	3.4	4.28
ENSP00000403172	2.65	2.11	1.57	2.27	0	0	0	0	1.46	1.75	0.98	1.18	1.66	1.95	5.41	1.56	1.33	0	1.99	2.39	3.42	2.41	2.97	2.07
ENSP00000403175	1.41	1.25	1.23	1.11	0	0	0	0	1.57	1.44	1.3	1.37	1.39	1.19	1.02	1.23	0	0	0	0	1.52	1.38	1.05	1.55
ENSP00000403198	0.88	0.76	1.05	0.84	1.36	1.44	1.81	1.53	1.48	0.26	0.35	0.27	0	0.48	1.27	0	0	0	0	0	0.88	0.57	1.4	0.53
ENSP00000403211	0.65	0.42	0.72	0.59	0.64	0.66	0.71	0.58	0.53	0	0.47	0.41	0	0	0.54	0	0.69	0.67	0.56	0.47	0.82	0.7	0.78	0.4
ENSP00000403213	8.6	9.34	9.27	10.28	3.28	2.85	2.61	1	6.92	9.93	7.2	4.2	7.18	7.98	4.69	9.88	8.42	7.41	7.71	8.41	17.71	19.46	14.92	16.42
ENSP00000403324	0.65	0.42	0.72	0.59	0.64	0.66	0.71	0.58	0.53	0	0.47	0.41	0	0	0.54	0	0.69	0.67	0.56	0.47	0.82	0.7	0.78	0.4
ENSP00000403330	2.6	2.38	2.68	2.51	2.81	2.44	2.37	1.75	1.29	1.21	1.05	1.04	0	0	0.56	0	0.64	1.53	0.7	1.32	3.6	3.08	2.15	3.87
ENSP00000403358	1.16	1.21	1.23	1.22	0.98	0	1.91	0.82	2.9	1.04	1.11	1.25	1.08	2.92	1.49	0.89	1.39	0.88	2.38	1.25	3.15	2.87	3.67	3.17
ENSP00000403365	11.86	13.7	14.22	12.56	14.36	17.24	17.74	17.8	3.42	6.4	5.95	4.36	2.42	5.27	6.06	3.65	2.45	1.2	1.61	0.98	12.01	12.05	14.39	15.37
ENSP00000403439	0	0	0	0	0	0	0	0	0	0	0	0	0	0	0	0	0	0	0	1.54	0	0	0	0
ENSP00000403487	0.75	1.42	0.66	1.49	0	0.33	0.28	0	0.7	0.64	0	0	0	0	0	0	0.46	0	0.45	0.27	2.69	3.8	2.86	3.07
ENSP00000403530	3.78	4.62	2.94	4.9	4.66	5.31	4.2	4.86	2.01	3.81	2.27	1.94	4.21	3.45	2.32	3.31	2.15	1.1	1.04	1.27	3.46	2.27	4.03	3.34
ENSP00000403533	0	1.15	1.29	0	0	1.34	0	0	0	0	0	0	0	0	0	0	0	0	0	0	0	0	0	0
ENSP00000403541	1.3	0	0	0	0	0	0	0	0	2.14	0	0	0	0	0	0	0	0	1.12	1.23	1.19	1.06	0	2.67
ENSP00000403575	3.21	1.94	1.76	2.01	0.94	0.9	1.13	0.81	2.15	5.19	2.39	2.42	0	2.37	2.39	1.87	1.37	1.1	1.75	2.48	2.14	2.36	3.17	6.13
ENSP00000403624	3.21	1.94	1.76	2.01	0.94	0.9	1.13	0.81	1.14	3.75	1.07	1.14	0	2.37	0.78	1.87	1.37	1.1	1.75	2.48	2.14	2.36	2.1	4.91
ENSP00000403679	1.23	1	1.16	1.3	0	0	0	0	0	0	0	0	0	0	0	0	0	0	0	0	2.33	2.3	2.47	2.48
ENSP00000403714	1.61	1.93	1.51	1.82	0	0	0	0	0	0	0	0	0	1.44	1.17	0.97	0.68	1.12	0.68	0.68	0	0	0	0
ENSP00000403744	0	0	0	0	0	0	0	0	0	0	0	0	0	0	0	0	1.33	0	1.89	1.3	0	0	0	0
ENSP00000403778	2.1	2.64	2.82	2.26	2.31	3.24	5.62	4.25	2.05	3	1.85	1.96	1.27	2.64	0.86	2.8	1.12	1.35	0.9	2	5.01	4.68	3.38	6.51
ENSP00000403830	1.24	1.29	0	1.16	0	0	0	0	0	0	0	0	0	0	0	0	1.17	1.05	1.05	1.67	0	0	0	0
ENSP00000403857	0	0	0	0	0	0	0	0	0	0	0	0	0	0	0	0	1.61	1.58	0.61	0.91	0	0	0	0
ENSP00000403868	10.92	11.91	10.41	11.35	3.28	4.42	2.61	1	6.92	9.93	7.2	4.2	8.73	8.91	4.69	11.01	9.5	9.16	10.01	9.47	19.35	21.46	15.31	17.66
ENSP00000403895	5.11	5.94	5.59	6.39	2.52	2.21	2.06	1	4.88	7.67	4.79	2.01	2.93	1.92	1.48	3.04	4.89	3.54	3.52	4.14	13.9	15.69	11.29	13
ENSP00000403922	3.21	1.94	1.76	2.01	0.94	0.9	1.13	0.81	2.15	5.19	2.39	2.42	0	2.37	2.39	1.87	1.37	1.1	1.75	2.48	2.14	2.36	3.17	6.13
ENSP00000403958	0	0	0	0	0	0	0	0	0	0	0	0	0	0	0	0	0	0	1.46	0	0	0	0	0
ENSP00000403962	2.5	2.07	2.29	1.33	2.2	1.23	0.77	0.77	1.2	0.66	0.7	0	1.68	2.75	2.58	2.85	0	0	0.67	0.9	4.6	4.97	8	4.38
ENSP00000403971	0	0	0	0	0	0	0	0	0	0	0	0	0	1.88	0	0	0	0	0	0	1.38	0	1.5	1.3
ENSP00000403990	1.3	1.24	1.22	1.05	0	0	0	0	1.22	1.44	1.04	1.16	1.4	3.27	1.05	1.44	1.42	0	1.11	0	1.1	1.16	3.04	1.36
ENSP00000404037	2.66	1.96	1.83	2.16	6.34	4.42	6.57	6.39	3.75	4.19	3.01	3.65	3	4.44	2.33	5.1	4.21	3.41	4.62	4.92	8.28	8.79	5.87	6.67
ENSP00000404121	0	0	0	0	0	0	0	0	0	0	0	0	0	0	0	0	0	0	0	0	0.96	1.19	1.45	1.76
ENSP00000404226	0.74	0.55	0.49	0.74	1.21	1.16	1.15	1.17	0.59	0	0.51	0	0	0	0	0	0	0	0	0	1.08	1.18	0.42	0.52
ENSP00000404228	2.19	2.35	2.39	2.64	0.98	0	1.91	0.82	5.25	4.04	3.54	3.96	2.4	5.38	4.17	3.57	2.76	2.12	3.52	2.7	4.23	4.29	4.91	4.36
ENSP00000404372	2.33	2.08	1.97	3.38	2.41	3.2	3.66	2.56	4.02	3.91	3.31	4.74	6.03	7.56	3.21	5.68	4.96	7.93	2.9	3.32	7.55	13.79	12.13	6.98
ENSP00000404412	4.21	3.35	3.98	3.9	4.22	5.29	4.17	3.8	3.62	5.8	7.58	3.04	1.5	3.73	4.52	7.24	6.22	1.98	4.91	7.38	9.45	7.7	6.43	5.72
ENSP00000404447	1.3	1.24	1.22	1.05	0	0	0	0	1.22	1.44	1.04	1.16	1.4	3.27	1.05	1.44	1.42	0	1.11	0	1.1	1.16	3.04	1.36
ENSP00000404524	3.78	4.62	2.94	4.9	4.66	5.31	4.2	4.86	2.01	3.81	2.27	1.94	4.21	3.45	2.32	3.31	2.15	1.1	1.04	1.27	3.46	2.27	4.03	3.34
ENSP00000404526	1.3	0	0	0	0	0	0	0	0	2.14	0	0	0	0	0	0	0	0	1.12	1.23	1.19	1.06	0	2.67
ENSP00000404559	2.81	2.06	2.32	3.01	0.85	1.32	0.82	1.01	3.66	3.36	1.67	1.99	8.53	4.64	3.91	3.3	1.58	1.05	1.48	1.11	2.53	2.79	2.19	2.8
ENSP00000404570	1.01	0.82	1.24	1.04	0	0	0	0	0	0	0	0	0	0	0	0	0	0	0	0	0.81	0.82	0.85	0.94
ENSP00000404584	1.51	1.43	1.38	1.43	1.31	1.21	1.17	1.22	1.55	1.53	1.31	1.46	1.69	1.56	1.14	1.5	2.89	3.61	2.26	2.84	2.56	2.84	2.52	2.88
ENSP00000404589	2.66	1.96	1.83	2.16	6.34	4.42	6.57	6.39	3.75	4.19	3.01	3.65	3	4.44	2.33	5.1	4.21	3.41	4.62	4.92	8.28	8.79	5.87	6.67
ENSP00000404678	0	0	0	0	0	0	0	0	1.01	1.44	1.31	1.27	0	0	1.6	0	0	0	0	0	0	0	1.07	1.22
ENSP00000404695	2.19	2.35	2.39	2.64	0.98	0	1.91	0.82	5.25	4.04	3.54	3.96	2.4	5.38	4.17	3.57	3.64	3.17	4.98	4.47	5.31	5.37	6.23	6.09
ENSP00000404735	1.16	1.21	1.23	1.22	0.98	0	1.91	0.82	2.9	1.04	1.11	1.25	1.08	2.92	1.49	0.89	1.39	0.88	2.38	1.25	3.15	2.87	3.67	3.17
ENSP00000404740	0	0	0	0	0.98	1.01	0.66	0.51	1.34	0	0	0	0	2.64	1.2	1.4	0	0	0	1.01	2.38	4.72	2.55	2.84
ENSP00000404796	0.7	1.04	1.3	1.06	0	0.49	0.68	0.6	0	0	0	0	0	1.06	2.7	1.24	0.85	0	2.52	1.36	2.56	2.58	4.15	3.33
ENSP00000404804	1.12	0.67	0	0	0	0	0	0	0	0	0	0	0	0	0	0	0	0	0	0	4.46	1.21	1.52	0.89
ENSP00000404847	0	1.15	1.16	1.05	0	0	0	0	1.49	0	2.98	2.59	0	1.27	1.57	0.94	3.93	1.58	3.04	3.59	0.91	0	1.23	1.37
ENSP00000404848	2.81	2.06	2.32	3.01	0.85	1.32	0.82	1.01	3.66	3.36	1.67	1.99	8.53	4.64	3.91	3.3	1.58	1.05	1.48	1.11	2.53	2.79	2.19	2.8
ENSP00000404902	0	1.41	1.14	1.35	0	0	0	0	0	0	0	0	0	0	0	0	1.11	1.73	1.47	1.01	0	0	0	0
ENSP00000404944	1.24	1.29	0	1.16	0	0	0	0	0	0	0	0	0	0	0	0	1.17	1.05	1.05	1.67	0	0	0	0
ENSP00000404997	0	0	0	0	0	0	0	0	0	0	0	0	0	0	0	0	0	1.64	0	1.17	1.53	0	1.62	0
ENSP00000405009	2.04	1.59	1.94	1.7	3.36	2.98	3.09	2.58	1.58	1.89	2.41	1.68	0	1.43	1.12	0.85	2.01	1.98	1.99	1.73	1.77	1.97	2.17	2.25
ENSP00000405117	0	0	0	0	0	0	0	0	0	0	0	0	0	0	0	0	0	0	0	0	2.36	2.37	1.56	1.49
ENSP00000405134	3.24	5.03	4.76	4.89	3.88	2.89	3.98	3.54	4.19	5.87	3.89	3.82	3.48	5.15	1.91	6.38	9.46	8.97	7.72	6.36	4.46	6.23	3.85	4.84
ENSP00000405178	1.08	1.07	0.82	0.83	0	0	0	0	0	1.53	0	0	0	0	0	0	0	0	0.89	0.96	1.07	1.24	0.85	1.18
ENSP00000405300	0	0	0	0	0	0	0	0	0	0	0	0	0	0	0	0	1.14	0.69	1.41	1.03	1.03	0.93	1.41	1
ENSP00000405325	3.17	4.12	2.56	3.18	1.94	3.1	2.61	2.61	0.87	1.2	0.92	0.95	1.45	0.92	0.74	0.91	0.82	1.12	1.87	1.08	3.58	6.82	4.8	3.79
ENSP00000405344	1.55	1.26	1.25	1.27	0	0	0	0	0	0	0	0	0	1.07	1.34	1.31	0	0	1.38	0	2.43	1.99	2.48	2.83
ENSP00000405365	1.08	1.07	0.82	0.83	0	0	0	0	0	1.53	0	0	0	0	0	0	0	0	0.89	0.96	1.07	1.24	0.85	1.18
ENSP00000405436	0	0	0	0	0	0	0	0	0	0	0	0	0	0	0	0	0	0	0	0	0.96	1.19	1.45	1.76
ENSP00000405452	0.89	3.69	2.1	1.07	7.54	4.41	8.47	6.08	0.78	1.03	1.75	0	0	0	4.1	1.26	1.14	0	3.05	1.45	3.54	4.61	6.34	7.41
ENSP00000405455	2.93	5.07	5	7.33	2.82	2.73	3.34	3.26	0	0	0	0	0	0	0	0	1.58	0	0	0	6.33	6.28	5.04	6.05
ENSP00000405458	0	0	0	0	0	0	0	0.23	0	0	0	0	0	0	0	0	0	0	0	0.41	0.55	0	0.45	0
ENSP00000405489	1.16	1.21	1.23	1.22	0.98	0	1.91	0.82	2.9	1.04	1.11	1.25	1.08	2.92	1.49	0.89	1.39	0.88	2.38	1.25	3.15	2.87	3.67	3.17
ENSP00000405546	2.75	0.83	1.85	0.85	37.62	38.49	37.3	37.71	1.33	0.69	1.19	1.57	0.82	1.64	1.13	2.4	0.67	0	0.53	0	7.02	4.06	1.96	2.59
ENSP00000405560	2.19	2.35	2.39	2.64	0.98	0	1.91	0.82	5.25	4.04	3.54	3.96	2.4	5.38	4.17	3.57	3.64	3.17	4.98	4.47	5.31	5.37	6.23	6.09
ENSP00000405573	3.61	3.85	4.81	3.46	4.88	5.34	6.44	4.15	2.92	0	0.83	0	0	1.32	0	1.08	1.77	0	1.27	1.28	4.39	4.14	4.6	3.5
ENSP00000405665	1.16	1.21	1.23	1.22	0.98	0	1.91	0.82	2.9	1.04	1.11	1.25	1.08	2.92	1.49	0.89	1.39	0.88	2.38	1.25	3.15	2.87	3.67	3.17
ENSP00000405707	0	0	0	0	0	0	0.83	0.82	1.43	0	0	0	0	1.49	0	0	0	0	0.96	0	2.02	1.86	2.31	1.75
ENSP00000405719	2.75	0.83	1.85	0.85	37.62	38.49	37.3	37.71	1.33	0.69	1.19	1.57	0.82	1.64	1.13	2.4	0.67	0	0.53	0	7.02	4.06	1.96	2.59
ENSP00000405767	1.89	1.8	1.2	0	0.69	0.77	0.67	1.07	0	0	0	0	0	0	0	0	0	0	0.49	0	1.78	3.63	3.1	2.81
ENSP00000405894	0	0	0	0	1.09	1.45	1.06	1.11	0	0	0	0	0	0	0	0	0	0	0	0	0	0	0	0
ENSP00000405931	1.08	1.07	0.82	0.83	0	0	0	0	0	1.53	0	0	0	0	0	0	0	0	0.89	0.96	1.07	1.24	0.85	1.18
ENSP00000405964	0	0	0	0	0	0	0.83	0.82	1.43	0	0	0	0	1.49	0	0	0	0	0.96	0	2.02	1.86	2.31	1.75
ENSP00000405965	0	0	0.65	0	0	0	0	0	0	0	0	0	0	0	0	0	0	0	0	0	0	0	1.24	1.15
ENSP00000405975	2.96	3.85	5.02	4.29	4.71	3.77	3	2.63	9.25	12.47	8.47	9.5	4.33	12.27	3.66	10.53	7.42	4.27	4.43	7.34	11.29	13.32	14.86	15.98
ENSP00000406028	1.24	1	1.03	1.32	1.74	0.66	0.57	0.6	0.88	0.53	0.44	0.4	0	0	0.36	0	0	0	0.31	0	0.58	0.63	0.5	0.33
ENSP00000406060	0	0	0	0	0	0	0.83	0.82	1.43	0	0	0	0	1.49	0	0	0	0	0.96	0	2.02	1.86	2.31	1.75
ENSP00000406077	0	0	0	0	0	0	0	0	0	0	0	0	0	0	0	0	1.61	1.58	0.61	0.91	0	0	0	0
ENSP00000406085	1.16	1.21	1.23	1.22	0.98	0	1.91	0.82	2.9	1.04	1.11	1.25	1.08	2.92	1.49	0.89	1.39	0.88	2.38	1.25	3.15	2.87	3.67	3.17
ENSP00000406088	2.66	1.96	1.83	2.16	6.34	4.42	6.57	6.39	3.75	4.19	3.01	3.65	3	4.44	2.33	5.1	4.21	3.41	4.62	4.92	8.28	8.79	5.87	6.67
ENSP00000406096	1.16	1.21	1.23	1.22	0.98	0	1.91	0.82	2.9	1.04	1.11	1.25	1.08	2.92	1.49	0.89	1.39	0.88	2.38	1.25	3.15	2.87	3.67	3.17
ENSP00000406159	1.17	1.21	1.03	1.11	0	0	0	0	1.42	1.13	1.14	1.13	3.15	1.97	2.64	1.84	0	0	0	0	1.72	1.94	2.08	2.27
ENSP00000406172	2.86	3.2	3.13	3.3	3.97	3.05	1.87	3.91	1.15	0.6	0	0.89	0.99	1.65	3.77	2.26	0	0	0	0.8	4.96	4.24	4.17	5.83
ENSP00000406181	0	0	0	0	0	0	0	0	0	0	0	0	0	0	0	0	1.19	1.42	1.06	1.34	0	0	0	0
ENSP00000406198	1.32	1.51	1.3	1.36	0	0	0	0	0	0	0	0	0	0	0	0	0	0	0	0	1.61	1.59	0.91	1.07
ENSP00000406273	3.38	3.75	4.08	3.97	2.02	2.01	0.95	0.85	1.04	0.68	0.61	0.62	0	1.26	1.12	1.91	1.05	2.15	1.66	2.13	7.92	8.2	8.41	8.45
ENSP00000406335	2.66	1.96	1.83	2.16	6.34	4.42	6.57	6.39	3.75	4.19	3.01	3.65	3	4.44	2.33	5.1	4.21	3.41	4.62	4.92	8.28	8.79	5.87	6.67
ENSP00000406348	2.19	2.35	2.39	2.64	0.98	0	1.91	0.82	5.25	4.04	3.54	3.96	2.4	5.38	4.17	3.57	3.64	3.17	4.98	4.47	5.31	5.37	6.23	6.09
ENSP00000406359	3.78	4.62	2.94	4.9	4.66	5.31	4.2	4.86	2.01	3.81	2.27	1.94	4.21	3.45	2.32	3.31	2.15	1.1	1.04	1.27	3.46	2.27	4.03	3.34
ENSP00000406366	0	0	0	0	0	0	0	0	1.01	1.44	1.31	1.27	0	0	1.6	0	0	0	0	0	0	0	1.07	1.22
ENSP00000406369	0	0	0	0	0	1.36	1.27	0	1.19	0	0	0	1.59	1.05	0.81	0.71	0	0	0	0	0	0	1.04	1.08
ENSP00000406380	0	1.15	1.16	1.05	0	0	0	0	1.49	0	2.98	2.59	0	1.27	1.57	0.94	3.93	1.58	3.04	3.59	0.91	0	1.23	1.37
ENSP00000406422	1.04	1.14	1.15	1.42	0	0	0	0	2.35	3	2.44	2.71	1.32	2.46	2.68	2.68	2.25	2.29	2.6	3.22	2.16	2.5	2.55	2.92
ENSP00000406504	1.16	1.21	1.23	1.22	0.98	0	1.91	0.82	2.9	1.04	1.11	1.25	1.08	2.92	1.49	0.89	1.39	0.88	2.38	1.25	3.15	2.87	3.67	3.17
ENSP00000406673	0.74	1.04	0.92	1.45	0	1	0.9	0	1.34	0	0.78	1.06	0	0.69	1.63	0	0.89	0	1.35	0.97	0.88	0.74	1.24	1.33
ENSP00000406708	3.17	4.12	2.56	3.18	1.94	3.1	2.61	2.61	0.87	1.2	0.92	0.95	1.45	0.92	0.74	0.91	0.82	1.12	1.87	1.08	3.58	6.82	4.8	3.79
ENSP00000406739	1.16	1.21	1.23	1.22	0.98	0	1.91	0.82	2.9	1.04	1.11	1.25	1.08	2.92	1.49	0.89	1.39	0.88	2.38	1.25	3.15	2.87	3.67	3.17
ENSP00000406747	3.49	3.12	4.06	2.7	1.45	1.46	1.6	1.48	1.74	3.78	3.11	2.95	2.02	5.22	5.71	2.25	5.19	3.14	5.65	4.99	4.08	5.39	5.43	4.54
ENSP00000406800	0	0	0	0	1	1.16	1.55	1.47	0	0	0	0	0	0	0	0	0	0	0	0	0	0	0	0
ENSP00000406811	10.92	11.91	10.41	11.35	3.28	4.42	2.61	1	6.92	9.93	7.2	4.2	8.73	8.91	4.69	11.01	9.5	9.16	10.01	9.47	19.35	21.46	15.31	17.66
ENSP00000406858	0	0	0	0	0	0	0	0	0	0	0	0	0	0	0	0	1.61	1.58	0.61	0.91	0	0	0	0
ENSP00000406871	0	0	0	0	0	1.36	1.27	0	1.19	0	0	0	1.59	1.05	0.81	0.71	0	0	0	0	0	0	1.04	1.08
ENSP00000406901	12.43	9.28	14.52	11.24	21.06	19.43	17.3	18.75	22.65	17.82	23.67	17.51	23.14	15.33	13.7	16.15	14.26	12.76	15.04	11.81	30.12	28.48	35.06	32.76
ENSP00000406968	2.66	1.96	1.83	2.16	6.34	4.42	6.57	6.39	3.75	4.19	3.01	3.65	3	4.44	2.33	5.1	4.21	3.41	4.62	4.92	8.28	8.79	5.87	6.67
ENSP00000406981	8.6	9.34	9.27	10.28	3.28	2.85	2.61	1	6.92	9.93	7.2	4.2	7.18	7.98	4.69	9.88	8.42	7.41	7.71	8.41	17.71	19.46	14.92	16.42
ENSP00000407034	4.35	4.51	5.79	5.4	0	0	0	0	4.71	8.09	7.59	9.52	2.69	6.92	8.5	7.21	2.06	2.22	1.82	3.9	6.66	8.7	11.06	11.63
ENSP00000407051	1.3	0	0	0	0	0	0	0	0	2.14	0	0	0	0	0	0	0	0	1.12	1.23	1.19	1.06	0	2.67
ENSP00000407054	1.16	1.21	1.23	1.22	0.98	0	1.91	0.82	2.9	1.04	1.11	1.25	1.08	2.92	1.49	0.89	1.39	0.88	2.38	1.25	3.15	2.87	3.67	3.17
ENSP00000407217	2.53	2.61	2.53	2.54	0	0	0	0	0	0	0	0	0	0	0	0	0	0	0	0	3.09	2.45	1.79	2.2
ENSP00000407233	0	1.15	1.16	1.05	0	0	0	0	1.49	0	2.98	2.59	0	1.27	1.57	0.94	3.93	1.58	3.04	3.59	0.91	0	1.23	1.37
ENSP00000407419	2.19	2.35	2.39	2.64	0.98	0	1.91	0.82	5.25	4.04	3.54	3.96	2.4	5.38	4.17	3.57	3.64	3.17	4.98	4.47	5.31	5.37	6.23	6.09
ENSP00000407427	2.19	2.35	2.39	2.64	0.98	0	1.91	0.82	5.25	4.04	3.54	3.96	2.4	5.38	4.17	3.57	2.76	2.12	3.52	2.7	4.23	4.29	4.91	4.36
ENSP00000407429	2.66	1.96	1.83	2.16	6.34	4.42	6.57	6.39	3.75	4.19	3.01	3.65	3	4.44	2.33	5.1	4.21	3.41	4.62	4.92	8.28	8.79	5.87	6.67
ENSP00000407431	0	0	0	0	0	0	0	0	1.01	1.44	1.31	1.27	0	0	1.6	0	0	0	0	0	0	0	1.07	1.22
ENSP00000407461	25.58	23.64	26.27	21.97	7.57	8.54	6.88	8.35	17.42	20.65	21.81	19.48	12.33	13.26	8.48	13.57	20.27	24.8	21.54	21.03	40.21	36	41.17	38.76
ENSP00000407473	12.44	11.61	15.29	11.43	3.88	3.78	4.47	4.83	2.54	1.47	6.29	0	7.11	2.31	11.51	2.14	13.36	11.86	11.79	13.17	12.42	10.95	12.93	7.51
ENSP00000407494	1.3	0	0	0	0	0	0	0	1.01	3.58	1.31	1.27	0	0	1.6	0	0	0	1.12	1.23	1.19	1.06	1.07	3.88
ENSP00000407517	1.24	1.13	1.06	1.12	0	0	0	0	1.41	1.13	0.98	0.96	1.65	1.19	1.1	0.95	0	0	0	0	1.26	1.29	1.01	1.14
ENSP00000407519	0	0	0	0	0	0	0.83	0.82	1.43	0	0	0	0	1.49	0	0	0	0	0.96	0	2.02	1.86	2.31	1.75
ENSP00000407567	2.82	2.35	2.25	2.5	1.09	0.9	1.99	0.66	2.22	0.99	2.05	2.61	0	1.12	0	1.35	1.09	1.26	2.52	2	2.76	2.39	2.18	3.37
ENSP00000407586	0	0	0	0	0	0	0	0	0	0	0.67	0	0	0	0	0	0.43	0	0	0	0	0	0	0
ENSP00000407647	2.19	2.35	2.39	2.64	0.98	0	1.91	0.82	5.25	4.04	3.54	3.96	2.4	5.38	4.17	3.57	2.76	2.12	3.52	2.7	4.23	4.29	4.91	4.36
ENSP00000407673	8.6	9.34	9.27	10.28	3.28	2.85	2.61	1	6.92	9.93	7.2	4.2	7.18	7.98	4.69	9.88	8.42	7.41	7.71	8.41	17.71	19.46	14.92	16.42
ENSP00000407770	0.62	0.64	0.68	0.73	0	0.45	0.39	0.52	0.63	0	0.47	0	0.95	0.65	1.04	0	0.7	0	0.72	0.52	0.68	0.71	0.73	0.98
ENSP00000407788	0	0	0	0	0	0	0	0	0	0	1.2	0	0	0	0	0	0	0	0.69	0.73	0.71	0	0	0
ENSP00000407791	2.66	1.96	1.83	2.16	6.34	4.42	6.57	6.39	3.75	4.19	3.01	3.65	3	4.44	2.33	5.1	4.21	3.41	4.62	4.92	8.28	8.79	5.87	6.67
ENSP00000407801	0	0	0	0	0	0	0	0	0	0	0	0	0	0	0	0	0	0	0	0	0	0.57	0.8	0.44
ENSP00000407810	0	1.15	1.16	1.05	0	0	0	0	1.49	0	2.98	2.59	0	1.27	1.57	0.94	3.93	1.58	3.04	3.59	0.91	0	1.23	1.37
ENSP00000407821	1.01	1.31	1.97	1.67	1.32	0	0	0	0	0	0	0	0	0	0	0	0	0	0.86	1.2	1.33	1.36	2.34	1.94
ENSP00000407828	1.15	0.76	1.17	2.1	0	0	0	0	2.63	1.01	4.32	2.33	1.49	1.16	0.97	2.42	2.6	2.12	3.23	1.88	2.41	1.98	0.92	1.12
ENSP00000407879	3.38	3.75	4.08	3.97	2.02	2.01	0.95	0.85	1.04	0.68	0.61	0.62	0	1.26	1.12	1.91	1.05	2.15	1.66	2.13	7.92	8.2	8.41	8.45
ENSP00000407912	1.41	0.97	1.26	0.99	0	0	0	0	0	0	0	0	0	0	0	0	2.73	0	2.08	3.17	0	0	0	0
ENSP00000407952	0	0	0	0	1.14	1.26	1.03	1.31	0	1.21	1.23	0	0	1.25	0	0	0.99	0	0.95	0	1.16	0.68	0	0.89
ENSP00000408000	1.16	1.21	1.23	1.22	0.98	0	1.09	0	1.47	1.04	1.11	1.25	1.08	1.43	1.49	0.89	1.39	0.88	1.42	1.25	1.13	1	1.36	1.42
ENSP00000408025	0	0	0	0	0	0	0	0	0	0	0	0	0	0	0	0	0	0	0	0	1.18	1.14	0	1.44
ENSP00000408052	4.32	4.02	4.61	1.72	1.83	2.51	1.85	2.87	2.44	1.02	3.21	2.23	1.64	5.57	1.14	5.51	3.75	1.59	5.63	4.98	5.66	2.85	7.67	3.89
ENSP00000408094	2.66	1.96	1.83	2.16	6.34	4.42	6.57	6.39	3.75	4.19	3.01	3.65	3	4.44	2.33	5.1	4.21	3.41	4.62	4.92	8.28	8.79	5.87	6.67
ENSP00000408178	0	0	0	0	0	0	0	0	0	0	0	0	0	0	0	0	1.61	1.58	0.61	0.91	0	0	0	0
ENSP00000408191	0	0	0	0	0	0	0.83	0.82	1.43	0	0	0	0	1.49	0	0	0	0	0.96	0	2.02	1.86	2.31	1.75
ENSP00000408194	0.66	0.5	0.66	0.62	2.31	2.37	1.86	1.89	2	0.52	0.68	0	1.4	3.52	1.91	2.79	0.74	0	0.7	1.73	3.54	7.48	4.63	3.55
ENSP00000408347	2.71	3.02	2.09	3.76	3.27	3.85	3.04	3.82	2.01	2.31	2.27	1.94	2.58	3.45	2.32	3.31	0.94	1.1	1.04	1.27	2.58	1.05	3.01	1.25
ENSP00000408357	2.66	1.96	1.83	2.16	6.34	4.42	6.57	6.39	3.75	4.19	3.01	3.65	3	4.44	2.33	5.1	4.21	3.41	4.62	4.92	8.28	8.79	5.87	6.67
ENSP00000408402	0.98	0.82	1.41	2.23	0.81	1.05	1.22	1.14	0	0	0	0	0	0	0	0	1.4	0	1.89	2.39	1	3.17	2.66	1.4
ENSP00000408447	0	0	0	0	0	0	0	0	0	0	0	0	0	0	0	0	1.61	1.58	0.61	0.91	0	0	0	0
ENSP00000408474	1.99	4.08	5.25	3.72	1.98	2.82	1.36	2.37	0	0	0	0	1.96	0	0	0	1.01	1.3	1.69	2.43	4.84	3.09	3.28	2.91
ENSP00000408482	2.98	3.54	4.37	2.31	0.84	3.4	1.7	0	3.02	2.17	4.5	3.19	0	1.35	2.18	3.53	7.1	5.78	8.88	5.97	8.28	6.76	8.58	5.13
ENSP00000408503	2.06	1.91	1.89	2.46	1.04	1.55	0	0	1	1.22	0	0	0	0	0	0.94	0	0	0	0	2.34	3.2	2.57	2.34
ENSP00000408526	0	0	0	0	0	0	0	0	0	0	0	0	2.02	1.23	0.85	1.06	0	0	0	0	0	0	0	0
ENSP00000408553	0	0	0	0	0	0	0	0	0	0	0	0	0	0	0	0	0	0	0	0	0	1.15	0	0
ENSP00000408561	0.88	0.76	1.05	0.84	1.36	1.44	1.81	1.53	1.48	0.26	0.35	0.27	0	0.48	1.27	0	0	0	0	0	0.88	0.57	1.4	0.53
ENSP00000408609	0	0	0	0	0	0	0.83	0.82	1.43	0	0	0	0	1.49	0	0	0	0	0.96	0	2.02	1.86	2.31	1.75
ENSP00000408620	2.19	2.18	2.09	1.91	4.19	3.98	3.48	3.45	0.81	0.46	0	0	0	0	0	0	0	0	0	0	2.52	1.77	1.06	1.44
ENSP00000408649	2.06	2.5	2.99	2.2	0	0	0	0	1.39	1	0	1.33	1.58	1.18	0.81	3.5	3.64	3.75	1.7	4.11	2.97	2.29	4.83	1.01
ENSP00000408832	0	0	0	0	0	0	0.83	0.82	1.43	0	0	0	0	1.49	0	0	0	0	0.96	0	2.02	1.86	2.31	1.75
ENSP00000408897	4.85	6.16	7.52	3.57	2.36	0	0.84	0.86	1.94	0.73	2.06	1.32	0	4.61	3.82	1.24	1.8	0	0.67	0.97	5.53	5.5	4.93	6.29
ENSP00000408902	0	0	0	0	0	0	0	0	0	0	0	0	0	0	0	0	1.19	1.42	1.06	1.34	0	0	0	0
ENSP00000408905	0	0	0	0	0	0	0	0	0	0	0	0	0	0.9	3.25	0.9	0	0	0.54	0.89	0.59	1.86	2.1	1.3
ENSP00000408907	3.78	4.62	2.94	4.9	4.66	5.31	4.2	4.86	2.01	3.81	2.27	1.94	4.21	3.45	2.32	3.31	2.15	1.1	1.04	1.27	3.46	2.27	4.03	3.34
ENSP00000408908	0	0	0	0	0	0	0.83	0.82	1.43	0	0	0	0	1.49	0	0	0	0	0.96	0	2.02	1.86	2.31	1.75
ENSP00000408910	0	0	0	0	0	0	0	0	0	0	0	0	0	0	0	0	0	0	0	1.2	0	0	0	0
ENSP00000408921	2.76	1.71	3.38	2.19	1.82	1.41	1.65	1.56	0	1.18	1.19	0	0	1.03	0.38	1.08	0.94	1.41	0.59	1.19	6.12	3.33	3.8	2.75
ENSP00000408949	0	0	0	0	1.46	0.77	1.37	0	0	0	0	0	1.06	1.5	2.46	0.57	0.82	0	1.01	0.89	0.85	1.57	1.66	0.87
ENSP00000408986	1.3	0	0	0	0	0	0	0	1.01	3.58	1.31	1.27	0	0	1.6	0	0	0	1.12	1.23	1.19	1.06	1.07	3.88
ENSP00000409151	2.71	3.02	2.09	3.76	3.27	3.85	3.04	3.82	2.01	2.31	2.27	1.94	2.58	3.45	2.32	3.31	0.94	1.1	1.04	1.27	2.58	1.05	3.01	1.25
ENSP00000409162	0	0	0	0	0	0	0.83	0.82	1.43	0	0	0	0	1.49	0	0	0	0	0.96	0	2.02	1.86	2.31	1.75
ENSP00000409247	2.66	1.96	1.83	2.16	6.34	4.42	6.57	6.39	3.75	4.19	3.01	3.65	3	4.44	2.33	5.1	4.21	3.41	4.62	4.92	8.28	8.79	5.87	6.67
ENSP00000409249	10.92	11.91	10.41	11.35	3.28	4.42	2.61	1	6.92	9.93	7.2	4.2	8.73	8.91	4.69	11.01	9.5	9.16	10.01	9.47	19.35	21.46	15.31	17.66
ENSP00000409264	12.44	11.61	15.29	11.43	3.88	3.78	4.47	4.83	2.54	1.47	6.29	0	7.11	2.31	11.51	2.14	13.36	11.86	11.79	13.17	12.42	10.95	12.93	7.51
ENSP00000409290	1.16	1.21	1.23	1.22	0.98	0	1.91	0.82	2.9	1.04	1.11	1.25	1.08	2.92	1.49	0.89	1.39	0.88	2.38	1.25	3.15	2.87	3.67	3.17
ENSP00000409292	0	0	0	0	0	0	0	0	0	1.13	1.23	1.23	0	1.6	0	1.85	0.81	1.29	1.46	1.6	0	1.57	0	1.52
ENSP00000409358	0.74	0.55	0.49	0.74	5.99	7.57	6.13	8.08	0.59	0	0.51	0	0	0	0	0	1.05	0	0.85	0	3.75	2.46	1.33	1.91
ENSP00000409426	0	0	0	0	0	0	0.83	0.82	1.43	0	0	0	0	1.49	0	0	0	0	0.96	0	2.02	1.86	2.31	1.75
ENSP00000409456	1.08	1.15	0.99	1.18	0	1.27	0.97	0.8	1.04	0.87	1.63	1.5	1.49	1.05	1.05	1.28	1.11	1.2	2.75	1	1.24	1.18	1.37	1
ENSP00000409666	0	0	0.65	0	0	0	0	0	0	0	0	0	0	0	0	0	0	0	0	0	0	0	1.24	1.15
ENSP00000409733	0	0	0	0	0	0	0	0	0	0	0	0	0	0	0	0	0	0	0	0	0	1.49	1.15	1.24
ENSP00000409761	0	0	0	0	0	0	0	0	0	0	0	0	0	0	0	0	0	0	0	1.07	0	0	0	0
ENSP00000409773	0.74	1.04	0.92	1.45	0	1	0.9	0	2.45	1.29	1.87	2.34	0	1.82	3.02	0	0.89	0	1.35	0.97	1.95	1.86	2.3	2.29
ENSP00000409785	0	0	0	0	0	0	0	0	0	0	0	0	0	0	0	0	1.61	1.58	0.61	0.91	0	0	0	0
ENSP00000409810	0	0	0	0	0	0	0.83	0.82	1.43	0	0	0	0	1.49	0	0	0	0	0.96	0	2.02	1.86	2.31	1.75
ENSP00000409850	0	0	0	0	0	0	0	0	0	0	0	0	0	0	0	0	1.61	1.58	0.61	0.91	0	0	0	0
[truncated: 1,857 more rows]
