# Supplementary material for: A Cell-Based Systems Biology Assessment of Human Blood to Monitor Immune Responses after Influenza Vaccination
Source: PLoS One. 2015 Feb 23;10(2):e0118528. doi: 10.1371/journal.pone.0118528 (PMC4338067; doi:10.1371/journal.pone.0118528)
Supplement: S6 Dataset — (XLSX) [file pone.0118528.s006.xlsx]

## Sheet: shared HD30-HD31 B cell AE d0-1
Up-regulated DE RNA transcripts (up ≥1.5x) shared between both TIV-vaccinated donors
	PBMC									T cell									B cell									NK									mDC									Monocytes
	d0-1			d0-3			d0-7			d0-1			d0-3			d0-7			d0-1			d0-3			d0-7			d0-1			d0-3			d0-7			d0-1			d0-3			d0-7			d0-1			d0-3
	Gene ID	Gene Symbol		Gene ID	Gene Symbol		Gene ID	Gene Symbol		Gene ID	Gene Symbol		Gene ID	Gene Symbol		Gene ID	Gene Symbol		Gene ID	Gene Symbol		Gene ID	Gene Symbol		Gene ID	Gene Symbol		Gene ID	Gene Symbol		Gene ID	Gene Symbol		Gene ID	Gene Symbol		Gene ID	Gene Symbol		Gene ID	Gene Symbol		Gene ID	Gene Symbol		Gene ID	Gene Symbol		Gene ID
	ENSG00000213029	SPHAR		ENSG00000085840	ORC1		ENSG00000213029	SPHAR		ENSG00000203827	NBPF16		ENSG00000231789	RP11-558F24.4		ENSG00000246203	RP11-29H23.5		ENSG00000225313	RP11-415J8.3		ENSG00000117399	CDC20		ENSG00000123080	CDKN2C		ENSG00000203394	RP5-930J4.4		ENSG00000203394	RP5-930J4.4		ENSG00000242396	RP11-67L3.5		ENSG00000117318	ID3		ENSG00000225333	RP1-144F13.4		ENSG00000238142	RP11-108M9.4		ENSG00000255054	RP1-317E23.6		ENSG00000225920
	ENSG00000241755	IGKV1-9		ENSG00000265996	MIR3671		ENSG00000241772	AC092620.2		ENSG00000163046	ANKRD30BL		ENSG00000134690	CDCA8		ENSG00000163046	ANKRD30BL		ENSG00000230395	AC092651.1		ENSG00000152042	NBPF11		ENSG00000152042	NBPF11		ENSG00000250135	RP4-622L5.2		ENSG00000237568	RP4-620F22.2		ENSG00000237568	RP4-620F22.2		ENSG00000228192	RP11-342M1.3		ENSG00000229780	UBE2Q1-AS1		ENSG00000116157	GPX7		ENSG00000127423	AUNIP		ENSG00000234072
	ENSG00000243238	IGKV2-30		ENSG00000162669	HFM1		ENSG00000168268	NT5DC2		ENSG00000230803	AC097532.2		ENSG00000162396	PARS2		ENSG00000232065	AC023797.1		ENSG00000121152	NCAPH		ENSG00000163220	S100A9		ENSG00000203827	NBPF16		ENSG00000237568	RP4-620F22.2		ENSG00000233337	RP11-552M11.2		ENSG00000162669	HFM1		ENSG00000203827	NBPF16		ENSG00000172985	SH3RF3		ENSG00000235613	NSRP1P1		ENSG00000236200	KDM4A-AS1		ENSG00000242128
	ENSG00000239571	IGKV2D-30		ENSG00000243264	IGKV2D-29		ENSG00000183474	GTF2H2C		ENSG00000182247	UBE2E2		ENSG00000223416	RP11-393I23.2		ENSG00000251411	RP11-397E7.4		ENSG00000225406	AC080125.1		ENSG00000227295	ELL2P1		ENSG00000163220	S100A9		ENSG00000233337	RP11-552M11.2		ENSG00000235398	LINC00623		ENSG00000143412	ANXA9		ENSG00000150337	FCGR1A		ENSG00000230783	AC009961.2		ENSG00000116824	CD2		ENSG00000169621	APLF		ENSG00000234793
	ENSG00000240834	IGKV1D-12		ENSG00000241836	AC073321.5		ENSG00000245864	CTC-467M3.1		ENSG00000136514	RTP4		ENSG00000232527	RP11-14N7.2		ENSG00000198366	HIST1H3A		ENSG00000215692	AC114730.8		ENSG00000026751	SLAMF7		ENSG00000026751	SLAMF7		ENSG00000237481	RP4-803J11.2		ENSG00000237481	RP4-803J11.2		ENSG00000198626	RYR2		ENSG00000184260	HIST2H2AC		ENSG00000121895	TMEM156		ENSG00000163221	S100A12		ENSG00000169313	P2RY12		ENSG00000223343
	ENSG00000186792	HYAL3		ENSG00000249786	EAF1-AS1		ENSG00000250990	AC073635.5		ENSG00000249256	ATP5LP3		ENSG00000169242	EFNA1		ENSG00000230195	AC118138.2		ENSG00000248375	RP11-177B4.1		ENSG00000185155	MIXL1		ENSG00000171848	RRM2		ENSG00000250610	RP11-738E22.2		ENSG00000188206	HNRNPU-AS1		ENSG00000162994	CLHC1		ENSG00000163221	S100A12		ENSG00000186105	LRRC70		ENSG00000163485	ADORA1		ENSG00000163993	S100P		ENSG00000266067
	ENSG00000226259	GTF2H2B		ENSG00000186792	HYAL3		ENSG00000180535	BHLHA15		ENSG00000214857	SHFM1P1		ENSG00000171848	RRM2		ENSG00000220585	DDX18P6		ENSG00000223305	7SK		ENSG00000171848	RRM2		ENSG00000115884	SDC1		ENSG00000245067	RP11-12A1.1		ENSG00000189292	FAM150B		ENSG00000197223	C1D		ENSG00000236779	RP11-430C7.2		ENSG00000217648	RP1-95L4.4		ENSG00000197635	DPP4		ENSG00000250030	RP11-584P21.4		ENSG00000249274
	ENSG00000224370	RP11-814E24.3		ENSG00000251615	RP11-774O3.3		ENSG00000237254	TRBV30		ENSG00000152422	XRCC4		ENSG00000182247	UBE2E2		ENSG00000109881	CCDC34		ENSG00000085265	FCN1		ENSG00000115884	SDC1		ENSG00000230006	ANKRD36BP2		ENSG00000172568	FNDC9		ENSG00000162994	CLHC1		ENSG00000163046	ANKRD30BL		ENSG00000257800	RP11-287D1.1		ENSG00000213409	RP11-658F2.3		ENSG00000235042	AC098820.2		ENSG00000178458	H3F3AP6		ENSG00000134061
	ENSG00000214121	TDPX2		ENSG00000245864	CTC-467M3.1		ENSG00000155792	DEPTOR		ENSG00000124787	RPP40		ENSG00000232065	AC023797.1		ENSG00000137757	CASP5		ENSG00000200356	U6		ENSG00000233999	AC068279.2		ENSG00000243063	IGKV3-7		ENSG00000226314	ZNF192P1		ENSG00000197223	C1D		ENSG00000168497	SDPR		ENSG00000230783	AC009961.2		ENSG00000236778	INTS6-AS1		ENSG00000156966	B3GNT7		ENSG00000248774	RP11-798M19.3		ENSG00000228113
	ENSG00000229298	RP11-70L8.1		ENSG00000234133	AC005154.9		ENSG00000240527	RP11-429G19.3		ENSG00000112293	GPLD1		ENSG00000202198	RN7SK		ENSG00000259363	CTD-2054N24.2		ENSG00000138166	DUSP5		ENSG00000240382	IGKV1-17		ENSG00000211625	IGKV3D-20		ENSG00000111817	DSE		ENSG00000230783	AC009961.2		ENSG00000132465	IGJ		ENSG00000010327	STAB1		ENSG00000181625	SLX1B		ENSG00000223552	RP11-24F11.2		ENSG00000112149	CD83		ENSG00000236986
	ENSG00000205846	CLEC6A		ENSG00000237254	TRBV30		ENSG00000120057	SFRP5		ENSG00000202198	RN7SK		ENSG00000205578	POM121B		ENSG00000169203	RP11-231C14.4		ENSG00000189238	RP11-173C20.1		ENSG00000239571	IGKV2D-30		ENSG00000073737	DHRS9		ENSG00000225135	RP11-361F15.2		ENSG00000144362	PHOSPHO2		ENSG00000163736	PPBP		ENSG00000169313	P2RY12		ENSG00000259778	AC141846.4-001		ENSG00000186265	BTLA		ENSG00000220305	RP1-56L9.3		ENSG00000265150
	ENSG00000181625	SLX1B		ENSG00000137571	SLCO5A1		ENSG00000235823	LINC00263		ENSG00000104427	ZC2HC1A		ENSG00000230195	AC118138.2		ENSG00000256642	LINC00273		ENSG00000185883	ATP6V0C		ENSG00000211625	IGKV3D-20		ENSG00000123989	CHPF		ENSG00000231202	TRGVB		ENSG00000213110	AC019178.2		ENSG00000218073	RP1-13D10.2		ENSG00000182580	EPHB3		ENSG00000263368	RP11-720N19.1		ENSG00000163661	PTX3		ENSG00000254003	CTB-167B5.1		ENSG00000181625
	ENSG00000260108	RP11-140H17.1		ENSG00000147996	CBWD5		ENSG00000110375	UPK2		ENSG00000254387	RP3-388N13.2		ENSG00000147996	CBWD5		ENSG00000171101	AC063977.1		ENSG00000255524	RP11-1348G14.2		ENSG00000121152	NCAPH		ENSG00000168268	NT5DC2		ENSG00000236861	AC006378.2		ENSG00000168497	SDPR		ENSG00000137571	SLCO5A1		ENSG00000170571	EMB		ENSG00000267171	CTC-260F20.5		ENSG00000157404	KIT		ENSG00000231170	AC002451.3		ENSG00000262791
	ENSG00000262456	RP1-59D14.1		ENSG00000241781	AL161626.1		ENSG00000257550	RP11-793H13.3		ENSG00000227666	RP11-490F3.1		ENSG00000227666	RP11-490F3.1		ENSG00000264063	MIR3687		ENSG00000213648	SULT1A4		ENSG00000123989	CHPF		ENSG00000075420	FNDC3B		ENSG00000104327	CALB1		ENSG00000145075	CCDC39		ENSG00000241781	AL161626.1		ENSG00000249835	VCAN-AS1		ENSG00000100385	IL2RB		ENSG00000248103	CTC-338M12.9		ENSG00000253607	RP11-557C18.3		ENSG00000267381
	ENSG00000105376	ICAM5		ENSG00000227253	RP11-166N17.1		ENSG00000259102	CTD-2552B11.2		ENSG00000167550	RHEBL1		ENSG00000244734	HBB		ENSG00000183506	PI4KAP2		ENSG00000211642	IGLV10-54		ENSG00000168268	NT5DC2		ENSG00000223401	RP11-211G3.2		ENSG00000231967	RP11-12D24.6		ENSG00000241868	Metazoa_SRP		ENSG00000254471	RP11-885L14.1		ENSG00000124491	F13A1		NEWGENE8	NEWGENE8		ENSG00000217648	RP1-95L4.4		ENSG00000235917	RP11-39K24.14		ENSG00000239961
	ENSG00000267176	CTB-179K24.3		ENSG00000204152	TIMM23B		ENSG00000211816	TRAV38-1		ENSG00000239776	AC079949.1		ENSG00000154146	NRGN					ENSG00000241360	PDXP		ENSG00000075420	FNDC3B		ENSG00000243417	RP11-555K12.1		ENSG00000261094	RP11-355O1.11		ENSG00000134057	CCNB1		ENSG00000150672	DLG2		ENSG00000217648	RP1-95L4.4					ENSG00000198286	CARD11		ENSG00000198298	ZNF485		ENSG00000235609
	ENSG00000259729	RP5-977B1.12		ENSG00000227896	RP11-77P6.2		ENSG00000100448	CTSG		ENSG00000169203	RP11-231C14.4		ENSG00000122043	RP11-90M5.1					ENSG00000237506	RPSAP9		ENSG00000145386	CCNA2		ENSG00000153162	BMP6		ENSG00000259812	RP11-5N23.3		ENSG00000091844	RGS17		ENSG00000260711	RP11-747H7.3		ENSG00000127955	GNAI1					ENSG00000211714	TRBV7-3		ENSG00000230724	RP11-304M2.2		ENSG00000230212
	ENSG00000230212	AP000688.14		ENSG00000240527	RP11-429G19.3		ENSG00000184986	TMEM121		ENSG00000181938	GINS3		ENSG00000259330	RP11-64K12.2								ENSG00000111885	MAN1A1		ENSG00000239264	TXNDC5		ENSG00000238266	RP11-799O21.1		ENSG00000164458	T		ENSG00000259775	RP11-45P15.4		ENSG00000240211	RP11-758P17.3					ENSG00000175445	LPL		ENSG00000255929	RP11-867G2.8		ENSG00000212027
	ENSG00000211640	IGLV6-57		ENSG00000257550	RP11-793H13.3		ENSG00000211892	IGHG4		ENSG00000171101	AC063977.1		ENSG00000157456	CCNB2								ENSG00000226102	SEPT7P3		ENSG00000259040	BLOC1S5-TXNDC5		ENSG00000185745	IFIT1		ENSG00000078399	HOXA9		ENSG00000211895	IGHA1		ENSG00000106034	CPED1					ENSG00000131203	IDO1		ENSG00000257808	RP11-1136G11.8
	ENSG00000211648	IGLV1-47		ENSG00000211786	TRAV8-2		ENSG00000211893	IGHG2		ENSG00000264063	MIR3687		ENSG00000131747	TOP2A								ENSG00000105974	CAV1		ENSG00000180535	BHLHA15		ENSG00000129167	TPH1		ENSG00000106483	SFRP4		ENSG00000211899	IGHM		ENSG00000254064	CTD-2530N21.4					ENSG00000254615	RP11-395G23.3		ENSG00000258644	RP11-718G2.3
	ENSG00000211652	IGLV7-43		ENSG00000247765	RP11-32B5.7		ENSG00000253755	IGHGP		ENSG00000237506	RPSAP9		ENSG00000255568	BRWD1-IT2								ENSG00000253690	RP11-380I10.4		ENSG00000105974	CAV1		ENSG00000173262	SLC2A14		ENSG00000231556	RSL24D1P3		ENSG00000153666	GOLGA8IP		ENSG00000155792	DEPTOR					ENSG00000254343	RP11-760H22.2		ENSG00000259014	RP4-647C14.5
	ENSG00000207834	D86994.2		ENSG00000237550	RPL9P9		ENSG00000211896	IGHG1		NEWGENE4	NEWGENE4		ENSG00000236670	KRT18P5								ENSG00000173334	TRIB1		ENSG00000147576	ADHFE1		ENSG00000257925	RP11-493L12.3		ENSG00000254307	KB-1608C10.2		ENSG00000103355	PRSS33		ENSG00000175827	AP001266.1					ENSG00000196781	TLE1		ENSG00000260280	SLX1B-SULT1A4
	ENSG00000211659	IGLV3-25		ENSG00000255524	RP11-1348G14.2		ENSG00000211897	IGHG3					ENSG00000185222	WBP5								ENSG00000165272	AQP3		ENSG00000165272	AQP3		ENSG00000258671	RP11-407N17.2		ENSG00000129167	TPH1		ENSG00000184110	EIF3C		ENSG00000177575	CD163					ENSG00000237797	RP11-472N13.3		ENSG00000261487	AC135048.13
				ENSG00000261052	SULT1A3		ENSG00000211904	IGHJ2														ENSG00000135069	PSAT1		ENSG00000198876	DCAF12		ENSG00000254206	RP11-231C14.2		ENSG00000254471	RP11-885L14.1		ENSG00000256642	LINC00273		ENSG00000110848	CD69					ENSG00000111796	KLRB1		ENSG00000260755	RP11-403P17.3
				ENSG00000263276	RP11-96D1.10		ENSG00000211933	IGHV6-1														ENSG00000085265	FCN1		ENSG00000122952	ZWINT		ENSG00000265168	RP11-192H23.5		ENSG00000202538	RNU4-2		ENSG00000196470	SIAH1		ENSG00000257808	RP11-1136G11.8					ENSG00000197992	CLEC9A		ENSG00000261519	RP11-403P17.4
				ENSG00000266872	RP11-19P22.8		ENSG00000211938	IGHV3-7														ENSG00000148773	MKI67		ENSG00000178429	RPS3AP5		ENSG00000264608	RP11-192H23.8		ENSG00000120688	WBP4		ENSG00000265168	RP11-192H23.5		ENSG00000172819	RARG					ENSG00000139537	CCDC65		ENSG00000263388	CTC-297N7.10
				ENSG00000266898	RP11-618K16.2		ENSG00000211946	IGHV3-20														ENSG00000244734	HBB		ENSG00000244734	HBB		ENSG00000266088	RP5-1028K7.2		ENSG00000136110	LECT1		ENSG00000237273	RSL24D1P8		ENSG00000237493	RP11-603J24.7					ENSG00000027075	PRKCH		ENSG00000262967	RP11-294J22.6
				ENSG00000267176	CTB-179K24.3		ENSG00000211951	IGHV2-26														ENSG00000133328	HRASLS2		ENSG00000070081	NUCB2		ENSG00000185829	ARL17A		ENSG00000258671	RP11-407N17.2		ENSG00000105675	ATP4A		ENSG00000255990	AC034102.1					ENSG00000260036	RP11-178D12.2		ENSG00000260389	WBP11P1
				ENSG00000259729	RP5-977B1.12		ENSG00000211959	IGHV4-39														ENSG00000154146	NRGN		ENSG00000154146	NRGN		ENSG00000154611	PSMA8		ENSG00000153666	GOLGA8IP		ENSG00000243297	RPL31P61		ENSG00000257181	RP11-611O2.5					ENSG00000102854	MSLN		ENSG00000267497	NFE2L3P1
				ENSG00000211637	IGLV4-69		ENSG00000211962	IGHV1-46														ENSG00000149554	CHEK1		ENSG00000111732	AICDA		ENSG00000267414	RP11-456K23.1		ENSG00000214967	RP11-467M13.1		ENSG00000089012	SIRPG		ENSG00000256664	RP11-611O2.3					ENSG00000169627	BOLA2B		ENSG00000266978	CTD-2369P2.5
				ENSG00000158578	ALAS2		ENSG00000211968	IGHV1-58														ENSG00000214215	C12orf74		ENSG00000111424	VDR		ENSG00000267484	CTC-518P12.6		ENSG00000266385	RP11-227G15.8		ENSG00000264063	MIR3687		ENSG00000132965	ALOX5AP					ENSG00000180096	SEPT1
							ENSG00000211973	IGHV1-69														ENSG00000265072	MIR3652		ENSG00000136161	RCBTB2		ENSG00000211643	IGLV5-52		ENSG00000185829	ARL17A					ENSG00000215417	MIR17HG					ENSG00000259778	AC141846.4-001
							ENSG00000180229	HERC2P3														ENSG00000131981	LGALS3		ENSG00000152192	POU4F1		ENSG00000207835	D87015.1		ENSG00000251550	RP11-501C14.7					ENSG00000169385	RNASE2					ENSG00000007264	MATK
							ENSG00000243403	RP11-330L19.1														ENSG00000188536	HBA2		ENSG00000170345	FOS		NEWGENE31	NEWGENE31		ENSG00000267381	CTD-2086O20.3					ENSG00000259480	RP11-26F2.1					ENSG00000142303	ADAMTS10
							ENSG00000206172	HBA1														ENSG00000048462	TNFRSF17		ENSG00000253755	IGHGP					ENSG00000240849	TMEM189					ENSG00000254912	RP11-632K20.2					ENSG00000105492	SIGLEC6
							ENSG00000132207	SLX1A														ENSG00000213648	SULT1A4		ENSG00000211896	IGHG1					ENSG00000211643	IGLV5-52					ENSG00000166503	RP11-382A20.3					ENSG00000100167	SEPT3
							ENSG00000213599	SULT1A3														ENSG00000197471	SPN		ENSG00000211904	IGHJ2					ENSG00000171657	GPR82					ENSG00000258761	RP11-24J19.1
							ENSG00000261052	SULT1A3														ENSG00000177602	GSG2		ENSG00000211946	IGHV3-20											ENSG00000262151	RP11-876N24.2
							ENSG00000099365	STX1B														ENSG00000183010	PYCR1		ENSG00000259401	RP11-566K19.8											ENSG00000261487	AC135048.13
							ENSG00000260108	RP11-140H17.1														ENSG00000176890	TYMS		ENSG00000206127	RP11-632K20.1											ENSG00000259778	AC141846.4-001
							ENSG00000171595	DNAI2														ENSG00000263924	RP11-210K20.2		ENSG00000140451	PIF1											ENSG00000260772	RP11-311C24.1
							ENSG00000267228	RP11-49K24.6														ENSG00000235555	AC011450.2		ENSG00000198794	SCAMP5											ENSG00000227495	AC109333.10
							ENSG00000167733	HSD11B1L														ENSG00000100162	CENPM		ENSG00000258895	CTD-2643K12.1											ENSG00000006075	CCL3
							ENSG00000088882	CPXM1														ENSG00000100290	BIK		ENSG00000188536	HBA2											ENSG00000197540	GZMM
							ENSG00000235508	RPS2P7														ENSG00000231711	RP11-398F12.1		ENSG00000048462	TNFRSF17											ENSG00000267171	CTC-260F20.5
							ENSG00000214955	AP000318.2														ENSG00000237506	RPSAP9		ENSG00000259813	RP5-1142A6.5											ENSG00000256771	ZNF253
							ENSG00000211644	IGLV1-51																	ENSG00000183688	FAM101B											ENSG00000124208	TMEM189-UBE2V1
							ENSG00000211651	IGLV1-44																	ENSG00000074842	C19orf10											ENSG00000232260	BTF3L4P1
							ENSG00000211655	IGLV1-36																	ENSG00000267507	CTD-2587H24.1											ENSG00000241990	RP6-109B7.3
							ENSG00000253120	IGLV2-34																	ENSG00000088325	TPX2											ENSG00000069509	FUNDC1
							ENSG00000211662	IGLV3-21																	ENSG00000198959	TGM2
							ENSG00000211663	IGLV3-19																	ENSG00000128228	SDF2L1
							ENSG00000211664	IGLV2-18																	ENSG00000211662	IGLV3-21
							ENSG00000211666	IGLV2-14																	ENSG00000211663	IGLV3-19
							ENSG00000211673	IGLV3-1																	ENSG00000211677	IGLC2
							ENSG00000254709	IGLL5																	ENSG00000100219	XBP1
							ENSG00000211675	IGLC1																	ENSG00000186810	CXCR3
							ENSG00000211677	IGLC2																	ENSG00000237506	RPSAP9
							ENSG00000211678	IGLJ3																	NEWGENE22	NEWGENE22
							ENSG00000211679	IGLC3
							ENSG00000169314	C22orf15
							ENSG00000158578	ALAS2
							ENSG00000186810	CXCR3
[truncated: 9 more columns]
