# Supplementary material for: A Cell-Based Systems Biology Assessment of Human Blood to Monitor Immune Responses after Influenza Vaccination
Source: PLoS One. 2015 Feb 23;10(2):e0118528. doi: 10.1371/journal.pone.0118528 (PMC4338067; doi:10.1371/journal.pone.0118528)
Supplement: S7 Dataset — (XLSX) [file pone.0118528.s007.xlsx]

## Sheet: shared HD30-HD31 B cell AE d0-1
Down-regulated DE RNA transcripts (down ≥1.5x) shared between both TIV-vaccinated donors
	PBMC									T cell									B cell									NK									mDC									Monocytes
	d0-1			d0-3			d0-7			d0-1			d0-3			d0-7			d0-1			d0-3			d0-7			d0-1			d0-3			d0-7			d0-1			d0-3			d0-7			d0-1			d0-3
	Gene ID	Gene Symbol		Gene ID	Gene Symbol		Gene ID	Gene Symbol		Gene ID	Gene Symbol		Gene ID	Gene Symbol		Gene ID	Gene Symbol		Gene ID	Gene Symbol		Gene ID	Gene Symbol		Gene ID	Gene Symbol		Gene ID	Gene Symbol		Gene ID	Gene Symbol		Gene ID	Gene Symbol		Gene ID	Gene Symbol		Gene ID	Gene Symbol		Gene ID	Gene Symbol		Gene ID	Gene Symbol		Gene ID
	ENSG00000229849	RP11-393K10.1		ENSG00000197568	HHLA3		ENSG00000238889	snoU13		ENSG00000116151	MORN1		ENSG00000232663	RP3-477M7.6		ENSG00000238015	RP4-641G12.3		ENSG00000207966	MIR29C		ENSG00000215695	RSC1A1		ENSG00000158477	CD1A		ENSG00000162571	TTLL10		ENSG00000187634	SAMD11		ENSG00000116151	MORN1		ENSG00000264508	Metazoa_SRP		ENSG00000201808	SNORA73A		ENSG00000162512	SDC3		ENSG00000243970	PPIEL		ENSG00000235373
	ENSG00000144214	LYG1		ENSG00000225492	GBP1P1		ENSG00000162512	SDC3		ENSG00000203276	AL353898.2		ENSG00000223474	AL020996.1		ENSG00000250536	FAM108A4P		ENSG00000230807	AC099535.4		ENSG00000236200	KDM4A-AS1		ENSG00000239855	IGKV1-6		ENSG00000142694	FAM176B		ENSG00000162444	RBP7		ENSG00000085999	RAD54L		ENSG00000172985	SH3RF3		ENSG00000227409	ZMYM4-AS1		ENSG00000187801	ZNF643		ENSG00000230881	RP11-486B10.3		ENSG00000143257
	ENSG00000163449	TMEM169		ENSG00000237781	RP11-54A4.2		ENSG00000212673	AL136115.1		ENSG00000238015	RP4-641G12.3		ENSG00000223583	RP3-476K8.4		ENSG00000230783	AC009961.2		ENSG00000079257	LXN		ENSG00000232626	RP11-175B9.2		ENSG00000260871	CTD-2373J6.1		ENSG00000116990	MYCL1		ENSG00000117115	PADI2		ENSG00000177606	JUN		ENSG00000248466	RP11-640B6.1		ENSG00000225492	GBP1P1		ENSG00000154451	GBP5		ENSG00000233416	AC012065.5		ENSG00000225873
	ENSG00000163923	RPL39L		ENSG00000203804	C1orf138		ENSG00000229849	RP11-393K10.1		ENSG00000173585	CCR9		ENSG00000234478	RP11-275I14.4		ENSG00000114737	CISH		ENSG00000249014	HMGN2P4		ENSG00000244563	AC006011.4		ENSG00000113369	ARRDC3		ENSG00000163462	TRIM46		ENSG00000187952	HS6ST1P1		ENSG00000233368	RP11-277L2.3		ENSG00000218027	RP11-157J24.1		ENSG00000253193	FCGR1C		ENSG00000241836	AC073321.5		ENSG00000237651	C2orf74		ENSG00000251595
	ENSG00000171368	TPPP		ENSG00000229849	RP11-393K10.1		ENSG00000059728	MXD1		ENSG00000243449	C4orf48		ENSG00000240524	RP5-1061H20.3		ENSG00000132744	ACY3		ENSG00000239917	RPS10P16		ENSG00000249456	RP11-298J20.4		ENSG00000135077	HAVCR2		ENSG00000187862	TTC24		ENSG00000236810	RP5-886K2.3		ENSG00000202496	U1		ENSG00000226309	SMARCE1P2		ENSG00000163157	TMOD4		ENSG00000224160	CICP10		ENSG00000234902	AC007879.2		ENSG00000124882
	ENSG00000145491	ROPN1L		ENSG00000162747	FCGR3B		ENSG00000244575	IGKV1-27		ENSG00000239964	Metazoa_SRP		ENSG00000250741	NT5C1B-RDH14		ENSG00000226549	SCDP1		ENSG00000203414	RP11-730A19.6		ENSG00000213275	AP005232.1		ENSG00000232818	RPS2P32		ENSG00000231351	AC111200.7		ENSG00000169403	PTAFR		ENSG00000227010	RP11-336K24.6		ENSG00000160813	PPP1R35		ENSG00000173080	RXFP4		ENSG00000256453	DND1		ENSG00000225873	RP11-101C21.1		ENSG00000074935
	ENSG00000164404	GDF9		ENSG00000143156	NME7		ENSG00000233648	AC010095.6		ENSG00000155428	TRIM74		ENSG00000075426	FOSL2		ENSG00000176920	FUT2		ENSG00000148450	MSRB2		ENSG00000240441	RP11-864J10.2		ENSG00000227344	HAUS6P1		ENSG00000234793	AC114730.7		ENSG00000200087	SNORA73B		ENSG00000143476	DTL		ENSG00000165702	GFI1B		ENSG00000200016	SNORD76		ENSG00000202198	RN7SK		ENSG00000163815	CLEC3B		ENSG00000169122
	ENSG00000243775	OSTCP1		ENSG00000123689	G0S2		ENSG00000124882	EREG		ENSG00000215346	AF131215.5		ENSG00000223977	AC138623.1								ENSG00000257760	RP11-478C19.5		ENSG00000258704	RP11-85K15.2		ENSG00000244459	RP11-1398P2.1		ENSG00000227409	ZMYM4-AS1		ENSG00000257135	RP11-320M2.1		ENSG00000110076	NRXN2		ENSG00000237772	AC092620.3		ENSG00000218631	RP3-395C13.1		ENSG00000136068	FLNB		ENSG00000253153
	ENSG00000133317	LGALS12		ENSG00000229930	RP11-504P24.5		ENSG00000129595	EPB41L4A		ENSG00000227603	RP11-165J3.6		ENSG00000158050	DUSP2								ENSG00000213920	MDP1		ENSG00000165617	DACT1		ENSG00000243449	C4orf48		ENSG00000119535	CSF3R		ENSG00000231351	AC111200.7		ENSG00000258086	RP11-753H16.5		ENSG00000228509	AC006460.2		ENSG00000230925	RP11-176F3.7		ENSG00000241095	RP11-657G2.1		ENSG00000250937
	ENSG00000243777	RP11-864G5.1		ENSG00000237779	ZNF638-IT1		ENSG00000113070	HBEGF		ENSG00000110375	UPK2		ENSG00000236525	AC007278.2								ENSG00000136305	CIDEB		ENSG00000167371	PRRT2		ENSG00000205959	RP11-689P11.2		ENSG00000230955	RP11-109P14.10		ENSG00000163808	KIF15		ENSG00000259014	RP4-647C14.5		ENSG00000199546	Y_RNA		ENSG00000231018	EIF4A1P3		ENSG00000226259	GTF2H2B
	ENSG00000257847	LSM3P2		ENSG00000240864	IGKV1-16		ENSG00000124635	HIST1H2BJ		ENSG00000183935	HTR7P1		ENSG00000230783	AC009961.2								ENSG00000262136	CTD-2033A16.3		ENSG00000188305	C19orf35		ENSG00000231160	RP11-617D20.1		ENSG00000116990	MYCL1		ENSG00000242199	RP11-71H17.1		ENSG00000262884	CTD-3060P21.1		ENSG00000250828	RP11-790I12.3		ENSG00000170525	PFKFB3		ENSG00000219986	BTF3P7
	ENSG00000228889	UBAC2-AS1		ENSG00000233392	AC104809.4		ENSG00000166278	C2		ENSG00000254779	RP11-245C17.5		ENSG00000207783	MIR564								ENSG00000253102	RP1-117B12.4		ENSG00000104883	PEX11G		ENSG00000163453	IGFBP7		ENSG00000198520	C1orf228		ENSG00000235354	CTA-276O3.4		ENSG00000265982	RP11-927P21.4		ENSG00000248664	CTC-498J12.3		ENSG00000227253	RP11-166N17.1		ENSG00000174353	STAG3L3
	ENSG00000211796	TRAV16		ENSG00000169429	IL8		ENSG00000124762	CDKN1A		ENSG00000188897	AC099489.1		ENSG00000177494	ZBED2								ENSG00000267749	CTC-265F19.1					ENSG00000196735	HLA-DQA1		ENSG00000177606	JUN		ENSG00000128567	PODXL		ENSG00000184828	ZBTB7C		ENSG00000248881	CTC-366B18.2		ENSG00000255328	RP11-326C3.12		ENSG00000201444	U6
	ENSG00000224650	IGHV3-74		ENSG00000124882	EREG		ENSG00000093134	VNN3		ENSG00000229980	TOB1-AS1		ENSG00000243449	C4orf48								ENSG00000267735	CTD-2265O21.7					ENSG00000137218	FRS3		ENSG00000162669	HFM1		ENSG00000224437	RP11-161E22.2		ENSG00000074181	NOTCH3		ENSG00000120738	EGR1		ENSG00000214872	SMTNL1		ENSG00000214982	RP11-481A12.5
	ENSG00000169627	BOLA2B		ENSG00000229894	GK3P		ENSG00000222267	U6		ENSG00000267698	AC002116.7		ENSG00000250828	RP11-790I12.3								ENSG00000239868	Metazoa_SRP					ENSG00000112667	C6orf108		ENSG00000232878	DPYD-AS1		ENSG00000065328	MCM10		ENSG00000267698	AC002116.7		ENSG00000224557	HLA-DPB2		ENSG00000245856	RP11-656E20.4		ENSG00000129757	CDKN1C
	ENSG00000187504	RPL7P48		ENSG00000113070	HBEGF		ENSG00000230360	RP11-388B24.3		ENSG00000236550	RP4-673D20.5		ENSG00000171617	ENC1								ENSG00000229853	RP5-1049G16.4					ENSG00000146070	PLA2G7		ENSG00000134243	SORT1		ENSG00000239883	RP11-175I17.4		ENSG00000179467	AL109806.1		ENSG00000202198	RN7SK		ENSG00000258521	RP11-638I2.9		ENSG00000200483	U6
	ENSG00000267078	RP11-666A8.9		ENSG00000231357	AC006028.11		ENSG00000204020	LIPN		ENSG00000101188	NTSR1		ENSG00000249772	CTD-2193P3.2								ENSG00000223799	AP000295.7					ENSG00000233558	RP3-486I3.4		ENSG00000134256	CD101		ENSG00000229870	RP11-507K13.6		ENSG00000227757	AP000282.2		ENSG00000226540	GAPDHP73		ENSG00000246898	CTD-2258A20.4		ENSG00000257884	RP11-597A11.4
	ENSG00000197632	SERPINB2		ENSG00000211692	TRGJP1		ENSG00000152766	ANKRD22		ENSG00000235485	RP1-101G11.2		ENSG00000251102	CTD-2341D24.1								ENSG00000223901	AP001469.5					ENSG00000240718	Metazoa_SRP		ENSG00000014914	MTMR11		ENSG00000137720	C11orf1		ENSG00000184319	AC002055.4		ENSG00000086288	NME8		ENSG00000167874	TMEM88		ENSG00000258964	RP11-618G20.1
	ENSG00000267736	HMGB2P1		ENSG00000211731	TRBV5-7		ENSG00000148926	ADM					ENSG00000241181	AC093734.13								ENSG00000234353	AP000347.4					ENSG00000181444	ZNF467		ENSG00000143382	ADAMTSL4		ENSG00000184232	OAF					ENSG00000212238	RNA5SP244		ENSG00000239607	Metazoa_SRP		ENSG00000166428	PLD4
	ENSG00000242615	CTC-359D24.3		ENSG00000224016	RP11-728K20.1		ENSG00000254462	TMX2-CTNND1					ENSG00000177820	AC004917.1								ENSG00000228906	RP13-216E22.4					ENSG00000179886	TIGD5		ENSG00000163220	S100A9		ENSG00000237240	U47924.25					ENSG00000259607	CTD-2647L4.5		ENSG00000196338	NLGN3		ENSG00000232653	RP11-1000B6.4
	ENSG00000227063	RPL41P1		ENSG00000251633	GYG1P1		ENSG00000168062	BATF2					ENSG00000204771	CTD-3232M19.2														ENSG00000263575	MIR4665		ENSG00000163221	S100A12		ENSG00000186399	RP11-382B18.2					ENSG00000254129	CTD-2647L4.1					ENSG00000260517	RP11-426C22.5
	ENSG00000202150	U6		ENSG00000197604	AC022532.1		ENSG00000256433	RP1-102E24.8					ENSG00000107968	MAP3K8														ENSG00000168913	ENHO		ENSG00000143546	S100A8		ENSG00000051180	RAD51					ENSG00000175305	CCNE2					ENSG00000109099	PMP22
	ENSG00000242748	RP3-511B24.4		ENSG00000171798	KNDC1		ENSG00000139832	RAB20					ENSG00000180066	C10orf91														ENSG00000157303	SUSD3		ENSG00000160712	IL6R		ENSG00000127564	PKMYT1					ENSG00000252558	U6					ENSG00000172232	AZU1
	ENSG00000211638	IGLV8-61		ENSG00000148926	ADM		ENSG00000258978	RP11-950C14.8					ENSG00000236248	AC104389.32														ENSG00000235138	RP11-374P20.4		ENSG00000196189	SEMA4A		ENSG00000131153	GINS2					ENSG00000255343	RP11-299M14.2					ENSG00000212123	PRR22
	ENSG00000227413	RP5-1042K10.12		ENSG00000183935	HTR7P1		ENSG00000258521	RP11-638I2.9					ENSG00000258973	RP11-934B9.3														ENSG00000165716	FAM69B		ENSG00000132694	ARHGEF11		ENSG00000262903	RP11-235E17.6					ENSG00000215183	MSMP					ENSG00000104918	RETN
	ENSG00000226310	RP3-323P24.3		ENSG00000261114	RP11-325K4.2		ENSG00000211942	IGHV3-13					ENSG00000185883	ATP6V0C														ENSG00000232434	C9orf172		ENSG00000158473	CD1D		ENSG00000213876	RPL7AP64					ENSG00000250559	RP11-397D12.6					ENSG00000182584	ACTL10
				ENSG00000179094	PER1		ENSG00000259544	RP11-158M2.2					ENSG00000260621	RP11-413H22.2														ENSG00000196372	ASB13		ENSG00000163563	MNDA		ENSG00000141744	PNMT					ENSG00000241781	AL161626.1					ENSG00000124215	CDH26
				ENSG00000187474	FPR3		ENSG00000141497	ZMYND15					ENSG00000186594	MIR22HG														ENSG00000239883	RP11-175I17.4		ENSG00000179639	FCER1A		ENSG00000267276	AC009005.3					ENSG00000148377	IDI2					ENSG00000160233	LRRC3
				ENSG00000232528	RP4-673D20.3		ENSG00000263887	RP11-51L5.5					ENSG00000264083	RP11-227G15.9														ENSG00000119986	AVPI1		ENSG00000116701	NCF2		ENSG00000267736	HMGB2P1					ENSG00000227253	RP11-166N17.1					ENSG00000100271	TTLL1
				ENSG00000124102	PI3		ENSG00000263786	RP11-649A18.4					ENSG00000081913	PHLPP1														ENSG00000203497	RP11-313D6.4		ENSG00000213033	AURKAPS1		ENSG00000125740	FOSB					ENSG00000173088	C10orf131					ENSG00000225125	RANP4
				ENSG00000125531	C20orf195		ENSG00000267379	CTC-548K16.5					ENSG00000179846	NKPD1														ENSG00000249456	RP11-298J20.4		ENSG00000187554	TLR5		ENSG00000093009	CDC45					ENSG00000247473	CARS-AS1
				ENSG00000211668	IGLV2-11		ENSG00000105507	CABP5					ENSG00000234353	AP000347.4														ENSG00000255108	AP006621.8		ENSG00000116962	NID1		ENSG00000126895	AVPR2					ENSG00000222328	RNU2-2
							ENSG00000178726	THBD																				ENSG00000130598	TNNI2		ENSG00000162711	NLRP3								ENSG00000150672	DLG2
							ENSG00000157551	KCNJ15																				ENSG00000226416	MRPL23-AS1		ENSG00000250741	NT5C1B-RDH14								ENSG00000207304	SNORA8
							ENSG00000099985	OSM																				ENSG00000121653	MAPK8IP1		ENSG00000225420	AC104134.2								ENSG00000239195	SNORD5
							NEWGENE10	NEWGENE10																				ENSG00000110446	SLC15A3		ENSG00000214184	AC012487.2								ENSG00000210825	SNORA40
																												ENSG00000256034	RP11-707G14.1		ENSG00000163046	ANKRD30BL								ENSG00000255929	RP11-867G2.8
																												ENSG00000110375	UPK2		ENSG00000153234	NR4A2								ENSG00000255467	RP11-144G7.2
																												ENSG00000254572	GLULP3		ENSG00000115271	GCA								ENSG00000111780	GATC
																												ENSG00000149418	ST14		ENSG00000225610	AC007679.3								ENSG00000188735	TMEM120B
																												ENSG00000257545	RP11-144F15.1		ENSG00000018280	SLC11A1								ENSG00000259653	RP11-616K22.3
																												ENSG00000265150	RN7SL2		ENSG00000153823	PID1								ENSG00000261790	AC005606.14
																												ENSG00000258780	RP11-492D6.2		ENSG00000182600	C2orf82								ENSG00000127564	PKMYT1
																												ENSG00000186399	RP11-382B18.2		ENSG00000215692	AC114730.8								ENSG00000246898	CTD-2258A20.4
																												ENSG00000062524	LTK		ENSG00000176354	AC097359.1								ENSG00000237172	B3GNT9
																												ENSG00000243007	RP11-106M3.1		ENSG00000114812	VIPR1								ENSG00000141096	DPEP3
																												ENSG00000132207	SLX1A		ENSG00000114268	PFKFB4								ENSG00000261864	RP11-67A1.2
																												ENSG00000178226	PRSS36		ENSG00000010327	STAB1								ENSG00000263276	RP11-96D1.10
																												ENSG00000261079	RP11-252A24.3		ENSG00000248839	RP11-227H4.5								ENSG00000262160	RP11-96D1.11
																												ENSG00000265982	RP11-927P21.4		ENSG00000249474	RP11-49I4.3								ENSG00000103257	SLC7A5
																												ENSG00000168646	AXIN2		ENSG00000114013	CD86								ENSG00000141013	GAS8
																												ENSG00000196169	KIF19		ENSG00000121552	CSTA								ENSG00000239607	Metazoa_SRP
																												ENSG00000267276	AC009005.3		ENSG00000242479	RP11-383G6.4								ENSG00000265091	RP11-835E18.5
																												ENSG00000115257	PCSK4		ENSG00000181631	P2RY13								ENSG00000267105	CTD-2369P2.4
																												ENSG00000213638	ADAT3		ENSG00000223711	AC091633.3								ENSG00000173581	CCDC106
																												ENSG00000167476	JSRP1		ENSG00000228028	AC069257.8								ENSG00000267216	AC010642.1
																												ENSG00000267621	AC004152.5		ENSG00000207642	MIR571								ENSG00000232907	RP5-977B1.7
																												ENSG00000125652	ALKBH7		ENSG00000109743	BST1								ENSG00000259729	RP5-977B1.12
																												ENSG00000132004	FBXW9		ENSG00000072201	LNX1								ENSG00000264462	MIR3648
																												ENSG00000104903	LYL1		ENSG00000250828	RP11-790I12.3								ENSG00000224905	AP001347.6
																												ENSG00000221946	FXYD7		ENSG00000145391	SETD7								ENSG00000214955	AP000318.2
																												ENSG00000187116	LILRA5		ENSG00000109436	TBC1D9								ENSG00000240591	RP11-247I13.11
																												ENSG00000239961	LILRA4		ENSG00000137462	TLR2								ENSG00000224623	RP11-247I13.8
																												ENSG00000180061	TMEM150B		ENSG00000164125	FAM198B								ENSG00000185022	MAFF
																												ENSG00000233493	TMEM238		ENSG00000248664	CTC-498J12.3								ENSG00000231542	TAB3-AS1
																												ENSG00000177732	SOX12		ENSG00000038427	VCAN								ENSG00000235512	TAB3-AS2
																												ENSG00000264462	MIR3648		ENSG00000249835	VCAN-AS1								ENSG00000255927	AC005000.1
																												ENSG00000182871	COL18A1		ENSG00000251201	TMED7-TICAM2
																												ENSG00000040608	RTN4R		ENSG00000120708	TGFBI
																												ENSG00000100365	NCF4		ENSG00000120738	EGR1
																												ENSG00000241360	PDXP		ENSG00000170458	CD14
																												ENSG00000100162	CENPM		ENSG00000182578	CSF1R
																												ENSG00000124313	IQSEC2		ENSG00000145936	KCNMB1
																												ENSG00000234969	RP13-33H18.1		ENSG00000120129	DUSP1
																															ENSG00000113749	HRH2
																															ENSG00000160883	HK3
																															ENSG00000146094	DOK3
																															ENSG00000206624	U1
																															ENSG00000137267	TUBB2A
																															ENSG00000124491	F13A1
																															ENSG00000112799	LY86
																															ENSG00000204681	GABBR1
																															ENSG00000204472	AIF1
																															ENSG00000204287	HLA-DRA
																															ENSG00000198502	HLA-DRB5
																															ENSG00000229391	HLA-DRB6
																															ENSG00000196126	HLA-DRB1
																															ENSG00000196735	HLA-DQA1
																															ENSG00000179344	HLA-DQB1
																															ENSG00000204252	HLA-DOA
																															ENSG00000197753	LHFPL5
																															ENSG00000124762	CDKN1A
																															ENSG00000146192	FGD2
																															ENSG00000137218	FRS3
																															ENSG00000112667	C6orf108
																															ENSG00000146070	PLA2G7
																															ENSG00000213204	C6orf165
																															ENSG00000155130	MARCKS
																															ENSG00000118515	SGK1
																															ENSG00000237499	RP11-356I2.4
																															ENSG00000118508	RAB32
																															ENSG00000177706	FAM20C
																															ENSG00000232581	AC079742.4
																															ENSG00000265245	AC073343.2
																															ENSG00000146592	CREB5
																															ENSG00000106066	CPVL
																															ENSG00000234133	AC005154.9
																															ENSG00000154710	RABGEF1
																															ENSG00000232729	AC083884.8
																															ENSG00000158517	NCF1
																															ENSG00000165178	NCF1C
																															ENSG00000135218	CD36
																															ENSG00000004799	PDK4
																															ENSG00000242294	CTB-161A2.3
																															ENSG00000235354	CTA-276O3.4
																															ENSG00000105967	TFEC
																															ENSG00000229591	RP5-981O7.2
																															ENSG00000253875	RP11-16P20.3
																															ENSG00000259607	CTD-2647L4.5
																															ENSG00000254129	CTD-2647L4.1
																															ENSG00000183779	ZNF703
																															ENSG00000137571	SLCO5A1
																															ENSG00000254236	KB-1639H6.2
																															ENSG00000173334	TRIB1
																															ENSG00000253806	CTD-2292P10.2
																															ENSG00000254402	LRRC24
																															ENSG00000241781	AL161626.1
																															ENSG00000254571	RP11-60I3.4
																															ENSG00000136826	KLF4
																															ENSG00000136869	TLR4
																															ENSG00000136830	FAM129B
																															ENSG00000160326	SLC2A6
																															ENSG00000160293	VAV2
																															ENSG00000085265	FCN1
																															ENSG00000160360	GPSM1
																															ENSG00000148377	IDI2
																															ENSG00000196372	ASB13
																															ENSG00000233825	RP11-135A24.4
																															ENSG00000012779	ALOX5
																															ENSG00000238280	RP11-436D10.3
																															ENSG00000138119	MYOF
																															ENSG00000225850	RP11-452K12.4
																															ENSG00000249967	RP11-548K23.11
																															ENSG00000119986	AVPI1
																															ENSG00000155254	MARVELD1
																															ENSG00000227492	RP11-316M21.6
																															ENSG00000238742	MIR2110
																															ENSG00000182022	CHST15
																															ENSG00000151650	VENTX
																															ENSG00000053918	KCNQ1
																															ENSG00000247473	CARS-AS1
																															ENSG00000247595	SPTY2D1-AS1
																															ENSG00000135363	LMO2
																															ENSG00000255447	CTD-2210P24.6
																															ENSG00000066336	SPI1
																															ENSG00000255197	RP11-750H9.5
																															ENSG00000197629	MPEG1
																															ENSG00000110077	MS4A6A
																															ENSG00000166927	MS4A7
																															ENSG00000110446	SLC15A3
																															ENSG00000110448	CD5
																															ENSG00000175538	KCNE3
																															ENSG00000150672	DLG2
																															ENSG00000207112	SNORA25
																															ENSG00000207304	SNORA8
																															ENSG00000239195	SNORD5
																															ENSG00000210825	SNORA40
																															ENSG00000254433	RP11-677I18.3
																															ENSG00000255663	RP11-212D19.4
																															ENSG00000160593	AMICA1
																															ENSG00000184232	OAF
																															ENSG00000134955	SLC37A2
																															ENSG00000111321	LTBR
																															ENSG00000010610	CD4
																															ENSG00000177575	CD163
																															ENSG00000111729	CLEC4A
																															ENSG00000172243	CLEC7A
																															ENSG00000060138	CSDA
																															ENSG00000121316	PLBD1
																															ENSG00000172572	PDE3A
																															ENSG00000188906	LRRK2
																															ENSG00000161835	GRASP
																															ENSG00000123358	NR4A1
																															ENSG00000257808	RP11-1136G11.8
																															ENSG00000267281	RP11-793H13.10
																															ENSG00000257550	RP11-793H13.3
																															ENSG00000265371	MIR3198-2
																															ENSG00000123405	NFE2
																															ENSG00000161642	ZNF385A
																															ENSG00000123384	LRP1
																															ENSG00000257181	RP11-611O2.5
																															ENSG00000256664	RP11-611O2.3
																															ENSG00000090382	LYZ
																															ENSG00000257767	RP11-162P23.2
																															ENSG00000111275	ALDH2
																															ENSG00000256569	RP11-173P15.5
																															ENSG00000239776	AC079949.1
																															ENSG00000207500	SNORD102
																															ENSG00000207051	SNORA27
																															ENSG00000178695	KCTD12
																															ENSG00000102524	TNFSF13B
																															ENSG00000185950	IRS2
																															ENSG00000169385	RNASE2
																															ENSG00000165801	ARHGEF40
																															ENSG00000155465	SLC7A7
																															ENSG00000100504	PYGL
																															ENSG00000258757	RP11-841O20.2
																															ENSG00000139970	RTN1
																															ENSG00000258644	RP11-718G2.3
																															ENSG00000197249	SERPINA1
																															ENSG00000156381	ANKRD9
																															ENSG00000185215	TNFAIP2
																															ENSG00000212768	AC114546.1
																															ENSG00000166145	SPINT1
																															ENSG00000250379	RP11-23P13.4
																															ENSG00000243708	PLA2G4B
																															ENSG00000259595	RP11-516C1.1
																															ENSG00000104093	DMXL2
																															ENSG00000259668	RP11-707P17.2
																															ENSG00000103811	CTSH
																															ENSG00000166825	ANPEP
																															ENSG00000154237	LRRK1
																															ENSG00000103313	MEFV
																															ENSG00000179583	CIITA
																															ENSG00000185338	SOCS1
																															ENSG00000140749	IGSF6
																															ENSG00000256642	LINC00273
																															ENSG00000198848	CES1
																															ENSG00000141086	CTRL
																															ENSG00000129993	CBFA2T3
																															ENSG00000167703	SLC43A2
																															ENSG00000074660	SCARF1
																															ENSG00000261903	RP1-59D14.6
																															ENSG00000108405	P2RX1
																															ENSG00000161921	CXCL16
																															ENSG00000267047	RP11-589P10.7
																															ENSG00000132514	CLEC10A
																															ENSG00000161944	ASGR2
																															ENSG00000213876	RPL7AP64
																															ENSG00000263171	RP11-542C16.1
																															ENSG00000248871	TNFSF12-TNFSF13
																															ENSG00000167874	TMEM88
																															ENSG00000179094	PER1
																															ENSG00000263388	CTC-297N7.10
																															ENSG00000109113	RAB34
																															ENSG00000264577	AC010761.8
																															ENSG00000238578	SNORD4A
																															ENSG00000141161	UNC45B
																															ENSG00000173801	JUP
																															ENSG00000253102	RP1-117B12.4
																															ENSG00000267318	RP11-178C3.1
																															ENSG00000196861	AC002994.1
																															ENSG00000266411	RP11-180P8.3
																															ENSG00000186407	CD300E
																															ENSG00000186074	CD300LF
																															ENSG00000035862	TIMP2
																															ENSG00000183979	NPB
																															ENSG00000141574	SECTM1
																															ENSG00000197766	CFD
																															ENSG00000198683	AC012615.1
																															ENSG00000060558	GNA15
																															ENSG00000104918	RETN
																															ENSG00000133246	PRAM1
																															ENSG00000214212	C19orf38
																															ENSG00000171223	JUNB
																															ENSG00000104903	LYL1
																															ENSG00000127507	EMR2
																															ENSG00000216490	IFI30
																															ENSG00000175489	LRRC25
																															ENSG00000105675	ATP4A
																															ENSG00000167642	SPINT2
																															ENSG00000171777	RASGRP4
																															ENSG00000128016	ZFP36
																															ENSG00000167600	CYP2S1
																															ENSG00000105352	CEACAM4
																															ENSG00000011422	PLAUR
																															ENSG00000125740	FOSB
																															ENSG00000197405	C5AR1
																															ENSG00000131398	KCNC3
																															ENSG00000105383	CD33
																															ENSG00000254415	SIGLEC14
																															ENSG00000171051	FPR1
																															ENSG00000142405	NLRP12
																															ENSG00000170909	OSCAR
																															ENSG00000204577	LILRB3
																															ENSG00000244482	LILRA6
																															ENSG00000131042	LILRB2
																															ENSG00000170866	LILRA3
																															ENSG00000187116	LILRA5
																															ENSG00000239998	LILRA2
																															ENSG00000104974	LILRA1
																															ENSG00000186818	LILRB4
																															ENSG00000180061	TMEM150B
																															ENSG00000196209	SIRPB2
																															ENSG00000260861	RP4-576H24.4
																															ENSG00000101307	SIRPB1
																															ENSG00000198053	SIRPA
																															ENSG00000101439	CST3
																															ENSG00000101336	HCK
																															ENSG00000204103	MAFB
																															ENSG00000215467	RPL27AP
																															ENSG00000196562	SULF2
																															ENSG00000124208	TMEM189-UBE2V1
																															ENSG00000172216	CEBPB
																															ENSG00000224397	RP11-290F20.3
																															ENSG00000264462	MIR3648
																															ENSG00000264063	MIR3687
																															ENSG00000230965	SNX18P13
																															ENSG00000229047	AF127577.10
																															ENSG00000159128	IFNGR2
																															ENSG00000215458	AP001053.11
																															ENSG00000100077	ADRBK2
																															ENSG00000099985	OSM
																															ENSG00000240591	RP11-247I13.11
																															ENSG00000224623	RP11-247I13.8
																															ENSG00000100365	NCF4
																															ENSG00000100368	CSF2RB
																															ENSG00000128383	APOBEC3A
																															ENSG00000254994	RP5-1042K10.13
																															ENSG00000100399	CHADL
																															ENSG00000235568	NFAM1
																															ENSG00000196576	PLXNB2
																															ENSG00000025708	TYMP
																															ENSG00000177989	ODF3B
																															ENSG00000198223	CSF2RA
																															ENSG00000101916	TLR8
																															ENSG00000165168	CYBB
																															ENSG00000126759	CFP
																															ENSG00000010671	BTK
																															ENSG00000226958	RNA28S5
																															ENSG00000255927	AC005000.1
																															ENSG00000131724	IL13RA1
																															ENSG00000179101	RP11-349N19.2
																															ENSG00000239037	snoU13
																															ENSG00000243768	LL0XNC01-37G1.1
																															ENSG00000225840	RNA18S5
[truncated: 9 more columns]
