# Supplementary material for: A Cell-Based Systems Biology Assessment of Human Blood to Monitor Immune Responses after Influenza Vaccination
Source: PLoS One. 2015 Feb 23;10(2):e0118528. doi: 10.1371/journal.pone.0118528 (PMC4338067; doi:10.1371/journal.pone.0118528)
Supplement: S10 Dataset — (XLSX) [file pone.0118528.s010.xlsx]

## Sheet: Sheet1
Top networks and pathways identified in TIV-vaccinated subjects
--shared DE transcripts and proteins for each cell type and time point (except B cell protein--one donor only)
RNA	top network description	top canonical pathway
d0-1
PBMC	cardiovascular system development and function, cell-to-cell signaling and interaction, tissue development	chondroitin sulfate degradation (metazoa)
T cell	cell morphology, hematological system development and function, renal and urological system development and function	choline biosynthesis III
B cell	DNA replication, recombination and repair, molecular transport, cell cycle	dopamine degradation
NK	metabolic disease, dermatological diseases and conditions, cell-mediated immune response	serotonin and melatonin biosynthesis
mDC	developmental disorder, hematological disease, hereditary disorder	CCR5 signaling in macrophages
Monocyte	developmental disorder, hereditary disorder, metabolic disease	IL-8 signaling
Neutrophil	cardiovascular system development and function, dermatological diseases and conditions, developmental disorder	B cell development
d0-3
PBMC	cellular movement, cell-to-cell signaling and interaction, cellular compromise	ErbB signaling
T cell	molecular transport, cancer, respiratory disease	cell cycle: G2/M DNA damage checkpoint regulation
B cell	behavior, neurological disease, developmental disorder	pyrimidine deoxyribonucleotides de nove biosynthesis I
NK	cellular movement, immune cell trafficking, hematological system development and function	altered T cell and B cell signaling in Rheumatoid arthrisis
mDC	cell morphology, cellular compromise, cell death and survival	trans, trans-farnesyl diphosphate biosynthesis
Monocyte	cancer, cell morphology, reproductive system development and function	PXR/RXR activation
Neutrophil	cell-mediated immune response, cellular development, cellular function and maintenance	leukotriene biosynthesis
d0-7
PBMC	cellular movement, hematological system development and function, immune cell trafficking	primary immunodeficiency signaling
T cell	gene expression, inflammatory response, organismal injury and abnormalities	IL-9 signaling
B cell	cancer, cellular development, cellular growth and proliferation	trans, trans-farnesyl diphosphate biosynthesis
NK	cell cycle, DNA recplication, recombination and repair, cardiac arteriopathy	ATM signaling
mDC	cell-to-cell sgnaling and interaction, cellular growth and proliferation, cellular movement	RhoA signaling
Monocyte	cell cycle, lipid metabolism, small molecule biochemistry	molybdenum cofactor biosynthesis
Neutrophil	antimicrobial response, embryonic development, nervous system development and function	role of pattern recognition receptors in recognition of bacteria and viruses
protein	top network description	top canonical pathway
d0-1
PBMC	hematological disease, reproductive system development and function, cellular assembly and organization	Granzyme A signaling
T cell	endocrine system development and function, molecular transport, small molecule biochemistry	Mechanisms of viral exit from host cells
B cell	cellular assembly and organization, cellular function and maintenance, nervous system development and function	pyruvate fermentation to lactate
NK	cellular assembly and organization, DNA replication, recombination and repair, post-translational modification	Granzyme A signaling
Monocyte	dermatlogical disease and conditions, antimicrobial response, inflammatory response	methylglyoaxal degradation III
Neutrophil	hematological system development and function, tissue morphoilogy, cellular development	RhoGDI signaling
d0-3
PBMC	cellular assembly and organization, DNA replication, recombination and repair, connective tiessue development and function	Granzyme A signaling
T cell	hereditary disorder, metabolic diseae, neurological disorder	Inhibition of angiogenesis by TSP1
B cell	protein synthesis, RNA post-transcriptional modification, molecular transport	lipid antigen presentation by CD1
NK	cellular movement, hematological system development and function, immune cell trafficking	actin cytoskeleton signaling
Monocyte	cancer, endocrine system disorders, hematological disease	sertoli cell-sertoli cell junction signaling
Neutrophil	cell morphology, hereditary disorder, nervous system development and function	pentose phosphate pathway (non-oxidative)
d0-7
PBMC	cellular assembly and organization, DNA replication, recombination and repair, cell cycle	Granzyme A signaling
T cell	cell death and survival, embryonic development, post translational modification	Oxidative phosphorylation
B cell	nucleic acid metabolism, cardiac arrythmia, cardiovascular disease	mitochondrial disfunction
NK	fre radical scavenging, molecular transport, cellular assembly and organization	regulation of actin-based motility by Rho
Monocyte	cell death and survival, cellular compromise, protein trafficking	neuroprotective role of THOP1 in alzheimer's disease
Neutrophil	cellular assembly and organization, cellular function and maintenance, neurological disease	amyotropic lateral sclerosis signaling
